# Supplementary material for: Transcriptome analysis of embryonic mammary cells reveals insights into mammary lineage establishment
Source: Breast Cancer Res. 2011 Aug 11;13(4):R79. doi: 10.1186/bcr2928 (PMC3236343; doi:10.1186/bcr2928)
Supplement: Additional file 1 — Antibodies used in expression analysis experiments. Table gives details of antibodies used in this study. [file bcr2928-S1.XLS]

## Sheet: Sheet1
Antibodies used for wholemount immunofluorescence (WMIF) and immunofluorescence (IF)
Antibody	Company	Address	Cat No.	WMIF or IF	Dilution
Ki67	DAKO	Glostrup, Denmark	M7248	WMIF	1:25
Krt5	Covance	Berkley, CA	PRB-160P	WMIF	1:25
CD49f/Itga6	BD Biociences	Franklin Lakes, NJ	555734	WMIF	1.100
CollagenIV	Chemicon	Temecula, CA	AB756P	WMIF	1.100
Trim29	Abcam	Cambridge, UK	AB22207	WMIF	1.25
Krt14	Covance	Berkley, CA	PRB-159P	WMIF	1.25
Krt18	Chemicon/Millipore	Temecula, CA	CBL177	WMIF	1.50
EpCam	BD Biociences	Franklin Lakes, NJ	552370	IF/ZINC	1.100
Laminin	Sigma	Saint Louis, Missouri	L9393	WMIF	1.5000
B-Catenin	Santa Cruz	Santa Cruz, CA,	sc-1496	IHC/ PFA	1.450
B4integrin	BD	Franklin Lakes, NJ	553745	WMIF	1.50
p63	Abcam	Cambridge, UK	AB735	IHC/Formalin	1.40
Krt8	DSHB	Iowa City, IA	Troma-I-c	WMIF	1.50
Endosialin/ CD248	gift of Clare Isacke	Breakthrough, ICR	NA	WMIF	1.500
Tmeff2	Abcam	Cambridge, UK	ab50002	WMIF	1.500
Caveolin1	BD Biociences	Franklin Lakes, NJ	610406	WMIF	1.50
Dlk1	Abcam	Cambridge, UK	ab21682	WMIF	1.1000
TenascinC	IBL	Gunma, Japan	10337	IF / Formalin	1.20
ERalpha	DAKO	Glostrup, Denmark	M7047	IF / Formalin	1.40
Nrp2	R&D	Minneapolis, MN	AF567	WMIF	1.100
PRa7	Neomarkers	Fremont, CA	MS-197-P1	IF / Formalin	1.200
Erbb2	Santa Cruz	Santa Cruz, CA,	sc-284	IHC/ PFA	1.50
Vimentin	Chemicon/Millipore	Temecula, CA	AB1620	WMIF	1.50
E-Cadherin	BD Biociences	Franklin Lakes, NJ	610182	WMIF	1.500
Sox9	Millipore	Temecula, CA	AB5535	IF\Formalin	1.500
c-Kit	Sigma	Saint Louis, Missouri	HPA004471	IF\Formalin	1.200
TRPS1	Santa Cruz	Santa Cruz, CA,	SC-26974	IF\Formalin	1.50
CD24	BD Biociences	Franklin Lakes, NJ	551133	WMIF	1.200
Nestin	Abcam	Cambridge, UK	ab6142	IF / Formalin	1.250
a-Smooth muscle actin	Sigma	Saint Louis, Missouri	A2547	WMIF	1.400
Lef1	Cell Signalling	Beverley, MA	2230S	IF / Formalin	1.100
B1Integrin/ CD29	Chemicon	Temecula, CA	MAB1997	WMIF	1.200
Decorin	R&D	Minneapolis, MN	MAB1060	IHC/ ZINC	1.50
