# Supplementary material for: Transcriptome analysis of embryonic mammary cells reveals insights into mammary lineage establishment
Source: Breast Cancer Res. 2011 Aug 11;13(4):R79. doi: 10.1186/bcr2928 (PMC3236343; doi:10.1186/bcr2928)
Supplement: Additional file 2 — The mammary primordial transcriptome. Table A displays relative expression levels of 4,000 Affymetrix probes across three embryonic mouse mammary primordial populations. The spreadsheet gives the relative expression levels for all differentially expressed probes across all three populations. Expression levels are indicated by a relative abundance score for each population. A high positive value indicates expression at a high level, a low negative score indicates very low expression levels. The Affymetrix probe ID, Gene Symbol and q-value (indicating the % false discovery rate) are also indicated. Table B contains genes characteristic of mammary primordial epithelial cells. The table shows all 749 probes in the mammary primordial epithelial population with an abundance score of 1.5 or more when the differentially expressed gene set was sorted by descending abundance scores in the epithelial population. Such genes were considered population-enriched. The number of probes is indicated. Table C contains probes with known expression patterns that were detected as epithelial-specific or epithelial-enriched expression in the arrays. Table D contains probes induced or repressed by tissue separation. Table E contains genes characteristic of mammary primordial mesenchymal cells. The table shows all 642 probes in the mammary primordial mesenchymal population with an abundance score of 1.5 or more when the differentially expressed probe set was sorted by descending abundance scores in the primordial epithelial population. Such genes were considered population-enriched. [file bcr2928-S2.XLS]

## Sheet: A. Embryonic q5 lfdr5
A. Embryonic q5 ldfr5 multiclass SAM genes
Gene Symbol	Probe ID	Score(d)	Numerator(r)	Denominator(s+s0)	Epithelium Contrast	Mesenchyme Contrast	Primordium Contrast	q-value(%)	Localfdr(%)	Description	Chrom	Start	End	Refseq	Unigene	Ensembl	Entrez Gene ID
Pthlh	1422324_a_at	31.096	5.66921	0.182313	26.6354	-40.6518	14.0164	0	2.69758e-06	parathyroid hormone-like peptide	6	-147200631	-147212607	NM_008970|NP_032996	Mm.28440	ENSMUSG00000048776	19227
Lad1	1418449_at	22.593	2.90283	0.128484	29.7557	-38.9111	9.1554	0	0.000198494	ladinin	1	137715174	137729918	NM_133664|NP_598425	Mm.36726	ENSMUSG00000041782	16763
Gimap4	1424374_at	20.5241	3.71815	0.18116	-26.7933	18.2274	8.56584	0	0.000183028	GTPase, IMAP family member 4	6	48634576	48642061	NM_174990|NM_175048|NP_778155|NP_778213	Mm.333048|Mm.475980	ENSMUSG00000054435	107526
Krt8	1420647_a_at	20.3706	4.85349	0.238259	15.3633	-23.1785	7.81513	0	0.000138765	keratin 8	15	-101827141	-101834773	NM_031170|NP_112447	Mm.358618	ENSMUSG00000049382	16691
Gimap4	1424375_s_at	19.146	4.02609	0.210283	-23.1798	14.7874	8.39242	0	0	GTPase, IMAP family member 4	6	48634576	48642061	NM_174990|NM_175048|NP_778155|NP_778213	Mm.333048|Mm.475980	ENSMUSG00000054435	107526
Cxcl15	1456428_at	17.9251	3.39522	0.189411	18.9981	-21.1221	2.12402	0	0	chemokine (C-X-C motif) ligand 15	5	91223559	91232093	NM_011339|NP_035469	Mm.64326	ENSMUSG00000029375	20309
Mtap7	1421836_at	17.7995	2.98629	0.167774	18.1227	-23.9721	5.8494	0	0	microtubule-associated protein 7	10	19868725	20001396	NM_008635|NP_032661	Mm.20928	ENSMUSG00000019996	17761
Krt8	1423691_x_at	17.1495	4.48151	0.26132	12.8017	-18.7338	5.93207	0	0	keratin 8	15	-101827141	-101834773	NM_031170|NP_112447	Mm.358618	ENSMUSG00000049382	16691
Stmn4	1418105_at	17.077	3.28901	0.192598	-21.7623	13.3358	8.42658	0	0	stathmin-like 4	14	66963211	66980517	NM_019675|NP_062649	Mm.35474	ENSMUSG00000022044	56471
2610035D17Rik	1453261_at	16.9679	2.39371	0.141073	21.5876	-25.672	4.08441	0	0	RIKEN cDNA 2610035D17 gene	11	NA	NA	XM_001472535|XM_902349|XP_001472585|XP_907442	Mm.266961	NA	72386
Pkp3	1418831_at	16.9227	2.65578	0.156936	19.0748	-23.5456	4.47084	0	0	plakophilin 3	7	148265676	148276408	NM_019762|NP_062736	Mm.350037	ENSMUSG00000054065	56460
Epha3	1426057_a_at	16.718	2.47322	0.147938	-25.3575	17.604	7.75351	0	0	Eph receptor A3	16	-63545043	-63863983	NM_010140|NP_034270	Mm.1977	ENSMUSG00000052504	13837
Foxq1	1438558_x_at	16.6544	3.07524	0.18465	17.0074	-20.5143	3.50688	0	0	forkhead box Q1	13	31650038	31652843	NM_008239|NP_032265	Mm.44235	ENSMUSG00000038415	15220
Nalcn	1457423_at	16.4986	2.72778	0.165334	18.8341	-21.4715	2.63738	0	0	sodium leak channel, non-selective	14	-123675862	-124026366	NM_177393|NP_796367	Mm.255348	ENSMUSG00000000197	338370
Krt19	1417156_at	16.4102	3.44883	0.210163	13.6961	-19.6168	5.92069	0	0	keratin 19	11	-100002125	-100007233	NM_008471|NP_032497	Mm.439699	ENSMUSG00000020911	16669
Npnt	1426561_a_at	15.9045	3.21599	0.202206	13.0333	-19.5362	6.50288	0	0	nephronectin	3	-132545658	-132613255	NM_001029836|NM_033525|NP_001025007|NP_277060	Mm.279310	ENSMUSG00000040998	114249
Tgfbi	1456250_x_at	15.4526	1.94934	0.126149	-26.0722	22.9271	3.14514	0	0	transforming growth factor, beta induced	13	56710963	56740700	NM_009369|NP_033395	Mm.14455	ENSMUSG00000035493	21810
Cxcl14	1418456_a_at	15.4213	2.40945	0.156242	14.8115	-22.5003	7.68878	0	0	chemokine (C-X-C motif) ligand 14	13	-56390005	-56397912	NM_019568|NP_062514	Mm.30211	ENSMUSG00000021508	57266
Wnt6	1419708_at	15.2634	2.19956	0.144107	20.043	-21.9362	1.89321	0	0	wingless-related MMTV integration site 6	1	74818465	74831893	NM_009526|NP_033552	Mm.268282	ENSMUSG00000033227	22420
Osr2	1426155_a_at	15.0173	3.41168	0.227184	-17.5564	11.0321	6.52429	0	0	odd-skipped related 2 (Drosophila)	15	35225866	35233060	NM_054049|NP_473390	Mm.46336	ENSMUSG00000022330	107587
Gata3	1448886_at	14.3441	4.55713	0.317701	9.88819	-14.7534	4.86525	0	0.00278419	GATA binding protein 3	2	-9778704	-9800227	NM_008091|NP_032117	Mm.313866	ENSMUSG00000015619	14462
Matn2	1455978_a_at	14.2857	3.09998	0.216999	-16.668	12.1678	4.50021	0	0.00365927	matrilin 2	15	34236435	34365995	NM_016762|NP_058042	Mm.396856	ENSMUSG00000022324	17181
Dkk4	1425447_at	14.2059	3.41272	0.240232	11.763	-15.767	4.00397	0	0.00493991	dickkopf homolog 4 (Xenopus laevis)	8	23734514	23738018	NM_145592|NP_663567	Mm.157322	ENSMUSG00000031535	234130
Krt8	1435989_x_at	14.1447	4.40783	0.311624	9.75444	-14.6421	4.88767	0	0.00599175	keratin 8	15	-101827141	-101834773	NM_031170|NP_112447	Mm.358618	ENSMUSG00000049382	16691
Inhbb	1426858_at	14.0569	3.1855	0.226614	-16.5469	9.72848	6.81846	0	0.00760728	inhibin beta-B	1	-121312041	-121318825	NM_008381|NP_032407	Mm.3092	ENSMUSG00000037035	16324
Ctla2a	1416811_s_at	13.8808	3.67998	0.265113	-15.2422	9.63223	5.60995	0	0.0112474	cytotoxic T lymphocyte-associated protein 2 alpha	13	-61036133	-61037895	NM_007796|NP_031822	Mm.30144	ENSMUSG00000044258	13024
A630043P06	1440162_x_at	13.75	2.28698	0.166326	14.6213	-18.3954	3.77412	0	0.0143087	hypothetical protein A630043P06	13	NA	NA	NA	Mm.208144	NA	328187
Ephb1	1455188_at	13.7433	3.05667	0.222411	-16.284	9.82938	6.45465	0	0.0144735	Eph receptor B1	9	-101824457	-102256963	NM_173447|NP_775623	Mm.22897	ENSMUSG00000032537	270190
Arhgap20	1429918_at	13.705	3.82696	0.279238	-14.6989	9.71395	4.98496	0	0.0154351	Rho GTPase activating protein 20	9	51573456	51661164	NM_175535|NP_780744	Mm.400352|Mm.443529	ENSMUSG00000053199	244867
Ptpro	1417676_a_at	13.6292	3.18375	0.233598	12.824	-14.5703	1.74628	0	0.0174219	protein tyrosine phosphatase, receptor type, O	6	137200985	137411753	NM_011216|NP_035346	Mm.186361	ENSMUSG00000030223	19277
Sema3e	1425906_a_at	13.626	3.07501	0.225673	11.7583	-15.4699	3.71159	0	0.0175078	sema domain, immunoglobulin domain (Ig), short basic domain, secreted, (semaphorin) 3E	5	14025275	14256689	NM_011348|NP_035478	Mm.134093	ENSMUSG00000063531	20349
Npnt	1426560_a_at	13.51	2.5973	0.19225	13.1344	-16.4244	3.29006	0	0.0207705	nephronectin	3	-132545658	-132613255	NM_001029836|NM_033525|NP_001025007|NP_277060	Mm.279310	ENSMUSG00000040998	114249
4833416E15Rik	1440339_at	13.4795	2.85381	0.211715	14.4482	-14.0699	-0.378298	0	0.0216728	RIKEN cDNA 4833416E15 gene	10	NA	NA	NA	Mm.475947	NA	73762
Gng2	1428157_at	13.428	1.45446	0.108316	-30.0774	22.1662	7.91124	0	0.0232382	guanine nucleotide binding protein (G protein), gamma 2	14	-20691780	-20796471	NM_001038637|NM_010315|NP_001033726|NP_034445	Mm.41737	ENSMUSG00000043004	14702
Slc15a2	1447808_s_at	13.3846	2.67447	0.199817	14.1143	-15.0301	0.915808	0	0.0246003	solute carrier family 15 (H+/peptide transporter), member 2	16	-36750280	-36785048	NM_021301|NP_067276	Mm.281804	ENSMUSG00000022899	57738
Pltp	1417963_at	13.2967	2.58829	0.194657	12.7467	-16.0947	3.34797	0	0.0274743	phospholipid transfer protein	2	-164665017	-164683208	NM_011125|NP_035255	Mm.6105	ENSMUSG00000017754	18830
Lgr6	1427028_at	13.2161	2.62984	0.198988	13.0232	-15.5332	2.51003	0	0.030251	leucine-rich repeat-containing G protein-coupled receptor 6	1	-136882929	-137001853	NM_001033409|NP_001028581	Mm.279594	ENSMUSG00000042793	329252
Rnf128	1449036_at	13.2141	3.47546	0.263013	10.7449	-14.0854	3.34049	0	0.0303232	ring finger protein 128	21	136145158	136207674	NM_023270|NP_075759	Mm.27764	ENSMUSG00000031438	66889
Lcp1	1448160_at	13.2059	3.42007	0.258981	-14.6343	9.19857	5.43569	0	0.030613	lymphocyte cytosolic protein 1	14	75536231	75630610	NM_008879|NP_032905	Mm.153911	ENSMUSG00000021998	18826
Ripply3	1420459_at	13.0842	2.42851	0.185607	13.4616	-15.9837	2.52211	0	0.0350862	ripply3 homolog (zebrafish)	16	94550028	94558542	NM_133229|NP_573492	Mm.42604	ENSMUSG00000022941	170765
A930038C07Rik	1460465_at	13.009	2.94656	0.226501	10.7549	-14.9178	4.16286	0	0.0379989	RIKEN cDNA A930038C07 gene	6	65621604	65656924	NM_172399|NP_765987	Mm.52392	ENSMUSG00000049001	68169
Cldn3	1460569_x_at	12.9771	2.08882	0.160962	13.4708	-18.0896	4.61879	0	0.0392722	claudin 3	5	135462083	135463342	NM_009902|NP_034032	Mm.158662	ENSMUSG00000070473	12739
Dach2	1449823_at	12.9331	3.42071	0.264493	10.5759	-13.7229	3.14696	0	0.0410587	dachshund 2 (Drosophila)	21	110411864	110949995	NM_033605|NP_291083	Mm.79760	ENSMUSG00000025592	93837
Plvap	1418090_at	12.8822	3.52331	0.273503	-14.0419	8.54999	5.49187	0	0.0431729	plasmalemma vesicle associated protein	8	-74021663	-74035630	NM_032398|NP_115774	Mm.260768	ENSMUSG00000034845	84094
Hspb1	1422943_a_at	12.7803	2.09135	0.163638	14.2095	-17.0657	2.85627	0	0.047555	heat shock protein 1	5	136363788	136365433	NM_013560|NP_038588	Mm.13849	ENSMUSG00000004951	15507
NA	1436218_at	12.7754	3.96781	0.310581	9.10849	-13.159	4.05052	0	0.0477716	NA	NA	NA	NA	NA	NA	NA	NA
Lgi2	1440147_at	12.6446	3.15118	0.249211	11.2392	-13.3819	2.14274	0	0.053702	leucine-rich repeat LGI family, member 2	5	-52929102	-52957519	NM_144945|NP_659194	Mm.44721	ENSMUSG00000039252	246316
Gjb3	1416715_at	12.6031	2.75452	0.21856	11.393	-14.3614	2.96838	0	0.0556545	gap junction protein, beta 3	4	-127002478	-127006405	NM_008126|NP_032152	Mm.90003	ENSMUSG00000042367	14620
Fzd6	1417301_at	12.543	2.88101	0.229691	9.59538	-14.5014	4.90605	0	0.0585308	frizzled homolog 6 (Drosophila)	15	38837900	38869736	NM_008056|NP_032082	Mm.4769	ENSMUSG00000022297	14368
A930038C07Rik	1453225_at	12.4779	3.35085	0.268542	10.9209	-12.7615	1.84064	0	0.0617178	RIKEN cDNA A930038C07 gene	6	65621604	65656924	NM_172399|NP_765987	Mm.52392	ENSMUSG00000049001	68169
Ldb2	1421101_a_at	12.4602	3.03698	0.243735	-13.6803	10.4222	3.25807	0	0.0625995	LIM domain binding 2	5	-44863371	-45190946	NM_001077398|NM_010698|NP_001070866|NP_034828	Mm.25785	ENSMUSG00000039706	16826
Kif21a	1455029_at	12.4336	2.88884	0.232342	10.8268	-13.8316	3.00479	0	0.0639315	kinesin family member 21A	15	-90763706	-90880379	NM_001109040|NM_001109041|NM_001109042|NM_016705|NP_001102510|NP_001102511|NP_001102512|NP_057914	Mm.41379	ENSMUSG00000022629	16564
Cacna1b	1436602_x_at	12.4267	3.23336	0.260195	9.87959	-13.4046	3.52499	0	0.0642781	calcium channel, voltage-dependent, N type, alpha 1B subunit	2	-24462089	-24618567	NM_001042528|NM_007579|NP_001035993|NP_031605	Mm.4424	ENSMUSG00000004113	12287
NA	1441341_at	12.3996	2.22581	0.179506	12.1473	-15.9114	3.76406	0	0.0656461	NA	NA	NA	NA	NA	NA	NA	NA
Tgfbi	1448123_s_at	12.2929	2.04943	0.166717	-16.2367	13.397	2.83963	0	0.071143	transforming growth factor, beta induced	13	56710963	56740700	NM_009369|NP_033395	Mm.14455	ENSMUSG00000035493	21810
Gimap6	1427891_at	12.2141	2.63289	0.215562	-14.3542	10.2712	4.08301	0	0.075292	GTPase, IMAP family member 6	6	-48651581	-48658243	NM_153175|NP_694815	Mm.321047	ENSMUSG00000047867	231931
Hhex	1423319_at	12.2092	3.18322	0.260723	-13.4326	8.78901	4.64361	0	0.075549	hematopoietically expressed homeobox	19	37509330	37515221	NM_008245|NP_032271	Mm.33896	ENSMUSG00000024986	15242
Grb7	1448227_at	12.1069	2.82328	0.233195	11.0619	-13.1662	2.10433	0	0.0810363	growth factor receptor bound protein 7	11	98308147	98316687	NM_010346|NP_034476	Mm.276702	ENSMUSG00000019312	14786
6430550H21Rik	1437137_at	12.0807	2.89761	0.239855	-13.4802	9.84198	3.63826	0	0.0824583	RIKEN cDNA 6430550H21 gene	21	-35550482	-35605574	NM_172930|NP_766518	Mm.72979	ENSMUSG00000036502	245386
EG574403	1442379_at	12.0506	3.17088	0.26313	10.9801	-12.1747	1.19462	0	0.0840938	predicted gene, EG574403	11	34214821	34322640	NM_001025382|NP_001020553	Mm.444796	ENSMUSG00000069911	574403
Epha3	1455426_at	12.0428	1.9795	0.164372	-16.8424	11.3056	5.53681	0	0.0845236	Eph receptor A3	16	-63545043	-63863983	NM_010140|NP_034270	Mm.1977	ENSMUSG00000052504	13837
Crip1	1416326_at	11.9773	2.7234	0.227379	-13.6576	10.0336	3.62396	0	0.0881101	cysteine-rich protein 1 (intestinal)	12	114390222	114392090	NM_007763|NP_031789	Mm.272368	ENSMUSG00000006360	12925
St14	1418076_at	11.8792	2.53272	0.213207	11.2729	-13.4845	2.21157	0	0.0935314	suppression of tumorigenicity 14 (colon carcinoma)	9	-30896174	-30939384	NM_011176|NP_035306	Mm.243926	ENSMUSG00000031995	19143
Esam	1460356_at	11.8736	3.22861	0.271914	-12.953	7.99286	4.96013	0	0.0938382	endothelial cell-specific adhesion molecule	9	37335712	37345898	NM_027102|NP_081378	Mm.41751	ENSMUSG00000001946	69524
Glipr2	1452803_at	11.7192	2.60097	0.221942	-13.6987	9.34436	4.3543	0	0.102404	GLI pathogenesis-related 2	4	43970573	43991990	NM_027450|NP_081726	Mm.22213	ENSMUSG00000028480	384009
Gm70	1456823_at	11.6974	2.27113	0.194158	11.8258	-13.8529	2.02714	0	0.10361	gene model 70, (NCBI)	12	NA	NA	XM_898829|XM_923932|XP_903922|XP_929025	Mm.292354	ENSMUSG00000052221	210762
Pou3f1	1460038_at	11.682	2.57338	0.220285	9.9118	-13.5218	3.61	0	0.104457	POU domain, class 3, transcription factor 1	4	124334888	124337899	NM_011141|NP_035271	Mm.297371|Mm.388885	ENSMUSG00000043435|ENSMUSG00000078236	18991
Prrx1	1458004_at	11.677	2.47788	0.212202	-14.0291	9.18314	4.84591	0	0.104735	paired related homeobox 1	1	-165185407	-165243781	NM_001025570|NM_011127|NM_175686|NP_001020741|NP_035257|NP_783617	Mm.288642	ENSMUSG00000026586	18933
Rhpn2	1431805_a_at	11.6619	2.55634	0.219205	11.7438	-12.4894	0.745631	0	0.105569	rhophilin, Rho GTPase binding protein 2	7	36119342	36177304	NM_027897|NP_082173	Mm.286600	ENSMUSG00000030494	52428
Cdcp1	1427095_at	11.6539	2.22626	0.19103	11.8523	-13.9552	2.10292	0	0.106005	CUB domain containing protein 1	9	-123081402	-123125156	NM_133974|NP_598735	Mm.27519	ENSMUSG00000035498	109332
Med12l	1441163_at	11.6015	2.35811	0.203259	12.0595	-12.961	0.901451	0	0.108884	mediator of RNA polymerase II transcription, subunit 12 homolog (yeast)-like	3	NA	NA	XM_887994|XP_893087	Mm.228086|Mm.240059	ENSMUSG00000056476	329650
Pthlh	1427527_a_at	11.5566	4.15043	0.359138	8.11394	-11.3928	3.27886	0	0.111329	parathyroid hormone-like peptide	6	-147200631	-147212607	NM_008970|NP_032996	Mm.28440	ENSMUSG00000048776	19227
Icam2	1448862_at	11.5485	2.2561	0.195359	-14.3991	9.85444	4.54467	0	0.111772	intercellular adhesion molecule 2	11	-106238969	-106243955	NM_010494|NP_034624	Mm.394	ENSMUSG00000001029	15896
Ebf3	1460666_a_at	11.5325	3.36068	0.29141	-11.9808	8.77982	3.20097	0	0.112638	early B-cell factor 3	7	-144385353	-144506128	NM_001113414|NM_001113415|NM_010096|NP_001106885|NP_001106886|NP_034226	Mm.258708	ENSMUSG00000010476	13593
Dmrt2	1426867_at	11.5201	4.01479	0.348502	-11.4969	7.97219	3.52468	0	0.113304	doublesex and mab-3 related transcription factor 2	19	25746900	25753481	NM_145831|NP_665830	Mm.275572	ENSMUSG00000048138	226049
Nrp2	1426528_at	11.4621	2.89031	0.252163	-12.7365	8.49705	4.23948	0	0.116405	neuropilin 2	1	62749890	62865266	NM_001077403|NM_001077404|NM_001077405|NM_001077406|NM_001077407|NM_010939|NP_001070871|NP_001070872|NP_001070873|NP_001070874|NP_001070875|NP_035069	Mm.266341	ENSMUSG00000025969	18187
Cldn7	1448393_at	11.4401	3.67177	0.320956	8.29056	-11.6074	3.31686	0	0.117564	claudin 7	11	69779002	69781380	NM_016887|NP_058583	Mm.281896	ENSMUSG00000018569	53624
S100a4	1424542_at	11.4249	2.35068	0.205749	-12.9926	11.3784	1.61425	0	0.11836	S100 calcium binding protein A4	3	90407691	90409964	NM_011311|NP_035441	Mm.3925	ENSMUSG00000001020	20198
Epha3	1425574_at	11.3845	2.39737	0.210581	-13.6686	9.23543	4.43313	0	0.120459	Eph receptor A3	16	-63545043	-63863983	NM_010140|NP_034270	Mm.1977	ENSMUSG00000052504	13837
Cd151	1456085_x_at	11.3809	1.4963	0.131475	15.833	-18.4262	2.59314	0	0.120646	CD151 antigen	7	148653260	148657380	NM_001111049|NM_001111050|NM_009842|NP_001104519|NP_001104520|NP_033972	Mm.30246|Mm.443269|Mm.476413	ENSMUSG00000025510	12476
St8sia6	1456440_s_at	11.3608	2.83119	0.249208	9.62697	-12.2707	2.64369	0	0.121675	ST8 alpha-N-acetyl-neuraminide alpha-2,8-sialyltransferase 6	2	-13576564	-13715147	NM_145838|NP_665837	Mm.330004|Mm.393036	ENSMUSG00000003418	241230
Nxnl2	1429133_at	11.317	2.4786	0.219015	-13.0156	9.92967	3.08596	0	0.123881	nucleoredoxin-like 2	13	51266393	51270556	NM_029173|NP_083449	Mm.179243	ENSMUSG00000021396	75124
Spint1	1416627_at	11.3025	2.40376	0.212676	10.2944	-13.0784	2.78407	0	0.124606	serine protease inhibitor, Kunitz type 1	2	119063095	119075249	NM_016907|NP_058603	Mm.104955	ENSMUSG00000027315	20732
Maf	1456060_at	11.2658	2.16103	0.191823	-13.9557	10.4229	3.53283	0	0.126404	avian musculoaponeurotic fibrosarcoma (v-maf) AS42 oncogene homolog	8	-118227152	-118230794	NM_001025577|NP_001020748	Mm.275549|Mm.410395|Mm.439772	ENSMUSG00000055435	17132
Dnajc6	1433596_at	11.174	3.04445	0.272458	9.02729	-11.7388	2.71151	0	0.130726	DnaJ (Hsp40) homolog, subfamily C, member 6	4	101223198	101315404	NM_198412|NP_940804	Mm.76494	ENSMUSG00000028528	72685
Mt2	1428942_at	11.1643	3.29201	0.294868	8.19802	-11.6473	3.44928	0	0.131166	metallothionein 2	8	96696517	96697467	NM_008630|NP_032656	Mm.147226	ENSMUSG00000031762	17750
Irx4	1419539_at	11.1642	3.1523	0.282359	7.90508	-11.9243	4.01923	0	0.131173	Iroquois related homeobox 4 (Drosophila)	13	73398246	73407043	NM_018885|NP_061373	Mm.103784	ENSMUSG00000021604	50916
Cyb561	1417507_at	11.1579	2.25398	0.202008	11.2852	-12.7677	1.48251	0	0.131459	cytochrome b-561	11	-105795017	-105805461	NM_007805|NP_031831	Mm.149403	ENSMUSG00000019590	13056
Tbx18	1449871_at	11.1439	3.90268	0.350209	-11.0476	7.8932	3.15445	0	0.132086	T-box18	9	-87599033	-87626095	NM_023814|NP_076303	Mm.158789	ENSMUSG00000032419	76365
Cdh2	1449244_at	11.0989	2.38969	0.215308	-13.1639	8.96877	4.19514	0	0.134049	cadherin 2	18	-16747385	-16967558	NM_007664|NP_031690	Mm.257437	ENSMUSG00000024304	12558
Mobkl2b	1429284_at	11.0922	1.84754	0.166563	12.6298	-14.3327	1.70289	0	0.134339	MOB1, Mps One Binder kinase activator-like 2B (yeast)	4	-34899952	-35104715	NM_178061|NP_835162	Mm.32968|Mm.317573|Mm.384425	ENSMUSG00000039945|ENSMUSG00000073910	214944
Myct1	1438048_at	11.0668	2.89111	0.261242	-12.0703	8.3327	3.73758	0	0.135406	myc target 1	10	-4739751	-4752813	NM_026793|NP_081069	Mm.338242	ENSMUSG00000046916	68632
Sema3d	1453148_at	11.0465	2.65987	0.240787	10.4034	-11.5605	1.15712	0	0.136238	sema domain, immunoglobulin domain (Ig), short basic domain, secreted, (semaphorin) 3D	5	12383555	12587058	NM_028882|NP_083158	Mm.89313	ENSMUSG00000040254	108151
Cd38	1433741_at	11.0401	2.74465	0.248606	-12.2942	8.38748	3.90672	0	0.136499	CD38 antigen	5	44260065	44303613	NM_007646|NP_031672	Mm.249873	ENSMUSG00000029084	12494
Dsg2	1460380_at	11.0249	2.09919	0.190404	10.74	-13.4976	2.75756	0	0.137109	desmoglein 2	18	20716616	20763027	NM_007883|NP_031909	Mm.345891	ENSMUSG00000044393	13511
Lamc2	1421279_at	11.003	2.11823	0.192514	10.5212	-13.4467	2.92548	0	0.137971	laminin, gamma 2	1	-154969885	-155033577	NM_008485|NP_032511	Mm.329272	ENSMUSG00000026479	16782
Dst	1421117_at	10.9982	3.31206	0.301145	7.82456	-11.4587	3.63411	0	0.138154	dystonin	1	34068669	34365497	NM_133833|NM_134448|NP_598594|NP_604443	Mm.336625	ENSMUSG00000026131	13518
Hspb1	1427853_a_at	10.9791	2.15058	0.195879	10.9957	-12.9678	1.97212	0	0.138884	heat shock protein 1	5	136363788	136365433	NM_013560|NP_038588	Mm.13849	ENSMUSG00000004951	15507
6430550H21Rik	1436948_a_at	10.93	3.21375	0.29403	-11.6398	7.04095	4.59889	0	0.140678	RIKEN cDNA 6430550H21 gene	21	-35550482	-35605574	NM_172930|NP_766518	Mm.72979	ENSMUSG00000036502	245386
6430550H21Rik	1439006_x_at	10.8461	3.40186	0.313649	-11.224	7.39319	3.83082	0	0.143451	RIKEN cDNA 6430550H21 gene	21	-35550482	-35605574	NM_172930|NP_766518	Mm.72979	ENSMUSG00000036502	245386
Ak3l1	1421830_at	10.84	2.01747	0.186114	11.6667	-12.8665	1.19975	0	0.143637	adenylate kinase 3-like 1	4	101092363	101139600	NM_009647|NP_033777	Mm.42040	ENSMUSG00000028527	11639
Calcrl	1425814_a_at	10.8142	2.82875	0.261577	-11.6727	8.49839	3.17432	0	0.144399	calcitonin receptor-like	2	-84170782	-84217144	NM_018782|NP_061252	Mm.75467	ENSMUSG00000059588	54598
Angpt1	1421441_at	10.7688	1.63414	0.151748	-14.8596	13.3738	1.48578	0	0.145641	angiopoietin 1	15	-42256270	-42508341	NM_009640|NP_033770	Mm.309336	ENSMUSG00000022309	11600
Fras1	1439019_at	10.7684	2.88838	0.268226	8.41901	-11.5066	3.08758	0	0.14565	Fraser syndrome 1 homolog (human)	5	96802973	97213747	NM_175473|NP_780682	Mm.291120	ENSMUSG00000034687	231470
Tcfap2a	1421996_at	10.7553	3.19388	0.296959	7.4971	-11.3027	3.80562	0	0.145983	transcription factor AP-2, alpha	13	-40811043	-40825812	NM_001122948|NM_011547|NP_001116420|NP_035677	Mm.85544	ENSMUSG00000021359	21418
Nat8l	1435842_at	10.712	1.99473	0.186214	11.3166	-12.8587	1.54208	0	0.147001	N-acetyltransferase 8-like	5	34338632	34348565	NM_001001985|NP_001001985	Mm.274610	ENSMUSG00000048142	269642
Gca	1451451_at	10.7084	3.84819	0.359362	8.23072	-10.2605	2.02983	0	0.147081	grancalcin	2	62502383	62532166	NM_145523|NP_663498	Mm.219877	ENSMUSG00000026893	227960
Thbs2	1422571_at	10.6918	1.69464	0.158498	-11.7535	14.8598	-3.10627	0	0.147431	thrombospondin 2	17	-14804160	-14831097	NM_011581|NP_035711	Mm.26688	ENSMUSG00000023885	21826
Wnt7a	1423367_at	10.6737	3.95194	0.37025	7.09894	-10.5466	3.44762	0	0.147792	wingless-related MMTV integration site 7A	6	-91313976	-91361363	NM_009527|NP_033553	Mm.56964	ENSMUSG00000030093	22421
Msx1	1448601_s_at	10.6713	2.50282	0.234537	10.8399	-10.7011	-0.138831	0	0.147838	homeobox, msh-like 1	5	-38211729	-38215824	NM_010835|NP_034965	Mm.256509	ENSMUSG00000048450	17701
Kif21a	1450738_at	10.6685	3.06721	0.2875	7.73618	-11.2681	3.53194	0	0.14789	kinesin family member 21A	15	-90763706	-90880379	NM_001109040|NM_001109041|NM_001109042|NM_016705|NP_001102510|NP_001102511|NP_001102512|NP_057914	Mm.41379	ENSMUSG00000022629	16564
S100a13	1418704_at	10.6534	1.66513	0.1563	-14.724	12.3167	2.40723	0	0.148167	S100 calcium binding protein A13	3	90318681	90328503	NM_009113|NP_033139	Mm.6523	ENSMUSG00000042312	20196
Dab2	1430604_a_at	10.6509	2.23844	0.210164	-12.8526	8.43939	4.41326	0	0.148211	disabled homolog 2 (Drosophila)	15	6249788	6390709	NM_001008702|NM_001037905|NM_001102400|NM_023118|NP_001008702|NP_001032994|NP_001095870|NP_075607	Mm.240830	ENSMUSG00000022150	13132
Ocln	1448873_at	10.6494	3.27246	0.30729	7.96183	-10.8903	2.92842	0	0.148237	occludin	13	-101267321	-101322453	NM_008756|NP_032782	Mm.4807	ENSMUSG00000021638	18260
Sdpr	1416779_at	10.6248	3.63365	0.341996	-10.4128	8.0466	2.3662	0	0.148641	serum deprivation response	1	51345969	51359804	NM_138741|NP_620080	Mm.398690	ENSMUSG00000045954	20324
Ctla2b	1452352_at	10.6219	3.15063	0.296616	-10.9796	8.02572	2.95386	0	0.148686	cytotoxic T lymphocyte-associated protein 2 beta	13	NA	NA	XM_001477566|XP_001477616	Mm.439734	ENSMUSG00000074874	13025
Rab13	1424894_at	10.5363	1.32109	0.125385	-18.6239	14.4835	4.14042	0	0.149684	RAB13, member RAS oncogene family	3	90024738	90029885	NM_026677|NP_080953	Mm.29355	ENSMUSG00000027935	68328
Edar	1419724_at	10.5321	4.19768	0.398562	7.2198	-10.1393	2.91952	0	0.149717	ectodysplasin-A receptor	10	-58063535	-58138444	NM_010100|NP_034230	Mm.174523	ENSMUSG00000003227	13608
Gstt3	1423891_at	10.5052	1.86246	0.17729	13.007	-11.447	-1.56002	0	0.149887	glutathione S-transferase, theta 3	10	-75236866	-75244159	NM_133994|NP_598755	Mm.5731	ENSMUSG00000001665	103140
4632417N05Rik	1427082_at	10.5048	2.44255	0.232518	10.633	-10.6521	0.0191265	0	0.149889	RIKEN cDNA 4632417N05 gene	8	-120185298	-120195415	NM_028725|NP_083001	Mm.296302	ENSMUSG00000034308	74032
Krt18	1448169_at	10.4881	3.79798	0.362123	7.17383	-10.3732	3.19936	0	0.149959	keratin 18	15	101858655	101862452	NM_010664|NP_034794	Mm.22479	ENSMUSG00000023043	16668
Fev	1425886_at	10.4853	3.19479	0.304693	9.42585	-9.83156	0.405713	0	0.149969	FEV (ETS oncogene family)	1	-74928082	-74931993	NM_153111|NP_694751	Mm.150496	ENSMUSG00000055197	260298
Ramp2	1418187_at	10.4603	2.76334	0.264174	-11.5506	6.97745	4.57316	0	0.150017	receptor (calcitonin) activity modifying protein 2	11	101107647	101109564	NM_019444|NP_062317	Mm.260698|Mm.298256	ENSMUSG00000001240	54409
Cldn5	1417839_at	10.4461	3.81905	0.365596	-10.4528	6.50949	3.94331	0	0.150017	claudin 5	16	18776939	18778353	NM_013805|NP_038833	Mm.22768	ENSMUSG00000041378	12741
Enox1	1436799_at	10.4349	2.17019	0.207974	-12.4271	9.09317	3.33396	0	0.150003	ecto-NOX disulfide-thiol exchanger 1	14	77556622	78121214	NM_172813|NP_766401	Mm.441158	ENSMUSG00000022012	239188
Wnt7b	1420891_at	10.3994	1.97974	0.19037	10.777	-12.3648	1.58777	0	0.149873	wingless-related MMTV integration site 7B	15	-85365872	-85412012	NM_009528|NP_033554	Mm.306946	ENSMUSG00000022382	22422
Nrp1	1418084_at	10.3749	1.61554	0.155717	-15.2939	9.42219	5.87167	0	0.149704	neuropilin 1	8	130883139	131027247	NM_008737|NP_032763	Mm.271745|Mm.423531	ENSMUSG00000025810	18186
Sdpr	1416778_at	10.3571	3.79619	0.36653	-10.2555	6.91477	3.34069	0	0.149541	serum deprivation response	1	51345969	51359804	NM_138741|NP_620080	Mm.398690	ENSMUSG00000045954	20324
Slain1	1424824_at	10.3564	2.41394	0.233087	10.4764	-10.486	0.00967871	0	0.149534	SLAIN motif family, member 1	14	104049459	104104016	NM_198014|NP_932131	Mm.27548	ENSMUSG00000055717	105439
Dsg2	1449741_at	10.3556	2.91215	0.281215	8.34269	-10.7332	2.39055	0	0.149526	desmoglein 2	18	20716616	20763027	NM_007883|NP_031909	Mm.345891	ENSMUSG00000044393	13511
Cxcl12	1417574_at	10.3054	3.86018	0.374576	-10.1465	6.86862	3.27785	0	0.148865	chemokine (C-X-C motif) ligand 12	6	117118580	117131385	NM_001012477|NM_013655|NM_021704|NP_001012495|NP_038683|NP_068350	Mm.303231	ENSMUSG00000061353	20315
Glipr2	1428492_at	10.2991	3.3734	0.327542	-10.5634	6.78204	3.78132	0	0.148761	GLI pathogenesis-related 2	4	43970573	43991990	NM_027450|NP_081726	Mm.22213	ENSMUSG00000028480	384009
Lrba	1449099_at	10.294	1.57159	0.152669	15.0008	-11.099	-3.90177	0	0.148674	LPS-responsive beige-like anchor	3	86028611	86586616	NM_001077687|NM_001077688|NM_030695|NP_001071155|NP_001071156|NP_109620	Mm.439825	ENSMUSG00000028080	80877
Lama4	1424807_at	10.2848	3.1257	0.303915	-10.8765	6.29446	4.58203	0	0.148508	laminin, alpha 4	10	38685646	38829937	NM_010681|NP_034811	Mm.258065	ENSMUSG00000019846	16775
2210010L05Rik	1424463_at	10.2684	2.56095	0.249403	9.05502	-10.9037	1.84865	0	0.148187	RIKEN cDNA 2210010L05 gene	1	-52716829	-52784162	NM_133829|NM_178081|NP_598590|NP_835182	Mm.475670	ENSMUSG00000041439|ENSMUSG00000055802	98682
Prkg1	1449876_at	10.2496	2.3203	0.226379	-11.4398	9.2204	2.21938	0	0.14778	protein kinase, cGMP-dependent, type I	19	-30643036	-31738860	NM_001013833|NM_011160|NP_001013855|NP_035290	Mm.381170|Mm.381172	ENSMUSG00000052920	19091
Efemp1	1427183_at	10.2237	3.52191	0.344486	-10.2408	7.06981	3.17099	0	0.147146	epidermal growth factor-containing fibulin-like extracellular matrix protein 1	11	28753204	28826743	NM_146015|NP_666127	Mm.44176	ENSMUSG00000020467	216616
Sptlc3	1439492_at	10.2195	3.35979	0.328762	7.64138	-10.1965	2.55516	0	0.147037	serine palmitoyltransferase, long chain base subunit 3	2	139319655	139463410	NM_175467|NP_780676	Mm.100450	ENSMUSG00000039092	228677
Gpr56	1433485_x_at	10.1932	1.9658	0.192853	10.6398	-11.9229	1.28317	0	0.146293	G protein-coupled receptor 56	8	97508502	97538091	NM_018882|NP_061370	Mm.290834	ENSMUSG00000031785	14766
Cdh5	1433956_at	10.1851	3.86423	0.3794	-10.1494	5.99801	4.15137	0	0.146045	cadherin 5	8	106625524	106668402	NM_009868|NP_033998	Mm.21767	ENSMUSG00000031871	12562
Mmrn1	1437260_at	10.1393	2.6691	0.263243	-10.9573	7.83907	3.11819	0	0.144483	multimerin 1	6	NA	NA	XM_284198|XM_909131|XP_284198|XP_914224	Mm.389770|Mm.476253	ENSMUSG00000054641	70945
Tubb6	1416431_at	10.1171	2.46617	0.243763	-11.4478	7.36604	4.08176	0	0.14362	tubulin, beta 6	18	67550384	67562403	NM_026473|NP_080749	Mm.181860	ENSMUSG00000001473	67951
Sema3c	1429348_at	10.1156	2.67584	0.264526	8.3307	-10.7064	2.37574	0	0.143562	sema domain, immunoglobulin domain (Ig), short basic domain, secreted, (semaphorin) 3C	5	17080633	17236085	NM_013657|NP_038685	Mm.5071	ENSMUSG00000028780	20348
Celsr1	1418925_at	10.0841	2.91683	0.289252	7.66375	-10.5125	2.84872	0	0.142213	cadherin, EGF LAG seven-pass G-type receptor 1 (flamingo homolog, Drosophila)	15	-85729187	-85864207	NM_009886|NP_034016	Mm.22680	ENSMUSG00000016028	12614
LOC554292	1447356_at	10.0543	1.68045	0.167138	13.3718	-10.7173	-2.65444	0	0.140808	UbiE-YGHL1 fusion protein	15	100183630	100214866	NM_001024672|NP_001019843	Mm.268451	ENSMUSG00000056487	554292
Flt4	1421442_at	10.0539	2.86233	0.284699	-10.8271	6.48231	4.34479	0	0.140791	FMS-like tyrosine kinase 4	11	49423228	49465731	NM_008029|NP_032055	Mm.3291	ENSMUSG00000020357	14257
Klf12	1439847_s_at	10.0471	2.20726	0.219692	-11.691	8.40302	3.28801	0	0.14045	Kruppel-like factor 12	14	-100269861	-100549015	NM_010636|NP_034766	Mm.396499|Mm.458816	ENSMUSG00000072294	16597
Adh1	1416225_at	10.0246	2.1793	0.217395	8.15591	-11.8084	3.6525	0	0.139279	alcohol dehydrogenase 1 (class I)	3	137940608	137953655	NM_007409|NP_031435	Mm.2409|Mm.412004	ENSMUSG00000074207	11522
Bmp7	1418910_at	10.0161	2.21452	0.221096	9.33553	-11.1771	1.84156	0	0.138818	bone morphogenetic protein 7	2	-172695188	-172765794	NM_007557|NP_031583	Mm.595	ENSMUSG00000008999	12162
Sema3c	1420696_at	10.013	2.40549	0.240237	8.85692	-10.8526	1.99573	0	0.138644	sema domain, immunoglobulin domain (Ig), short basic domain, secreted, (semaphorin) 3C	5	17080633	17236085	NM_013657|NP_038685	Mm.5071	ENSMUSG00000028780	20348
Zhx2	1455210_at	10.0072	1.68033	0.167912	10.4584	-13.3488	2.89033	0	0.138321	zinc fingers and homeoboxes 2	15	57526221	57671387	NM_199449|NP_955520	Mm.36557	ENSMUSG00000071757	387609
Gm784	1456326_at	9.9975	1.96	0.196049	-12.2025	9.20999	2.9925	0	0.137767	gene model 784, (NCBI)	21	-103615381	-103680568	NM_001007580|NP_001007581	Mm.298000	ENSMUSG00000033737	333564
Pard6b	1423175_s_at	9.92234	1.58987	0.160231	12.1562	-12.8013	0.645128	0	0.132961	par-6 (partitioning defective 6) homolog beta (C. elegans)	2	167906784	167924710	NM_021409|NP_067384	Mm.292834	ENSMUSG00000044641	58220
Sema3e	1427673_a_at	9.87035	2.5334	0.256667	8.80646	-10.2479	1.44141	0	0.129085	sema domain, immunoglobulin domain (Ig), short basic domain, secreted, (semaphorin) 3E	5	14025275	14256689	NM_011348|NP_035478	Mm.134093	ENSMUSG00000063531	20349
Slc7a5	1418326_at	9.85917	1.66467	0.168845	10.1533	-13.1491	2.99576	0	0.128191	solute carrier family 7 (cationic amino acid transporter, y+ system), member 5	8	-124405049	-124431572	NM_011404|NP_035534	Mm.27943	ENSMUSG00000040010	20539
Rassf10	1457140_s_at	9.84075	2.75457	0.279914	7.16276	-10.4958	3.33308	0	0.126668	Ras association (RalGDS/AF-6) domain family (N-terminal) member 10	7	120097475	120100972	NM_175279|NP_780488	Mm.349943	ENSMUSG00000048962	78748
Hspb1	1427854_x_at	9.82567	1.88211	0.19155	10.0916	-11.676	1.58432	0	0.125375	heat shock protein 1	5	136363788	136365433	NM_013560|NP_038588	Mm.13849	ENSMUSG00000004951	15507
Prom2	1417047_at	9.80932	1.56366	0.159405	11.7686	-12.9457	1.17711	0	0.123926	prominin 2	2	-127354176	-127367133	NM_138750|NM_178047|NP_620089|NP_835148	Mm.34171	ENSMUSG00000027376	192212
Col4a5	1425475_at	9.80764	1.73917	0.177328	10.8656	-12.0141	1.14851	0	0.123775	collagen, type IV, alpha 5	21	137909961	138123723	NM_007736|NP_031762	Mm.286892	ENSMUSG00000031274	12830
Ddr1	1415797_at	9.80455	1.57872	0.161019	11.3988	-13.0304	1.63162	0	0.123494	discoidin domain receptor family, member 1	17	-35818511	-35841084	NM_007584|NM_172962|NP_031610|NP_766550	Mm.5021	ENSMUSG00000003534	12305
Ap1m2	1460190_at	9.78599	2.72249	0.278203	8.28313	-9.99186	1.70873	0	0.121773	adaptor protein complex AP-1, mu 2 subunit	9	-21099900	-21116777	NM_001110300|NM_009678|NP_001103770|NP_033808	Mm.22239	ENSMUSG00000003309	11768
Sema3e	1419717_at	9.76703	2.8548	0.292289	8.72235	-9.4189	0.696545	0	0.119947	sema domain, immunoglobulin domain (Ig), short basic domain, secreted, (semaphorin) 3E	5	14025275	14256689	NM_011348|NP_035478	Mm.134093	ENSMUSG00000063531	20349
Galntl4	1454780_at	9.755	1.88218	0.192945	9.52378	-11.8047	2.2809	0	0.118753	UDP-N-acetyl-alpha-D-galactosamine:polypeptide N-acetylgalactosaminyltransferase-like 4	7	-118615174	-118923491	NM_173739|NP_776100	Mm.323322	ENSMUSG00000038296	233733
Msi2	1435520_at	9.75282	1.40415	0.143973	12.8367	-14.0147	1.17799	0	0.118534	Musashi homolog 2 (Drosophila)	11	-88152883	-88579543	NM_054043|NP_473384	Mm.400451|Mm.428433|Mm.474737	ENSMUSG00000069769	76626
Pcdh12	1437928_at	9.7441	2.93244	0.300945	-10.25	6.53191	3.7181	0	0.117647	protocadherin 12	18	-38426745	-38444055	NM_017378|NP_059074	Mm.12862	ENSMUSG00000024440	53601
Lyve1	1429379_at	9.72674	3.69315	0.379691	-9.49724	6.63666	2.86058	0	0.115836	lymphatic vessel endothelial hyaluronan receptor 1	7	-117994120	-118006467	NM_053247|NP_444477	Mm.396078	ENSMUSG00000030787	114332
Plau	1422139_at	9.71864	2.06733	0.212718	-11.5443	8.07466	3.46968	0	0.114971	plasminogen activator, urokinase	14	21655928	21662610	NM_008873|NP_032899	Mm.4183	ENSMUSG00000021822	18792
Serpinf1	1416168_at	9.71628	1.9071	0.196278	-12.094	8.22892	3.86512	0	0.114716	serine (or cysteine) peptidase inhibitor, clade F, member 1	11	-75223530	-75236125	NM_011340|NP_035470	Mm.2044	ENSMUSG00000000753	20317
Vwa2	1438567_at	9.71153	1.33872	0.137848	14.4255	-13.5313	-0.894192	0	0.114201	von Willebrand factor A domain containing 2	19	56948905	56986568	NM_172840|NP_766428	Mm.129534	ENSMUSG00000025082	240675
Tubb2a	1427838_at	9.70833	0.899635	0.0926664	-30.8157	24.9908	5.82492	0	0.11385	tubulin, beta 2a	13	-34166146	-34169855	NM_009450|NP_033476	Mm.469917	ENSMUSG00000058672	22151
Tmem88	1453285_at	9.68307	2.30284	0.237821	-10.9865	7.46317	3.52328	0	0.111015	transmembrane protein 88	11	-69210020	-69211736	NM_025915|NP_080191	Mm.390406	ENSMUSG00000045377	67020
Slc15a2	1424730_a_at	9.65651	1.85693	0.192299	10.9433	-10.5601	-0.383217	0	0.107891	solute carrier family 15 (H+/peptide transporter), member 2	16	-36750280	-36785048	NM_021301|NP_067276	Mm.281804	ENSMUSG00000022899	57738
Ldb2	1456786_at	9.63749	3.65777	0.379536	-9.30817	6.87751	2.43067	0	0.105564	LIM domain binding 2	5	-44863371	-45190946	NM_001077398|NM_010698|NP_001070866|NP_034828	Mm.25785	ENSMUSG00000039706	16826
2310010M24Rik	1429274_at	9.62049	3.61703	0.375972	6.65431	-9.39096	2.73665	0	0.103418	RIKEN cDNA 2310010M24 gene	2	49643205	49804366	NM_027990|NP_082266	Mm.41381	ENSMUSG00000026765	71897
Tgfbi	1437463_x_at	9.61369	1.77371	0.184499	-11.4259	10.4629	0.962962	0	0.102543	transforming growth factor, beta induced	13	56710963	56740700	NM_009369|NP_033395	Mm.14455	ENSMUSG00000035493	21810
Acbd7	1430107_at	9.61223	1.81697	0.189027	11.1958	-10.3895	-0.806381	0	0.102353	acyl-Coenzyme A binding domain containing 7	2	3253439	3258265	NM_030063|NP_084339|XM_484966|XM_908788|XP_484966|XP_913881	Mm.99733	ENSMUSG00000026644	78245
Wnt4	1450782_at	9.60296	1.72158	0.179276	9.9235	-12.0873	2.16378	0	0.10114	wingless-related MMTV integration site 4	4	136833549	136852694	NM_009523|NP_033549	Mm.20355	ENSMUSG00000036856	22417
Tmem54	1417895_a_at	9.57117	2.37899	0.248558	9.06499	-9.76284	0.69785	0	0.0968376	transmembrane protein 54	4	128782859	128788829	NM_025452|NP_079728	Mm.25295	ENSMUSG00000028786	66260
Anxa3	1460330_at	9.56577	1.54846	0.161876	-12.9382	10.6164	2.32179	0	0.0960839	annexin A3	5	97222403	97274987	NM_013470|NP_038498	Mm.7214	ENSMUSG00000029484	11745
Nov	1426851_a_at	9.55867	2.86819	0.300061	-9.68346	7.58829	2.09517	0	0.0950829	nephroblastoma overexpressed gene	15	54577482	54585316	NM_010930|NP_035060	Mm.5167	ENSMUSG00000037362	18133
NA	1442721_at	9.55628	1.76903	0.185117	11.5251	-10.1137	-1.41131	0	0.0947444	NA	NA	NA	NA	NA	NA	NA	NA
Rbp1	1448754_at	9.54436	1.4967	0.156816	-13.7651	9.58424	4.18084	0	0.0930331	retinol binding protein 1, cellular	9	98323379	98346969	NM_011254|NP_035384|XM_001473622|XP_001473672	Mm.279741	ENSMUSG00000046402	19659
Tmeff2	1419073_at	9.53279	2.71764	0.285084	-10.0153	7.19106	2.82429	0	0.0913398	transmembrane protein with EGF-like and two follistatin-like domains 2	1	50984366	51244114	NM_019790|NP_062764	Mm.245154	ENSMUSG00000026109	56363
Igsf9	1420518_a_at	9.52841	1.55792	0.163503	11.3039	-12.2599	0.955953	0	0.0906923	immunoglobulin superfamily, member 9	1	174412447	174429009	NM_033608|NP_291086	Mm.214530	ENSMUSG00000037995	93842
Glb1l2	1433728_at	9.52153	2.72191	0.285869	8.26644	-9.4638	1.19736	0	0.0896637	galactosidase, beta 1-like 2	9	-26570628	-26614002	NM_153803|NP_722498	Mm.293696	ENSMUSG00000036395	244757
Aplnr	1423037_at	9.50785	3.51587	0.369786	-9.50897	5.78566	3.72331	0	0.0875874	apelin receptor	2	84976542	84980080	NM_011784|NP_035914	Mm.29368	ENSMUSG00000044338	23796
Ccl11	1417789_at	9.50234	1.48476	0.156252	-11.929	12.4637	-0.534734	0	0.0867392	chemokine (C-C motif) ligand 11	11	81871333	81876457	NM_011330|NP_035460	Mm.4686	ENSMUSG00000020676	20292
Sdpr	1443832_s_at	9.49466	3.27625	0.345063	-9.30212	7.13255	2.16958	0	0.0855438	serum deprivation response	1	51345969	51359804	NM_138741|NP_620080	Mm.398690	ENSMUSG00000045954	20324
Susd4	1460593_at	9.47674	2.14223	0.226052	8.51601	-10.5916	2.07556	0	0.0827021	sushi domain containing 4	1	184695036	184825785	NM_144796|NP_659045	Mm.331052	ENSMUSG00000038576	96935
Lmo2	1454086_a_at	9.44537	3.95522	0.418747	-9.19799	5.5712	3.62679	0	0.0775429	LIM domain only 2	2	103810379	103822030	NM_008505|NP_032531	Mm.29266	ENSMUSG00000032698	16909
Gja1	1415801_at	9.43808	1.5101	0.16	10.8854	-12.6969	1.81147	0	0.076309	gap junction protein, alpha 1	10	56097105	56110225	NM_010288|NP_034418	Mm.378921	ENSMUSG00000050953	14609
Epha3	1425575_at	9.41957	2.15501	0.22878	-10.7836	7.66321	3.12036	0	0.0731205	Eph receptor A3	16	-63545043	-63863983	NM_010140|NP_034270	Mm.1977	ENSMUSG00000052504	13837
Nr2f1	1418157_at	9.41436	4.40847	0.468271	-8.92144	5.74099	3.18045	0	0.0722071	nuclear receptor subfamily 2, group F, member 1	13	-78328235	-78338243	NM_010151|NP_034281	Mm.439653	ENSMUSG00000069171	13865
Vamp5	1430522_a_at	9.41073	1.91543	0.203537	-11.5157	7.70001	3.81571	0	0.0715662	vesicle-associated membrane protein 5	6	-72318127	-72330462	NM_001080742|NM_016872|NP_001074211|NP_058568	Mm.440321	ENSMUSG00000061555|ENSMUSG00000073002	53620
Nid2	1423516_a_at	9.40343	3.35815	0.35712	-9.44716	5.97747	3.46969	0	0.07027	nidogen 2	14	20570478	20631009	NM_008695|NP_032721	Mm.20348	ENSMUSG00000021806	18074
Sp6	1437788_at	9.3817	3.39663	0.362049	6.5694	-9.23218	2.66278	0	0.0663283	trans-acting transcription factor 6	11	96874882	96886048	NM_031183|NP_112460	Mm.156282|Mm.476096	ENSMUSG00000038560	83395
Fkbp10	1449632_s_at	9.38091	1.42305	0.151696	-13.7249	10.2231	3.50179	0	0.0661828	FK506 binding protein 10	11	100277010	100286139	NM_010221|NP_034351	Mm.3894	ENSMUSG00000001555	14230
Znrf3	1435608_at	9.34068	1.93462	0.207118	8.16318	-11.1452	2.98198	0	0.0585597	zinc and ring finger 3	11	-5176331	-5344850	NM_001080924|NP_001074393	Mm.216313	ENSMUSG00000041961	407821
Igf1	1419519_at	9.31584	2.37195	0.254615	-10.2089	7.24413	2.9648	0	0.0536421	insulin-like growth factor 1	10	87321800	87399792	NM_001111274|NM_001111275|NM_001111276|NM_010512|NM_184052|NP_001104744|NP_001104745|NP_001104746|NP_034642|NP_908941	Mm.268521	ENSMUSG00000020053	16000
Klf5	1451021_a_at	9.30775	2.7061	0.290736	6.75944	-9.78577	3.02633	0	0.0520049	Kruppel-like factor 5	14	99697909	99712628	NM_009769|NP_033899	Mm.30262	ENSMUSG00000005148	12224
BC020535	1435600_s_at	9.28396	1.56495	0.168565	-11.7947	10.6201	1.17463	0	0.0470903	cDNA sequence BC020535	2	NA	NA	NM_145536|NP_663511	Mm.299979	ENSMUSG00000027474	228788
Adamts18	1437574_at	9.28177	2.27835	0.245465	8.65725	-9.64961	0.992362	0	0.0466292	a disintegrin-like and metallopeptidase (reprolysin type) with thrombospondin type 1 motif, 18	8	-116222036	-116372739	NM_172466|NP_766054	Mm.167471	ENSMUSG00000053399	208936
Marveld3	1453264_at	9.2649	3.59031	0.387518	6.74852	-8.83922	2.0907	0	0.0430409	MARVEL (membrane-associating) domain containing 3	8	-112476810	-112486068	NM_028584|NM_212447|NP_082860|NP_997612	Mm.86833	ENSMUSG00000001672	73608
Duoxa1	1460372_at	9.21363	2.40568	0.2611	7.70727	-9.75935	2.05209	0	0.03165	dual oxidase maturation factor 1	2	-122129284	-122139466	NM_145395|NP_663370	Mm.247121	ENSMUSG00000027224	213696
NA	1452107_s_at	9.19631	3.43158	0.373147	6.24779	-9.03078	2.78299	0	0.0276334	NA	NA	NA	NA	NA	NA	NA	NA
Dab2	1420498_a_at	9.18328	2.10357	0.229065	-10.4494	7.63455	2.8149	0	0.0245566	disabled homolog 2 (Drosophila)	15	6249788	6390709	NM_001008702|NM_001037905|NM_001102400|NM_023118|NP_001008702|NP_001032994|NP_001095870|NP_075607	Mm.240830	ENSMUSG00000022150	13132
Ndrg1	1420760_s_at	9.18166	1.13558	0.123679	-13.7062	16.0627	-2.35653	0	0.0241714	N-myc downstream regulated gene 1	15	-66760879	-66801203	NM_008681|NP_032707	Mm.30837	ENSMUSG00000005125	17988
St8sia6	1438566_at	9.17888	2.91143	0.317187	6.9984	-9.22287	2.22447	0	0.0235072	ST8 alpha-N-acetyl-neuraminide alpha-2,8-sialyltransferase 6	2	-13576564	-13715147	NM_145838|NP_665837	Mm.330004|Mm.393036	ENSMUSG00000003418	241230
Tek	1418788_at	9.17191	3.7229	0.405902	-9.0223	5.18431	3.83798	0	0.0218315	endothelial-specific receptor tyrosine kinase	4	94405990	94541630	NM_013690|NP_038718	Mm.14313	ENSMUSG00000006386	21687
Gca	1424698_s_at	9.15846	2.98738	0.326188	7.42377	-8.88655	1.46279	0	0.0185571	grancalcin	2	62502383	62532166	NM_145523|NP_663498	Mm.219877	ENSMUSG00000026893	227960
Shisa4	1438426_at	9.15552	1.82655	0.199502	-10.8429	8.83427	2.00865	0	0.0178358	shisa homolog 4 (Xenopus laevis)	1	-137268032	-137271640	NM_175259|NP_780468	Mm.41407	ENSMUSG00000041889	77552
Lmo1	1418478_at	9.14633	1.80853	0.197733	10.0842	-9.97467	-0.109571	0	0.0155599	LIM domain only 1	7	-116282085	-116313822	NM_057173|NP_476514	Mm.360145	ENSMUSG00000036111	109594
Npas3	1438060_at	9.13678	1.75175	0.191725	-11.0148	9.10641	1.90838	0	0.0131707	neuronal PAS domain protein 3	12	54349663	55173162	NM_013780|NP_038808|XM_001477854|XM_001477871|XP_001477904|XP_001477921	Mm.247044|Mm.466545	ENSMUSG00000021010|ENSMUSG00000073093	27386
Ezr	1450850_at	9.13553	2.44035	0.267127	7.61488	-9.57959	1.96471	0	0.012855	ezrin	17	-6942479	-6987129	NM_009510|NP_033536	Mm.277812	ENSMUSG00000052397	22350
Art4	1449174_at	9.12883	2.20915	0.241997	8.54522	-9.55874	1.01351	0	0.0111592	ADP-ribosyltransferase 4	6	-136796971	-136806121	NM_026639|NP_080915	Mm.31840	ENSMUSG00000030217	109978
Klhl6	1437886_at	9.12366	1.99368	0.218518	-10.3583	8.32732	2.03101	0	0.00984133	kelch-like 6 (Drosophila)	16	-19946589	-19983050	NM_183390|NP_899246	Mm.86699	ENSMUSG00000043008	239743
NA	1444052_at	9.09979	3.20591	0.352306	-9.19471	5.68374	3.51097	0	0.00365496	NA	NA	NA	NA	NA	NA	NA	NA
A730035I17Rik	1455925_at	9.09596	2.28158	0.250834	-10.0712	6.96606	3.10514	0	0.00264412	RIKEN cDNA A730035I17 gene	5	98609887	98616467	NM_029947|NP_084223	Mm.332511	ENSMUSG00000035456	77630
Gpx3	1449106_at	9.09509	2.05415	0.225853	-10.5814	7.06331	3.51807	0	0.00241647	glutathione peroxidase 3	11	54716354	54723889	NM_001083929|NM_008161|NP_001077398|NP_032187	Mm.200916	ENSMUSG00000018339	14778
Sdc4	1417654_at	9.08673	1.16546	0.128259	13.5409	-14.7816	1.24071	0	0.000196373	syndecan 4	2	-164249746	-164268688	NM_011521|NP_035651	Mm.3815	ENSMUSG00000017009	20971
2610316D01Rik	1458702_at	9.08358	2.26806	0.249688	-10.0861	6.93222	3.15391	0	0	RIKEN cDNA 2610316D01 gene	3	NA	NA	XM_895939|XM_923384|XP_901032|XP_928477	Mm.140700	NA	72511
Lox	1448228_at	9.07641	4.34791	0.479034	-8.6198	5.22302	3.39678	0	0	lysyl oxidase	18	-52676891	-52689362	NM_010728|NP_034858	Mm.172	ENSMUSG00000024529	16948
Ell3	1442514_a_at	9.07111	2.19965	0.24249	8.29203	-9.6198	1.32777	0	0	elongation factor RNA polymerase II-like 3	2	-121264762	-121268337	NM_145973|NP_666085	Mm.330522	ENSMUSG00000027246	269344
Dst	1450119_at	9.0324	2.93448	0.324884	6.80761	-9.02857	2.22096	0	0	dystonin	1	34068669	34365497	NM_133833|NM_134448|NP_598594|NP_604443	Mm.336625	ENSMUSG00000026131	13518
Enc1	1450061_at	8.99432	1.61296	0.179331	9.43774	-11.2369	1.7992	0	0	ectodermal-neural cortex 1	13	98011124	98022989	NM_007930|NP_031956	Mm.241073	ENSMUSG00000041773	13803
Dab2	1423805_at	8.98494	2.13591	0.237722	-9.93492	7.66678	2.26814	0	0	disabled homolog 2 (Drosophila)	15	6249788	6390709	NM_001008702|NM_001037905|NM_001102400|NM_023118|NP_001008702|NP_001032994|NP_001095870|NP_075607	Mm.240830	ENSMUSG00000022150	13132
Ctnnd2	1422592_at	8.95806	2.78816	0.311246	6.77519	-9.08735	2.31216	0	0	catenin (cadherin associated protein), delta 2	15	30102347	30959098	NM_008729|NP_032755	Mm.321648	ENSMUSG00000022240	18163
Meox2	1424234_s_at	8.95763	3.23857	0.361544	-8.59072	6.83424	1.75648	0	0	mesenchyme homeobox 2	12	37835132	37906115	NM_008584|NP_032610	Mm.341398	ENSMUSG00000036144	17286
8430434A19Rik	1460485_at	8.94113	3.0851	0.345046	-9.11859	5.36649	3.7521	0	0	RIKEN cDNA 8430434A19 gene	19	NA	NA	NA	NA	NA	71556
Aqp4	1434449_at	8.92737	2.00764	0.224886	10.3139	-7.2729	-3.041	0	0	aquaporin 4	18	-15547902	-15562193	NM_009700|NP_033830	Mm.250786	ENSMUSG00000024411	11829
Meg3	1428764_at	8.92145	1.92739	0.21604	-10.7851	5.03413	5.75096	0	0	maternally expressed 3	12	NA	NA	NR_003633|XR_035480|XR_035483|XR_035484	Mm.289645|Mm.442513|Mm.475858	ENSMUSG00000021268	17263
Npnt	1452106_at	8.91244	3.66056	0.410725	5.6063	-8.65265	3.04635	0	0	nephronectin	3	-132545658	-132613255	NM_001029836|NM_033525|NP_001025007|NP_277060	Mm.279310	ENSMUSG00000040998	114249
Tcfap2c	1418147_at	8.91215	2.55355	0.286525	7.45095	-9.02202	1.57106	0	0	transcription factor AP-2, gamma	2	172375113	172384109	NM_009335|NP_033361	Mm.3629	ENSMUSG00000028640	21420
Sh3bgrl2	1434109_at	8.90676	2.39923	0.269372	7.61644	-9.19981	1.58337	0	0	SH3 domain binding glutamic acid-rich protein like 2	9	83441944	83493898	NM_172507|NP_766095	Mm.100125	ENSMUSG00000032261	212531
Pecam1	1421287_a_at	8.89522	3.43019	0.385622	-8.83503	5.19255	3.64248	0	0	platelet/endothelial cell adhesion molecule 1	11	-106515531	-106576595	NM_001032378|NM_008816|NP_001027550|NP_032842	Mm.343951	ENSMUSG00000020717	18613
Clic6	1454866_s_at	8.88796	2.53295	0.284986	8.50311	-8.16685	-0.336257	0	0	chloride intracellular channel 6	16	92498391	92541486	NM_172469|NP_766057	Mm.44747	ENSMUSG00000022949	209195
Tgfbi	1415871_at	8.88666	1.7819	0.200514	-10.3169	8.8604	1.45654	0	0	transforming growth factor, beta induced	13	56710963	56740700	NM_009369|NP_033395	Mm.14455	ENSMUSG00000035493	21810
Gulp1	1453771_at	8.8751	2.82211	0.317981	-8.87243	6.85234	2.02009	0	0	GULP, engulfment adaptor PTB domain containing 1	1	44608515	44853681	NM_027506|NM_028450|NP_081782|NP_082726	Mm.133132	ENSMUSG00000056870	70676
Pdgfa	1418711_at	8.87096	2.56187	0.288793	6.87911	-9.20198	2.32288	0	0	platelet derived growth factor, alpha	5	-139452928	-139470907	NM_008808|NP_032834	Mm.2675	ENSMUSG00000025856	18590
Col3a1	1427883_a_at	8.85292	3.28708	0.371299	-8.89272	4.98687	3.90584	0	0	collagen, type III, alpha 1	1	45368490	45405865	NM_009930|NP_034060	Mm.249555	ENSMUSG00000026043	12825
Dcn	1449368_at	8.84403	2.31141	0.261353	-9.6595	6.60539	3.05411	0	0	decorin	10	96945000	96980785	NM_007833|NP_031859	Mm.56769	ENSMUSG00000019929	13179
Eltd1	1418059_at	8.8401	2.66909	0.30193	-9.23247	6.17281	3.05966	0	0	EGF, latrophilin seven transmembrane domain containing 1	3	151100845	151208045	NM_133222|NP_573485	Mm.317261	ENSMUSG00000039167	170757
Cd93	1441907_s_at	8.83097	5.21436	0.590463	-8.14847	4.73284	3.41563	0	0	CD93 antigen	2	-148262386	-148269271	NM_010740|NP_034870	Mm.681	ENSMUSG00000027435	17064
Cxcl14	1418457_at	8.8282	2.31978	0.262769	6.31106	-9.69089	3.37983	0	0	chemokine (C-X-C motif) ligand 14	13	-56390005	-56397912	NM_019568|NP_062514	Mm.30211	ENSMUSG00000021508	57266
Cdh3	1426673_at	8.82592	1.82554	0.206838	9.17717	-9.69997	0.522802	0	0	cadherin 3	8	109034790	109080808	NM_001037809|NM_007665|NP_001032898|NP_031691	Mm.4658	ENSMUSG00000061048	12560
Prr6	1428706_at	8.8175	1.24483	0.141177	-13.6327	10.6308	3.00192	0	0	proline-rich polypeptide 6	11	NA	NA	XM_203393|XM_916747|XP_203393|XP_921840	Mm.390409|Mm.448219	ENSMUSG00000018509	73139
Cd248	1417439_at	8.81401	2.90071	0.329102	-9.03336	5.77283	3.26052	0	0	CD248 antigen, endosialin	19	5068077	5070639	NM_054042|NP_473383	Mm.29597	ENSMUSG00000056481	70445
Rnf128	1418318_at	8.78769	3.03889	0.345812	7.01322	-8.39651	1.38329	0	0	ring finger protein 128	21	136145158	136207674	NM_023270|NP_075759	Mm.27764	ENSMUSG00000031438	66889
Adamts2	1457058_at	8.77147	2.01006	0.229159	-10.0623	7.04246	3.0198	0	0	a disintegrin-like and metallopeptidase (reprolysin type) with thrombospondin type 1 motif, 2	11	50415586	50617551	NM_175643|NP_783574	Mm.110597|Mm.339048	ENSMUSG00000036545	216725
Alx3	1459790_x_at	8.77138	2.58436	0.294636	-9.15163	6.44704	2.70459	0	0	aristaless-like homeobox 3	3	107397948	107408687	NM_007441|NP_031467	Mm.10112	ENSMUSG00000014603	11694
Ptx3	1418666_at	8.7664	2.964	0.338109	-8.8798	5.88092	2.99888	0	0	pentraxin related gene	3	66023808	66029728	NM_008987|NP_033013	Mm.276776|Mm.442151	ENSMUSG00000027832	19288
Adamts4	1452595_at	8.76015	2.09587	0.239251	-9.94226	6.62835	3.31391	0	0	a disintegrin-like and metallopeptidase (reprolysin type) with thrombospondin type 1 motif, 4	1	173180552	173190053	NM_172845|NP_766433	Mm.475917	ENSMUSG00000006403	240913
Exph5	1441214_at	8.74498	2.40206	0.274679	6.75866	-9.27515	2.51649	0	0	exophilin 5	9	53109774	53185619	NM_176846|NP_789816	Mm.390155	ENSMUSG00000034584	320051
Cav1	1449145_a_at	8.74341	2.71689	0.310736	-9.11784	5.76564	3.3522	0	0	caveolin, caveolae protein 1	6	17256369	17291324	NM_007616|NP_031642	Mm.28278	ENSMUSG00000007655	12389
Alx3	1420555_at	8.73509	2.07062	0.237046	-9.62619	7.55908	2.06711	0	0	aristaless-like homeobox 3	3	107397948	107408687	NM_007441|NP_031467	Mm.10112	ENSMUSG00000014603	11694
5430421B17	1434756_at	8.71975	2.46045	0.28217	-9.24224	6.44422	2.79802	0	0	hypothetical protein 5430421B17	7	NA	NA	NA	Mm.475950	NA	330593
Dact3	1434415_at	8.71966	1.46822	0.168381	-11.8031	8.62239	3.18076	0	0	dapper homolog 3, antagonist of beta-catenin (xenopus)	7	17460665	17472650	NM_001081655|NP_001075124	Mm.381664	ENSMUSG00000078794	629378
NA	1435657_at	8.71784	2.91093	0.333905	6.32248	-8.72538	2.40291	0	0	NA	NA	NA	NA	NA	NA	NA	NA
9130007G19Rik	1430222_at	8.69442	2.63808	0.303421	7.36192	-8.51249	1.15057	0	0	RIKEN cDNA 9130007G19 gene	2	NA	NA	NA	Mm.388072	NA	74550
Cd38	1450136_at	8.67523	2.42428	0.279448	-9.08247	6.83598	2.24649	0	0	CD38 antigen	5	44260065	44303613	NM_007646|NP_031672	Mm.249873	ENSMUSG00000029084	12494
Acvr1b	1433725_at	8.66753	1.84797	0.213206	8.23507	-9.83317	1.5981	0	0	activin A receptor, type 1B	15	101004555	101043032	NM_007395|NP_031421	Mm.308467	ENSMUSG00000000532	11479
Mef2c	1451506_at	8.6651	3.14525	0.362979	-8.65134	5.58328	3.06806	0	0	myocyte enhancer factor 2C	13	83643193	83802948	NM_025282|NP_079558	Mm.24001|Mm.392364|Mm.428347|Mm.451574	ENSMUSG00000005583	17260
Car2	1448752_at	8.66379	1.61336	0.186219	-11.0139	7.90761	3.10627	0	0	carbonic anhydrase 2	3	14886425	14900770	NM_009801|NP_033931	Mm.1186	ENSMUSG00000027562	12349
Dsg2	1439476_at	8.65616	3.77529	0.436139	5.79753	-8.19198	2.39445	0	0	desmoglein 2	18	20716616	20763027	NM_007883|NP_031909	Mm.345891	ENSMUSG00000044393	13511
AK122525	1434570_at	8.64428	1.31615	0.152257	9.80579	-12.4274	2.6216	0	0	cDNA sequence AK122525	10	43198945	43235223	NM_199028|NP_950193	Mm.26897	ENSMUSG00000038214	331623
Atp2c1	1434386_at	8.64423	1.30195	0.150615	11.7012	-11.1872	-0.514041	0	0	ATPase, Ca++-sequestering	9	-105313691	-105397429	NM_175025|NP_778190	Mm.326247	ENSMUSG00000032570	235574
Hoxc8	1452412_at	8.63843	2.54164	0.294225	6.83311	-8.83489	2.00179	0	0	homeo box C8	15	102820969	102823799	NM_010466|NP_034596	Mm.6167	ENSMUSG00000001657	15426
Ucp2	1459740_s_at	8.63431	0.902575	0.104534	19.5571	-17.4809	-2.07623	0	0	uncoupling protein 2 (mitochondrial, proton carrier)	7	107641853	107650682	NM_011671|NP_035801	Mm.171378	ENSMUSG00000033685	22228
Mt1	1422557_s_at	8.63016	2.92715	0.339176	6.51369	-8.4921	1.97841	0	0	metallothionein 1	8	96703126	96704224	NM_013602|NP_038630	Mm.192991	ENSMUSG00000031765	17748
Ptprf	1420843_at	8.62399	1.56901	0.181936	8.81917	-10.7589	1.93977	0	0	protein tyrosine phosphatase, receptor type, F	4	-117880817	-117964002	NM_011213|NP_035343	Mm.29855	ENSMUSG00000033295	19268
Lama5	1427009_at	8.60425	2.71981	0.316101	6.66942	-8.60952	1.9401	0	0	laminin, alpha 5	2	-179911077	-179960564	NM_001081171|NP_001074640	Mm.4339	ENSMUSG00000015647	16776
Mapk13	1448871_at	8.59688	1.71332	0.199295	8.84421	-9.84872	1.00451	0	0	mitogen-activated protein kinase 13	17	28906317	28915649	NM_011950|NP_036080	Mm.27970	ENSMUSG00000004864	26415
Asprv1	1452732_at	8.59155	3.52103	0.409825	6.17563	-8.10259	1.92697	0	0	aspartic peptidase, retroviral-like 1	6	86578167	86579698	NM_026414|NP_080690	Mm.183043	ENSMUSG00000033508	67855
6430550H21Rik	1456596_at	8.58543	2.97938	0.347028	-8.57585	5.95259	2.62326	0	0	RIKEN cDNA 6430550H21 gene	21	-35550482	-35605574	NM_172930|NP_766518	Mm.72979	ENSMUSG00000036502	245386
Krt7	1423952_a_at	8.57646	2.44965	0.285624	6.64666	-8.93924	2.29258	0	0	keratin 7	15	101242832	101258224	NM_033073|NP_149064	Mm.289377	ENSMUSG00000023039	110310
Flt1	1454037_a_at	8.57602	2.14833	0.250504	-9.61214	6.11533	3.49681	0	0	FMS-like tyrosine kinase 1	5	-148373771	-148537564	NM_010228|NP_034358	Mm.389712	ENSMUSG00000029648	14254
Srd5a1	1454649_at	8.57237	1.95369	0.227905	8.5733	-8.93845	0.365156	0	0	steroid 5 alpha-reductase 1	13	-69712326	-69750341	NM_175283|NP_780492	Mm.422833|Mm.451912	ENSMUSG00000021594	78925
Tfrc	1452661_at	8.56606	1.45072	0.169357	9.76177	-10.8497	1.08792	0	0	transferrin receptor	16	32609106	32632876	NM_011638|NP_035768	Mm.28683	ENSMUSG00000022797	22042
Dpyd	1427946_s_at	8.55281	2.89994	0.339063	7.07721	-8.0792	1.00199	0	0	dihydropyrimidine dehydrogenase	3	118265095	119135836	NM_170778|NP_740748	Mm.27907	ENSMUSG00000033308	99586
Tpm2	1449577_x_at	8.55221	1.69976	0.198751	-10.7823	5.90749	4.87481	0	0	tropomyosin 2, beta	4	-43527583	-43536260	NM_009416|NP_033442	Mm.646	ENSMUSG00000028464	22004
Sema3e	1442226_at	8.52929	3.3868	0.397079	6.89998	-7.69012	0.790141	0	0	sema domain, immunoglobulin domain (Ig), short basic domain, secreted, (semaphorin) 3E	5	14025275	14256689	NM_011348|NP_035478	Mm.134093	ENSMUSG00000063531	20349
Entpd1	1450939_at	8.51681	2.02558	0.237834	-9.53957	6.956	2.58357	0	0	ectonucleoside triphosphate diphosphohydrolase 1	19	40734283	40816092	NM_009848|NP_033978	Mm.2824	ENSMUSG00000048120	12495
Pitx2	1424797_a_at	8.50294	3.526	0.41468	-8.08506	5.8779	2.20716	0	0	paired-like homeodomain transcription factor 2	3	128902835	128922508	NM_001042502|NM_001042504|NM_011098|NP_001035967|NP_001035969|NP_035228	Mm.246804	ENSMUSG00000028023	18741
Ier5	1460009_at	8.50238	1.62318	0.190909	8.8952	-10.0258	1.1306	0	0	immediate early response 5	1	-156943496	-156946766	NM_010500|NP_034630	Mm.12246	ENSMUSG00000056708	15939
Anxa6	1429246_a_at	8.49486	1.82745	0.215125	-9.98881	7.16351	2.8253	0	0	annexin A6	11	-54792463	-54846973	NM_001110211|NM_013472|NP_001103681|NP_038500	Mm.265347	ENSMUSG00000018340	11749
Hspb1	1425964_x_at	8.47843	1.9905	0.234772	7.55439	-9.28822	1.73383	0	0	heat shock protein 1	5	136363788	136365433	NM_013560|NP_038588	Mm.13849	ENSMUSG00000004951	15507
Kdelr3	1418538_at	8.46474	1.7977	0.212375	-10.0235	7.16171	2.86175	0	0	KDEL (Lys-Asp-Glu-Leu) endoplasmic reticulum protein retention receptor 3	15	79346897	79358169	NM_134090|NP_598851	Mm.298199	ENSMUSG00000010830	105785
LOC627626	1441559_at	8.46107	2.45712	0.290403	-8.74254	6.596	2.14654	0	0	similar to CG11212-PA	17	NA	NA	XM_001000454|XM_001478233|XP_001000454|XP_001478283	Mm.390999	ENSMUSG00000042256	627626
Plagl1	1450533_a_at	8.461	1.5848	0.187306	-10.9125	6.97596	3.93654	0	0	pleiomorphic adenoma gene-like 1	10	12810593	12851501	NM_009538|NP_033564	Mm.287857	ENSMUSG00000019817	22634
Wwc1	1420008_s_at	8.44848	2.22297	0.263121	6.26678	-9.21238	2.94559	0	0	WW, C2 and coiled-coil domain containing 1	11	-35652679	-35793591	NM_170779|NP_740749	Mm.31267	ENSMUSG00000018849	211652
Ogn	1419662_at	8.43525	3.84546	0.455879	-8.00751	5.27836	2.72915	0	0	osteoglycin	13	49703439	49719869	NM_008760|NP_032786	Mm.4258	ENSMUSG00000021390	18295
Tpm2	1425028_a_at	8.43498	1.64427	0.194935	-10.6653	6.60477	4.06048	0	0	tropomyosin 2, beta	4	-43527583	-43536260	NM_009416|NP_033442	Mm.646	ENSMUSG00000028464	22004
Arhgap12	1451526_at	8.43382	0.914911	0.108481	16.7174	-17.1036	0.38623	0	0	Rho GTPase activating protein 12	18	-6024447	-6136096	NM_001039692|NM_029277|NP_001034781|NP_083553	Mm.239675	ENSMUSG00000041225	75415
Ctnnal1	1420930_s_at	8.431	1.95651	0.232062	8.47612	-8.61983	0.143704	0	0	catenin (cadherin associated protein), alpha-like 1	4	-56823806	-56878060	NM_018761|NP_061231	Mm.218891	ENSMUSG00000038816	54366
Trim29	1424162_at	8.41922	3.88871	0.461885	5.54476	-7.89429	2.34953	0	0	tripartite motif-containing 29	9	43118845	43144208	NM_023655|NP_076144	Mm.273277	ENSMUSG00000032013	72169
Rab25	1417738_at	8.40629	2.00923	0.239015	7.71437	-8.97789	1.26351	0	0	RAB25, member RAS oncogene family	3	-88345950	-88352201	NM_016899|NP_058595	Mm.26994	ENSMUSG00000008601	53868
Gyltl1b	1434007_at	8.40187	1.87015	0.222587	8.28654	-9.02558	0.739039	0	0	glycosyltransferase-like 1B	2	-92205208	-92211168	NM_172670|NP_766258	Mm.31158	ENSMUSG00000040434	228366
Nkain2	1453329_s_at	8.38612	3.36746	0.401552	6.19591	-7.87909	1.68318	0	0	Na+/K+ transporting ATPase interacting 2	10	-31670384	-32122179	NM_001013411|NM_001025286|NP_001013429|NP_001020457	Mm.49665	ENSMUSG00000069670|ENSMUSG00000069671|ENSMUSG00000075259	432450
4631426J05Rik	1452092_at	8.38573	1.17318	0.139902	11.1788	-12.5215	1.34274	0	0	RIKEN cDNA 4631426J05 gene	7	-139427937	-139508838	NM_029935|NP_084211	Mm.213582	ENSMUSG00000030930	77590
Limk2	1452060_a_at	8.37866	1.69336	0.202104	8.0696	-9.83187	1.76227	0	0	LIM motif-containing protein kinase 2	11	-3243385	-3256144	NM_001034030|NM_010718|NM_173053|NP_001029202|NP_034848|NP_774958	Mm.124176|Mm.390323|Mm.442189	ENSMUSG00000020451	16886
Tcfap2c	1448977_at	8.37591	2.74827	0.328116	6.82891	-8.08461	1.2557	0	0	transcription factor AP-2, gamma	2	172375113	172384109	NM_009335|NP_033361	Mm.3629	ENSMUSG00000028640	21420
Pcdh19	1437360_at	8.37339	1.94794	0.232634	-8.52074	8.44153	0.0792104	0	0	protocadherin 19	21	-130117399	-130223532	NM_001105245|NM_001105246|NP_001098715|NP_001098716|XM_001473606|XM_205287|XM_975492|XP_001473656|XP_205287|XP_980586	Mm.39738	ENSMUSG00000051323	279653
E130309F12Rik	1436733_at	8.35426	1.83954	0.220192	7.77868	-9.35351	1.57483	0	0	RIKEN cDNA E130309F12 gene	4	49072333	49353133	NM_178756|NP_848871	Mm.299460	ENSMUSG00000063446	272031
Etv1	1450684_at	8.34569	2.09929	0.251542	8.06571	-8.30354	0.237825	0	0	ets variant gene 1	12	39506896	39594790	NM_007960|NP_031986	Mm.4866	ENSMUSG00000004151	14009
Dpyd	1427945_at	8.34546	2.51305	0.301128	7.34311	-8.00616	0.663052	0	0	dihydropyrimidine dehydrogenase	3	118265095	119135836	NM_170778|NP_740748	Mm.27907	ENSMUSG00000033308	99586
Samd5	1437403_at	8.34532	1.77833	0.213093	7.70927	-9.59061	1.88134	0	0	sterile alpha motif domain containing 5	10	-9347056	-9395006	NM_177271|NP_796245	Mm.101115	ENSMUSG00000060487	320825
Adam12	1421172_at	8.32086	2.93624	0.352877	-8.3411	5.50449	2.83662	0	0	a disintegrin and metallopeptidase domain 12 (meltrin alpha)	7	-141074882	-141416780	NM_007400|NP_031426	Mm.439714	ENSMUSG00000054555	11489
Lrrc17	1429679_at	8.31841	3.67821	0.442177	-7.95697	5.16687	2.7901	0	0	leucine rich repeat containing 17	5	21049344	21081720	NM_028977|NP_083253|XM_904948|XM_919092|XP_910041|XP_924185	Mm.439963	ENSMUSG00000039883	74511
Frrs1	1423465_at	8.31577	1.82816	0.219842	8.67352	-8.60704	-0.0664834	0	0	ferric-chelate reductase 1	3	116562484	116606668	NM_001113478|NM_009146|NP_001106950|NP_033172	Mm.66293	ENSMUSG00000033386	20321
Rgs2	1419248_at	8.30476	1.69579	0.204195	-10.1285	6.84789	3.28058	0	0	regulator of G-protein signaling 2	1	-145847126	-145851279	NM_009061|NP_033087	Mm.28262	ENSMUSG00000026360	19735
Hist3h2a	1455712_at	8.28779	1.36605	0.164827	10.389	-10.024	-0.365028	0	0	histone cluster 3, H2a	11	58768186	58770176	NM_178218|NP_835736	Mm.212549	ENSMUSG00000036964|ENSMUSG00000078851	319162
Sox6	1427677_a_at	8.28466	2.13463	0.25766	7.18863	-8.70292	1.51429	0	0	SRY-box containing gene 6	7	-122614857	-123138600	NM_001025559|NM_001025560|NM_011445|NP_001020730|NP_001020731|NP_035575	Mm.323365	ENSMUSG00000051910	20679
Rgs4	1416286_at	8.28154	2.42558	0.29289	-8.0254	7.33411	0.69129	0	0	regulator of G-protein signaling 4	1	-171671607	-171677773	NM_009062|NP_033088	Mm.41642	ENSMUSG00000038530	19736
Nrp2	1435349_at	8.26578	3.52507	0.426465	-8.0081	4.93255	3.07555	0	0	neuropilin 2	1	62749890	62865266	NM_001077403|NM_001077404|NM_001077405|NM_001077406|NM_001077407|NM_010939|NP_001070871|NP_001070872|NP_001070873|NP_001070874|NP_001070875|NP_035069	Mm.266341	ENSMUSG00000025969	18187
NA	1458095_at	8.26557	1.76105	0.213059	-10.0654	4.85767	5.20769	0	0	NA	NA	NA	NA	NA	NA	NA	NA
Bnipl	1420683_at	8.25843	1.49806	0.181398	9.62219	-9.43285	-0.18934	0	0	BCL2/adenovirus E1B 19kD interacting protein like	3	-95045214	-95055024	NM_134253|NP_599014	Mm.331209	ENSMUSG00000028115	171388
Ctla2a	1448471_a_at	8.25453	4.49032	0.543982	-7.66592	4.75151	2.91441	0	0	cytotoxic T lymphocyte-associated protein 2 alpha	13	-61036133	-61037895	NM_007796|NP_031822	Mm.30144	ENSMUSG00000044258	13024
Pvrl4	1428701_at	8.24115	3.42216	0.415252	5.17025	-7.98344	2.8132	0	0	poliovirus receptor-related 4	1	173300303	173318418	NM_001122680|NM_027893|NP_001116152|NP_082169	Mm.263414	ENSMUSG00000006411	71740
Emcn	1425582_a_at	8.1984	3.96594	0.483746	-7.77352	4.70615	3.06737	0	0	endomucin	3	137004106	137094033	NM_016885|NP_058581	Mm.27343	ENSMUSG00000054690	59308
Pf4	1448995_at	8.19688	3.56449	0.434859	-7.89139	4.98336	2.90803	0	0	platelet factor 4	5	91201460	91202409	NM_019932|NP_064316	Mm.332490	ENSMUSG00000029373	56744
Grhl2	1427046_at	8.18826	3.70899	0.452964	5.49133	-7.67922	2.18789	0	0	grainyhead-like 2 (Drosophila)	15	37163001	37293318	NM_026496|NP_080772	Mm.244612|Mm.391911	ENSMUSG00000022286	252973
Casq1	1422598_at	8.18206	2.09093	0.25555	-8.70086	6.97211	1.72875	0	0	calsequestrin 1	1	-174140470	-174149972	NM_009813|NP_033943	Mm.12829	ENSMUSG00000007122	12372
Cacna1b	1460608_at	8.18003	3.39999	0.415645	5.57473	-7.80101	2.22629	0	0	calcium channel, voltage-dependent, N type, alpha 1B subunit	2	-24462089	-24618567	NM_001042528|NM_007579|NP_001035993|NP_031605	Mm.4424	ENSMUSG00000004113	12287
Mllt3	1453622_s_at	8.16931	1.58824	0.194415	8.57656	-9.44749	0.87093	0	0	myeloid/lymphoid or mixed-lineage leukemia (trithorax homolog, Drosophila); translocated to, 3	4	-87415828	-87452218	NM_027326|NM_029931|NP_081602|NP_084207	Mm.288898	ENSMUSG00000028496	70122
Tns4	1444254_at	8.16795	2.68759	0.329041	6.95401	-7.67817	0.724159	0	0	tensin 4	11	-98926994	-98950616	NM_172564|NP_766152	Mm.262067	ENSMUSG00000017607	217169
Cd93	1456046_at	8.16733	4.67714	0.572664	-7.56557	4.4155	3.15007	0	0	CD93 antigen	2	-148262386	-148269271	NM_010740|NP_034870	Mm.681	ENSMUSG00000027435	17064
Etv1	1422607_at	8.1657	1.97087	0.241359	8.15026	-8.13718	-0.013075	0	0	ets variant gene 1	12	39506896	39594790	NM_007960|NP_031986	Mm.4866	ENSMUSG00000004151	14009
NA	1434025_at	8.15692	2.78577	0.341522	5.50394	-8.22938	2.72545	0	0	NA	NA	NA	NA	NA	NA	NA	NA
Tie1	1416238_at	8.15637	2.39331	0.293428	-8.58321	5.78711	2.7961	0	0	tyrosine kinase with immunoglobulin-like and EGF-like domains 1	4	-118143795	-118162454	NM_011587|NP_035717	Mm.4345	ENSMUSG00000033191	21846
Fcrls	1448891_at	8.14946	1.7738	0.217659	-9.50764	6.89506	2.61258	0	0	Fc receptor-like S, scavenger receptor	3	-87054886	-87067446	NM_030707|NP_109632	Mm.45173	ENSMUSG00000015852	80891
Irx5	1421072_at	8.14646	1.09019	0.133824	11.0865	-12.9438	1.85726	0	0	Iroquois related homeobox 5 (Drosophila)	8	94881694	94885355	NM_018826|NP_061296	Mm.101153	ENSMUSG00000031737	54352
Slc4a1	1416464_at	8.14052	3.39635	0.417216	-7.87107	5.13523	2.73584	0	0	solute carrier family 4 (anion exchanger), member 1	11	-102210140	-102226429	NM_011403|NP_035533	Mm.7248	ENSMUSG00000006574	20533
Rnf43	1427008_at	8.1398	4.14573	0.509315	5.24883	-7.51429	2.26546	0	0	ring finger protein 43	11	87476588	87549041	NM_172448|NP_766036	Mm.440230	ENSMUSG00000034177	207742
Ppp1r3b	1436590_at	8.13868	1.7333	0.21297	7.06399	-9.55723	2.49324	0	0	protein phosphatase 1, regulatory (inhibitor) subunit 3B	8	36438794	36451191	NM_177741|NP_808409	Mm.247126	ENSMUSG00000046794	244416
Grhl2	1452643_at	8.12868	1.82657	0.224707	7.44029	-9.04832	1.60803	0	0	grainyhead-like 2 (Drosophila)	15	37163001	37293318	NM_026496|NP_080772	Mm.244612|Mm.391911	ENSMUSG00000022286	252973
Mbp	1425264_s_at	8.12633	2.18041	0.268314	7.23719	-8.23389	0.996708	0	0	myelin basic protein	18	82644514	82755029	NM_001025245|NM_001025251|NM_001025254|NM_001025255|NM_001025256|NM_001025258|NM_001025259|NM_010777|NP_001020416|NP_001020422|NP_001020425|NP_001020426|NP_001020427|NP_001020429|NP_001020430|NP_034907	Mm.252063|Mm.454459	ENSMUSG00000041607	17196
Apln	1451038_at	8.1233	2.93654	0.361496	-8.1334	5.16661	2.9668	0	0	apelin	21	-45378322	-45388029	NM_013912|NP_038940	Mm.29262	ENSMUSG00000037010	30878
Zfp750	1437469_at	8.12243	2.11645	0.260568	7.08198	-8.46095	1.37897	0	0	zinc finger protein 750	11	-121372291	-121380616	NM_178763|NP_848878	Mm.11395	ENSMUSG00000039238	319530
Kera	1418063_at	8.12108	4.43006	0.545501	-7.47516	4.97593	2.49923	0	0	keratocan	10	97069838	97076322	NM_008438|NP_032464	Mm.6228	ENSMUSG00000019932	16545
Kdr	1449379_at	8.11621	3.11782	0.384147	-8.06782	4.74481	3.32301	0	0	kinase insert domain protein receptor	5	-76329298	-76374453	NM_010612|NP_034742	Mm.285	ENSMUSG00000062960	16542
Camk2a	1442707_at	8.11024	2.59331	0.319757	-7.92055	6.59761	1.32295	0	0	calcium/calmodulin-dependent protein kinase II alpha	18	61085285	61147806	NM_009792|NM_177407|NP_033922|NP_803126	Mm.131530	ENSMUSG00000024617	12322
Tacstd1	1416579_a_at	8.10587	3.32164	0.409781	4.98198	-7.89778	2.9158	0	0	tumor-associated calcium signal transducer 1	17	88035318	88050467	NM_008532|NP_032558	Mm.4259	ENSMUSG00000045394	17075
Msi2	1436818_a_at	8.09649	1.42479	0.175976	8.8393	-10.0919	1.25255	0	0	Musashi homolog 2 (Drosophila)	11	-88152883	-88579543	NM_054043|NP_473384	Mm.400451|Mm.428433|Mm.474737	ENSMUSG00000069769	76626
Rbbp8	1427061_at	8.09136	1.33299	0.164742	9.44493	-10.4285	0.983608	0	0	retinoblastoma binding protein 8	18	11816350	11901716	NM_001081223|NP_001074692	Mm.154275	ENSMUSG00000041238	225182
Odz2	1457273_at	8.08972	4.15448	0.513551	5.08573	-7.49386	2.40813	0	0	odd Oz/ten-m homolog 2 (Drosophila)	11	-35820170	-36757745	NM_011856|NP_035986	Mm.439889|Mm.445432	ENSMUSG00000049336	23964
Lyn	1451318_a_at	8.08102	1.68751	0.208824	-9.63747	6.93251	2.70496	0	0	Yamaguchi sarcoma viral (v-yes-1) oncogene homolog	4	3605267	3718759	NM_001111096|NM_010747|NP_001104566|NP_034877	Mm.317331	ENSMUSG00000042228	17096
Prdm6	1436962_at	8.07151	1.64033	0.203225	-9.09396	8.2938	0.800168	0	0	PR domain containing 6	18	53624199	53735511	NM_001033281|NP_001028453	Mm.297645	ENSMUSG00000069378	225518
Tpm2	1419738_a_at	8.07083	1.68765	0.209105	-9.76875	6.39111	3.37763	0	0	tropomyosin 2, beta	4	-43527583	-43536260	NM_009416|NP_033442	Mm.646	ENSMUSG00000028464	22004
LOC100048050	1444906_at	8.06418	1.19927	0.148715	-12.4387	5.37834	7.06032	0	0	similar to calcium-independent alpha-latrotoxin receptor homolog 2	3	NA	NA	XR_034190	NA	NA	100048050
Dach2	1458012_at	8.06341	3.57331	0.443151	5.99659	-7.35008	1.3535	0	0	dachshund 2 (Drosophila)	21	110411864	110949995	NM_033605|NP_291083	Mm.79760	ENSMUSG00000025592	93837
Hspa12b	1460371_at	8.05998	1.95586	0.242663	-8.97949	6.4536	2.52589	0	0	heat shock protein 12B	2	130953147	130971719	NM_028306|NP_082582	Mm.277465	ENSMUSG00000074793	72630
Aim1	1426942_at	8.05997	1.97933	0.245576	8.25093	-7.68279	-0.568146	0	0	absent in melanoma 1	10	-43670112	-43724652	NM_172393|NP_765981|XM_001481312|XM_894444|XP_001481362|XP_899537	Mm.292082	ENSMUSG00000019866	11630
Meg3	1452905_at	8.05105	2.71583	0.337326	-8.14371	2.67375	5.46996	0	0	maternally expressed 3	12	NA	NA	NR_003633|XR_035480|XR_035483|XR_035484	Mm.289645|Mm.442513|Mm.475858	ENSMUSG00000021268	17263
9130005N14Rik	1448648_at	8.05053	1.62267	0.20156	-9.15385	8.24956	0.904289	0	0	RIKEN cDNA 9130005N14 gene	5	65361313	65433140	NM_026667|NP_080943	Mm.258545	ENSMUSG00000029185	68303
Sema4d	1420824_at	8.03865	1.46932	0.182781	8.60954	-9.74732	1.13778	0	0	sema domain, immunoglobulin domain (Ig), transmembrane domain (TM) and short cytoplasmic domain, (semaphorin) 4D	13	-51796616	-51889013	NM_013660|NP_038688	Mm.33903	ENSMUSG00000021451	20354
NA	1434632_at	8.03503	2.26363	0.28172	-8.41879	6.24008	2.17872	0	0	NA	NA	NA	NA	NA	NA	NA	NA
Gata6	1425464_at	8.02827	2.1672	0.269946	-8.07455	7.19624	0.878307	0	0	GATA binding protein 6	18	11052507	11085633	NM_010258|NP_034388	Mm.329287	ENSMUSG00000005836	14465
Fgd2	1419515_at	8.02558	1.63737	0.204019	9.09791	-8.12853	-0.969377	0	0	FYVE, RhoGEF and PH domain containing 2	17	29497858	29516498	NM_013710|NP_038738	Mm.279187	ENSMUSG00000024013	26382
Lox	1416121_at	8.01889	4.23056	0.527575	-7.49699	4.54249	2.9545	0	0	lysyl oxidase	18	-52676891	-52689362	NM_010728|NP_034858	Mm.172	ENSMUSG00000024529	16948
Gng11	1448942_at	8.0074	1.95912	0.244664	-8.78084	6.68067	2.10016	0	0	guanine nucleotide binding protein (G protein), gamma 11	6	3953986	3958445	NM_025331|NP_079607	Mm.25547	ENSMUSG00000032766	66066
Enc1	1420965_a_at	8.00114	1.20413	0.150495	9.4335	-11.4837	2.05023	0	0	ectodermal-neural cortex 1	13	98011124	98022989	NM_007930|NP_031956	Mm.241073	ENSMUSG00000041773	13803
Arsb	1429189_at	7.9991	2.49995	0.312529	-8.19259	5.79591	2.39668	0	0	arylsulfatase B	13	94541633	94712971	NM_009712|NP_033842	Mm.300178|Mm.472255	ENSMUSG00000042082	11881
Col2a1	1450567_a_at	7.96903	3.1144	0.390812	5.9009	-7.54108	1.64019	0	0	collagen, type II, alpha 1	15	-97806032	-97835155	NM_001113515|NM_031163|NP_001106987|NP_112440	Mm.2423	ENSMUSG00000022483	12824
F13a1	1448929_at	7.93444	3.13974	0.395711	-7.70023	5.28458	2.41566	0	0	coagulation factor XIII, A1 subunit	13	-36959055	-37141073	NM_028784|NP_083060	Mm.235105	ENSMUSG00000039109	74145
Dnahc11	1421544_at	7.93223	1.35998	0.171449	8.53098	-10.239	1.708	0	0	dynein, axonemal, heavy chain 11	12	-119116454	-119437516	NM_010060|NP_034190	Mm.390540	ENSMUSG00000018581	13411
Gdpd1	1424076_at	7.92523	1.41418	0.17844	9.03818	-9.43171	0.393533	0	0	glycerophosphodiester phosphodiesterase domain containing 1	11	-86847390	-86887550	NM_025638|NP_079914	Mm.475631	ENSMUSG00000061666	66569
Ms4a4d	1418990_at	7.92051	2.13929	0.270095	-8.37783	6.34402	2.03381	0	0	membrane-spanning 4-domains, subfamily A, member 4D	19	11611338	11632956	NM_025658|NP_079934	Mm.441056	ENSMUSG00000024678	66607
Plac1	1417553_at	7.91577	2.0378	0.257435	-8.31786	6.87127	1.44659	0	0	placental specific protein 1	21	-50423178	-50467582	NM_019538|NP_062411	Mm.274842	ENSMUSG00000061082	56096
Rdh10	1426968_a_at	7.90827	1.2106	0.15308	-11.0951	9.34665	1.74849	0	0	retinol dehydrogenase 10 (all-trans)	1	16095962	16122631	NM_133832|NP_598593	Mm.274376	ENSMUSG00000025921	98711
Gsn	1437171_x_at	7.90418	1.21786	0.154078	-11.4327	8.44697	2.98577	0	0	gelsolin	2	35137959	35163412	NM_146120|NP_666232	Mm.21109	ENSMUSG00000026879	227753
AU018091	1435154_at	7.89763	2.84571	0.360325	6.02411	-7.58342	1.55931	0	0	expressed sequence AU018091	7	-3154659	-3169204	NM_001004153|NP_001004153	Mm.268551	ENSMUSG00000054753	245128
Igf1	1437401_at	7.89025	2.38786	0.302634	-8.09339	5.95913	2.13426	0	0	insulin-like growth factor 1	10	87321800	87399792	NM_001111274|NM_001111275|NM_001111276|NM_010512|NM_184052|NP_001104744|NP_001104745|NP_001104746|NP_034642|NP_908941	Mm.268521	ENSMUSG00000020053	16000
Thbd	1448529_at	7.88521	2.5089	0.318179	-8.08149	5.52786	2.55362	0	0	thrombomodulin	2	-148230206	-148233839	NM_009378|NP_033404	Mm.24096	ENSMUSG00000074743	21824
Mef2c	1424852_at	7.88435	2.9232	0.37076	-7.91309	4.54253	3.37056	0	0	myocyte enhancer factor 2C	13	83643193	83802948	NM_025282|NP_079558	Mm.24001|Mm.392364|Mm.428347|Mm.451574	ENSMUSG00000005583	17260
Thbs1	1421811_at	7.88401	1.89274	0.240073	-9.01035	5.60359	3.40676	0	0	thrombospondin 1	2	117937657	117952869	NM_011580|NP_035710	Mm.4159	ENSMUSG00000040152	21825
Rasgrp2	1438933_x_at	7.88292	2.20322	0.279493	-8.34704	5.95419	2.39285	0	0	RAS, guanyl releasing protein 2	19	6400582	6415216	NM_011242|NP_035372	Mm.77017	ENSMUSG00000032946	19395
Ier5	1417612_at	7.87153	1.22055	0.155059	8.7778	-11.1513	2.3735	0	0	immediate early response 5	1	-156943496	-156946766	NM_010500|NP_034630	Mm.12246	ENSMUSG00000056708	15939
Bfsp2	1434463_at	7.86779	1.93034	0.245347	7.16575	-8.29935	1.1336	0	0	beaded filament structural protein 2, phakinin	9	-103327253	-103382658	NM_001002896|NP_001002896	Mm.335403|Mm.437003	ENSMUSG00000032556	107993
Crmp1	1448289_at	7.8676	2.47565	0.314664	-8.12148	5.41021	2.71127	0	0	collapsin response mediator protein 1	5	37637030	37683372	NM_007765|NP_031791	Mm.290995	ENSMUSG00000029121	12933
Stab1	1450199_a_at	7.85587	1.8106	0.230478	-8.42145	7.47296	0.948489	0	0	stabilin 1	14	-31952202	-31981827	NM_138672|NP_619613	Mm.220821	ENSMUSG00000042286	192187
Gpr116	1440830_at	7.85577	2.81454	0.358277	-7.94508	4.60088	3.3442	0	0	G protein-coupled receptor 116	17	43526414	43596506	NM_001081178|NP_001074647	Mm.23478	ENSMUSG00000056492	224792
Ociad2	1453187_at	7.85433	1.42945	0.181995	9.43738	-8.59094	-0.846441	0	0	OCIA domain containing 2	5	-73713437	-73729878	NM_026950|NP_081226	Mm.274892	ENSMUSG00000029153	433904
Sp6	1427787_at	7.85298	2.1262	0.270751	7.28005	-7.69807	0.418013	0	0	trans-acting transcription factor 6	11	96874882	96886048	NM_031183|NP_112460	Mm.156282|Mm.476096	ENSMUSG00000038560	83395
Dsg2	1425619_s_at	7.84365	3.68023	0.469198	5.28048	-7.29128	2.0108	0	0	desmoglein 2	18	20716616	20763027	NM_007883|NP_031909	Mm.345891	ENSMUSG00000044393	13511
Cdon	1421452_at	7.83507	1.85773	0.237104	-8.99179	5.64858	3.34321	0	0	cell adhesion molecule-related/down-regulated by oncogenes	9	35259660	35315237	NM_021339|NP_067314	Mm.80509	ENSMUSG00000038119	57810
Acp6	1448445_at	7.8264	1.73114	0.221192	7.64855	-8.50153	0.852971	0	0	acid phosphatase 6, lysophosphatidic	3	96962713	96980491	NM_019800|NP_062774	Mm.101368	ENSMUSG00000028093	66659
Grhl2	1431877_a_at	7.82354	2.80736	0.358835	6.03665	-7.48827	1.45162	0	0	grainyhead-like 2 (Drosophila)	15	37163001	37293318	NM_026496|NP_080772	Mm.244612|Mm.391911	ENSMUSG00000022286	252973
Cdh2	1418815_at	7.82078	2.27208	0.290519	-8.22524	5.67803	2.5472	0	0	cadherin 2	18	-16747385	-16967558	NM_007664|NP_031690	Mm.257437	ENSMUSG00000024304	12558
Robo4	1426206_at	7.81757	3.6621	0.468444	-7.39398	4.82974	2.56424	0	0	roundabout homolog 4 (Drosophila)	9	37209630	37221607	NM_028783|NP_083059	Mm.293315	ENSMUSG00000032125	74144
Glb1l2	1433727_at	7.8073	3.17868	0.407142	5.80728	-7.28706	1.47978	0	0	galactosidase, beta 1-like 2	9	-26570628	-26614002	NM_153803|NP_722498	Mm.293696	ENSMUSG00000036395	244757
Anxa6	1415818_at	7.80638	1.74922	0.224076	-9.07256	6.24105	2.83151	0	0	annexin A6	11	-54792463	-54846973	NM_001110211|NM_013472|NP_001103681|NP_038500	Mm.265347	ENSMUSG00000018340	11749
Col15a1	1448755_at	7.80123	2.83787	0.363771	-7.85779	4.58012	3.27766	0	0	collagen, type XV, alpha 1	4	47220883	47326037	NM_009928|NP_034058	Mm.233547	ENSMUSG00000028339	12819
Slc9a3r2	1439369_x_at	7.79558	0.983136	0.126115	-13.8975	10.0951	3.80242	0	0	solute carrier family 9 (sodium/hydrogen exchanger), member 3 regulator 2	17	-24776717	-24781902	NM_023055|NM_023449|NP_075542|NP_075938	Mm.21587	ENSMUSG00000002504	65962
Prkcdbp	1423771_at	7.7949	1.16183	0.14905	-11.2539	9.32248	1.93137	0	0	protein kinase C, delta binding protein	7	-112629129	-112630711	NM_028444|NP_082720	Mm.3124	ENSMUSG00000037060	109042
Edaradd	1421213_at	7.79152	2.15299	0.276324	6.55987	-8.00148	1.44161	0	0	EDAR (ectodysplasin-A receptor)-associated death domain	13	-12569174	-12612715	NM_133643|NP_598398	Mm.159671	ENSMUSG00000039309	171211
Zswim5	1438224_at	7.79005	1.61055	0.206744	8.08891	-8.57452	0.485604	0	0	zinc finger, SWIM domain containing 5	4	116550006	116661710	NM_001029912|NP_001025083	Mm.218946	ENSMUSG00000033948	74464
Fli1	1422024_at	7.78916	2.35434	0.302259	-8.11981	5.48498	2.63482	0	0	Friend leukemia integration 1	9	-32229792	-32348953	NM_008026|NP_032052	Mm.258908	ENSMUSG00000016087	14247
Clcn3	1433487_at	7.78728	1.11708	0.14345	11.3744	-10.0866	-1.28781	0	0	chloride channel 3	8	-63389185	-63433596	NM_007711|NM_173873|NM_173874|NM_173876|NP_031737|NP_776298|NP_776299|NP_776301	Mm.25263|Mm.259751	ENSMUSG00000004319	12725
Pcdh10	1430667_at	7.78588	2.79533	0.359025	-7.75446	5.19865	2.55581	0	0	protocadherin 10	3	45182319	45238501	NM_001098170|NM_001098171|NM_001098172|NM_011043|NP_001091640|NP_001091641|NP_001091642|NP_035173	Mm.242644|Mm.473002	ENSMUSG00000049100	18526
Meox2	1424233_at	7.77167	1.96764	0.253181	-7.83905	7.3471	0.491953	0	0	mesenchyme homeobox 2	12	37835132	37906115	NM_008584|NP_032610	Mm.341398	ENSMUSG00000036144	17286
Ikzf2	1421643_at	7.76784	3.06033	0.393975	5.35465	-7.49139	2.13674	0	0	IKAROS family zinc finger 2	1	-69577783	-69732534	NM_011770|NP_035900	Mm.106343	ENSMUSG00000025997	22779
Fkbp10	1415951_at	7.76719	1.70143	0.219054	-8.98472	6.68532	2.2994	0	0	FK506 binding protein 10	11	100277010	100286139	NM_010221|NP_034351	Mm.3894	ENSMUSG00000001555	14230
Klc3	1425558_at	7.75789	1.28587	0.16575	10.1386	-8.74631	-1.39227	0	0	kinesin light chain 3	7	-19979788	-19985205	NM_146182|NP_666294	Mm.213403	ENSMUSG00000040714	232943
Hbb-bh1	1450736_a_at	7.75443	3.28224	0.423274	-7.50955	4.71523	2.79432	0	0	hemoglobin Z, beta-like embryonic chain	7	-110990151	-110991676	NM_008219|NP_032245	Mm.440281	ENSMUSG00000052217	15132
Satb1	1416008_at	7.7447	1.49607	0.193174	6.97131	-9.61693	2.64562	0	0	special AT-rich sequence binding protein 1	17	-51878793	-51971958	NM_009122|NP_033148	Mm.311655	ENSMUSG00000023927	20230
Gata6	1425463_at	7.73118	1.98219	0.256389	-8.22189	6.55833	1.66356	0	0	GATA binding protein 6	18	11052507	11085633	NM_010258|NP_034388	Mm.329287	ENSMUSG00000005836	14465
Msn	1450379_at	7.72926	2.91157	0.376694	-7.64623	4.95532	2.69091	0	0	moesin	21	93291383	93363892	NM_010833|NP_034963	Mm.138876	ENSMUSG00000031207	17698
Galnt14	1453630_at	7.7231	1.70185	0.220358	7.93637	-8.09305	0.156674	0	0	UDP-N-acetyl-alpha-D-galactosamine:polypeptide N-acetylgalactosaminyltransferase 14	17	-73842567	-74059404	NM_027864|NP_082140	Mm.271953	ENSMUSG00000024064	71685
Pcolce	1448433_a_at	7.7177	2.46593	0.319516	-7.97289	5.10494	2.86796	0	0	procollagen C-endopeptidase enhancer protein	5	-138046334	-138052632	NM_008788|NP_032814	Mm.262345	ENSMUSG00000029718	18542
Spint2	1451935_a_at	7.71609	3.34209	0.433133	5.21407	-7.2992	2.08513	0	0	serine protease inhibitor, Kunitz type 2	7	-30041348	-30066996	NM_001082548|NM_011464|NP_001076017|NP_035594	Mm.295230	ENSMUSG00000074227	20733
Gsn	1436991_x_at	7.7157	1.23946	0.160642	-10.8161	7.90472	2.91135	0	0	gelsolin	2	35137959	35163412	NM_146120|NP_666232	Mm.21109	ENSMUSG00000026879	227753
Irf6	1418301_at	7.71327	2.83746	0.367868	5.27104	-7.59581	2.32477	0	0	interferon regulatory factor 6	1	194979305	194998229	NM_016851|NP_058547	Mm.305674	ENSMUSG00000026638	54139
Scd1	1415965_at	7.7129	2.42599	0.314536	-7.90883	5.50104	2.4078	0	0	stearoyl-Coenzyme A desaturase 1	19	-44468944	-44482043	NM_009127|NP_033153	Mm.267377	ENSMUSG00000037071	20249
Jup	1426873_s_at	7.71267	1.316	0.170629	8.84395	-9.64201	0.798064	0	0	junction plakoglobin	11	-100231932	-100259053	NM_010593|NP_034723	Mm.299774	ENSMUSG00000001552	16480
NA	1441971_at	7.71224	1.70308	0.220828	7.27035	-8.56493	1.29459	0	0	NA	NA	NA	NA	NA	NA	NA	NA
Sema3d	1429459_at	7.70964	3.15492	0.409218	5.75625	-7.1745	1.41825	0	0	sema domain, immunoglobulin domain (Ig), short basic domain, secreted, (semaphorin) 3D	5	12383555	12587058	NM_028882|NP_083158	Mm.89313	ENSMUSG00000040254	108151
St6galnac5	1449468_at	7.70303	2.64888	0.343875	-7.81649	4.92245	2.89404	0	0	ST6 (alpha-N-acetyl-neuraminyl-2,3-beta-galactosyl-1,3)-N-acetylgalactosaminide alpha-2,6-sialyltransferase 5	3	-152483673	-152645171	NM_012028|NP_036158	Mm.40915	ENSMUSG00000039037	26938
Vcam1	1451314_a_at	7.70115	1.97605	0.256591	-8.20894	6.48701	1.72193	0	0	vascular cell adhesion molecule 1	3	-115812937	-115832606	NM_011693|NP_035823	Mm.76649|Mm.440909	ENSMUSG00000027962	22329
Ttyh2	1434500_at	7.69541	2.45147	0.318562	-7.92565	5.23338	2.69227	0	0	tweety homolog 2 (Drosophila)	11	114536781	114582298	NM_053273|NP_444503	Mm.271934|Mm.475167	ENSMUSG00000034714	117160
Acpp	1441975_at	7.69399	2.3214	0.301716	6.79572	-7.35355	0.557831	0	0	acid phosphatase, prostate	9	-104201329	-104240052	NM_019807|NM_207668|NP_062781|NP_997551	Mm.19941	ENSMUSG00000032561	56318
Mylk	1425506_at	7.69003	2.57026	0.334233	-7.82826	5.11068	2.71757	0	0	myosin, light polypeptide kinase	16	34785035	35002520	NM_139300|NP_647461	Mm.33360	ENSMUSG00000022836	107589
Rgs2	1419247_at	7.68952	1.7766	0.231041	-8.77436	6.19977	2.57459	0	0	regulator of G-protein signaling 2	1	-145847126	-145851279	NM_009061|NP_033087	Mm.28262	ENSMUSG00000026360	19735
Hoxc5	1456301_at	7.68515	1.13518	0.14771	10.4317	-10.2872	-0.144547	0	0	homeo box C5	15	102844438	102847860	NM_175730|NP_783857	Mm.103825	ENSMUSG00000022485	15424
Sox17	1429177_x_at	7.68481	3.63615	0.473161	-7.24736	4.77514	2.47222	0	0	SRY-box containing gene 17	1	-4481008	-4486494	NM_011441|NP_035571	Mm.279103	ENSMUSG00000025902	20671
Prrx2	1432331_a_at	7.67735	1.76364	0.22972	-8.64376	6.58137	2.06239	0	0	paired related homeobox 2	2	30700800	30736771	NM_009116|NP_033142	Mm.1802	ENSMUSG00000039476	20204
Cbln1	1423287_at	7.67071	2.16765	0.282588	7.3959	-7.0256	-0.370308	0	0	cerebellin 1 precursor protein	8	-89992751	-89996491	NM_019626|NP_062600	Mm.4880	ENSMUSG00000031654	12404
Kirrel3	1452728_at	7.66612	1.65374	0.21572	7.5687	-8.43604	0.867338	0	0	kin of IRRE like 3 (Drosophila)	9	34296315	34843889	NM_026324|NP_080600	Mm.220710	ENSMUSG00000032036	67703
C3ar1	1419482_at	7.64961	1.67233	0.218617	-8.29515	7.59753	0.697618	0	0	complement component 3a receptor 1	6	-122797157	-122806175	NM_009779|NP_033909	Mm.2408	ENSMUSG00000040552	12267
Aff2	1443963_at	7.64643	2.05905	0.269282	-7.81024	6.68956	1.12069	0	0	AF4/FMR2 family, member 2	21	66613505	67121212	NM_008032|NP_032058	Mm.466576	ENSMUSG00000031189	14266
BC020535	1460382_at	7.64434	1.75852	0.230042	-7.88151	7.67618	0.205327	0	0	cDNA sequence BC020535	2	NA	NA	NM_145536|NP_663511	Mm.299979	ENSMUSG00000027474	228788
Lhfpl2	1434129_s_at	7.64361	2.72877	0.357001	-7.69432	4.78066	2.91366	0	0	lipoma HMGIC fusion partner-like 2	13	94827750	94965364	NM_172589|NP_766177	Mm.316553	ENSMUSG00000045312	218454
Dach1	1420694_a_at	7.63974	1.24822	0.163385	10.6805	-7.39468	-3.28584	0	0	dachshund 1 (Drosophila)	14	-98186065	-98568762	NM_001038610|NM_007826|NP_001033699|NP_031852	Mm.320593	ENSMUSG00000055639	13134
Dmd	1448665_at	7.63665	2.08931	0.273591	7.3662	-7.15905	-0.20715	0	0	dystrophin, muscular dystrophy	21	80194208	82450389	NM_007868|NP_031894	Mm.275608|Mm.416750	ENSMUSG00000045103	13405
Fmod	1456084_x_at	7.62728	2.25563	0.295733	6.08084	-7.76223	1.68139	0	0	fibromodulin	1	135934091	135944854	NM_021355|NP_067330	Mm.287146	ENSMUSG00000041559	14264
Dusp1	1448830_at	7.62569	1.10435	0.144819	5.0988	6.94334	-12.0421	0	0	dual specificity phosphatase 1	17	-26642535	-26645406	NM_013642|NP_038670	Mm.239041	ENSMUSG00000024190	19252
Prom2	1417048_at	7.61878	1.90507	0.250049	6.92891	-7.94934	1.02043	0	0	prominin 2	2	-127354176	-127367133	NM_138750|NM_178047|NP_620089|NP_835148	Mm.34171	ENSMUSG00000027376	192212
Nov	1426852_x_at	7.61822	2.68934	0.353014	-7.51861	5.44028	2.07833	0	0	nephroblastoma overexpressed gene	15	54577482	54585316	NM_010930|NP_035060	Mm.5167	ENSMUSG00000037362	18133
Lrrc33	1451174_at	7.61797	2.71759	0.356734	-7.59012	5.12888	2.46124	0	0	leucine rich repeat containing 33	16	-32142910	-32165562	NM_146069|NP_666181	Mm.33498	ENSMUSG00000052384	224109
2310007F21Rik	1424016_at	7.61409	1.1532	0.151457	10.0506	-10.0279	-0.0226808	0	0	RIKEN cDNA 2310007F21 gene	9	63450461	63489696	NM_025857|NP_080133	Mm.34338	ENSMUSG00000037257	66939
Prkaa2	1429464_at	7.61178	2.83976	0.373074	5.67673	-7.28756	1.61083	0	0	protein kinase, AMP-activated, alpha 2 catalytic subunit	4	-104707594	-104782474	NM_178143|NP_835279	Mm.48638	ENSMUSG00000028518	108079
Bcl6b	1418421_at	7.61002	2.56219	0.336686	-7.75875	4.92047	2.83828	0	0	B-cell CLL/lymphoma 6, member B	11	-70037629	-70043223	NM_007528|NP_031554	Mm.12930	ENSMUSG00000000317	12029
2310047D13Rik	1435076_at	7.6077	1.66679	0.219092	-8.83259	6.45968	2.37291	0	0	RIKEN cDNA 2310047D13 gene	11	76015557	76021759	NM_027773|NP_082049	Mm.188413	ENSMUSG00000069808	116972
Satb1	1416007_at	7.59192	1.65109	0.217479	6.61298	-8.78985	2.17688	0	0	special AT-rich sequence binding protein 1	17	-51878793	-51971958	NM_009122|NP_033148	Mm.311655	ENSMUSG00000023927	20230
Mllt3	1431890_a_at	7.59064	2.17022	0.285908	6.71248	-7.45907	0.746597	0	0	myeloid/lymphoid or mixed-lineage leukemia (trithorax homolog, Drosophila); translocated to, 3	4	-87415828	-87452218	NM_027326|NM_029931|NP_081602|NP_084207	Mm.288898	ENSMUSG00000028496	70122
Lama3	1427512_a_at	7.58982	3.67964	0.484812	4.94874	-7.05918	2.11044	0	0	laminin, alpha 3	18	NA	NA	XM_140451|XM_981828|XP_140451|XP_986922	Mm.42012	ENSMUSG00000024421	16774
Adam19	1418403_at	7.57591	2.22304	0.293435	-7.99679	5.27765	2.71913	0	0	a disintegrin and metallopeptidase domain 19 (meltrin beta)	11	45869488	45960844	NM_009616|NP_033746	Mm.89940	ENSMUSG00000011256	11492
1810019J16Rik	1417797_a_at	7.5719	3.91668	0.517265	5.23975	-6.83777	1.59802	0	0	RIKEN cDNA 1810019J16 gene	4	133074877	133086705	NM_001083916|NM_133707|NP_001077385|NP_598468	Mm.299081	ENSMUSG00000037600	69073
Reck	1450784_at	7.5717	1.50892	0.199284	-9.26534	6.62529	2.64005	0	0	reversion-inducing-cysteine-rich protein with kazal motifs	4	43888401	43957678	NM_016678|NP_057887	Mm.331573	ENSMUSG00000028476	53614
9630031F12Rik	1421595_at	7.5703	2.16898	0.286512	6.57821	-7.51185	0.933644	0	0	RIKEN cDNA 9630031F12 gene	5	-45920943	-46030740	NM_021416|NP_067391	Mm.266466|Mm.402857	ENSMUSG00000015879	58227
Angptl1	1455224_at	7.56766	2.49731	0.329998	-7.7476	4.96589	2.7817	0	0	angiopoietin-like 1	1	158769153	158791209	NM_028333|NP_082609	Mm.389206	ENSMUSG00000033544	72713
8430408G22Rik	1433836_a_at	7.55936	2.71118	0.358652	-7.61693	4.62563	2.9913	0	0	RIKEN cDNA 8430408G22 gene	6	116600716	116602812	NM_145980|NP_666092	Mm.38231	ENSMUSG00000048489	213393
Hrc	1426048_s_at	7.54954	3.58556	0.474938	4.67487	-7.11824	2.44336	0	0	histidine rich calcium binding protein	7	52590638	52594342	NM_010473|NP_034603	Mm.39968	ENSMUSG00000038239	15464
Abcg2	1422906_at	7.54904	2.05298	0.271953	-8.05145	5.80611	2.24534	0	0	ATP-binding cassette, sub-family G (WHITE), member 2	6	58546665	58642445	NM_011920|NP_036050	Mm.333096	ENSMUSG00000029802	26357
Fgfr2	1433489_s_at	7.54524	2.74583	0.363915	4.59358	-7.57713	2.98355	0	0	fibroblast growth factor receptor 2	7	-137305964	-137410322	NM_010207|NM_201601|NP_034337|NP_963895	Mm.16340	ENSMUSG00000030849	14183
D430039N05Rik	1436350_at	7.54247	1.58848	0.210605	-8.42339	7.49991	0.92348	0	0	RIKEN cDNA D430039N05 gene	2	83652884	83721515	NM_175514|NP_780723	Mm.330351|Mm.436122	ENSMUSG00000048388	241520
Ctbp2	1422887_a_at	7.53571	1.15924	0.153833	9.80478	-9.80524	0.000464546	0	0	C-terminal binding protein 2	7	-140178693	-140315166	NM_009980|NP_034110	Mm.246240|Mm.389984	ENSMUSG00000030970	13017
Gja4	1416255_at	7.5305	1.18039	0.156747	-9.75866	9.53244	0.22622	0	0	gap junction protein, alpha 4	4	-126988664	-126991222	NM_008120|NP_032146	Mm.24615	ENSMUSG00000050234	14612
Cxcl12	1448823_at	7.52352	3.19803	0.425071	-7.00845	5.44715	1.5613	0	0	chemokine (C-X-C motif) ligand 12	6	117118580	117131385	NM_001012477|NM_013655|NM_021704|NP_001012495|NP_038683|NP_068350	Mm.303231	ENSMUSG00000061353	20315
Stard10	1448956_at	7.52349	1.47976	0.196685	8.48683	-8.04462	-0.442214	0	0	START domain containing 10	7	108469832	108494826	NM_019990|NP_064374	Mm.28896	ENSMUSG00000030688	56018
Krt17	1423227_at	7.51866	3.47425	0.462083	4.90547	-7.06331	2.15784	0	0	keratin 17	11	-100117530	-100122303	NM_010663|NP_034793	Mm.14046	ENSMUSG00000035557	16667
Rhpn2	1434628_a_at	7.51156	3.52027	0.468647	5.48337	-6.80175	1.31838	0	0	rhophilin, Rho GTPase binding protein 2	7	36119342	36177304	NM_027897|NP_082173	Mm.286600	ENSMUSG00000030494	52428
Asah3l	1421496_at	7.51088	1.72235	0.229314	7.30007	-7.96763	0.667563	0	0	N-acylsphingosine amidohydrolase 3-like	4	86520367	86566779	NM_139306|NP_647467	Mm.45019|Mm.458684	ENSMUSG00000038007	230379
St6gal1	1420928_at	7.50716	1.15264	0.153539	9.78702	-9.78019	-0.0068313	0	0	beta galactoside alpha 2,6 sialyltransferase 1	16	23224834	23360420	NM_145933|NP_666045	Mm.149029	ENSMUSG00000022885	20440
Slc9a3r2	1439368_a_at	7.49689	1.12038	0.149447	-11.169	8.12642	3.04261	0	0	solute carrier family 9 (sodium/hydrogen exchanger), member 3 regulator 2	17	-24776717	-24781902	NM_023055|NM_023449|NP_075542|NP_075938	Mm.21587	ENSMUSG00000002504	65962
Ak3l1	1450387_s_at	7.49001	1.82759	0.244004	6.43961	-8.13958	1.69997	0	0	adenylate kinase 3-like 1	4	101092363	101139600	NM_009647|NP_033777	Mm.42040	ENSMUSG00000028527	11639
Wipf1	1436953_at	7.4883	1.61512	0.215686	-8.77747	6.35511	2.42236	0	0	WAS/WASL interacting protein family, member 1	2	-73267673	-73367467	NM_153138|NP_694778	Mm.223504	ENSMUSG00000075284	215280
Pcdh19	1444422_at	7.46749	2.06941	0.277122	-7.21907	6.91684	0.302227	0	0	protocadherin 19	21	-130117399	-130223532	NM_001105245|NM_001105246|NP_001098715|NP_001098716|XM_001473606|XM_205287|XM_975492|XP_001473656|XP_205287|XP_980586	Mm.39738	ENSMUSG00000051323	279653
Tnnt1	1419606_a_at	7.45873	2.98245	0.39986	-7.37233	4.09725	3.27509	0	0	troponin T1, skeletal, slow	7	-4456264	-4467577	NM_011618|NP_035748	Mm.358643	ENSMUSG00000064179	21955
Fermt2	1434181_at	7.45047	1.03042	0.138303	-11.998	8.56938	3.42866	0	0	fermitin family homolog 2 (Drosophila)	14	-46078466	-46149740	NM_146054|NP_666166	Mm.210018	ENSMUSG00000037712	218952
Polr3g	1449155_at	7.44346	1.69044	0.227104	6.83445	-8.21598	1.38154	0	0	polymerase (RNA) III (DNA directed) polypeptide G	13	-81812835	-81850012	NM_001081176|NP_001074645	Mm.279781	ENSMUSG00000035834	67486
Lamb3	1417812_a_at	7.43519	1.78993	0.240737	7.79081	-6.99043	-0.80038	0	0	laminin, beta 3	1	195128187	195170072	NM_008484|NP_032510	Mm.435441	ENSMUSG00000026639	16780
AI256396	1457042_at	7.43465	3.52344	0.473921	-7.03051	4.5246	2.50592	0	0	EST AI256396	6	NA	NA	NA	Mm.395071	NA	58871
Plxdc2	1449270_at	7.42909	1.27222	0.171248	-10.1699	6.40276	3.76715	0	0	plexin domain containing 2	2	16277948	16673742	NM_026162|NP_080438	Mm.313938|Mm.394655	ENSMUSG00000026748	67448
Igf1	1452014_a_at	7.42393	2.24046	0.301788	-7.74386	5.22602	2.51784	0	0	insulin-like growth factor 1	10	87321800	87399792	NM_001111274|NM_001111275|NM_001111276|NM_010512|NM_184052|NP_001104744|NP_001104745|NP_001104746|NP_034642|NP_908941	Mm.268521	ENSMUSG00000020053	16000
Laptm5	1436905_x_at	7.41992	3.76508	0.507428	-6.99655	4.10523	2.89132	0	0	lysosomal-associated protein transmembrane 5	4	130469248	130492063	NM_010686|NP_034816	Mm.271868	ENSMUSG00000028581	16792
Rnf149	1429321_at	7.41756	1.29691	0.174844	8.73755	-8.79476	0.0572134	0	0	ring finger protein 149	1	-39608145	-39634250	NM_001033135|NP_001028307	Mm.28614	ENSMUSG00000048234	67702
Cd151	1437670_x_at	7.41755	1.5068	0.20314	7.67107	-8.3224	0.651326	0	0	CD151 antigen	7	148653260	148657380	NM_001111049|NM_001111050|NM_009842|NP_001104519|NP_001104520|NP_033972	Mm.30246|Mm.443269|Mm.476413	ENSMUSG00000025510	12476
Ifitm3	1423754_at	7.40874	1.04078	0.14048	9.60047	-11.1741	1.57366	0	0	interferon induced transmembrane protein 3	7	-148195488	-148196643	NM_025378|NP_079654	Mm.141021	ENSMUSG00000025492	66141
LOC100047856	1436759_x_at	7.40763	0.999281	0.134899	-12.3349	8.46574	3.86914	0	0	similar to calponin 3, acidic	3	NA	NA	XM_001479297|XP_001479347	NA	NA	100047856
Tgfbr2	1426397_at	7.39931	1.92589	0.260279	-8.13121	5.39183	2.73937	0	0	transforming growth factor, beta receptor II	9	-115999495	-116084155	NM_009371|NM_029575|NP_033397|NP_083851	Mm.172346	ENSMUSG00000032440	21813
Reep6	1430128_a_at	7.39789	1.63146	0.220531	7.2788	-8.01863	0.739829	0	0	receptor accessory protein 6	10	79792914	79799186	NM_139292|NP_647453	Mm.28147	ENSMUSG00000035504	70335
S1pr3	1460661_at	7.39124	2.59637	0.351277	-7.34696	5.1532	2.19376	0	0	sphingosine-1-phosphate receptor 3	13	51504132	51518166	NM_010101|NP_034231	Mm.136736	ENSMUSG00000067586	13610
Lypd3	1417942_at	7.39034	2.55308	0.345462	5.59045	-7.2206	1.63015	0	0	Ly6/Plaur domain containing 3	7	25421588	25426137	NM_133743|NP_598504	Mm.281093	ENSMUSG00000057454	72434
Pik3ip1	1428332_at	7.38982	1.7109	0.231522	7.47489	-7.52632	0.0514336	0	0	phosphoinositide-3-kinase interacting protein 1	11	3230733	3242974	NM_178149|NP_835362	Mm.390323	ENSMUSG00000034614	216505
1700007K13Rik	1428705_at	7.38907	2.25144	0.304698	6.1586	-7.2813	1.1227	0	0	RIKEN cDNA 1700007K13 gene	2	-28317520	-28321844	NM_027040|NP_081316	Mm.46470	ENSMUSG00000026831	69327
Rab27b	1417214_at	7.38389	1.64219	0.222402	8.05834	-7.1161	-0.942238	0	0	RAB27b, member RAS oncogene family	18	-70138784	-70213023	NM_001082553|NM_030554|NP_001076022|NP_085031	Mm.246753	ENSMUSG00000024511	80718
Gpld1	1418050_at	7.38337	1.16626	0.157957	9.74001	-9.01974	-0.720273	0	0	glycosylphosphatidylinositol specific phospholipase D1	13	25035020	25083805	NM_008156|NP_032182	Mm.291831	ENSMUSG00000021340	14756
Lcor	1455121_at	7.38248	1.37379	0.186088	7.78551	-8.87696	1.09145	0	0	ligand dependent nuclear receptor corepressor	19	41624128	41634271	NM_172154|NP_742166	Mm.398778|Mm.422910|Mm.459119	ENSMUSG00000025019	212391
Olfml1	1455663_at	7.37989	2.39797	0.324933	-7.53225	5.09601	2.43624	0	0	olfactomedin-like 1	7	114710946	114734879	NM_172907|NP_766495	Mm.77425	ENSMUSG00000051041	244198
Scn4b	1434008_at	7.37535	2.90953	0.394494	5.82607	-6.75986	0.933793	0	0	sodium channel, type IV, beta	9	44947124	44962144	NM_001013390|NP_001013408	Mm.335112	ENSMUSG00000046480	399548
Cdh5	1422047_at	7.37532	3.54827	0.481101	-7.03109	3.97741	3.05368	0	0	cadherin 5	8	106625524	106668402	NM_009868|NP_033998	Mm.21767	ENSMUSG00000031871	12562
Gng2	1418451_at	7.37365	1.52025	0.206173	-8.87548	6.29536	2.58012	0	0	guanine nucleotide binding protein (G protein), gamma 2	14	-20691780	-20796471	NM_001038637|NM_010315|NP_001033726|NP_034445	Mm.41737	ENSMUSG00000043004	14702
Nat8l	1436702_at	7.36911	2.24699	0.30492	5.7443	-7.46415	1.71985	0	0	N-acetyltransferase 8-like	5	34338632	34348565	NM_001001985|NP_001001985	Mm.274610	ENSMUSG00000048142	269642
Cobll1	1454795_at	7.35998	2.21144	0.300468	6.00545	-7.37077	1.36532	0	0	Cobl-like 1	2	-64926395	-65076683	NM_027225|NM_177025|NP_081501|NP_795999	Mm.34159	ENSMUSG00000034903	319876
Ldb2	1439557_s_at	7.35038	3.38507	0.46053	-6.858	4.95763	1.90037	0	0	LIM domain binding 2	5	-44863371	-45190946	NM_001077398|NM_010698|NP_001070866|NP_034828	Mm.25785	ENSMUSG00000039706	16826
Pea15a	1416407_at	7.34819	1.69991	0.231338	-8.22704	6.32809	1.89896	0	0	phosphoprotein enriched in astrocytes 15A	1	-174126859	-174136912	NM_011063|NP_035193	Mm.544	ENSMUSG00000013698	18611
Hook1	1438018_at	7.34207	2.32481	0.316642	6.16825	-7.08056	0.912311	0	0	hook homolog 1 (Drosophila)	4	95634069	95690965	NM_030014|NP_084290	Mm.49994	ENSMUSG00000028572	77963
Gpm6a	1456741_s_at	7.33593	3.17179	0.432364	-6.71095	5.49545	1.21551	0	0	glycoprotein m6a	8	56040195	56146222	NM_153581|NP_705809	Mm.241700	ENSMUSG00000031517	234267
Cyp7b1	1421074_at	7.32801	1.60246	0.218676	-7.44098	7.81199	-0.371011	0	0	cytochrome P450, family 7, subfamily b, polypeptide 1	3	-17971949	-18143338	NM_007825|NP_031851	Mm.316000	ENSMUSG00000039519	13123
Kctd1	1422293_a_at	7.32723	1.19402	0.162956	8.54075	-9.58087	1.04012	0	0	potassium channel tetramerisation domain containing 1	18	-15127193	-15309955	NM_134112|NP_598873	Mm.329299	ENSMUSG00000036225	106931
Niban	1422567_at	7.32282	2.0003	0.273159	5.98477	-7.65278	1.66801	0	0	niban protein	1	153418663	153566166	NM_022018|NP_071301	Mm.157700|Mm.458935	ENSMUSG00000026483	63913
Jag2	1426431_at	7.3228	1.96205	0.267937	6.14059	-7.64894	1.50834	0	0	jagged 2	12	-114146800	-114167706	NM_010588|NP_034718	Mm.28541|Mm.186146	ENSMUSG00000002799	16450
Adamts2	1455720_at	7.32054	2.62102	0.358037	-7.14583	5.35368	1.79214	0	0	a disintegrin-like and metallopeptidase (reprolysin type) with thrombospondin type 1 motif, 2	11	50415586	50617551	NM_175643|NP_783574	Mm.110597|Mm.339048	ENSMUSG00000036545	216725
Klf4	1417394_at	7.29973	1.778	0.24357	-8.03174	6.07143	1.96031	0	0	Kruppel-like factor 4 (gut)	4	-55540008	-55545347	NM_010637|NP_034767	Mm.4325	ENSMUSG00000003032	16600
Pltp	1456424_s_at	7.29941	1.67251	0.22913	6.50425	-8.11693	1.61268	0	0	phospholipid transfer protein	2	-164665017	-164683208	NM_011125|NP_035255	Mm.6105	ENSMUSG00000017754	18830
Thbs2	1450663_at	7.28841	1.82288	0.250106	-7.3743	6.93762	0.436684	0	0	thrombospondin 2	17	-14804160	-14831097	NM_011581|NP_035711	Mm.26688	ENSMUSG00000023885	21826
Tcfap2b	1435670_at	7.28251	3.60658	0.495238	4.43607	-6.82744	2.39136	0	0	transcription factor AP-2 beta	1	19198994	19228815	NM_001025305|NM_009334|NP_001020476|NP_033360	Mm.137021	ENSMUSG00000025927	21419
Gmfg	1419194_s_at	7.28216	3.34515	0.459362	-6.94301	4.36349	2.57953	0	0	glia maturation factor, gamma	7	29222465	29231914	NM_001039192|NM_022024|NP_001034281|NP_071307	Mm.194536	ENSMUSG00000060791	63986
Casp7	1448659_at	7.27765	1.08198	0.148671	-10.6817	8.43281	2.24892	0	0	caspase 7	19	56471618	56516833	NM_007611|NP_031637	Mm.35687	ENSMUSG00000025076	12369
6620401M08Rik	1429146_at	7.27496	1.74906	0.240423	7.66193	-6.79415	-0.867782	0	0	RIKEN cDNA 6620401M08 gene	7	NA	NA	NA	Mm.386823|Mm.393067	ENSMUSG00000074093	75744
Tac2	1419411_at	7.27488	1.46156	0.200905	7.21144	-8.45826	1.24682	0	0	tachykinin 2	10	127162447	127168824	NM_009312|NP_033338	Mm.2374	ENSMUSG00000025400	21334
Elf5	1419555_at	7.26702	2.17576	0.299402	5.86618	-7.32169	1.45551	0	0	E74-like factor 5	2	103264233	103291142	NM_010125|NP_034255	Mm.20888	ENSMUSG00000027186	13711
Dhrs3	1448390_a_at	7.2663	2.06077	0.283607	5.80377	-7.52526	1.72149	0	0	dehydrogenase/reductase (SDR family) member 3	4	144482979	144518112	NM_011303|NP_035433	Mm.14063	ENSMUSG00000066026	20148
Cd151	1424093_x_at	7.26279	1.53048	0.210729	7.8878	-7.50329	-0.384504	0	0	CD151 antigen	7	148653260	148657380	NM_001111049|NM_001111050|NM_009842|NP_001104519|NP_001104520|NP_033972	Mm.30246|Mm.443269|Mm.476413	ENSMUSG00000025510	12476
8430408G22Rik	1433837_at	7.26221	2.06046	0.283723	-7.7931	4.90854	2.88456	0	0	RIKEN cDNA 8430408G22 gene	6	116600716	116602812	NM_145980|NP_666092	Mm.38231	ENSMUSG00000048489	213393
Tmem178	1429175_at	7.25879	3.50262	0.482535	4.75986	-6.74943	1.98958	0	0	transmembrane protein 178	17	81343971	81401156	NM_026516|NP_080792	Mm.357108	ENSMUSG00000024245	68027
Trps1	1434286_at	7.25804	1.76345	0.242964	6.19701	-7.92664	1.72964	0	0	trichorhinophalangeal syndrome I (human)	15	-50486304	-50721587	NM_032000|NP_114389	Mm.30466|Mm.442375	ENSMUSG00000038679	83925
Lyz2	1439426_x_at	7.25262	2.50625	0.345565	-7.32596	4.74772	2.57824	0	0	lysozyme 2	10	-116714596	-116719328	NM_017372|NP_059068	Mm.45436	ENSMUSG00000069516	17105
Parp8	1451474_a_at	7.24928	1.39099	0.19188	7.86514	-8.2891	0.423955	0	0	poly (ADP-ribose) polymerase family, member 8	13	-117643630	-117814323	NM_001081009|NP_001074478	Mm.274466	ENSMUSG00000021725	52552
Krt1	1422481_at	7.24812	1.72794	0.238399	7.85618	-6.47761	-1.37857	0	0	keratin 1	15	-101675856	-101681217	NM_008473|NP_032499	Mm.183137	ENSMUSG00000046834	16678
Negr1	1456392_at	7.24762	1.4807	0.204301	7.50141	-8.08485	0.583442	0	0	neuronal growth regulator 1	3	156224757	156979411	NM_001039094|NM_177274|NP_001034183|NP_796248	Mm.317293	ENSMUSG00000040037	320840
Col4a6	1421006_at	7.24732	2.06483	0.284909	6.17439	-7.28999	1.1156	0	0	collagen, type IV, alpha 6	21	-137599945	-137908619	NM_053185|NP_444415	Mm.155586	ENSMUSG00000031273	94216
Grik2	1425790_a_at	7.24185	1.96758	0.271696	6.811	-6.99703	0.186032	0	0	glutamate receptor, ionotropic, kainate 2 (beta 2)	10	-48819268	-49508560	NM_001111268|NM_010349|NP_001104738|NP_034479	Mm.332838	ENSMUSG00000056073	14806
Tmem132e	1437569_at	7.23934	1.55411	0.214676	-8.41303	6.39666	2.01637	0	0	transmembrane protein 132E	11	82202401	82259829	NM_023438|NP_075927	Mm.341593	ENSMUSG00000020701	270893
Gnb4	1419470_at	7.23084	2.15257	0.297693	-7.55393	5.18491	2.36902	0	0	guanine nucleotide binding protein (G protein), beta 4	3	-32482449	-32515457	NM_013531|NP_038559	Mm.139192	ENSMUSG00000027669	14696
Ndrg1	1456174_x_at	7.22763	1.25616	0.1738	-8.78909	8.34662	0.442465	0	0	N-myc downstream regulated gene 1	15	-66760879	-66801203	NM_008681|NP_032707	Mm.30837	ENSMUSG00000005125	17988
Wwc1	1427261_at	7.21939	2.46997	0.34213	4.78315	-7.30098	2.51783	0	0	WW, C2 and coiled-coil domain containing 1	11	-35652679	-35793591	NM_170779|NP_740749	Mm.31267	ENSMUSG00000018849	211652
Rbm35a	1454681_at	7.21432	3.67517	0.509426	4.60612	-6.67333	2.0672	0	0	RNA binding motif protein 35A	4	-11259184	-11313930	NM_194055|NP_918944	Mm.387719	ENSMUSG00000040728	207920
Prss8	1418320_at	7.20965	2.06148	0.285933	6.42157	-7.05027	0.628698	0	0	protease, serine, 8 (prostasin)	7	-135069229	-135073618	NM_133351|NP_579929	Mm.5875	ENSMUSG00000030800	76560
Cxadr	1449949_a_at	7.20879	1.29612	0.179797	8.8626	-7.7572	-1.1054	0	0	coxsackievirus and adenovirus receptor	16	78301935	78360030	NM_001025192|NM_009988|NP_001020363|NP_034118	Mm.66222	ENSMUSG00000022865	13052
Prkg1	1444232_at	7.20723	2.44355	0.339041	-7.1175	5.3815	1.736	0	0	protein kinase, cGMP-dependent, type I	19	-30643036	-31738860	NM_001013833|NM_011160|NP_001013855|NP_035290	Mm.381170|Mm.381172	ENSMUSG00000052920	19091
Col4a6	1421007_at	7.20511	2.14291	0.297415	5.92459	-7.22383	1.29924	0	0	collagen, type IV, alpha 6	21	-137599945	-137908619	NM_053185|NP_444415	Mm.155586	ENSMUSG00000031273	94216
Fzd6	1448662_at	7.20448	2.87066	0.398455	4.77111	-6.98711	2.21599	0	0	frizzled homolog 6 (Drosophila)	15	38837900	38869736	NM_008056|NP_032082	Mm.4769	ENSMUSG00000022297	14368
Trp53inp1	1416927_at	7.20231	1.10153	0.152941	9.9533	-8.76937	-1.18394	0	0	transformation related protein 53 inducible nuclear protein 1	4	11083587	11101524	NM_021897|NP_068697	Mm.393018|Mm.468195	ENSMUSG00000028211	60599
C79468	1459900_at	7.20066	1.50878	0.209534	7.0814	-8.12829	1.04689	0	0	expressed sequence C79468	6	NA	NA	NA	Mm.392146	NA	97294
Mcoln3	1437540_at	7.19965	1.25871	0.174829	8.47916	-8.53898	0.0598149	0	0	mucolipin 3	3	145784754	145803610	NM_134160|NP_598921	Mm.114683	ENSMUSG00000036853	171166
Dbc1	1417318_at	7.19938	2.72504	0.37851	4.97287	-7.01652	2.04365	0	0	deleted in bladder cancer 1 (human)	4	-68422405	-68615431	NM_019967|NP_064351	Mm.248788	ENSMUSG00000028351	56710
Ebf1	1448293_at	7.19692	2.88336	0.400638	-6.72268	5.40632	1.31636	0	0	early B-cell factor 1	11	44431635	44818674	NM_007897|NP_031923	Mm.439662|Mm.440346	ENSMUSG00000057098	13591
Nnmt	1432517_a_at	7.19414	1.80412	0.250776	-7.70473	6.17715	1.52759	0	0	nicotinamide N-methyltransferase	9	-48399994	-48413182	NM_010924|NP_035054	Mm.8362|Mm.458542	ENSMUSG00000032271	18113
Tcf19	1423809_at	7.19082	0.886299	0.123254	-13.0409	10.0072	3.0337	0	0	transcription factor 19	17	-35649678	-35653699	NM_025674|NP_079950	Mm.11434	ENSMUSG00000050410	106795
6330406I15Rik	1426937_at	7.1865	1.85212	0.257722	-7.29084	6.6329	0.657942	0	0	RIKEN cDNA 6330406I15 gene	5	150214380	150234278	NM_027519|NP_081795	Mm.252139	ENSMUSG00000029659	70717
Lcp1	1415983_at	7.18397	3.53515	0.492088	-6.79806	4.07127	2.72678	0	0	lymphocyte cytosolic protein 1	14	75536231	75630610	NM_008879|NP_032905	Mm.153911	ENSMUSG00000021998	18826
Gngt2	1428733_at	7.1744	1.68388	0.234707	-7.8646	6.38557	1.47902	0	0	guanine nucleotide binding protein (G protein), gamma transducing activity polypeptide 2	11	95703608	95707045	NM_001038664|NM_023121|NP_001033753|NP_075610	Mm.46299	ENSMUSG00000038811	14710
2610528J11Rik	1450947_at	7.1723	2.44597	0.34103	6.39866	-6.3751	-0.0235617	0	0	RIKEN cDNA 2610528J11 gene	4	118199879	118202822	NM_025572|NP_079848	Mm.34431	ENSMUSG00000028536	66451
Wwtr1	1417817_a_at	7.17203	1.05405	0.146967	-9.94598	9.46198	0.483998	0	0	WW domain containing transcription regulator 1	3	-57259570	-57379798	NM_133784|NP_598545	Mm.405029	ENSMUSG00000027803	97064
Tgfb1i1	1418136_at	7.17083	1.66838	0.232662	-8.02889	6.11285	1.91604	0	0	transforming growth factor beta 1 induced transcript 1	7	135390384	135397226	NM_009365|NP_033391	Mm.3248	ENSMUSG00000030782	21804
Ppbp	1418480_at	7.16854	2.2333	0.311542	-6.9175	6.09272	0.824774	0	0	pro-platelet basic protein	5	91197543	91199086	NM_023785|NP_076274	Mm.293614	ENSMUSG00000029372	57349
Bmf	1454880_s_at	7.16699	1.04985	0.146484	10.449	-8.81548	-1.63348	0	0	BCL2 modifying factor	2	-118354492	-118375414	NM_138313|NP_612186	Mm.210125	ENSMUSG00000040093	171543
Stx3	1425536_at	7.16561	1.99145	0.277917	6.01251	-7.34902	1.33651	0	0	syntaxin 3	19	-11851978	-11893383	NM_001025307|NM_011502|NM_152220|NP_001020478|NP_035632|NP_689344	Mm.272264	ENSMUSG00000041488	20908
Arhgap20	1427522_at	7.16478	3.01694	0.421079	-6.81583	4.86734	1.94848	0	0	Rho GTPase activating protein 20	9	51573456	51661164	NM_175535|NP_780744	Mm.400352|Mm.443529	ENSMUSG00000053199	244867
2410127E18Rik	1428771_at	7.16368	0.935321	0.130564	-12.2185	8.97275	3.24575	0	0	RIKEN cDNA 2410127E18 gene	6	30351908	30405174	NM_029742|NP_084018	Mm.277308|Mm.475487	ENSMUSG00000029775	76788
Enc1	1420964_at	7.1613	1.55105	0.216588	7.66879	-7.30555	-0.36325	0	0	ectodermal-neural cortex 1	13	98011124	98022989	NM_007930|NP_031956	Mm.241073	ENSMUSG00000041773	13803
Fxyd5	1418296_at	7.157	2.17368	0.303715	-7.47087	4.95037	2.5205	0	0	FXYD domain-containing ion transport regulator 5	7	-31817741	-31826837	NM_001111073|NM_008761|NP_001104543|NP_032787	Mm.1870	ENSMUSG00000009687	18301
Btbd3	1433868_at	7.15586	1.23628	0.172764	8.53418	-8.51761	-0.0165711	0	0	BTB (POZ) domain containing 3	2	138082319	138113158	NM_001025431|NM_145534|NP_001020602|NP_663509	Mm.153405	ENSMUSG00000062098	228662
Slc43a1	1453255_at	7.15423	1.32244	0.184847	-8.61323	7.61159	1.00164	0	0	solute carrier family 43, member 1	2	84679564	84703743	NM_001081349|NM_001083809|NM_024497|NP_001074818|NP_001077278|NP_078773	Mm.22716	ENSMUSG00000027075	72401
C5ar1	1439902_at	7.14691	3.07295	0.429968	-6.77447	4.82411	1.95037	0	0	complement component 5a receptor 1	7	-16832091	-16844600	NM_007577|NP_031603	Mm.247623	ENSMUSG00000049130	12273
Fgfr2	1420847_a_at	7.14606	3.17592	0.44443	4.35273	-6.8462	2.49347	0	0	fibroblast growth factor receptor 2	7	-137305964	-137410322	NM_010207|NM_201601|NP_034337|NP_963895	Mm.16340	ENSMUSG00000030849	14183
P4ha3	1446951_at	7.14419	2.25788	0.316044	-7.37429	4.8706	2.5037	0	0	procollagen-proline, 2-oxoglutarate 4-dioxygenase (proline 4-hydroxylase), alpha polypeptide III	7	107434029	107467490	NM_177161|NP_796135	Mm.150294	ENSMUSG00000051048	320452
Gpr83	1439569_at	7.14272	1.44278	0.201993	7.13073	-8.23608	1.10535	0	0	G protein-coupled receptor 83	9	14664697	14673943	NM_010287|NP_034417	Mm.4672	ENSMUSG00000031932	14608
NA	1440527_at	7.14222	3.07645	0.430741	-6.81518	4.66311	2.15207	0	0	NA	NA	NA	NA	NA	NA	NA	NA
C77370	1440910_at	7.12978	1.81709	0.254859	-7.63326	5.99194	1.64132	0	0	expressed sequence C77370	21	-101272774	-101396456	NM_001077354|NP_001070822	Mm.381907	ENSMUSG00000046449	245555
Pvrl3	1448673_at	7.12806	1.52587	0.214065	6.7038	-8.10225	1.39844	0	0	poliovirus receptor-related 3	16	-46448190	-46496887	NM_021495|NM_021496|NM_021497|NP_067470|NP_067471|NP_067472	Mm.328072|Mm.440435	ENSMUSG00000022656	58998
Ace2	1425102_a_at	7.12655	1.9137	0.268531	-7.0223	6.60667	0.415636	0	0	angiotensin I converting enzyme (peptidyl-dipeptidase A) 2	21	160577273	160626350	NM_001130513|NM_027286|NP_001123985|NP_081562	Mm.13451	ENSMUSG00000015405	70008
Kcne3	1418499_a_at	7.12424	3.07586	0.431746	-6.86629	4.34742	2.51888	0	0	potassium voltage-gated channel, Isk-related subfamily, gene 3	7	107327206	107333374	NM_020574|NP_065599	Mm.282386	ENSMUSG00000035165	57442
Ddah1	1455400_at	7.12274	3.40782	0.478442	-6.73846	4.25863	2.47983	0	0	dimethylarginine dimethylaminohydrolase 1	3	145421690	145554637	NM_026993|NP_081269	Mm.234247	ENSMUSG00000028194	69219
Tll1	1420753_at	7.11407	3.15438	0.4434	-6.67952	4.84456	1.83496	0	0	tolloid-like	8	-66493566	-66684790	NM_009390|NP_033416	Mm.418367|Mm.458015	ENSMUSG00000053626	21892
Cdh3	1441255_at	7.11383	1.96232	0.275846	5.88886	-7.36396	1.47511	0	0	cadherin 3	8	109034790	109080808	NM_001037809|NM_007665|NP_001032898|NP_031691	Mm.4658	ENSMUSG00000061048	12560
Msn	1421814_at	7.11149	2.59861	0.36541	-7.06962	4.66016	2.40946	0	0	moesin	21	93291383	93363892	NM_010833|NP_034963	Mm.138876	ENSMUSG00000031207	17698
Pdlim1	1416554_at	7.10967	2.31809	0.326048	5.36874	-7.09327	1.72453	0	0	PDZ and LIM domain 1 (elfin)	19	-40296728	-40346106	NM_016861|NP_058557	Mm.5567	ENSMUSG00000055044	54132
Wwc1	1420009_at	7.10753	1.9092	0.268617	5.40445	-7.64207	2.23761	0	0	WW, C2 and coiled-coil domain containing 1	11	-35652679	-35793591	NM_170779|NP_740749	Mm.31267	ENSMUSG00000018849	211652
Epb4.1l5	1425199_a_at	7.09481	2.76144	0.38922	5.46448	-6.61495	1.15047	0	0	erythrocyte protein band 4.1-like 5	1	-121491400	-121545577	NM_001113416|NM_145506|NP_001106887|NP_663481	Mm.253156	ENSMUSG00000026383	226352
Ccdc3	1428549_at	7.08875	2.01554	0.28433	6.25735	-6.99481	0.737456	0	0	coiled-coil domain containing 3	2	5058821	5151912	NM_028804|NP_083080	Mm.274715	ENSMUSG00000026676	74186
Wipf1	1436954_at	7.08456	1.974	0.278634	-7.46459	5.48446	1.98014	0	0	WAS/WASL interacting protein family, member 1	2	-73267673	-73367467	NM_153138|NP_694778	Mm.223504	ENSMUSG00000075284	215280
Rgmb	1433586_at	7.08449	1.47964	0.208856	6.16272	-8.41804	2.25532	0	0	RGM domain family, member B	17	-15943216	-15963550	NM_178615|NP_848730	Mm.293466	ENSMUSG00000048027	68799
4732474O15Rik	1457044_at	7.08016	3.95265	0.558272	4.4798	-6.45247	1.97266	0	0	RIKEN cDNA 4732474O15 gene	12	NA	NA	XM_138397|XM_906766|XP_138397|XP_911859	Mm.31376	ENSMUSG00000041886	238455
Lgi2	1457040_at	7.0779	2.02774	0.286489	6.96271	-6.23821	-0.724496	0	0	leucine-rich repeat LGI family, member 2	5	-52929102	-52957519	NM_144945|NP_659194	Mm.44721	ENSMUSG00000039252	246316
NA	1456778_at	7.07584	3.52871	0.498698	-6.61769	4.34222	2.27546	0	0	NA	NA	NA	NA	NA	NA	NA	NA
Pard6b	1423174_a_at	7.06564	1.55915	0.220667	6.73236	-7.80644	1.07408	0	0	par-6 (partitioning defective 6) homolog beta (C. elegans)	2	167906784	167924710	NM_021409|NP_067384	Mm.292834	ENSMUSG00000044641	58220
2610019F03Rik	1428357_at	7.06044	1.91555	0.271308	6.45338	-6.98738	0.533998	0	0	RIKEN cDNA 2610019F03 gene	8	-13952008	-13974690	NM_173744|NP_776105	Mm.5727	ENSMUSG00000050052	72148
5830408B19Rik	1429896_at	7.05757	1.68359	0.238551	6.34666	-7.6246	1.27794	0	0	RIKEN cDNA 5830408B19 gene	10	NA	NA	NA	Mm.291322|Mm.393421	NA	74756
Adam12	1421171_at	7.04572	3.41136	0.484175	-6.66827	4.11438	2.55389	0	0	a disintegrin and metallopeptidase domain 12 (meltrin alpha)	7	-141074882	-141416780	NM_007400|NP_031426	Mm.439714	ENSMUSG00000054555	11489
Mef2c	1421027_a_at	7.04521	2.75791	0.391459	-6.92357	4.4126	2.51097	0	0	myocyte enhancer factor 2C	13	83643193	83802948	NM_025282|NP_079558	Mm.24001|Mm.392364|Mm.428347|Mm.451574	ENSMUSG00000005583	17260
Ptprz1	1452284_at	7.044	1.66556	0.23645	7.49029	-6.59554	-0.894756	0	0	protein tyrosine phosphatase, receptor type Z, polypeptide 1	6	22825501	23002916	NM_001081306|NP_001074775	Mm.41639	ENSMUSG00000068748	19283
Fxyd3	1418374_at	7.04106	2.90443	0.412499	5.25853	-6.53641	1.27788	0	0	FXYD domain-containing ion transport regulator 3	7	-31855555	-31861697	NM_008557|NP_032583	Mm.263847	ENSMUSG00000057092	17178
Rbm35b	1433683_at	7.04025	2.95086	0.419141	4.93107	-6.65207	1.721	0	0	RNA binding motif protein 35b	8	-108655082	-108660874	NM_176838|NP_789808	Mm.183003	ENSMUSG00000033824	77411
Ppl	1460732_a_at	7.03779	2.40946	0.342361	5.34595	-6.88764	1.54168	0	0	periplakin	16	-5086383	-5132574	NM_008909|NP_032935	Mm.266875	ENSMUSG00000039457	19041
Wnt3	1450763_x_at	7.03466	4.1882	0.595366	4.2506	-6.39771	2.1471	0	0	wingless-related MMTV integration site 3	11	103635537	103679271	NM_009521|NP_033547	Mm.159091	ENSMUSG00000000125	22415
Tmem26	1434583_at	7.03319	3.97292	0.564882	-6.48739	4.07445	2.41294	0	0	transmembrane protein 26	10	68186515	68243362	NM_177794|NP_808462	Mm.72096	ENSMUSG00000060044	327766
1810019J16Rik	1417798_at	7.02985	2.03674	0.289728	6.1527	-6.90516	0.752463	0	0	RIKEN cDNA 1810019J16 gene	4	133074877	133086705	NM_001083916|NM_133707|NP_001077385|NP_598468	Mm.299081	ENSMUSG00000037600	69073
Dsg2	1426153_a_at	7.02932	2.72387	0.387501	5.21352	-6.66491	1.45139	0	0	desmoglein 2	18	20716616	20763027	NM_007883|NP_031909	Mm.345891	ENSMUSG00000044393	13511
Adamts9	1437785_at	7.02335	3.18151	0.45299	-6.7453	4.02138	2.72392	0	0	a disintegrin-like and metallopeptidase (reprolysin type) with thrombospondin type 1 motif, 9	6	-92722692	-92851435	NM_175314|NP_780523	Mm.158235|Mm.257557	ENSMUSG00000030022	101401
Pwwp2b	1438417_at	7.02273	1.49961	0.213537	7.2023	-7.58208	0.37978	0	0	PWWP domain containing 2B	7	146434380	146453152	NM_001033206|NM_001098636|NP_001028378|NP_001092106	Mm.334300	ENSMUSG00000060260	101631
Defcr4	1422422_at	7.02243	1.99319	0.283832	6.46286	-6.72589	0.263029	0	0	defensin related cryptdin 4	8	22776268	22776440	NM_010039|NP_034169|XM_001475787|XP_001475837	Mm.465152	NA	13238
Mafb	1451716_at	7.02015	1.63977	0.233581	6.92534	-7.2594	0.334059	0	0	v-maf musculoaponeurotic fibrosarcoma oncogene family, protein B (avian)	2	-160189496	-160192738	NM_010658|NP_034788	Mm.330745	ENSMUSG00000074622	16658
Epha1	1422917_at	7.01891	1.11918	0.159452	8.85475	-8.88508	0.0303206	0	0	Eph receptor A1	6	-42308485	-42323267	NM_023580|NP_076069	Mm.133330	ENSMUSG00000029859	13835
Ptpru	1416674_at	6.99925	1.51021	0.215768	6.78568	-7.78671	1.00103	0	0	protein tyrosine phosphatase, receptor type, U	4	-131324371	-131394193	NM_001083119|NM_011214|NP_001076588|NP_035344	Mm.4860	ENSMUSG00000028909	19273
Dmd	1417307_at	6.99409	2.1558	0.308231	5.86989	-6.83135	0.961456	0	0	dystrophin, muscular dystrophy	21	80194208	82450389	NM_007868|NP_031894	Mm.275608|Mm.416750	ENSMUSG00000045103	13405
Tmem191c	1420192_at	6.99362	1.82169	0.260478	6.55813	-6.96517	0.407045	0	0	transmembrane protein 191C	16	NA	NA	XM_358773|XM_910361|XP_358773|XP_915454	Mm.246388	ENSMUSG00000055692	224019
Itm2a	1451047_at	6.98466	1.79934	0.257613	-7.69878	5.13441	2.56437	0	0	integral membrane protein 2A	21	-104592533	-104598699	NM_008409|NP_032435	Mm.193	ENSMUSG00000031239	16431
Efemp2	1417018_at	6.98159	1.03042	0.147591	-10.5913	7.43546	3.15583	0	0	epidermal growth factor-containing fibulin-like extracellular matrix protein 2	19	5474749	5481853	NM_021474|NP_067449	Mm.276367	ENSMUSG00000024909	58859
Lhfpl2	1454847_at	6.97974	2.43696	0.349147	-7.03474	4.54415	2.4906	0	0	lipoma HMGIC fusion partner-like 2	13	94827750	94965364	NM_172589|NP_766177	Mm.316553	ENSMUSG00000045312	218454
Gpm6a	1426442_at	6.97387	2.14878	0.308118	-6.61991	6.12567	0.49424	0	0	glycoprotein m6a	8	56040195	56146222	NM_153581|NP_705809	Mm.241700	ENSMUSG00000031517	234267
Clcn5	1450787_at	6.97197	1.33277	0.191161	-8.54113	6.7239	1.81723	0	0	chloride channel 5	21	-6736598	-6765812	NM_016691|NP_057900	Mm.254370	ENSMUSG00000004317	12728
D10Ertd610e	1449688_at	6.97074	0.888302	0.127433	-11.6825	10.1101	1.57241	0	0	DNA segment, Chr 10, ERATO Doi 610, expressed	10	-126619584	-126627075	NM_028027|NP_082303	Mm.272230	ENSMUSG00000019467	52666
Pea15a	1416406_at	6.96029	1.55503	0.223414	-7.84534	6.23877	1.60657	0	0	phosphoprotein enriched in astrocytes 15A	1	-174126859	-174136912	NM_011063|NP_035193	Mm.544	ENSMUSG00000013698	18611
Prokr1	1456543_at	6.95955	3.26211	0.468725	-6.2452	5.18525	1.05995	0	0	prokineticin receptor 1	6	-87528585	-87540695	NM_021381|NP_067356	Mm.333226	ENSMUSG00000049409	58182
Plekha7	1434889_at	6.95933	1.98427	0.285124	5.63118	-7.15714	1.52596	0	0	pleckstrin homology domain containing, family A member 7	7	-123267631	-123333355	NM_172743|NP_766331	Mm.3741	ENSMUSG00000045659	233765
Adrb3	1455918_at	6.95657	1.9618	0.282007	-7.31538	5.32237	1.99301	0	0	adrenergic receptor, beta 3	8	-28336247	-28340060	NM_013462|NP_038490	Mm.278475	ENSMUSG00000031489	11556
Nalcn	1448083_at	6.95581	2.36618	0.340173	6.22225	-6.17381	-0.0484373	0	0	sodium leak channel, non-selective	14	-123675862	-124026366	NM_177393|NP_796367	Mm.255348	ENSMUSG00000000197	338370
Tnnt2	1418726_a_at	6.95546	3.07555	0.442178	-6.72708	2.86716	3.85992	0	0	troponin T2, cardiac	1	137732962	137748838	NM_001130174|NM_001130175|NM_001130176|NM_001130177|NM_001130178|NM_001130179|NM_001130180|NM_001130181|NM_011619|NP_001123646|NP_001123647|NP_001123648|NP_001123649|NP_001123650|NP_001123651|NP_001123652|NP_001123653|NP_035749	Mm.247470	ENSMUSG00000026414	21956
1700021K10Rik	1431080_at	6.9497	2.90012	0.417302	-6.58938	4.82658	1.7628	0	0	RIKEN cDNA 1700021K10 gene	8	NA	NA	NA	Mm.376234	ENSMUSG00000074341	66331
Cdca7l	1451306_at	6.94609	1.33857	0.192708	7.02961	-8.27531	1.24571	0	0	cell division cycle associated 7 like	12	119082333	119117179	NM_146040|NP_666152	Mm.281149	ENSMUSG00000021175	217946
Col4a5	1425476_at	6.94262	1.69632	0.244334	6.55333	-7.18254	0.629208	0	0	collagen, type IV, alpha 5	21	137909961	138123723	NM_007736|NP_031762	Mm.286892	ENSMUSG00000031274	12830
Arg1	1419549_at	6.93823	2.15023	0.30991	6.07653	-6.58073	0.504192	0	0	arginase, liver	10	-24635012	-24647276	NM_007482|NP_031508	Mm.154144	ENSMUSG00000019987	11846
Ets1	1422028_a_at	6.93749	1.82918	0.263666	-7.40066	5.60664	1.79402	0	0	E26 avian leukemia oncogene 1, 5' domain	9	32503626	32565405	NM_001038642|NM_011808|NP_001033731|NP_035938	Mm.292415	ENSMUSG00000032035	23871
Fgf7	1422243_at	6.93714	3.02117	0.435507	-6.67604	4.21963	2.45641	0	0	fibroblast growth factor 7	2	125860519	125916261	NM_008008|NP_032034	Mm.330557	ENSMUSG00000027208	14178
Cbln4	1433607_at	6.93564	3.8614	0.556748	-6.42739	3.93008	2.49731	0	0	cerebellin 4 precursor protein	2	-171861835	-171868966	NM_175631|NP_783439	Mm.40555	ENSMUSG00000067578	228942
Dlk1	1449939_s_at	6.93024	2.81748	0.406549	-6.80938	3.96606	2.84332	0	0	delta-like 1 homolog (Drosophila)	12	110691432	110698901	NM_010052|NP_034182	Mm.157069	ENSMUSG00000040856	13386
Klhl4	1439078_at	6.92564	4.00757	0.578658	-6.26938	4.3943	1.87508	0	0	kelch-like 4 (Drosophila)	21	111588128	111674307	NM_172781|NP_766369	Mm.132583	ENSMUSG00000025597	237010
Cybrd1	1425040_at	6.92234	1.56292	0.225778	-8.00429	5.56055	2.44374	0	0	cytochrome b reductase 1	2	70956110	70980983	NM_028593|NP_082869	Mm.45435	ENSMUSG00000027015	73649
Vav2	1435244_at	6.92073	1.40443	0.202931	7.38639	-7.5774	0.191008	0	0	vav 2 oncogene	2	-27119154	-27282345	NM_009500|NP_033526	Mm.179011	ENSMUSG00000009621	22325
Rian	1427580_a_at	6.91845	1.95172	0.282104	-7.46299	4.5417	2.92129	0	0	RNA imprinted and accumulated in nucleus	12	NA	NA	XM_901568|XM_922645|XP_906661|XP_927738	Mm.293263	NA	75745
C1qb	1437726_x_at	6.91369	4.12239	0.596265	-6.35595	3.81733	2.53862	0	0	complement component 1, q subcomponent, beta polypeptide	4	-136436060	-136442092	NM_009777|NP_033907	Mm.2570	ENSMUSG00000036905	12260
Klf4	1417395_at	6.90895	1.41677	0.205063	-8.15468	6.38649	1.76818	0	0	Kruppel-like factor 4 (gut)	4	-55540008	-55545347	NM_010637|NP_034767	Mm.4325	ENSMUSG00000003032	16600
Lama5	1427010_s_at	6.90652	2.08432	0.301791	5.67602	-6.88134	1.20532	0	0	laminin, alpha 5	2	-179911077	-179960564	NM_001081171|NP_001074640	Mm.4339	ENSMUSG00000015647	16776
1110006O17Rik	1437451_at	6.90385	2.58411	0.3743	-6.78616	4.64724	2.13893	0	0	RIKEN cDNA 1110006O17 gene	18	-35872742	-35881145	NM_001033141|NP_001028313	Mm.329362	ENSMUSG00000073599	68545
Ddc	1426215_at	6.89788	1.53676	0.222787	-7.42303	6.77931	0.643717	0	0	dopa decarboxylase	11	-11714105	-11790404	NM_016672|NP_057881	Mm.12906	ENSMUSG00000020182	13195
Pcdh7	1437442_at	6.89648	1.45638	0.211178	7.10272	-7.49448	0.391756	0	0	protocadherin 7	5	58109259	58523479	NM_001122758|NM_018764|NP_001116230|NP_061234	Mm.332387|Mm.397491|Mm.473017	ENSMUSG00000029108	54216
Nrg3	1421017_at	6.8898	3.02241	0.438679	5.6949	-5.90057	0.205674	0	0	neuregulin 3	14	-39183612	-40286376	NM_008734|NP_032760	Mm.441698	ENSMUSG00000041014	18183
Gpr87	1420364_at	6.88201	2.3663	0.343838	5.83321	-6.36319	0.529979	0	0	G protein-coupled receptor 87	3	-58982844	-58984007	NM_032399|NP_115775	Mm.60267	ENSMUSG00000051431	84111
Rbbp8	1427062_at	6.8805	1.58377	0.230182	6.40616	-7.47415	1.06799	0	0	retinoblastoma binding protein 8	18	11816350	11901716	NM_001081223|NP_001074692	Mm.154275	ENSMUSG00000041238	225182
S100a14	1449166_at	6.87989	2.62904	0.382134	5.16951	-6.51943	1.34992	0	0	S100 calcium binding protein A14	3	90330791	90332755	NM_025393|NP_079669	Mm.24006	ENSMUSG00000042306	66166
Tnk1	1422721_at	6.87733	1.92031	0.279223	6.18027	-6.77352	0.593248	0	0	tyrosine kinase, non-receptor, 1	11	-69664600	-69672219	NM_031880|NP_114086	Mm.358793	ENSMUSG00000001583	83813
Susd4	1424221_at	6.87152	1.7574	0.255751	5.98778	-7.23389	1.24611	0	0	sushi domain containing 4	1	184695036	184825785	NM_144796|NP_659045	Mm.331052	ENSMUSG00000038576	96935
Ebf1	1416302_at	6.87137	2.23164	0.324774	-6.90958	5.07528	1.8343	0	0	early B-cell factor 1	11	44431635	44818674	NM_007897|NP_031923	Mm.439662|Mm.440346	ENSMUSG00000057098	13591
Mfap4	1424010_at	6.87125	1.57409	0.229084	-7.97684	5.16036	2.81648	0	0	microfibrillar-associated protein 4	11	61298945	61302206	NM_029568|NP_083844	Mm.272278	ENSMUSG00000042436	76293
Klhl24	1428651_at	6.87015	1.02207	0.148769	8.73955	-9.60376	0.864208	0	0	kelch-like 24 (Drosophila)	16	20097626	20127817	NM_029436|NP_083712|XM_001476089|XM_001479111|XP_001476139|XP_001479161	Mm.392450|Mm.392914|Mm.476533	ENSMUSG00000062901	75785
C1qtnf7	1429030_at	6.86174	2.29573	0.33457	-7.01373	4.41178	2.60195	0	0	C1q and tumor necrosis factor related protein 7	5	43906826	44010040	NM_175425|NP_780634	Mm.275553	ENSMUSG00000061535	109323
Creb5	1457222_at	6.85581	2.83276	0.413191	-6.59427	4.52128	2.07299	0	0	cAMP responsive element binding protein 5	6	53523367	53645826	NM_172728|NP_766316	Mm.321138	ENSMUSG00000053007	231991
Dusp10	1417164_at	6.85054	1.40062	0.204453	8.26892	-5.91342	-2.35551	0	0	dual specificity phosphatase 10	1	185858339	185899515	NM_022019|NP_071302	Mm.404024	ENSMUSG00000039384	63953
Chst11	1428902_at	6.84744	1.59005	0.232211	6.32965	-7.42307	1.09341	0	0	carbohydrate sulfotransferase 11	10	82448241	82658636	NM_021439|NP_067414	Mm.360747	ENSMUSG00000034612	58250
Gypc	1423878_at	6.84089	2.04053	0.298284	-7.12122	4.97353	2.14768	0	0	glycophorin C	18	-32687973	-32719688	NM_001048207|NP_001041672	Mm.292145	ENSMUSG00000024380	71683
Cdo1	1448842_at	6.84002	1.38457	0.202422	-8.36909	5.70842	2.66067	0	0	cysteine dioxygenase 1, cytosolic	18	-46872858	-46887996	NM_033037|NP_149026	Mm.241056	ENSMUSG00000033022	12583
Ogn	1419663_at	6.83203	3.29812	0.482744	-6.36849	4.42658	1.94191	0	0	osteoglycin	13	49703439	49719869	NM_008760|NP_032786	Mm.4258	ENSMUSG00000021390	18295
Fmod	1437718_x_at	6.83196	1.50513	0.220307	6.60032	-7.49766	0.897334	0	0	fibromodulin	1	135934091	135944854	NM_021355|NP_067330	Mm.287146	ENSMUSG00000041559	14264
Ptprz1	1427019_at	6.83095	1.22062	0.17869	8.70779	-6.89568	-1.81211	0	0	protein tyrosine phosphatase, receptor type Z, polypeptide 1	6	22825501	23002916	NM_001081306|NP_001074775	Mm.41639	ENSMUSG00000068748	19283
Tmem191c	1420191_s_at	6.83058	1.59123	0.232956	6.63974	-7.16	0.520256	0	0	transmembrane protein 191C	16	NA	NA	XM_358773|XM_910361|XP_358773|XP_915454	Mm.246388	ENSMUSG00000055692	224019
Pcdh10	1438134_at	6.82832	2.3798	0.348519	-6.78507	4.81981	1.96526	0	0	protocadherin 10	3	45182319	45238501	NM_001098170|NM_001098171|NM_001098172|NM_011043|NP_001091640|NP_001091641|NP_001091642|NP_035173	Mm.242644|Mm.473002	ENSMUSG00000049100	18526
D330050I23Rik	1434301_at	6.82303	1.81573	0.266118	5.74661	-7.13857	1.39196	0	0	RIKEN cDNA D330050I23 gene	15	NA	NA	XR_035220|XR_035243	Mm.230853|Mm.456534	ENSMUSG00000072569	399603
Grik2	1457683_at	6.82248	1.87742	0.275181	6.74752	-6.16837	-0.579148	0	0	glutamate receptor, ionotropic, kainate 2 (beta 2)	10	-48819268	-49508560	NM_001111268|NM_010349|NP_001104738|NP_034479	Mm.332838	ENSMUSG00000056073	14806
Tuft1	1416689_at	6.81985	1.24955	0.183223	8.10365	-7.50111	-0.602544	0	0	tuftelin 1	3	-94416680	-94462728	NM_011656|NP_035786	Mm.10214	ENSMUSG00000005968	22156
Nudt11	1426887_at	6.81952	1.39134	0.204023	7.13459	-7.55433	0.419739	0	0	nudix (nucleoside diphosphate linked moiety X)-type motif 11	21	5624624	5631869	NM_021431|NP_067406	Mm.41198	ENSMUSG00000073295	58242
Wnt10a	1460657_at	6.81897	2.68204	0.39332	5.13156	-6.4006	1.26904	0	0	wingless related MMTV integration site 10a	1	74838089	74850749	NM_009518|NP_033544	Mm.5130	ENSMUSG00000026167	22409
Mkrn1	1418434_at	6.81838	0.949982	0.139327	10.2141	-9.14088	-1.07324	0	0	makorin, ring finger protein, 1	6	-39347819	-39370368	NM_018810|NP_061280	Mm.270484	ENSMUSG00000029922	54484
Pkp1	1449586_at	6.81781	2.95544	0.433488	4.87087	-6.34733	1.47646	0	0	plakophilin 1	1	-137767971	-137815601	NM_019645|NP_062619	Mm.4494	ENSMUSG00000026413	18772
Ncam2	1421592_at	6.81762	2.17235	0.318638	-6.82278	5.23519	1.58758	0	0	neural cell adhesion molecule 2	16	81200941	81624532	NM_001113208|NM_010954|NP_001106679|NP_035084	Mm.433941	ENSMUSG00000022762	17968
Ptprc	1422124_a_at	6.81166	1.81647	0.26667	-6.64629	6.42537	0.220922	0	0	protein tyrosine phosphatase, receptor type, C	1	-139959437	-140071882	NM_001111316|NM_011210|NP_001104786|NP_035340	Mm.391573	ENSMUSG00000026395	19264
Thbs1	1450377_at	6.81084	1.88271	0.276429	-7.4059	4.44384	2.96205	0	0	thrombospondin 1	2	117937657	117952869	NM_011580|NP_035710	Mm.4159	ENSMUSG00000040152	21825
Ttll10	1442762_at	6.80398	2.39065	0.351361	4.9378	-6.69626	1.75846	0	0	tubulin tyrosine ligase-like family, member 10	4	-155408945	-155424926	NM_029264|NP_083540	Mm.440232	ENSMUSG00000029074	330010
Prnd	1425681_a_at	6.80134	3.54814	0.521683	-6.30291	4.19559	2.10732	0	0	prion protein dublet	2	131776596	131781866	NM_001126338|NM_023043|NP_001119810|NP_075530	Mm.180750	ENSMUSG00000027338	26434
Kctd7	1456092_at	6.79952	1.04032	0.152999	-10.0366	6.87391	3.16266	0	0	potassium channel tetramerisation domain containing 7	5	130620757	130631678	NM_172509|NP_766097	Mm.55812	ENSMUSG00000034110	212919
Runx1	1422864_at	6.79585	1.59724	0.235032	7.25769	-6.36048	-0.897216	0	0	runt related transcription factor 1	16	-92601710	-92697573	NM_001111021|NM_001111022|NM_001111023|NM_009821|NP_001104491|NP_001104492|NP_001104493|NP_033951	Mm.4081|Mm.470227	ENSMUSG00000022952	12394
Csrp2	1420731_a_at	6.79474	1.57052	0.231137	-7.68602	5.66718	2.01883	0	0	cysteine and glycine-rich protein 2	10	110357231	110376570	NM_007792|NP_031818	Mm.2020	ENSMUSG00000020186	13008
Frem2	1457038_at	6.79303	3.56705	0.525105	4.26331	-6.26875	2.00545	0	0	Fras1 related extracellular matrix protein 2	3	-53317859	-53461277	NM_172862|NP_766450	Mm.38378	ENSMUSG00000037016	242022
Igfbp3	1423062_at	6.79276	1.14971	0.169255	-9.0965	6.85959	2.23691	0	0	insulin-like growth factor binding protein 3	11	-7106095	-7113926	NM_008343|NP_032369	Mm.29254	ENSMUSG00000020427	16009
Ctss	1448591_at	6.79113	2.97376	0.437889	-6.49633	4.27747	2.21886	0	0	cathepsin S	3	95330707	95360325	NM_021281|NP_067256	Mm.3619	ENSMUSG00000038642	13040
Prrg4	1444084_at	6.79086	1.6781	0.247111	6.23595	-7.09776	0.861812	0	0	proline rich Gla (G-carboxyglutamic acid) 4 (transmembrane)	2	-104670897	-104689831	NM_178695|NP_848810	Mm.259609	ENSMUSG00000027171	228413
Tmem179	1436754_at	6.77876	1.83108	0.270121	-6.92436	5.91116	1.01319	0	0	transmembrane protein 179	12	-113738394	-113749371	NM_178915|NP_849246	Mm.37751	ENSMUSG00000054013	104885
Arl4c	1436512_at	6.77624	0.990728	0.146206	8.30386	-9.92336	1.61951	0	0	ADP-ribosylation factor-like 4C	1	-90594800	-90598766	NM_177305|NP_796279	Mm.27968|Mm.471624	ENSMUSG00000049866	320982
D17Wsu92e	1439182_at	6.77622	0.765798	0.113013	12.1944	-13.075	0.880603	0	0	DNA segment, Chr 17, Wayne State University 92, expressed	17	-27888179	-27957487	NM_001033279|NM_001044719|NP_001028451|NP_001038184	Mm.196577	ENSMUSG00000056692	224647
Crip2	1417311_at	6.77468	1.72941	0.255275	-7.19266	5.80376	1.3889	0	0	cysteine rich protein 2	12	114378757	114383717	NM_024223|NP_077185	Mm.133825	ENSMUSG00000006356	68337
Gimap8	1456061_at	6.77091	2.3546	0.347753	-6.63055	5.05297	1.57757	0	0	GTPase, IMAP family member 8	6	48597232	48610874	NM_001077410|NM_212486|NP_001070878|NP_997651	Mm.86514	ENSMUSG00000064262	243374
Acvr2b	1419140_at	6.76943	1.17743	0.173934	7.13645	-8.69269	1.55624	0	0	activin receptor IIB	9	119311618	119342624	NM_007397|NP_031423	Mm.390239	ENSMUSG00000061393	11481
Myct1	1447584_s_at	6.76853	3.34725	0.494531	-6.24511	4.48866	1.75645	0	0	myc target 1	10	-4739751	-4752813	NM_026793|NP_081069	Mm.338242	ENSMUSG00000046916	68632
Lyn	1425598_a_at	6.76617	1.8349	0.271187	-7.20741	5.25491	1.9525	0	0	Yamaguchi sarcoma viral (v-yes-1) oncogene homolog	4	3605267	3718759	NM_001111096|NM_010747|NP_001104566|NP_034877	Mm.317331	ENSMUSG00000042228	17096
Maob	1434354_at	6.76601	2.50318	0.369964	-6.15274	5.6221	0.530641	0	0	monoamine oxidase B	21	-16286409	-16394490	NM_172778|NP_766366	Mm.241656	ENSMUSG00000040147	109731
Marveld2	1426914_at	6.76574	2.67912	0.395984	5.2353	-6.25968	1.02438	0	0	MARVEL (membrane-associating) domain containing 2	13	-101365913	-101370993	NM_001038602|NM_178410|NP_001033691|NP_848497	Mm.25300	ENSMUSG00000021636	218518
Vcam1	1415989_at	6.75061	3.22066	0.477092	-6.38934	4.03905	2.35029	0	0	vascular cell adhesion molecule 1	3	-115812937	-115832606	NM_011693|NP_035823	Mm.76649|Mm.440909	ENSMUSG00000027962	22329
Gulp1	1434423_at	6.74604	2.96452	0.439447	-6.08367	5.15757	0.926096	0	0	GULP, engulfment adaptor PTB domain containing 1	1	44608515	44853681	NM_027506|NM_028450|NP_081782|NP_082726	Mm.133132	ENSMUSG00000056870	70676
Itga3	1455158_at	6.74532	2.38928	0.354214	5.27581	-6.44815	1.17234	0	0	integrin alpha 3	11	-94905795	-94938028	NM_013565|NP_038593	Mm.57035	ENSMUSG00000001507	16400
9030425E11Rik	1448251_at	6.74013	1.52174	0.225772	-7.84757	5.21627	2.6313	0	0	RIKEN cDNA 9030425E11 gene	9	40494046	40592129	NM_133733|NP_598494	Mm.280560	ENSMUSG00000032024	71566
Fzd4	1419301_at	6.73924	2.32926	0.345626	-6.4953	5.27901	1.2163	0	0	frizzled homolog 4 (Drosophila)	7	96552875	96558620	NM_008055|NP_032081	Mm.86755	ENSMUSG00000049791	14366
Capg	1450355_a_at	6.73769	1.6392	0.243288	6.77941	-6.61304	-0.166369	0	0	capping protein (actin filament), gelsolin-like	6	72494432	72512974	NM_001042534|NM_007599|NP_001035999|NP_031625	Mm.18626	ENSMUSG00000056737	12332
Tfpi	1451791_at	6.73188	1.67621	0.248996	-7.34196	5.55054	1.79142	0	0	tissue factor pathway inhibitor	2	-84273016	-84314331	NM_011576|NP_035706	Mm.124316|Mm.447013	ENSMUSG00000027082	21788
Sox7	1416564_at	6.7314	3.08205	0.457862	-6.44102	3.92356	2.51746	0	0	SRY-box containing gene 7	14	64562542	64569569	NM_011446|NP_035576	Mm.42162	ENSMUSG00000063060	20680
Itm2a	1423608_at	6.73115	1.91799	0.284942	-7.05457	5.13144	1.92313	0	0	integral membrane protein 2A	21	-104592533	-104598699	NM_008409|NP_032435	Mm.193	ENSMUSG00000031239	16431
Meg3	1436713_s_at	6.72899	1.62009	0.240763	-7.69654	3.01156	4.68498	0	0	maternally expressed 3	12	NA	NA	NR_003633|XR_035480|XR_035483|XR_035484	Mm.289645|Mm.442513|Mm.475858	ENSMUSG00000021268	17263
Acss1	1416617_at	6.72602	1.35192	0.200999	6.77742	-7.74663	0.969211	0	0	acyl-CoA synthetase short-chain family member 1	2	-150443846	-150493965	NM_080575|NP_542142	Mm.7044	ENSMUSG00000027452	68738
Wscd2	1435796_at	6.72169	2.1957	0.326659	-6.77872	4.87139	1.90733	0	0	WSC domain containing 2	5	113919771	114004402	NM_177292|NP_796266	Mm.447322	ENSMUSG00000042201|ENSMUSG00000063430	320916
Sox6	1447655_x_at	6.72168	1.5733	0.234064	7.11659	-6.40889	-0.707693	0	0	SRY-box containing gene 6	7	-122614857	-123138600	NM_001025559|NM_001025560|NM_011445|NP_001020730|NP_001020731|NP_035575	Mm.323365	ENSMUSG00000051910	20679
Pros1	1426246_at	6.71545	1.00258	0.149295	8.46235	-9.3977	0.935344	0	0	protein S (alpha)	16	62854159	62929166	NM_011173|NP_035303	Mm.127156	ENSMUSG00000022912	19128
Tbx15	1418755_at	6.71468	2.60797	0.388398	-6.43134	4.81964	1.6117	0	0	T-box 15	3	99057682	99158183	NM_009323|NP_033349	Mm.88761	ENSMUSG00000027868	21384
Aox4	1419215_at	6.70963	1.5725	0.234365	7.569	-5.49543	-2.07357	0	0	aldehyde oxidase 4	1	58267240	58325440	NM_023631|NP_076120	Mm.244525	ENSMUSG00000038242	71872
Adamts1	1450716_at	6.69682	3.18132	0.475049	-6.33479	4.05175	2.28304	0	0	a disintegrin-like and metallopeptidase (reprolysin type) with thrombospondin type 1 motif, 1	16	-85794072	-85803360	NM_009621|NP_033751	Mm.1421	ENSMUSG00000022893	11504
Pcdh10	1444301_at	6.69144	1.27686	0.190819	-8.16845	6.53719	1.63126	0	0	protocadherin 10	3	45182319	45238501	NM_001098170|NM_001098171|NM_001098172|NM_011043|NP_001091640|NP_001091641|NP_001091642|NP_035173	Mm.242644|Mm.473002	ENSMUSG00000049100	18526
Ddah1	1454995_at	6.68758	3.30784	0.494625	-6.30813	3.88283	2.4253	0	0	dimethylarginine dimethylaminohydrolase 1	3	145421690	145554637	NM_026993|NP_081269	Mm.234247	ENSMUSG00000028194	69219
Plekha2	1436177_at	6.68561	1.0042	0.150204	9.56786	-7.97472	-1.59313	0	0	pleckstrin homology domain-containing, family A (phosphoinositide binding specific) member 2	8	-26151324	-26212204	NM_031257|NP_112547	Mm.475943	ENSMUSG00000031557	83436
Col5a2	1422437_at	6.68542	1.93281	0.289108	-7.08934	4.68299	2.40635	0	0	collagen, type V, alpha 2	1	-45431175	-45560127	NM_007737|NP_031763	Mm.10299	ENSMUSG00000026042	12832
Enpp1	1459546_s_at	6.6839	1.54568	0.231255	6.97486	-6.58346	-0.391399	0	0	ectonucleotide pyrophosphatase/phosphodiesterase 1	10	-24361216	-24431908	NM_008813|NP_032839	Mm.27254	ENSMUSG00000037370	18605
P4ha2	1417149_at	6.67466	0.925921	0.138722	-9.74462	9.36284	0.38178	0	0	procollagen-proline, 2-oxoglutarate 4-dioxygenase (proline 4-hydroxylase), alpha II polypeptide	11	53915017	53945150	NM_011031|NP_035161	Mm.3705	ENSMUSG00000018906	18452
Alox5ap	1452016_at	6.67277	1.71856	0.257548	-6.96791	5.86582	1.10209	0	0	arachidonate 5-lipoxygenase activating protein	5	150076633	150099623	NM_009663|NP_033793	Mm.19844	ENSMUSG00000060063	11690
Cecr2	1457039_at	6.67251	1.73586	0.26015	5.75057	-6.99453	1.24395	0	0	cat eye syndrome chromosome region, candidate 2 homolog (human)	6	120616438	120721209	NM_001128151|NP_001121623|XM_204234|XM_622936|XM_917798|XP_204234|XP_622936|XP_922891	Mm.333357	ENSMUSG00000071226	330409
AI836737	1440864_at	6.67105	2.21248	0.331654	6.52142	-5.23977	-1.28165	0	0	expressed sequence AI836737	10	NA	NA	NA	Mm.396727	NA	103288
Dgka	1418578_at	6.66914	1.99784	0.299566	5.99202	-6.3152	0.323181	0	0	diacylglycerol kinase, alpha	10	-128157191	-128181112	NM_016811|NP_058091|XM_001475744|XM_001480976|XP_001475794|XP_001481026	Mm.291235	ENSMUSG00000025357	13139
Cd93	1419589_at	6.66909	4.30343	0.645281	-6.09556	3.41556	2.67999	0	0	CD93 antigen	2	-148262386	-148269271	NM_010740|NP_034870	Mm.681	ENSMUSG00000027435	17064
Fgf7	1438405_at	6.66676	3.00487	0.450723	-6.29564	4.35514	1.9405	0	0	fibroblast growth factor 7	2	125860519	125916261	NM_008008|NP_032034	Mm.330557	ENSMUSG00000027208	14178
Col1a2	1423110_at	6.66408	2.04499	0.306868	-6.99923	4.27397	2.72525	0	0	collagen, type I, alpha 2	6	4455696	4491543	NM_007743|NP_031769	Mm.277792	ENSMUSG00000029661	12843
Selm	1424394_at	6.65983	1.4062	0.211147	-7.57531	6.38612	1.1892	0	0	selenoprotein M	11	3414704	3417354	NM_053267|NP_444497	Mm.34046	ENSMUSG00000075702	114679
Ddr1	1415798_at	6.65797	1.05579	0.158576	8.34607	-8.5514	0.205331	0	0	discoidin domain receptor family, member 1	17	-35818511	-35841084	NM_007584|NM_172962|NP_031610|NP_766550	Mm.5021	ENSMUSG00000003534	12305
Tfrc	1422967_a_at	6.65588	1.78574	0.268295	5.65178	-6.9109	1.25912	0	0	transferrin receptor	16	32609106	32632876	NM_011638|NP_035768	Mm.28683	ENSMUSG00000022797	22042
Lhfpl2	1434130_at	6.65108	3.0185	0.453836	-6.33757	4.08277	2.2548	0	0	lipoma HMGIC fusion partner-like 2	13	94827750	94965364	NM_172589|NP_766177	Mm.316553	ENSMUSG00000045312	218454
Arvcf	1423061_at	6.65045	1.19539	0.179746	8.10342	-7.26486	-0.838562	0	0	armadillo repeat gene deleted in velo-cardio-facial syndrome	16	18348366	18407167	NM_033474|NP_258435	Mm.293599	ENSMUSG00000000325	11877
Ddah1	1429298_at	6.64489	2.85136	0.429106	-6.38174	4.20028	2.18146	0	0	dimethylarginine dimethylaminohydrolase 1	3	145421690	145554637	NM_026993|NP_081269	Mm.234247	ENSMUSG00000028194	69219
Mbc2	1451099_at	6.64388	1.02433	0.154177	-9.3093	7.72916	1.58014	0	0	membrane bound C2 domain containing protein	10	-127947305	-127962915	NM_011843|NP_035973	Mm.66056	ENSMUSG00000025366	23943
Igfbp3	1458268_s_at	6.64018	1.33965	0.201749	-8.17037	5.43146	2.73891	0	0	insulin-like growth factor binding protein 3	11	-7106095	-7113926	NM_008343|NP_032369	Mm.29254	ENSMUSG00000020427	16009
Esm1	1449280_at	6.64017	2.84075	0.427812	-6.2014	4.74794	1.45346	0	0	endothelial cell-specific molecule 1	13	113999866	114008312	NM_023612|NP_076101|XM_906879|XP_911972	Mm.38929	ENSMUSG00000042379	71690
Tcfap2a	1421995_at	6.63607	3.11296	0.469096	4.24696	-6.23784	1.99088	0	0	transcription factor AP-2, alpha	13	-40811043	-40825812	NM_001122948|NM_011547|NP_001116420|NP_035677	Mm.85544	ENSMUSG00000021359	21418
Penk1	1427038_at	6.63416	3.43096	0.517166	4.17873	-6.13526	1.95653	0	0	preproenkephalin 1	4	-4060682	-4065592	NM_001002927|NP_001002927	Mm.475097	ENSMUSG00000045573	18619
Svep1	1419182_at	6.63355	2.37787	0.358462	-6.56176	4.59926	1.9625	0	0	sushi, von Willebrand factor type A, EGF and pentraxin domain containing 1	4	-58055667	-58219468	NM_022814|NP_073725	Mm.261024	ENSMUSG00000028369	64817
Diras2	1455436_at	6.62948	2.46882	0.3724	5.22739	-6.20301	0.975619	0	0	DIRAS family, GTP-binding RAS-like 2	13	-52599743	-52626205	NM_001024474|NP_001019645	Mm.29362	ENSMUSG00000047842	68203
Limk2	1418581_a_at	6.62407	1.38343	0.208849	6.33635	-7.60557	1.26922	0	0	LIM motif-containing protein kinase 2	11	-3243385	-3256144	NM_001034030|NM_010718|NM_173053|NP_001029202|NP_034848|NP_774958	Mm.124176|Mm.390323|Mm.442189	ENSMUSG00000020451	16886
Gulp1	1432092_a_at	6.62159	2.73866	0.413596	-6.2648	4.67264	1.59216	0	0	GULP, engulfment adaptor PTB domain containing 1	1	44608515	44853681	NM_027506|NM_028450|NP_081782|NP_082726	Mm.133132	ENSMUSG00000056870	70676
Irx6	1427383_at	6.61738	2.70973	0.409487	4.62972	-6.29264	1.66291	0	0	Iroquois related homeobox 6 (Drosophila)	8	95198300	95203979	NM_022428|NP_071873	Mm.137247	ENSMUSG00000031738	64379
Bdkrb2	1442187_at	6.61537	1.88633	0.285144	5.8498	-6.51026	0.660469	0	0	bradykinin receptor, beta 2	12	106801381	106831281	NM_009747|NP_033877	Mm.390475	ENSMUSG00000021070	12062
Rgs2	1447830_s_at	6.61523	1.69063	0.255566	-7.16329	5.34837	1.81492	0	0	regulator of G-protein signaling 2	1	-145847126	-145851279	NM_009061|NP_033087	Mm.28262	ENSMUSG00000026360	19735
Eltd1	1418058_at	6.61471	1.64888	0.249275	-7.29463	5.22785	2.06678	0	0	EGF, latrophilin seven transmembrane domain containing 1	3	151100845	151208045	NM_133222|NP_573485	Mm.317261	ENSMUSG00000039167	170757
Kctd12b	1440355_at	6.60835	1.70916	0.258637	-7.06157	5.46701	1.59456	0	0	potassium channel tetramerisation domain containing 12b	21	-150119696	-150130823	NM_175429|NP_780638	Mm.271572	ENSMUSG00000041633	207474
Pdgfa	1449187_at	6.60491	2.7009	0.408923	4.16707	-6.41634	2.24927	0	0	platelet derived growth factor, alpha	5	-139452928	-139470907	NM_008808|NP_032834	Mm.2675	ENSMUSG00000025856	18590
EG432995	1439560_x_at	6.59862	3.44921	0.522717	4.40918	-6.00893	1.59974	0	0	predicted gene, EG432995	16	NA	NA	XM_488763|XM_489668|XP_488763|XP_489668	Mm.271618	NA	432995
Myct1	1452072_at	6.59512	2.76736	0.419608	-6.18487	4.72973	1.45515	0	0	myc target 1	10	-4739751	-4752813	NM_026793|NP_081069	Mm.338242	ENSMUSG00000046916	68632
Sec23a	1423347_at	6.59327	1.01699	0.154246	-9.13034	7.84273	1.28761	0	0	SEC23A (S. cerevisiae)	12	-60059370	-60113004	NM_009147|NP_033173	Mm.209207	ENSMUSG00000020986	20334
Cap2	1423222_at	6.59265	2.09683	0.318056	-6.38448	5.47761	0.906867	0	0	CAP, adenylate cyclase-associated protein, 2 (yeast)	13	46597515	46745647	NM_026056|NP_080332	Mm.44529	ENSMUSG00000021373	67252
Sox18	1449135_at	6.59033	3.54301	0.537608	-6.11545	3.88482	2.23063	0	0	SRY-box containing gene 18	2	-181404541	-181406345	NM_009236|NP_033262	Mm.264904	ENSMUSG00000046470	20672
Flt1	1451756_at	6.58889	1.77231	0.268985	-7.19393	4.56825	2.62569	0	0	FMS-like tyrosine kinase 1	5	-148373771	-148537564	NM_010228|NP_034358	Mm.389712	ENSMUSG00000029648	14254
Ctnnal1	1420929_at	6.5874	2.17966	0.330882	5.38324	-6.32895	0.945707	0	0	catenin (cadherin associated protein), alpha-like 1	4	-56823806	-56878060	NM_018761|NP_061231	Mm.218891	ENSMUSG00000038816	54366
Wnt6	1435980_x_at	6.58728	4.14825	0.629736	3.88748	-5.9625	2.07502	0	0	wingless-related MMTV integration site 6	1	74818465	74831893	NM_009526|NP_033552	Mm.268282	ENSMUSG00000033227	22420
Tm6sf1	1424443_at	6.58471	1.19898	0.182085	-8.21442	6.72319	1.49123	0	0	transmembrane 6 superfamily member 1	7	89003907	89028954	NM_145375|NP_663350	Mm.221412|Mm.392934	ENSMUSG00000038623	107769
Xpnpep2	1417805_at	6.5834	1.02787	0.15613	-8.81818	8.05242	0.765751	0	0	X-prolyl aminopeptidase (aminopeptidase P) 2, membrane-bound	21	45461901	45490158	NM_133213|NP_573476	Mm.129279	ENSMUSG00000037005	170745
Oaf	1424086_at	6.5712	1.28496	0.195544	-7.60601	6.83357	0.772437	0	0	OAF homolog (Drosophila)	9	-43029360	-43047899	NM_178644|NP_848759	Mm.246479	ENSMUSG00000032014	102644
Clcn5	1420295_x_at	6.56941	1.10022	0.167476	-9.01606	6.25045	2.76561	0	0	chloride channel 5	21	-6736598	-6765812	NM_016691|NP_057900	Mm.254370	ENSMUSG00000004317	12728
Tmod2	1431326_a_at	6.56509	1.33925	0.203995	-7.63353	6.35008	1.28345	0	0	tropomodulin 2	9	-75413428	-75446940	NM_001038710|NM_016711|NP_001033799|NP_057920|XM_001480872|XM_001480874|XM_001480878|XM_001480880|XP_001480922|XP_001480924|XP_001480928|XP_001480930	Mm.291880	ENSMUSG00000032186	50876
Fosl2	1437247_at	6.56452	1.21523	0.185121	6.32907	-8.25356	1.92448	0	0	fos-like antigen 2	5	32438906	32460212	NM_008037|NP_032063	Mm.24684	ENSMUSG00000029135	14284
Dach1	1433743_at	6.56393	1.12692	0.171683	8.23464	-7.40922	-0.825421	0	0	dachshund 1 (Drosophila)	14	-98186065	-98568762	NM_001038610|NM_007826|NP_001033699|NP_031852	Mm.320593	ENSMUSG00000055639	13134
Ikzf2	1437542_at	6.5561	3.35457	0.511672	4.11163	-6.08005	1.96843	0	0	IKAROS family zinc finger 2	1	-69577783	-69732534	NM_011770|NP_035900	Mm.106343	ENSMUSG00000025997	22779
Tbx15	1422195_s_at	6.55608	2.61247	0.398481	-6.14204	4.90891	1.23314	0	0	T-box 15	3	99057682	99158183	NM_009323|NP_033349	Mm.88761	ENSMUSG00000027868	21384
Thbs2	1447862_x_at	6.5498	1.65853	0.253219	-5.5267	7.02559	-1.49889	0	0	thrombospondin 2	17	-14804160	-14831097	NM_011581|NP_035711	Mm.26688	ENSMUSG00000023885	21826
Fzd3	1421157_at	6.54842	0.851041	0.129961	9.22002	-10.7541	1.53413	0	0	frizzled homolog 3 (Drosophila)	14	-65821235	-65872267	NM_021458|NP_067433	Mm.243722|Mm.469919	ENSMUSG00000007989	14365
Cdon	1434957_at	6.53941	1.50539	0.230203	-7.51081	5.15847	2.35234	0	0	cell adhesion molecule-related/down-regulated by oncogenes	9	35259660	35315237	NM_021339|NP_067314	Mm.80509	ENSMUSG00000038119	57810
Enpp3	1452384_at	6.53666	1.4665	0.224351	-7.29782	5.95715	1.34066	0	0	ectonucleotide pyrophosphatase/phosphodiesterase 3	10	-24493619	-24556001	NM_134005|NP_598766	Mm.338425	ENSMUSG00000019989	209558
Sh3bgrl2	1434211_at	6.5366	1.85667	0.284041	6.10071	-6.17921	0.0784924	0	0	SH3 domain binding glutamic acid-rich protein like 2	9	83441944	83493898	NM_172507|NP_766095	Mm.100125	ENSMUSG00000032261	212531
Sft2d2	1435141_at	6.53186	1.20498	0.184478	7.61581	-7.28962	-0.326184	0	0	SFT2 domain containing 2	1	-167104627	-167124451	NM_145512|NP_663487	Mm.288369	ENSMUSG00000040848	108735
Wisp1	1448594_at	6.52882	1.79207	0.274487	-6.81742	5.3143	1.50313	0	0	WNT1 inducible signaling pathway protein 1	15	66722954	66754761	NM_018865|NP_061353	Mm.10222	ENSMUSG00000005124	22402
Rassf2	1428392_at	6.52429	2.15242	0.32991	-6.70346	4.15802	2.54545	0	0	Ras association (RalGDS/AF-6) domain family member 2	2	-131818585	-131855546	NM_175445|NP_780654	Mm.204737	ENSMUSG00000027339	215653
Igf1	1434413_at	6.52376	2.41512	0.370204	-6.32164	4.72231	1.59933	0	0	insulin-like growth factor 1	10	87321800	87399792	NM_001111274|NM_001111275|NM_001111276|NM_010512|NM_184052|NP_001104744|NP_001104745|NP_001104746|NP_034642|NP_908941	Mm.268521	ENSMUSG00000020053	16000
Col8a2	1434667_at	6.52339	1.79747	0.275542	-6.34489	6.02391	0.320979	0	0	collagen, type VIII, alpha 2	4	125964037	125991574	NM_199473|NP_955767	Mm.296327	ENSMUSG00000056174	329941
NA	1436182_at	6.52322	2.0014	0.306811	4.87961	-6.67367	1.79407	0	0	NA	NA	NA	NA	NA	NA	NA	NA
Ddr2	1422738_at	6.52158	2.37635	0.364382	-6.44349	4.44389	1.9996	0	0	discoidin domain receptor family, member 2	1	-171902437	-172019075	NM_022563|NP_072075	Mm.229249	ENSMUSG00000026674	18214
Ccl21a	1419426_s_at	6.51997	1.71871	0.263608	-6.17348	6.39037	-0.216886	0	0	chemokine (C-C motif) ligand 21a	4	-42391949	42626785	NM_011335|NP_035465	Mm.407493	NA	20298
Mgat5	1428643_at	6.51634	1.58188	0.242756	6.16833	-6.75833	0.59	0	0	mannoside acetylglucosaminyltransferase 5	1	129101562	129379549	NM_145128|NP_660110	Mm.214682|Mm.391592|Mm.472488	ENSMUSG00000036155	107895
Rnf157	1434902_at	6.51583	1.42886	0.21929	-7.64397	5.27875	2.36522	0	0	ring finger protein 157	11	NA	NA	XM_001003576|XM_001003581|XM_126776|XP_001003576|XP_001003581|XP_126776	Mm.426344	ENSMUSG00000052949	217340
Ncam1	1426865_a_at	6.51167	1.85913	0.285507	-6.99366	4.27606	2.71761	0	0	neural cell adhesion molecule 1	9	-49323243	-49607174	NM_001081445|NM_001113204|NM_010875|NP_001074914|NP_001106675|NP_035005	Mm.4974|Mm.439182	ENSMUSG00000039542	17967
Akt3	1422078_at	6.49778	1.27323	0.195948	-7.82045	6.23758	1.58287	0	0	thymoma viral proto-oncogene 3	1	-178952245	-179178898	NM_011785|NP_035915	Mm.235194	ENSMUSG00000019699	23797
Islr	1418450_at	6.49591	3.4091	0.524807	-6.0244	3.96166	2.06274	0	0	immunoglobulin superfamily containing leucine-rich repeat	9	-58004075	-58006949	NM_012043|NP_036173	Mm.440163	ENSMUSG00000037206	26968
Tbc1d8	1416996_at	6.495	1.83314	0.282238	5.20798	-6.73191	1.52393	0	0	TBC1 domain family, member 8	1	-39428344	-39535580	NM_018775|NP_061245	Mm.387293	ENSMUSG00000003134	54610
Dsg2	1449740_s_at	6.49162	3.17488	0.489073	4.35481	-5.98609	1.63127	0	0	desmoglein 2	18	20716616	20763027	NM_007883|NP_031909	Mm.345891	ENSMUSG00000044393	13511
Pfkp	1416069_at	6.48727	1.39862	0.215594	-7.50087	5.77292	1.72795	0	0	phosphofructokinase, platelet	13	-6579119	-6647970	NM_019703|NP_062677	Mm.273874	ENSMUSG00000021196	56421
Insig1	1454671_at	6.48441	1.42685	0.220043	-7.64455	5.05799	2.58656	0	0	insulin induced gene 1	5	28397951	28405202	NM_153526|NP_705746	Mm.30221	ENSMUSG00000045294	231070
Mansc1	1423284_at	6.47979	1.14028	0.175975	8.55612	-6.07716	-2.47895	0	0	MANSC domain containing 1	6	-134559227	-134582506	NM_026345|NP_080621	Mm.57648	ENSMUSG00000032718	67729
Ctbp2	1434705_at	6.47945	1.13934	0.17584	7.53341	-7.72036	0.186951	0	0	C-terminal binding protein 2	7	-140178693	-140315166	NM_009980|NP_034110	Mm.246240|Mm.389984	ENSMUSG00000030970	13017
Slc2a3	1455898_x_at	6.47708	2.29533	0.354377	4.09955	-6.52442	2.42487	0	0	solute carrier family 2 (facilitated glucose transporter), member 3	6	-122677843	-122692537	NM_011401|NP_035531	Mm.395108	ENSMUSG00000003153	20527
Wnt10b	1426091_a_at	6.47688	2.54506	0.392945	4.94527	-6.04423	1.09896	0	0	wingless related MMTV integration site 10b	15	-98602192	-98608581	NM_011718|NP_035848	Mm.4709	ENSMUSG00000022996	22410
D930002L09Rik	1444452_at	6.46905	1.65256	0.255457	-6.97336	5.31137	1.66199	0	0	RIKEN cDNA D930002L09 gene	3	NA	NA	NA	Mm.138533	NA	320876
E130309F12Rik	1436734_at	6.46514	1.93247	0.298906	5.18741	-6.53398	1.34657	0	0	RIKEN cDNA E130309F12 gene	4	49072333	49353133	NM_178756|NP_848871	Mm.299460	ENSMUSG00000063446	272031
Zeb1	1446127_at	6.4651	1.99962	0.309295	-6.82941	3.4474	3.38201	0	0	zinc finger E-box binding homeobox 1	18	5591888	5774909	NM_011546|NP_035676	Mm.3929	ENSMUSG00000024238	21417
Dlc1	1450206_at	6.46198	1.82246	0.282029	-6.96665	4.271	2.69565	0	0	deleted in liver cancer 1	8	-37630798	-37676928	NM_015802|NP_056617	Mm.210875	ENSMUSG00000031523	50768
Sstr2	1422256_at	6.46189	3.32196	0.514085	4.39019	-5.87648	1.48629	0	0	somatostatin receptor 2	11	113485570	113486950	NM_001042606|NM_009217|NP_001036071|NP_033243	Mm.454968	ENSMUSG00000047904	20606
Tro	1426016_a_at	6.46157	1.06283	0.164485	-8.48633	7.3359	1.15043	0	0	trophinin	21	-147079845	-147091979	NM_001002272|NM_019548|NP_001002272|NP_062421	Mm.3597	ENSMUSG00000025272	56191
Serpinf1	1453724_a_at	6.4613	1.425	0.220544	-7.18624	6.08437	1.10187	0	0	serine (or cysteine) peptidase inhibitor, clade F, member 1	11	-75223530	-75236125	NM_011340|NP_035470	Mm.2044	ENSMUSG00000000753	20317
Gsn	1415812_at	6.46102	1.39711	0.216237	-7.48674	5.67827	1.80846	0	0	gelsolin	2	35137959	35163412	NM_146120|NP_666232	Mm.21109	ENSMUSG00000026879	227753
NA	1457743_at	6.45985	1.79243	0.277472	-6.1668	6.06348	0.103317	0	0	NA	NA	NA	NA	NA	NA	NA	NA
Blvrb	1451386_at	6.45345	0.976247	0.151275	-8.65667	8.3718	0.284877	0	0	biliverdin reductase B (flavin reductase (NADPH))	7	28232996	28251000	NM_144923|NP_659172	Mm.24021	ENSMUSG00000040466	233016
Cebpa	1418982_at	6.44924	1.40059	0.217172	6.9231	-6.54053	-0.382569	0	0	CCAAT/enhancer binding protein (C/EBP), alpha	7	35904311	35906951	NM_007678|NP_031704	Mm.349667	ENSMUSG00000034957	12606
Ripk4	1418488_s_at	6.44836	4.92022	0.76302	3.70703	-5.71527	2.00824	0	0	receptor-interacting serine-threonine kinase 4	16	-97963548	-97985362	NM_023663|NP_076152	Mm.35290	ENSMUSG00000005251	72388
Rnf144b	1439153_at	6.44626	0.967083	0.150022	8.88077	-8.22188	-0.658887	0	0	ring finger protein 144B	13	47218088	47341845	NM_146042|NP_666154	Mm.287609|Mm.461654	ENSMUSG00000038068	218215
Arl4c	1454788_at	6.44561	1.16508	0.180756	7.19639	-7.68721	0.490827	0	0	ADP-ribosylation factor-like 4C	1	-90594800	-90598766	NM_177305|NP_796279	Mm.27968|Mm.471624	ENSMUSG00000049866	320982
Sult4a1	1433714_at	6.43895	1.75134	0.271991	-6.69125	5.3691	1.32215	0	0	sulfotransferase family 4A, member 1	15	-83906526	-83936184	NM_013873|NP_038901	Mm.248796	ENSMUSG00000018865	29859
Vsnl1	1450055_at	6.43518	2.45239	0.381092	4.93883	-6.05057	1.11174	0	0	visinin-like 1	12	-11332052	-11443419	NM_012038|NP_036168	Mm.27005	ENSMUSG00000054459	26950
Spock2	1435026_at	6.43409	1.66116	0.258181	6.41985	-6.0643	-0.355551	0	0	sparc/osteonectin, cwcv and kazal-like domains proteoglycan 2	10	59569004	59596661	NM_052994|NP_443720	Mm.153429	ENSMUSG00000058297	94214
Il11ra1	1417505_s_at	6.4338	1.2197	0.189577	-8.06771	5.87986	2.18786	0	0	interleukin 11 receptor, alpha chain 1	4	41709230	41716346	NM_010549|NP_034679	Mm.193451	ENSMUSG00000073889	16157
Slc2a3	1437052_s_at	6.42971	2.37987	0.370136	3.9917	-6.41572	2.42402	0	0	solute carrier family 2 (facilitated glucose transporter), member 3	6	-122677843	-122692537	NM_011401|NP_035531	Mm.395108	ENSMUSG00000003153	20527
B430201A12Rik	1455033_at	6.42732	1.48573	0.231159	-7.12522	5.69367	1.43155	0	0	RIKEN cDNA B430201A12 gene	3	NA	NA	XM_283903|XM_974847|XP_283903|XP_979941	Mm.69013	ENSMUSG00000040339	329739
Dlx3	1450475_at	6.42513	1.64395	0.255863	5.7063	-6.69934	0.993044	0	0	distal-less homeobox 3	11	94981448	94986599	NM_010055|NP_034185	Mm.5194	ENSMUSG00000001510	13393
Fstl1	1416221_at	6.42471	1.1232	0.174825	-8.61767	5.70969	2.90799	0	0	follistatin-like 1	16	37777140	37836602	NM_008047|NP_032073	Mm.182434	ENSMUSG00000022816	14314
Nrk	1450078_at	6.41603	1.91429	0.29836	-6.50621	5.11286	1.39335	0	0	Nik related kinase	21	135449043	135542590	NM_013724|NP_038752	Mm.22367	ENSMUSG00000052854	27206
Adam33	1444628_at	6.41212	1.04839	0.163501	-9.14406	3.89117	5.25289	0	0	a disintegrin and metallopeptidase domain 33	2	-130876844	-130889550	NM_033615|NP_291093	Mm.108550	ENSMUSG00000027318	110751
Plek2	1449424_at	6.41139	1.28807	0.200903	7.43125	-6.39253	-1.03872	0	0	pleckstrin 2	12	-79989683	-80007925	NM_013738|NP_038766	Mm.103380	ENSMUSG00000021118	27260
Agrn	1426670_at	6.40711	1.09947	0.171602	6.99762	-8.19929	1.20167	0	0	agrin	4	-155539398	-155559244	NM_021604|NP_067617	Mm.273098	ENSMUSG00000041936	11603
Tbx1	1425779_a_at	6.40584	1.92489	0.300491	-6.78699	4.02194	2.76505	0	0	T-box 1	16	-18581805	-18587062	NM_011532|NP_035662	Mm.295194	ENSMUSG00000009097	21380
Irf8	1416714_at	6.40333	0.864266	0.134971	-9.10896	9.73912	-0.630157	0	0	interferon regulatory factor 8	8	123260275	123280592	NM_008320|NP_032346	Mm.334861	ENSMUSG00000041515	15900
NA	1444479_at	6.4018	3.59718	0.561902	4.28481	-5.74714	1.46233	0	0	NA	NA	NA	NA	NA	NA	NA	NA
Ada	1417976_at	6.39942	1.16932	0.182723	-8.15452	6.11533	2.03919	0	0	adenosine deaminase	2	-163552319	-163575913	NM_007398|NP_031424	Mm.388	ENSMUSG00000017697	11486
Igfbp2	1454159_a_at	6.39685	1.1087	0.173319	6.76638	-8.23051	1.46414	0	0	insulin-like growth factor binding protein 2	1	72871076	72899045	NM_008342|NP_032368	Mm.141936	ENSMUSG00000039323	16008
Cds1	1456114_at	6.3959	0.968501	0.151425	8.7283	-8.1065	-0.621793	0	0	CDP-diacylglycerol synthase 1	5	102194148	102252871	NM_173370|NP_775546	Mm.46764	ENSMUSG00000029330	74596
NA	1435409_at	6.39452	3.52474	0.551212	-5.93576	3.62102	2.31474	0	0	NA	NA	NA	NA	NA	NA	NA	NA
Errfi1	1419816_s_at	6.39291	1.0887	0.170298	7.67086	-7.71536	0.0445009	0	0	ERBB receptor feedback inhibitor 1	4	150229199	150242989	NM_133753|NP_598514	Mm.318841	ENSMUSG00000028967	74155
NA	1434848_at	6.38928	1.75744	0.275061	-6.90172	4.49167	2.41005	0	0	NA	NA	NA	NA	NA	NA	NA	NA
Mycl1	1434777_at	6.38854	1.68347	0.263513	5.68307	-6.54403	0.860959	0	0	v-myc myelocytomatosis viral oncogene homolog 1, lung carcinoma derived (avian)	4	122673341	122679723	NM_008506|NP_032532	Mm.1055|Mm.440598	ENSMUSG00000028654	16918
Rian	1428055_at	6.38384	2.82135	0.441952	-6.17629	3.52871	2.64758	0	0	RNA imprinted and accumulated in nucleus	12	NA	NA	XM_901568|XM_922645|XP_906661|XP_927738	Mm.293263	NA	75745
H60a	1440145_at	6.37898	1.20398	0.188742	8.1994	-5.18747	-3.01193	0	0	histocompatibility 60a	10	NA	NA	NM_010400|NP_034530	Mm.387042|Mm.439724	NA	15101
Gap43	1423537_at	6.37636	2.45228	0.38459	-6.30473	3.93663	2.3681	0	0	growth associated protein 43	16	-42248673	-42340764	NM_008083|NP_032109	Mm.1222	ENSMUSG00000047261	14432
Slc15a2	1417600_at	6.37622	2.58948	0.406115	4.54547	-6.04394	1.49846	0	0	solute carrier family 15 (H+/peptide transporter), member 2	16	-36750280	-36785048	NM_021301|NP_067276	Mm.281804	ENSMUSG00000022899	57738
Hsd3b6	1460232_s_at	6.37563	2.37572	0.372626	-6.25193	4.36952	1.88241	0	0	hydroxy-delta-5-steroid dehydrogenase, 3 beta- and steroid delta-isomerase 6	3	-98609426	-98618366	NM_013821|NP_038849	Mm.14435	ENSMUSG00000027869	15497
A930037G23Rik	1454628_at	6.3747	1.69881	0.266492	-7.0212	4.21017	2.81103	0	0	RIKEN cDNA A930037G23 gene	6	125095258	125111800	NM_001039669|NM_178787|NP_001034758|NP_848902	Mm.129415	ENSMUSG00000038271	320678
C1qc	1449401_at	6.3619	1.83566	0.288539	-6.50094	5.16244	1.3385	0	0	complement component 1, q subcomponent, C chain	4	-136445716	-136448829	NM_007574|NP_031600	Mm.439732	ENSMUSG00000036896	12262
Synpr	1423640_at	6.36083	2.09715	0.329697	-6.08314	5.25756	0.825578	0	0	synaptoporin	14	14117293	14447973	NM_028052|NP_082328	Mm.317515	ENSMUSG00000056296	72003
Slc39a11	1424905_a_at	6.3574	0.826123	0.129947	10.5939	-8.69162	-1.90226	0	0	solute carrier family 39 (metal ion transporter), member 11	11	-113106168	-113427075	NM_027216|NP_081492	Mm.341021	ENSMUSG00000041654	69806
Tm4sf1	1450958_at	6.3564	2.90247	0.456622	-5.97919	4.17294	1.80625	0	0	transmembrane 4 superfamily member 1	3	-57090985	-57105841	NM_008536|NP_032562	Mm.856	ENSMUSG00000027800	17112
Flt1	1440926_at	6.35571	2.74714	0.432232	-6.17395	3.54151	2.63244	0	0	FMS-like tyrosine kinase 1	5	-148373771	-148537564	NM_010228|NP_034358	Mm.389712	ENSMUSG00000029648	14254
Acvrl1	1451604_a_at	6.34798	1.30169	0.205055	-7.22682	6.34049	0.886332	0	0	activin A receptor, type II-like 1	15	100958967	100975767	NM_009612|NP_033742	Mm.279542	ENSMUSG00000000530	11482
NA	1460577_at	6.34567	0.916261	0.144391	8.39858	-9.03917	0.640593	0	0	NA	NA	NA	NA	NA	NA	NA	NA
Copz2	1418455_at	6.34554	1.15676	0.182295	-8.17625	5.85946	2.31679	0	0	coatomer protein complex, subunit zeta 2	11	96711189	96722516	NM_019877|NP_063930	Mm.22144	ENSMUSG00000018672	56358
Slc38a1	1454764_s_at	6.34277	0.778585	0.122752	9.23224	-11.3955	2.16326	0	0	solute carrier family 38, member 1	15	-96405105	-96454528	NM_134086|NP_598847	Mm.103568|Mm.430778	ENSMUSG00000023169	105727
Erbb3	1452482_at	6.34254	1.73051	0.272842	5.78133	-6.26814	0.486811	0	0	v-erb-b2 erythroblastic leukemia viral oncogene homolog 3 (avian)	10	-128006423	-128026557	NM_010153|NP_034283	Mm.373043	ENSMUSG00000018166	13867
Bdh1	1426959_at	6.34128	1.63332	0.257569	6.72889	-5.37656	-1.35233	0	0	3-hydroxybutyrate dehydrogenase, type 1	16	31422382	31458987	NM_001122683|NM_175177|NP_001116155|NP_780386	Mm.293470	ENSMUSG00000046598	71911
Lix1l	1433812_at	6.33678	2.60172	0.410575	-6.13427	4.06541	2.06886	0	0	Lix1-like	3	NA	NA	NA	Mm.316728	ENSMUSG00000049288	280411
Trp73	1452325_at	6.33604	1.59935	0.252421	5.95188	-6.43463	0.482752	0	0	transformation related protein 73	4	-153430357	-153471282	NM_001126330|NM_001126331|NM_011642|NP_001119802|NP_001119803|NP_035772	Mm.78015	ENSMUSG00000029026	22062
A830043J08Rik	1440676_at	6.33418	1.95276	0.308289	-5.68045	5.9132	-0.232747	0	0	RIKEN cDNA A830043J08 gene	1	-80195280	-80210519	NM_173425|NP_775601	Mm.145511	ENSMUSG00000043230	241128
Sec24d	1426972_at	6.3329	0.884793	0.139714	-9.98398	7.50593	2.47805	0	0	Sec24 related gene family, member D (S. cerevisiae)	3	122970413	123068554	NM_027135|NP_081411	Mm.29293	ENSMUSG00000039234	69608
Sdc4	1448793_a_at	6.32597	1.23343	0.194978	6.59416	-7.33056	0.736392	0	0	syndecan 4	2	-164249746	-164268688	NM_011521|NP_035651	Mm.3815	ENSMUSG00000017009	20971
Pdgfc	1449351_s_at	6.3206	1.92404	0.304408	5.00357	-6.37172	1.36815	0	0	platelet-derived growth factor, C polypeptide	3	80840337	81017953	NM_019971|NP_064355	Mm.331089	ENSMUSG00000028019	54635
Gsn	1456312_x_at	6.31901	1.28347	0.203112	-7.41597	6.0316	1.38437	0	0	gelsolin	2	35137959	35163412	NM_146120|NP_666232	Mm.21109	ENSMUSG00000026879	227753
Elf1	1417540_at	6.31074	1.47065	0.23304	6.5792	-6.17642	-0.402784	0	0	E74-like factor 1	14	79881000	79982283	NM_007920|NP_031946	Mm.301204	ENSMUSG00000036461	13709
Plac9	1452590_a_at	6.31015	2.06712	0.327587	-6.29319	4.74498	1.54821	0	0	placenta specific 9	14	-26987272	-26722379	NM_207229|NP_997112	Mm.439926	ENSMUSG00000072681	211623
NA	1446048_at	6.3061	1.46175	0.231799	-7.36118	4.21602	3.14516	0	0	NA	NA	NA	NA	NA	NA	NA	NA
Loxl1	1451978_at	6.30516	2.40046	0.380714	-6.06695	4.5439	1.52305	0	0	lysyl oxidase-like 1	9	-58136407	-58160993	NM_010729|NP_034859	Mm.250492	ENSMUSG00000032334	16949
Ptp4a3	1418181_at	6.30329	0.773522	0.122717	-10.983	9.74997	1.23299	0	0	protein tyrosine phosphatase 4a3	15	73578841	73589196	NM_008975|NP_033001	Mm.390807	ENSMUSG00000059895	19245
Tfpi	1451790_a_at	6.30096	1.79233	0.284454	-6.63354	4.73029	1.90325	0	0	tissue factor pathway inhibitor	2	-84273016	-84314331	NM_011576|NP_035706	Mm.124316|Mm.447013	ENSMUSG00000027082	21788
Arvcf	1450855_at	6.29247	1.10536	0.175664	7.59799	-7.21383	-0.384157	0	0	armadillo repeat gene deleted in velo-cardio-facial syndrome	16	18348366	18407167	NM_033474|NP_258435	Mm.293599	ENSMUSG00000000325	11877
Klf14	1457397_at	6.29195	2.52225	0.40087	-6.14086	3.97266	2.1682	0	0	Kruppel-like factor 14	6	NA	NA	XM_001476241|XM_884028|XP_001476291|XP_889121	Mm.204671|Mm.476517	ENSMUSG00000073209	619665
Dpysl2	1433770_at	6.28953	1.00267	0.159419	-9.00719	6.03585	2.97134	0	0	dihydropyrimidinase-like 2	14	-67421700	-67487437	NM_009955|NP_034085	Mm.352648|Mm.475100	ENSMUSG00000022048	12934
Zfhx4	1437556_at	6.28795	2.80268	0.445722	-5.9931	3.95475	2.03835	0	0	zinc finger homeodomain 4	3	5218553	5415855	NM_030708|NP_109633	Mm.41522	ENSMUSG00000025255	80892
Tpd52	1419493_a_at	6.28424	1.77492	0.28244	5.38637	-6.32898	0.94261	0	0	tumor protein D52	3	-8929435	-8964054	NM_001025261|NM_001025262|NM_001025263|NM_001025264|NM_009412|NP_001020432|NP_001020433|NP_001020434|NP_001020435|NP_033438	Mm.371590	ENSMUSG00000027506	21985
Creg2	1436850_at	6.28219	2.26554	0.36063	5.75614	-5.24069	-0.515454	0	0	cellular repressor of E1A-stimulated genes 2	1	-39675250	-39708027	NM_170597|NP_733485	Mm.122091	ENSMUSG00000050967	263764
Eif2c4	1453289_at	6.28193	1.35788	0.216157	5.9395	-7.07298	1.13348	0	0	eukaryotic translation initiation factor 2C, 4	4	-126169407	-126210484	NM_153177|NP_694817	Mm.86705	ENSMUSG00000042500	76850
NA	1440156_s_at	6.27748	1.96616	0.313209	-6.38797	4.65531	1.73266	0	0	NA	NA	NA	NA	NA	NA	NA	NA
Pcdh19	1455145_at	6.26984	1.80794	0.288354	-5.91183	5.80872	0.103113	0	0	protocadherin 19	21	-130117399	-130223532	NM_001105245|NM_001105246|NP_001098715|NP_001098716|XM_001473606|XM_205287|XM_975492|XP_001473656|XP_205287|XP_980586	Mm.39738	ENSMUSG00000051323	279653
Tspan11	1430310_at	6.26709	0.974658	0.15552	-8.58762	7.4541	1.13352	0	0	tetraspanin 11	6	127837639	127903049	NM_026743|NP_081019	Mm.174368	ENSMUSG00000030351	68498
Atp8a1	1433828_at	6.26499	1.68051	0.268237	6.35733	-5.56703	-0.790301	0	0	ATPase, aminophospholipid transporter (APLT), class I, type 8A, member 1	5	-68009379	-68238670	NM_001038999|NM_009727|NP_001034088|NP_033857	Mm.153230	ENSMUSG00000037685	11980
NA	1439906_at	6.26398	2.57007	0.410293	5.16712	-5.50501	0.337889	0	0	NA	NA	NA	NA	NA	NA	NA	NA
Npr2	1427191_at	6.26176	1.69156	0.270141	-6.86434	4.11056	2.75379	0	0	natriuretic peptide receptor 2	4	43644806	43664112	NM_173788|NP_776149	Mm.103477	ENSMUSG00000028469	230103
Lgals7	1424594_at	6.2599	1.84082	0.294066	-6.58709	4.42286	2.16422	0	0	lectin, galactose binding, soluble 7	7	29649404	29651303	NM_008496|NP_032522	Mm.20973|Mm.269139	ENSMUSG00000053522	16858
Pnck	1422711_a_at	6.25856	1.4906	0.238169	6.44316	-6.09476	-0.348403	0	0	pregnancy upregulated non-ubiquitously expressed CaM kinase	21	-70901332	-70905167	NM_012040|NP_036170	Mm.89564	ENSMUSG00000002012	93843
NA	1454819_at	6.25848	0.785792	0.125556	-11.3558	7.71568	3.64009	0	0	NA	NA	NA	NA	NA	NA	NA	NA
Mpped2	1431751_a_at	6.25707	1.33016	0.212585	5.96704	-7.10077	1.13373	0	0	metallophosphoesterase domain containing 2	2	NA	NA	NA	Mm.45628|Mm.397826	ENSMUSG00000016386	77015
Acad11	1433545_s_at	6.25264	1.36979	0.219074	6.80138	-6.16717	-0.634209	0	0	acyl-Coenzyme A dehydrogenase family, member 11	9	103966032	104029976	NM_175324|NP_780533	Mm.41274	ENSMUSG00000032558	102632
Dsp	1435493_at	6.25205	4.75683	0.760844	3.31426	-5.59197	2.27772	0	0	desmoplakin	13	38243162	38290446	NM_023842|NP_076331|XM_001481272|XM_621314|XM_896350|XP_001481322|XP_621314|XP_901443	Mm.355327	ENSMUSG00000054889|ENSMUSG00000079040	109620
Ptprf	1420842_at	6.24938	1.63067	0.260933	5.20416	-6.6328	1.42864	0	0	protein tyrosine phosphatase, receptor type, F	4	-117880817	-117964002	NM_011213|NP_035343	Mm.29855	ENSMUSG00000033295	19268
Acot1	1449065_at	6.24074	1.42346	0.228091	6.55931	-6.1757	-0.383612	0	0	acyl-CoA thioesterase 1	12	85350451	85358619	NM_012006|NP_036136	Mm.1978	ENSMUSG00000072949	26897
Nrp1	1448943_at	6.23995	1.59977	0.256376	-6.93377	4.40119	2.53258	0	0	neuropilin 1	8	130883139	131027247	NM_008737|NP_032763	Mm.271745|Mm.423531	ENSMUSG00000025810	18186
Fgf20	1421677_at	6.23635	1.53503	0.246142	6.35379	-5.96893	-0.384859	0	0	fibroblast growth factor 20	8	-41365110	-41372061	NM_030610|NP_085113	Mm.425526	ENSMUSG00000031603	80857
Map3k9	1455684_at	6.23024	1.71031	0.274518	5.08096	-6.50083	1.41986	0	0	mitogen-activated protein kinase kinase kinase 9	12	-82829400	-82881994	NM_177395|NP_796369	Mm.35284|Mm.436861|Mm.458732	ENSMUSG00000042724	338372
4930550L11Rik	1444740_at	6.22862	3.15798	0.507011	4.17488	-5.70203	1.52715	0	0	RIKEN cDNA 4930550L11 gene	7	NA	NA	NA	Mm.381678|Mm.476245	NA	108975
Tlr4	1418162_at	6.22736	2.33912	0.375619	-5.81844	4.89502	0.923427	0	0	toll-like receptor 4	4	66488844	66503830	NM_021297|NP_067272	Mm.38049	ENSMUSG00000039005	21898
Cd151	1451232_at	6.22586	1.39164	0.223525	6.53699	-6.29478	-0.242211	0	0	CD151 antigen	7	148653260	148657380	NM_001111049|NM_001111050|NM_009842|NP_001104519|NP_001104520|NP_033972	Mm.30246|Mm.443269|Mm.476413	ENSMUSG00000025510	12476
Slc16a2	1418446_at	6.22482	0.950275	0.152659	7.9962	-8.29935	0.303152	0	0	solute carrier family 16 (monocarboxylic acid transporters), member 2	21	-100892752	-101017327	NM_009197|NP_033223	Mm.388973	ENSMUSG00000033965	20502
Irs4	1441429_at	6.22322	3.43539	0.552028	4.59704	-5.39233	0.795293	0	0	insulin receptor substrate 4	21	-138145540	-138159760	NM_010572|NP_034702	Mm.261591	ENSMUSG00000054667	16370
Lats2	1437101_at	6.221	1.02635	0.164982	-8.45119	6.48429	1.9669	0	0	large tumor suppressor 2	14	-58308498	-58364960	NM_015771|NP_056586	Mm.347899	ENSMUSG00000021959	50523
Nkain2	1429901_at	6.22097	2.69587	0.433351	5.02924	-5.44537	0.416128	0	0	Na+/K+ transporting ATPase interacting 2	10	-31670384	-32122179	NM_001013411|NM_001025286|NP_001013429|NP_001020457	Mm.49665	ENSMUSG00000069670|ENSMUSG00000069671|ENSMUSG00000075259	432450
Zfp219	1424301_at	6.21755	1.24454	0.200165	6.37918	-7.10765	0.728473	0	0	zinc finger protein 219	14	-52625759	-52640408	NM_027248|NP_081524	Mm.475652	ENSMUSG00000049295	69890
Lgals9	1421217_a_at	6.21645	1.74012	0.279922	-6.27878	5.34521	0.933577	0	0	lectin, galactose binding, soluble 9	11	-78776896	-78798333	NM_010708|NP_034838	Mm.341434	ENSMUSG00000001123	16859
Msr1	1448061_at	6.21615	1.42546	0.229315	-6.77278	5.78264	0.990139	0	0	macrophage scavenger receptor 1	8	-40688805	-40728032	NM_001113326|NM_031195|NP_001106797|NP_112472	Mm.239291	ENSMUSG00000025044	20288
Nudt18	1435902_at	6.21217	1.09649	0.176507	7.42456	-7.15933	-0.265236	0	0	nudix (nucleoside diphosphate linked moiety X)-type motif 18	14	70977653	70982378	NM_153136|NP_694776	Mm.34191	ENSMUSG00000045211	213484
6330500D04Rik	1460555_at	6.21193	0.967517	0.155752	-8.24556	7.72898	0.516581	0	0	RIKEN cDNA 6330500D04 gene	13	24706478	24825675	NM_001080381|NM_029679|NM_178658|NP_001073850|NP_083955|NP_848773	Mm.217319	ENSMUSG00000036006	193385
Tyrobp	1450792_at	6.20797	3.22659	0.51975	-5.77022	3.77368	1.99654	0	0	TYRO protein tyrosine kinase binding protein	7	31198806	31202598	NM_011662|NP_035792	Mm.46301	ENSMUSG00000030579	22177
Itga3	1460305_at	6.20789	1.29442	0.208513	6.51095	-6.72223	0.211287	0	0	integrin alpha 3	11	-94905795	-94938028	NM_013565|NP_038593	Mm.57035	ENSMUSG00000001507	16400
Nlk	1456467_s_at	6.20609	1.24468	0.200559	6.50079	-6.98012	0.47933	0	0	nemo like kinase	11	-78380669	-78510927	NM_008702|NP_032728	Mm.9001	ENSMUSG00000017376	18099
Loxl3	1418269_at	6.20161	2.59339	0.418181	-5.96306	4.03405	1.92901	0	0	lysyl oxidase-like 3	6	82984217	83002558	NM_013586|NP_038614	Mm.380433	ENSMUSG00000000693	16950
Camk2d	1422659_at	6.19995	1.38378	0.223192	-6.20324	6.57452	-0.371285	0	0	calcium/calmodulin-dependent protein kinase II, delta	3	126299890	126547972	NM_001025438|NM_001025439|NM_023813|NP_001020609|NP_001020610|NP_076302	Mm.255822	ENSMUSG00000053819	108058
Arsj	1457827_at	6.19787	2.67259	0.431211	-5.66587	4.65806	1.00781	0	0	arylsulfatase J	3	126066769	126143292	NM_173451|NP_775627	Mm.317021	ENSMUSG00000046561	271970
A930009L07Rik	1439086_at	6.1969	1.58272	0.255405	6.49092	-5.46552	-1.0254	0	0	RIKEN cDNA A930009L07 gene	15	NA	NA	NA	Mm.184971|Mm.397917	NA	402733
Hras1	1424132_at	6.19136	0.863546	0.139476	9.74454	-7.43092	-2.31363	0	0	Harvey rat sarcoma virus oncogene 1	7	-148375832	-148379903	NM_001130443|NM_001130444|NM_008284|NP_001123915|NP_001123916|NP_032310	Mm.334313	ENSMUSG00000025499	15461
Ptpn3	1455450_at	6.19111	1.9702	0.31823	5.37031	-5.83581	0.465505	0	0	protein tyrosine phosphatase, non-receptor type 3	4	-57252395	-57313215	NM_011207|NP_035337	Mm.246552|Mm.439128|Mm.462295	ENSMUSG00000038764	545622
Actc1	1415927_at	6.18887	4.2615	0.688574	-5.62408	2.9728	2.65128	0	0	actin, alpha, cardiac muscle 1	2	-113873024	-113878547	NM_009608|NP_033738	Mm.686	ENSMUSG00000068614	11464
Ebf3	1428349_s_at	6.1834	3.49347	0.564975	-5.71213	3.53341	2.17872	0	0	early B-cell factor 3	7	-144385353	-144506128	NM_001113414|NM_001113415|NM_010096|NP_001106885|NP_001106886|NP_034226	Mm.258708	ENSMUSG00000010476	13593
Dag1	1426778_at	6.18103	0.766984	0.124087	9.52911	-10.5361	1.00697	0	0	dystroglycan 1	9	-108108288	-108166067	NM_010017|NP_034147	Mm.7524	ENSMUSG00000039952	13138
Aldh5a1	1453065_at	6.17724	1.43003	0.231501	6.04273	-6.47528	0.432549	0	0	aldhehyde dehydrogenase family 5, subfamily A1	13	-25002900	-25029530	NM_172532|NP_766120	Mm.393311|Mm.440292	ENSMUSG00000035936	214579
Slc12a2	1448780_at	6.17688	1.38722	0.224583	-6.9234	5.56813	1.35528	0	0	solute carrier family 12, member 2	18	58037368	58106475	NM_009194|NP_033220	Mm.399997	ENSMUSG00000024597	20496
Fzd3	1420087_at	6.17617	0.886749	0.143576	8.561	-8.5372	-0.0237927	0	0	frizzled homolog 3 (Drosophila)	14	-65821235	-65872267	NM_021458|NP_067433	Mm.243722|Mm.469919	ENSMUSG00000007989	14365
Arhgap28	1458688_at	6.17532	1.61041	0.260782	-6.81511	4.34492	2.47019	0	0	Rho GTPase activating protein 28	17	-68192052	-68353398	NM_172964|NP_766552	Mm.9935	ENSMUSG00000024043	268970
Vsnl1	1420955_at	6.17261	2.48585	0.402723	5.16119	-5.40376	0.242572	0	0	visinin-like 1	12	-11332052	-11443419	NM_012038|NP_036168	Mm.27005	ENSMUSG00000054459	26950
Mkrn1	1441879_x_at	6.16954	0.93515	0.151575	9.13785	-6.42839	-2.70946	0	0	makorin, ring finger protein, 1	6	-39347819	-39370368	NM_018810|NP_061280	Mm.270484	ENSMUSG00000029922	54484
Zfhx4	1421433_at	6.16855	3.13983	0.509005	-5.77098	3.67631	2.09467	0	0	zinc finger homeodomain 4	3	5218553	5415855	NM_030708|NP_109633	Mm.41522	ENSMUSG00000025255	80892
Myadm	1423321_at	6.16823	1.23858	0.2008	-7.44372	5.57564	1.86808	0	0	myeloid-associated differentiation marker	7	3289038	3299350	NM_001093764|NM_001093765|NM_001093766|NM_016969|NP_001087233|NP_001087234|NP_001087235|NP_058665	Mm.29874	ENSMUSG00000068566	50918
Itgb4	1427387_a_at	6.16566	1.97429	0.320207	5.1529	-5.93419	0.781285	0	0	integrin beta 4	11	115836038	115869725	NM_001005608|NM_133663|NP_001005608|NP_598424	Mm.213873	ENSMUSG00000020758	192897
Nqo1	1423627_at	6.16487	1.40717	0.228257	-6.98383	5.24321	1.74062	0	0	NAD(P)H dehydrogenase, quinone 1	8	-109912124	-109927105	NM_008706|NP_032732	Mm.252	ENSMUSG00000003849	18104
Hexa	1449024_a_at	6.16152	1.25895	0.204324	-7.34803	5.5657	1.78234	0	0	hexosaminidase A	9	59387473	59412912	NM_010421|NP_034551	Mm.2284	ENSMUSG00000025232	15211
Cdv3	1451100_a_at	6.16043	0.944343	0.153292	7.40285	-8.55223	1.14938	0	0	carnitine deficiency-associated gene expressed in ventricle 3	9	-103255431	-103268110	NM_001134426|NM_001134427|NM_175565|NM_175833|NP_001127898|NP_001127899|NP_780774|NP_787027	Mm.261025|Mm.436585|Mm.473703	ENSMUSG00000032803	321022
Dnm3	1425403_at	6.15048	1.66353	0.270472	-6.68871	4.32145	2.36725	0	0	dynamin 3	1	-163920353	-164408161	NM_001038619|NM_172646|NP_001033708|NP_766234	Mm.441620	ENSMUSG00000040265	103967
Trio	1433745_at	6.14754	1.42841	0.232354	-7.01537	4.88701	2.12835	0	0	triple functional domain (PTPRF interacting)	15	-27660403	-27955603	NM_001081302|NP_001074771|XM_001474968|XM_908972|XP_001475018|XP_914065	Mm.211229	ENSMUSG00000022263	223435
Lama4	1424808_at	6.14671	2.73679	0.445244	-5.90794	3.62596	2.28198	0	0	laminin, alpha 4	10	38685646	38829937	NM_010681|NP_034811	Mm.258065	ENSMUSG00000019846	16775
Tpd52	1419494_a_at	6.14299	1.5322	0.249422	6.20663	-5.87196	-0.334672	0	0	tumor protein D52	3	-8929435	-8964054	NM_001025261|NM_001025262|NM_001025263|NM_001025264|NM_009412|NP_001020432|NP_001020433|NP_001020434|NP_001020435|NP_033438	Mm.371590	ENSMUSG00000027506	21985
Cap2	1450910_at	6.14269	2.23853	0.364422	-5.97136	4.47115	1.50021	0	0	CAP, adenylate cyclase-associated protein, 2 (yeast)	13	46597515	46745647	NM_026056|NP_080332	Mm.44529	ENSMUSG00000021373	67252
Celsr2	1435336_at	6.14011	1.92689	0.31382	4.57044	-6.23754	1.6671	0	0	cadherin, EGF LAG seven-pass G-type receptor 2 (flamingo homolog, Drosophila)	3	-108193765	-108218412	NM_001004177|NM_017392|NP_001004177|NP_059088	Mm.39728	ENSMUSG00000068740	53883
Lipa	1423141_at	6.13974	0.973206	0.158509	-8.53304	6.74833	1.7847	0	0	lysosomal acid lipase A	19	-34566805	-34601964	NM_001111100|NM_021460|NP_001104570|NP_067435	Mm.157545	ENSMUSG00000024781	16889
Ern1	1437119_at	6.13861	1.64343	0.267721	5.46203	-6.23097	0.768943	0	0	endoplasmic reticulum (ER) to nucleus signalling 1	11	-106258933	-106349110	NM_023913|NP_076402	Mm.340943	ENSMUSG00000020715	78943
Ptgfrn	1434891_at	6.13856	0.747082	0.121703	10.3344	-10.1908	-0.143673	0	0	prostaglandin F2 receptor negative regulator	3	-100844158	-100914089	NM_011197|NP_035327	Mm.24807	ENSMUSG00000027864	19221
Ppp1r13l	1459592_a_at	6.1373	1.45269	0.236698	5.8922	-6.41575	0.523544	0	0	protein phosphatase 1, regulatory (inhibitor) subunit 13 like	7	19946564	19963882	NM_001010836|NP_001010836	Mm.333640	ENSMUSG00000040734	333654
Cdh13	1454015_a_at	6.13124	2.09169	0.341153	4.6712	-6.00156	1.33036	0	0	cadherin 13	8	120807654	121847348	NM_019707|NP_062681	Mm.334841	ENSMUSG00000031841	12554
Dpp10	1436661_at	6.12509	1.27418	0.208026	7.36769	-5.11254	-2.25515	0	0	dipeptidylpeptidase 10	1	-125228719	-125942129	NM_199021|NP_950186	Mm.242090	ENSMUSG00000036815	269109
Pgr	1439527_at	6.12304	2.06943	0.337974	5.60766	-5.31097	-0.296696	0	0	progesterone receptor	9	8899832	8968611	NM_008829|NP_032855	Mm.12798|Mm.437703	ENSMUSG00000031870	18667
Sh3d19	1418461_at	6.12062	1.08289	0.176925	6.83538	-7.47545	0.640069	0	0	SH3 domain protein D19	3	85888355	85934443	NM_001082414|NP_001075883	Mm.2454	ENSMUSG00000028082	27059
Fcgr3	1448620_at	6.11908	1.42912	0.233551	-6.66625	5.55938	1.10687	0	0	Fc receptor, IgG, low affinity III	1	-172981299	-172989534	NM_010188|NP_034318	Mm.22119	ENSMUSG00000059498	14131
Odz2	1420718_at	6.11406	3.42557	0.560277	4.07842	-5.49712	1.4187	0	0	odd Oz/ten-m homolog 2 (Drosophila)	11	-35820170	-36757745	NM_011856|NP_035986	Mm.439889|Mm.445432	ENSMUSG00000049336	23964
Timp3	1449334_at	6.11005	1.05852	0.173242	-7.8963	6.4044	1.4919	0	0	tissue inhibitor of metalloproteinase 3	10	85763156	85812250	NM_011595|NP_035725	Mm.4871	ENSMUSG00000020044	21859
Rasgrp3	1438031_at	6.10691	2.86702	0.469471	-5.79008	3.69571	2.09437	0	0	RAS, guanyl releasing protein 3	17	75864952	75928384	NM_207246|NP_997129	Mm.329203	ENSMUSG00000071042	240168
Meg3	1426758_s_at	6.106	2.20564	0.361226	-5.94665	1.48875	4.45789	0	0	maternally expressed 3	12	NA	NA	NR_003633|XR_035480|XR_035483|XR_035484	Mm.289645|Mm.442513|Mm.475858	ENSMUSG00000021268	17263
Tor3a	1421998_at	6.10292	1.69152	0.277165	5.44529	-6.06488	0.619591	0	0	torsin family 3, member A	1	-158584715	-158604438	NM_023141|NP_075630	Mm.206737	ENSMUSG00000060519	30935
Duox1	1456877_at	6.10289	1.21801	0.19958	6.84962	-6.44936	-0.400263	0	0	dual oxidase 1	2	122141407	122173708	NM_001099297|NP_001092767|XM_001480692|XM_130483|XP_001480742|XP_130483	Mm.108582	ENSMUSG00000033268	99439
Myadm	1439389_s_at	6.10226	1.13961	0.186752	-7.46218	6.19374	1.26844	0	0	myeloid-associated differentiation marker	7	3289038	3299350	NM_001093764|NM_001093765|NM_001093766|NM_016969|NP_001087233|NP_001087234|NP_001087235|NP_058665	Mm.29874	ENSMUSG00000068566	50918
Sparcl1	1416114_at	6.10206	2.82806	0.46346	-5.85876	3.27295	2.58581	0	0	SPARC-like 1 (mast9, hevin)	5	-104508129	-104542720	NM_010097|NP_034227	Mm.29027	ENSMUSG00000029309	13602
Dsc2	1426911_at	6.09815	3.52115	0.577414	3.84712	-5.52904	1.68192	0	0	desmocollin 2	18	-20189298	-20218006	NM_013505|NP_038533	Mm.280547	ENSMUSG00000024331	13506
Pm20d1	1438980_x_at	6.09592	2.37555	0.389695	5.917	-4.13723	-1.77977	0	0	peptidase M20 domain containing 1	1	133693977	133714518	NM_178079|NP_835180	Mm.23844	ENSMUSG00000042251	212933
Eppk1	1427537_at	6.09263	2.0024	0.32866	5.08164	-5.80449	0.722841	0	0	epiplakin 1	15	-75931917	-75950625	NM_144848|NP_659097	Mm.259929	NA	223650
Kctd12	1434881_s_at	6.09103	1.87711	0.308176	-6.12004	4.79955	1.32049	0	0	potassium channel tetramerisation domain containing 12	14	-103375797	-103381854	NM_177715|NP_808383	Mm.246466	ENSMUSG00000048107	239217
Slc2a9	1426568_at	6.09065	1.64784	0.270553	6.38645	-4.99424	-1.39221	0	0	solute carrier family 2 (facilitated glucose transporter), member 9	5	-38740511	-38871545	NM_001012363|NM_001102414|NM_001102415|NM_145559|NP_001012363|NP_001095884|NP_001095885|NP_663534	Mm.260137	ENSMUSG00000005107	117591
Pde8a	1418407_at	6.08802	1.78201	0.292707	-6.38954	4.40298	1.98656	0	0	phosphodiesterase 8A	7	88358689	88478508	NM_008803|NP_032829	Mm.458069	ENSMUSG00000025584	18584
Anxa5	1425567_a_at	6.08628	0.924065	0.151827	-8.61542	7.21601	1.39941	0	0	annexin A5	3	-36347846	-36374620	NM_009673|NP_033803	Mm.1620	ENSMUSG00000027712	11747
Ddr1	1456226_x_at	6.08346	1.29778	0.213329	5.37501	-7.09854	1.72353	0	0	discoidin domain receptor family, member 1	17	-35818511	-35841084	NM_007584|NM_172962|NP_031610|NP_766550	Mm.5021	ENSMUSG00000003534	12305
Cldn8	1449091_at	6.08334	3.12099	0.513039	4.09333	-5.54981	1.45648	0	0	claudin 8	16	-88561070	-88563428	NM_018778|NP_061248	Mm.25836	ENSMUSG00000050520	54420
Astn1	1418615_at	6.07976	3.08147	0.506842	-5.65388	3.79184	1.86204	0	0	astrotactin 1	1	160292470	160621917	NM_007495|NP_031521	Mm.329586	ENSMUSG00000026587	11899
Ripk4	1418487_at	6.0714	4.28736	0.706157	3.77468	-5.35731	1.58262	0	0	receptor-interacting serine-threonine kinase 4	16	-97963548	-97985362	NM_023663|NP_076152	Mm.35290	ENSMUSG00000005251	72388
Fabp4	1451263_a_at	6.06331	2.6173	0.431662	-5.70231	4.20487	1.49744	0	0	fatty acid binding protein 4, adipocyte	3	-10204342	-10208576	NM_024406|NP_077717	Mm.582	ENSMUSG00000062515	11770
Ptpn14	1455359_at	6.05944	1.13831	0.187857	6.01681	-7.44404	1.42723	0	0	protein tyrosine phosphatase, non-receptor type 14	1	191552146	191700572	NM_008976|NP_033002	Mm.4498|Mm.214973	ENSMUSG00000026604	19250
Nudt6	1456945_at	6.05538	1.72278	0.284504	-6.31371	4.71405	1.59966	0	0	nudix (nucleoside diphosphate linked moiety X)-type motif 6	3	-37303905	-37318512	NM_153561|NP_705789	Mm.436967|Mm.472818	ENSMUSG00000050174	229228
B4galnt1	1418655_at	6.05013	1.1229	0.1856	7.26494	-6.42237	-0.842569	0	0	beta-1,4-N-acetyl-galactosaminyl transferase 1	10	126602280	126609386	NM_008080|NM_027739|NP_032106|NP_082015	Mm.386762	ENSMUSG00000006731	14421
Cxcr4	1448710_at	6.04625	2.0488	0.338854	-6.03709	4.34186	1.69523	0	0	chemokine (C-X-C motif) receptor 4	1	-130484775	-130488876	NM_009911|NP_034041|XM_001478244|XP_001478294	Mm.1401	ENSMUSG00000045382	12767
Slc12a2	1417623_at	6.04583	1.42625	0.235906	-6.68497	5.22365	1.46132	0	0	solute carrier family 12, member 2	18	58037368	58106475	NM_009194|NP_033220	Mm.399997	ENSMUSG00000024597	20496
Dab1	1427307_a_at	6.04337	1.20377	0.199188	6.17581	-6.9561	0.780293	0	0	disabled homolog 1 (Drosophila)	4	104040164	104417447	NM_010014|NM_177259|NP_034144|NP_796233	Mm.289682	ENSMUSG00000028519	13131
NA	1449792_at	6.04112	1.84696	0.305732	-6.28644	4.19904	2.0874	0	0	NA	NA	NA	NA	NA	NA	NA	NA
Col19a1	1430676_at	6.03338	1.42229	0.235737	5.45326	-6.55049	1.09723	0	0	collagen, type XIX, alpha 1	1	-24264521	-24594276	NM_007733|NP_031759	Mm.329196	ENSMUSG00000026141	12823
Kcnk1	1448690_at	6.03278	1.6279	0.269842	5.09212	-6.26195	1.16983	0	0	potassium channel, subfamily K, member 1	8	128519001	128554585	NM_008430|NP_032456	Mm.10800	ENSMUSG00000033998	16525
AI429214	1455199_at	6.03141	1.58982	0.26359	5.36425	-6.17791	0.813667	0	0	expressed sequence AI429214	8	38056635	38057788	NM_001039220|NP_001034309|XM_001471563|XP_001471613	Mm.373292	ENSMUSG00000074384	621080
5930403N24Rik	1439642_at	6.02704	1.78288	0.295813	-6.14629	4.77604	1.37025	0	0	RIKEN cDNA 5930403N24 gene	10	NA	NA	NM_177177|NP_796151	Mm.386902	ENSMUSG00000046463	320504
Ralb	1417744_a_at	6.02205	1.16425	0.193332	-7.54196	5.2077	2.33426	0	0	v-ral simian leukemia viral oncogene homolog B (ras related)	1	-121366885	-121401205	NM_022327|NP_071722	Mm.27832	ENSMUSG00000004451	64143
Rtn4rl1	1455664_at	6.02067	1.45019	0.240869	6.43541	-5.4656	-0.969815	0	0	reticulon 4 receptor-like 1	11	75007494	75081264	NM_177708|NP_808376	Mm.82661	ENSMUSG00000045287	237847
LOC100047856	1436836_x_at	6.01906	0.718444	0.119361	-11.6677	8.0297	3.638	0	0	similar to calponin 3, acidic	3	NA	NA	XM_001479297|XP_001479347	NA	NA	100047856
Srd5a1	1438699_at	6.01508	1.83724	0.305439	5.46351	-5.58126	0.117755	0	0	steroid 5 alpha-reductase 1	13	-69712326	-69750341	NM_175283|NP_780492	Mm.422833|Mm.451912	ENSMUSG00000021594	78925
Lum	1423607_at	6.01452	4.16483	0.692462	-5.32308	3.73361	1.58947	0	0	lumican	10	97028134	97035337	NM_008524|NP_032550	Mm.18888	ENSMUSG00000036446	17022
5033430I15Rik	1432509_at	6.00842	1.10627	0.184121	7.78474	-5.2061	-2.57864	0	0	RIKEN cDNA 5033430I15 gene	13	NA	NA	XM_001473131|XM_001474547|XP_001473181|XP_001474597	Mm.44949	ENSMUSG00000038152	76000
A730017C20Rik	1437528_x_at	6.00637	2.63749	0.439116	4.25658	-5.58833	1.33175	0	0	RIKEN cDNA A730017C20 gene	18	59222162	59236611	NM_173759|NP_776120	Mm.209711	ENSMUSG00000050875	225583
NA	1457960_at	6.00444	2.04705	0.340923	4.38535	-5.95709	1.57174	0	0	NA	NA	NA	NA	NA	NA	NA	NA
St8sia6	1456147_at	6.00078	2.7977	0.466223	4.09807	-5.56499	1.46692	0	0	ST8 alpha-N-acetyl-neuraminide alpha-2,8-sialyltransferase 6	2	-13576564	-13715147	NM_145838|NP_665837	Mm.330004|Mm.393036	ENSMUSG00000003418	241230
1110012J17Rik	1429053_at	5.99803	2.25817	0.376485	4.53483	-5.69685	1.16201	0	0	RIKEN cDNA 1110012J17 gene	17	-66686321	-66799090	NM_001114098|NM_172963|NP_001107570|NP_766551	Mm.33421|Mm.456506	ENSMUSG00000052105	68617
Errfi1	1416129_at	5.998	1.1884	0.198133	6.15402	-6.91925	0.765226	0	0	ERBB receptor feedback inhibitor 1	4	150229199	150242989	NM_133753|NP_598514	Mm.318841	ENSMUSG00000028967	74155
Uck2	1426909_at	5.99629	0.829625	0.138357	9.46472	-7.37187	-2.09285	0	0	uridine-cytidine kinase 2	1	-169156216	-169215258	NM_030724|NP_109649	Mm.280895|Mm.440156	ENSMUSG00000026558	80914
Clcn5	1420296_at	5.9957	1.14832	0.191524	-7.42952	5.56345	1.86607	0	0	chloride channel 5	21	-6736598	-6765812	NM_016691|NP_057900	Mm.254370	ENSMUSG00000004317	12728
Rab31	1416165_at	5.99552	0.854041	0.142447	-9.43744	6.48884	2.9486	0	0	RAB31, member RAS oncogene family	17	-66001068	-66122021	NM_133685|NP_598446	Mm.29274	ENSMUSG00000056515	106572
NA	1459393_at	5.9944	2.76655	0.461521	2.4952	-5.75596	3.26075	0	0	NA	NA	NA	NA	NA	NA	NA	NA
ENSMUSG00000073624	1455316_x_at	5.99431	0.688602	0.114876	8.70455	-12.2344	3.52984	0	0	predicted gene, ENSMUSG00000073624	18	NA	NA	XM_915804|XP_920897	NA	NA	639390
S1pr3	1437173_at	5.99087	2.81586	0.470026	-5.7099	3.44809	2.26181	0	0	sphingosine-1-phosphate receptor 3	13	51504132	51518166	NM_010101|NP_034231	Mm.136736	ENSMUSG00000067586	13610
Matn2	1419442_at	5.98944	2.44307	0.407895	-5.61475	4.39801	1.21673	0	0	matrilin 2	15	34236435	34365995	NM_016762|NP_058042	Mm.396856	ENSMUSG00000022324	17181
Pvrl4	1451690_a_at	5.98467	3.63951	0.608139	3.46517	-5.45874	1.99357	0	0	poliovirus receptor-related 4	1	173300303	173318418	NM_001122680|NM_027893|NP_001116152|NP_082169	Mm.263414	ENSMUSG00000006411	71740
H2-Bl	1447260_at	5.98318	1.69928	0.284009	5.65766	-5.58295	-0.0747126	0	0	histocompatibility 2, blastocyst	17	-36216992	-36221404	NM_008199|NP_032225	Mm.441651	ENSMUSG00000073406	14963
Bhlhb2	1418025_at	5.97809	1.58999	0.265969	5.24261	-6.1396	0.896992	0	0	basic helix-loop-helix domain containing, class B2	6	108610622	108616919	NM_011498|NP_035628	Mm.2436	ENSMUSG00000030103	20893
Inhba	1422053_at	5.97781	2.67665	0.447764	-5.7587	3.39032	2.36838	0	0	inhibin beta-A	13	16106307	16119044	NM_008380|NP_032406	Mm.8042	ENSMUSG00000041324	16323
Lrrc4	1435832_at	5.97679	1.62394	0.271707	5.27661	-6.04443	0.767825	0	0	leucine rich repeat containing 4	6	-28778125	-28781747	NM_138682|NP_619623	Mm.443660	ENSMUSG00000049939	192198
1190002H23Rik	1418003_at	5.97112	1.42548	0.23873	-6.31309	5.58433	0.728766	0	0	RIKEN cDNA 1190002H23 gene	14	-79688556	-79701442	NM_025427|NP_079703	Mm.29811	ENSMUSG00000022018	66214
Ddr1	1439382_x_at	5.96777	1.18957	0.199333	5.5594	-7.16962	1.61022	0	0	discoidin domain receptor family, member 1	17	-35818511	-35841084	NM_007584|NM_172962|NP_031610|NP_766550	Mm.5021	ENSMUSG00000003534	12305
AW544981	1424930_s_at	5.96763	1.55018	0.259765	5.35107	-6.13562	0.784544	0	0	expressed sequence AW544981	15	80502276	80530855	NM_145986|NP_666098	Mm.132439	ENSMUSG00000022408	213956
Nek6	1423596_at	5.96693	0.912237	0.152882	-8.02668	7.56166	0.465021	0	0	NIMA (never in mitosis gene a)-related expressed kinase 6	2	38367219	38443561	NM_021606|NP_067619	Mm.143818	ENSMUSG00000026749	59126
Tmem51	1424383_at	5.9655	1.68545	0.282532	5.21215	-5.94356	0.731402	0	0	transmembrane protein 51	4	-141586907	-141640219	NM_145402|NP_663377	Mm.27587	ENSMUSG00000040616	214359
NA	1440508_at	5.9506	1.27423	0.214134	5.83679	-6.61337	0.776584	0	0	NA	NA	NA	NA	NA	NA	NA	NA
LOC552874	1440973_at	5.94894	1.95655	0.328891	-6.06264	4.05211	2.01053	0	0	hypothetical LOC552874	NA	NA	NA	NA	Mm.35227	NA	552874
Ehd2	1424157_at	5.94711	1.04594	0.175874	-7.53607	6.30157	1.23449	0	0	EH-domain containing 2	7	-16534335	-16552884	NM_153068|NP_694708	Mm.138215|Mm.438817	ENSMUSG00000074364	259300
Sema4f	1439768_x_at	5.94614	1.95838	0.329354	-6.05594	4.05468	2.00125	0	0	sema domain, immunoglobulin domain (Ig), TM domain, and short cytoplasmic domain	6	-82866368	-82889744	NM_001113481|NM_011350|NP_001106953|NP_035480	Mm.270543	ENSMUSG00000000627	20355
Tgfbr2	1425444_a_at	5.94422	1.18194	0.198839	-7.05158	5.7479	1.30368	0	0	transforming growth factor, beta receptor II	9	-115999495	-116084155	NM_009371|NM_029575|NP_033397|NP_083851	Mm.172346	ENSMUSG00000032440	21813
Tnnt2	1424967_x_at	5.94131	2.73891	0.460994	-5.68551	2.27681	3.4087	0	0	troponin T2, cardiac	1	137732962	137748838	NM_001130174|NM_001130175|NM_001130176|NM_001130177|NM_001130178|NM_001130179|NM_001130180|NM_001130181|NM_011619|NP_001123646|NP_001123647|NP_001123648|NP_001123649|NP_001123650|NP_001123651|NP_001123652|NP_001123653|NP_035749	Mm.247470	ENSMUSG00000026414	21956
NA	1435265_at	5.94124	1.68297	0.28327	5.90675	-5.19765	-0.709101	0	0	NA	NA	NA	NA	NA	NA	NA	NA
Mtap7	1421835_at	5.93647	2.23521	0.376522	4.91423	-5.37532	0.461095	0	0	microtubule-associated protein 7	10	19868725	20001396	NM_008635|NP_032661	Mm.20928	ENSMUSG00000019996	17761
Frmd4b	1438169_a_at	5.93061	1.51922	0.256166	5.22102	-6.20721	0.986188	0	0	FERM domain containing 4B	6	-97236860	-97567651	NM_145148|NP_660130	Mm.27789	ENSMUSG00000030064	232288
Tubb2a	1427347_s_at	5.92672	0.948276	0.16	-8.39933	5.89778	2.50154	0	0	tubulin, beta 2a	13	-34166146	-34169855	NM_009450|NP_033476	Mm.469917	ENSMUSG00000058672	22151
Snf1lk	1419766_at	5.9258	0.955518	0.161247	7.60504	-7.22761	-0.377434	0	0	SNF1-like kinase	17	-31981194	-31992737	NM_010831|NP_034961	Mm.290941	ENSMUSG00000024042	17691
Mirg	1440097_at	5.9238	1.16473	0.196619	-7.52321	3.64022	3.88299	0	0	miRNA containing gene	12	NA	NA	NA	Mm.260543	NA	373070
Col1a1	1423669_at	5.92374	2.96326	0.500234	-5.60846	3.19622	2.41224	0	0	collagen, type I, alpha 1	11	94797583	94813170	NM_007742|NP_031768	Mm.277735|Mm.458212	ENSMUSG00000001506	12842
Cyp7b1	1421075_s_at	5.92316	1.32846	0.224282	-5.7981	6.35873	-0.560628	0	0	cytochrome P450, family 7, subfamily b, polypeptide 1	3	-17971949	-18143338	NM_007825|NP_031851	Mm.316000	ENSMUSG00000039519	13123
Hbb-bh1	1437810_a_at	5.92191	2.60336	0.439615	-5.69667	3.55341	2.14326	0	0	hemoglobin Z, beta-like embryonic chain	7	-110990151	-110991676	NM_008219|NP_032245	Mm.440281	ENSMUSG00000052217	15132
Cd109	1425658_at	5.91633	1.29643	0.219127	-5.9657	6.33153	-0.365823	0	0	CD109 antigen	9	78463583	78564060	NM_153098|NP_694738	Mm.32955	ENSMUSG00000046186	235505
Epb4.1l4b	1418294_at	5.91266	1.02289	0.172999	7.00859	-7.06729	0.0586935	0	0	erythrocyte protein band 4.1-like 4b	4	-57074597	-57156028	NM_019427|NP_062300|XM_001476161|XM_001476174|XM_980440|XP_001476211|XP_001476224|XP_985534	Mm.28217|Mm.381403	ENSMUSG00000028434	54357
Arhgef15	1440358_at	5.91054	1.84722	0.31253	-6.20703	3.51027	2.69675	0	0	Rho guanine nucleotide exchange factor (GEF) 15	11	-68756655	-68770360	NM_177566|NP_808234	Mm.376147	ENSMUSG00000052921	442801
Itga6	1422444_at	5.90851	1.0815	0.183042	6.14644	-7.27096	1.12452	0	0	integrin alpha 6	2	71625139	71694815	NM_008397|NP_032423	Mm.225096	ENSMUSG00000027111	16403
NA	1443219_at	5.90379	1.84963	0.313296	-5.79071	4.84579	0.944922	0	0	NA	NA	NA	NA	NA	NA	NA	NA
C1qtnf2	1431079_at	5.90346	2.14596	0.363509	-5.80804	4.11669	1.69135	0	0	C1q and tumor necrosis factor related protein 2	11	43287845	43305027	NM_026979|NP_081255	Mm.390374	ENSMUSG00000046491	69183
Crb3	1434851_s_at	5.90258	2.27076	0.384706	4.78906	-5.37258	0.583519	0	0	crumbs homolog 3 (Drosophila)	17	57201699	57205337	NM_177638|NP_808306	Mm.391027	ENSMUSG00000044279	224912
Cugbp2	1423895_a_at	5.902	0.806296	0.136614	-8.67524	8.49953	0.175709	0	0	CUG triplet repeat, RNA binding protein 2	2	-6460743	-6806042	NM_001110228|NM_001110229|NM_001110230|NM_001110231|NM_001110232|NM_010160|NP_001103698|NP_001103699|NP_001103700|NP_001103701|NP_001103702|NP_034290	Mm.398543	ENSMUSG00000002107	14007
Sema5a	1422167_at	5.90089	1.93641	0.328155	-6.07203	3.76441	2.30762	0	0	sema domain, seven thrombospondin repeats (type 1 and type 1-like), transmembrane domain (TM) and short cytoplasmic domain, (semaphorin) 5A	15	32174567	32626096	NM_009154|NP_033180	Mm.260374	ENSMUSG00000022231	20356
Elmo3	1434489_at	5.89378	1.12307	0.190551	6.80197	-6.37793	-0.424041	0	0	engulfment and cell motility 3, ced-12 homolog (C. elegans)	8	107829508	107834660	NM_172760|NP_766348	Mm.237966	ENSMUSG00000014791	234683
Frmd4b	1452123_s_at	5.89306	1.33143	0.225932	5.70671	-6.3372	0.630488	0	0	FERM domain containing 4B	6	-97236860	-97567651	NM_145148|NP_660130	Mm.27789	ENSMUSG00000030064	232288
Myo1c	1449551_at	5.89135	0.853078	0.144802	-9.25022	5.74844	3.50178	0	0	myosin IC	11	75465010	75488136	NM_001080774|NM_001080775|NM_008659|NP_001074243|NP_001074244|NP_032685	Mm.234502	ENSMUSG00000017774	17913
1190002H23Rik	1438511_a_at	5.88932	2.26496	0.384588	-5.38822	4.7391	0.649115	0	0	RIKEN cDNA 1190002H23 gene	14	-79688556	-79701442	NM_025427|NP_079703	Mm.29811	ENSMUSG00000022018	66214
Chodl	1451440_at	5.88749	2.80614	0.476627	-5.52311	3.74165	1.78146	0	0	chondrolectin	16	78931192	78951973	NM_139134|NP_624360	Mm.77895	ENSMUSG00000022860	246048
Cacna2d1	1425861_x_at	5.88498	1.91992	0.32624	-5.69181	4.80122	0.890592	0	0	calcium channel, voltage-dependent, alpha2/delta subunit 1	5	15440508	15880329	NM_001110843|NM_001110844|NM_001110845|NM_001110846|NM_009784|NP_001104313|NP_001104314|NP_001104315|NP_001104316|NP_033914	Mm.159842	ENSMUSG00000040118	12293
NA	1435479_at	5.88497	2.24007	0.380643	4.37079	-5.60751	1.23672	0	0	NA	NA	NA	NA	NA	NA	NA	NA
Dnase2a	1430135_at	5.88101	1.50711	0.256268	6.15524	-5.17513	-0.980108	0	0	deoxyribonuclease II alpha	8	87432522	87435360	NM_010062|NP_034192	Mm.350831|Mm.420167	ENSMUSG00000003812	13423
Nid1	1448469_at	5.87919	2.61558	0.444888	-5.65834	3.42625	2.23209	0	0	nidogen 1	13	13529868	13604542	NM_010917|NP_035047	Mm.4691	ENSMUSG00000005397	18073
Atp8b1	1455396_at	5.87497	2.05477	0.34975	5.09188	-5.29803	0.206146	0	0	ATPase, class I, type 8B, member 1	18	-64688632	-64820654	NM_001001488|NP_001001488	Mm.4594|Mm.270043|Mm.456199	ENSMUSG00000039529	54670
Cnksr1	1455399_at	5.8744	1.49907	0.255186	6.11312	-5.25163	-0.861492	0	0	connector enhancer of kinase suppressor of Ras 1	4	-133783956	-133794314	NM_001081047|NP_001074516	Mm.331958	ENSMUSG00000028841	194231
Rimbp3	1443875_at	5.8723	2.02491	0.344823	5.66304	-4.60278	-1.06026	0	0	RIMS binding protein 3	16	17208227	17214075	NM_001033338|NP_001028510	Mm.86671	ENSMUSG00000071636	239731
Upk1a	1426305_at	5.87145	2.69738	0.459407	3.57326	-5.58709	2.01383	0	0	uroplakin 1A	7	-31388110	-31397493	NM_026815|NP_081091	Mm.25471	ENSMUSG00000006313	109637
C80068	1438755_at	5.86369	1.28185	0.218608	-5.0203	-1.78116	6.80146	0	0	expressed sequence C80068	12	NA	NA	NA	Mm.449843	NA	97810
Obfc2b	1451291_at	5.86022	0.954727	0.162917	7.78862	-6.64324	-1.14538	0	0	oligonucleotide/oligosaccharide-binding fold containing 2B	10	-127838450	-127846852	NM_027257|NP_081533	Mm.46614	ENSMUSG00000025374	69917
Rgmb	1428429_at	5.85792	1.07598	0.183681	6.80272	-6.60584	-0.196877	0	0	RGM domain family, member B	17	-15943216	-15963550	NM_178615|NP_848730	Mm.293466	ENSMUSG00000048027	68799
Msi2	1421230_a_at	5.8573	1.33164	0.227348	5.21038	-6.54936	1.33899	0	0	Musashi homolog 2 (Drosophila)	11	-88152883	-88579543	NM_054043|NP_473384	Mm.400451|Mm.428433|Mm.474737	ENSMUSG00000069769	76626
NA	1456521_at	5.85301	2.53844	0.433699	-5.51242	4.02026	1.49216	0	0	NA	NA	NA	NA	NA	NA	NA	NA
Apold1	1441228_at	5.84688	2.79039	0.477245	-5.47299	3.75418	1.71881	0	0	apolipoprotein L domain containing 1	6	134932018	134936854	NM_001109914|NP_001103384|XM_355823|XM_905672|XP_355823|XP_910765	Mm.296104	ENSMUSG00000043984	381823
Btbd11	1428377_at	5.84443	1.30251	0.222864	5.78857	-6.25303	0.464457	0	0	BTB (POZ) domain containing 11	10	84850563	85123037	NM_001017525|NM_028709|NP_001017525|NP_082985	Mm.36544	ENSMUSG00000020042	74007
Spint2	1438968_x_at	5.83592	3.1968	0.54778	3.43167	-5.40011	1.96845	0	0	serine protease inhibitor, Kunitz type 2	7	-30041348	-30066996	NM_001082548|NM_011464|NP_001076017|NP_035594	Mm.295230	ENSMUSG00000074227	20733
Tbx18	1429974_at	5.834	4.12882	0.707717	-5.15074	3.61289	1.53785	0	0	T-box18	9	-87599033	-87626095	NM_023814|NP_076303	Mm.158789	ENSMUSG00000032419	76365
Grhl2	1429086_at	5.83322	3.53078	0.605287	3.58128	-5.27683	1.69555	0	0	grainyhead-like 2 (Drosophila)	15	37163001	37293318	NM_026496|NP_080772	Mm.244612|Mm.391911	ENSMUSG00000022286	252973
Nsg2	1416107_at	5.83122	2.01309	0.345227	-5.75706	4.27027	1.48678	0	0	neuron specific gene family member 2	11	31900458	31959202	NM_008741|NP_032767	Mm.3304	ENSMUSG00000020297	18197
Nrarp	1417985_at	5.82985	1.01873	0.174743	5.85545	-7.59597	1.74052	0	0	Notch-regulated ankyrin repeat protein	2	25036277	25038852	NM_025980|NP_080256	Mm.46539	ENSMUSG00000045889|ENSMUSG00000078202	67122
9830115L13Rik	1436183_at	5.82985	1.74657	0.299591	-6.00712	4.39281	1.61431	0	0	RIKEN cDNA 9830115L13 gene	6	NA	NA	NA	Mm.25243|Mm.392230	NA	319257
Lrrc15	1453214_at	5.82981	1.87134	0.320994	-5.87488	4.33725	1.53764	0	0	leucine rich repeat containing 15	16	-30269389	-30283311	NM_028973|NP_083249	Mm.290677	ENSMUSG00000052316	74488
Cecr2	1431014_at	5.82527	1.88288	0.323227	4.82389	-5.61226	0.788371	0	0	cat eye syndrome chromosome region, candidate 2 homolog (human)	6	120616438	120721209	NM_001128151|NP_001121623|XM_204234|XM_622936|XM_917798|XP_204234|XP_622936|XP_922891	Mm.333357	ENSMUSG00000071226	330409
Gmfg	1419193_a_at	5.82022	2.31853	0.398358	-5.68675	3.68577	2.00098	0	0	glia maturation factor, gamma	7	29222465	29231914	NM_001039192|NM_022024|NP_001034281|NP_071307	Mm.194536	ENSMUSG00000060791	63986
NA	1447463_at	5.81953	2.38762	0.410278	5.08051	-4.84066	-0.239854	0	0	NA	NA	NA	NA	NA	NA	NA	NA
Sstr4	1457440_at	5.81688	1.68384	0.289475	-5.93753	4.71589	1.22164	0	0	somatostatin receptor 4	2	148221112	148222500	NM_009219|NP_033245	Mm.35324|Mm.445410	ENSMUSG00000037014	20608
BC023892	1437868_at	5.8157	2.70519	0.465153	-5.48974	3.67119	1.81855	0	0	cDNA sequence BC023892	9	NA	NA	XM_135029|XM_918327|XM_925654|XM_994662|XP_135029|XP_923420|XP_930747|XP_999756	Mm.74610	ENSMUSG00000032265	212943
NA	1447511_at	5.81394	1.55259	0.267046	5.47578	-5.67506	0.199287	0	0	NA	NA	NA	NA	NA	NA	NA	NA
Akt3	1460307_at	5.81109	1.24692	0.214575	-6.70038	5.25831	1.44206	0	0	thymoma viral proto-oncogene 3	1	-178952245	-179178898	NM_011785|NP_035915	Mm.235194	ENSMUSG00000019699	23797
Pvrl3	1423331_a_at	5.80914	1.18886	0.204652	5.79775	-6.6272	0.829449	0	0	poliovirus receptor-related 3	16	-46448190	-46496887	NM_021495|NM_021496|NM_021497|NP_067470|NP_067471|NP_067472	Mm.328072|Mm.440435	ENSMUSG00000022656	58998
Sox21	1437059_at	5.80712	2.05734	0.354279	5.0012	-5.23396	0.232759	0	0	SRY-box containing gene 21	14	-118633346	-118635070	NM_145464|NM_177753|NP_663439|NP_808421	Mm.475207	ENSMUSG00000061517	223227
Dpp10	1436087_at	5.80455	2.39535	0.412669	5.41816	-4.27366	-1.1445	0	0	dipeptidylpeptidase 10	1	-125228719	-125942129	NM_199021|NP_950186	Mm.242090	ENSMUSG00000036815	269109
Anln	1433543_at	5.80435	0.756637	0.130357	-9.72033	7.74466	1.97567	0	0	anillin, actin binding protein	9	-22136457	-22193632	NM_028390|NP_082666	Mm.282751	ENSMUSG00000036777	68743
Tcfap2b	1423340_at	5.80357	3.75283	0.646643	3.6064	-5.1855	1.5791	0	0	transcription factor AP-2 beta	1	19198994	19228815	NM_001025305|NM_009334|NP_001020476|NP_033360	Mm.137021	ENSMUSG00000025927	21419
Ccna2	1417910_at	5.80353	0.895277	0.154264	-8.47101	5.94877	2.52224	0	0	cyclin A2	3	-36463786	-36470918	NM_009828|NP_033958	Mm.4189	ENSMUSG00000027715	12428
Grem2	1418492_at	5.79889	2.81929	0.486179	-5.46887	3.46883	2.00004	0	0	gremlin 2 homolog, cysteine knot superfamily (Xenopus laevis)	1	-176763915	-176851950	NM_011825|NP_035955	Mm.25760	ENSMUSG00000050069	23893
Ldlrap1	1457162_at	5.78893	1.11691	0.192939	7.10148	-5.44872	-1.65276	0	0	low density lipoprotein receptor adaptor protein 1	4	-134301326	-134323919	NM_145554|NP_663529	Mm.475888	ENSMUSG00000037295	100017
Hs3st6	1459646_at	5.78625	1.05368	0.182101	7.22352	-5.89722	-1.32629	0	0	heparan sulfate (glucosamine) 3-O-sulfotransferase 6	17	24889947	24895629	NM_001012402|NP_001012402	Mm.328848	ENSMUSG00000039628	328779
Abcg1	1423570_at	5.78308	0.865761	0.149706	7.79242	-7.61033	-0.18209	0	0	ATP-binding cassette, sub-family G (WHITE), member 1	17	31194638	31254926	NM_009593|NP_033723	Mm.15691|Mm.470747	ENSMUSG00000024030	11307
Znrf2	1434017_at	5.78268	1.77556	0.307048	5.1899	-5.40671	0.216809	0	0	zinc and ring finger 2	6	54766909	54839730	NM_199143|NP_954594	Mm.286149|Mm.392146	ENSMUSG00000058446	387524
Agtpbp1	1418332_a_at	5.7819	1.79356	0.310202	-6.00509	3.94337	2.06172	0	0	ATP/GTP binding protein 1	13	-59594764	-59658680	NM_001048008|NM_023328|NP_001041473|NP_075817	Mm.153008|Mm.212923	ENSMUSG00000021557	67269
Zcchc24	1428431_at	5.77326	2.26836	0.392908	-5.63889	3.74761	1.89128	0	0	zinc finger, CCHC domain containing 24	14	-26531125	-26588342	NM_001101433|NP_001094903|XM_908180|XM_975187|XP_913273|XP_980281	Mm.41904	ENSMUSG00000055538	71918
Cxadr	1453282_at	5.77014	1.50401	0.260655	5.45422	-5.70706	0.252842	0	0	coxsackievirus and adenovirus receptor	16	78301935	78360030	NM_001025192|NM_009988|NP_001020363|NP_034118	Mm.66222	ENSMUSG00000022865	13052
Inadl	1418983_at	5.77014	1.54735	0.268165	5.83508	-5.15826	-0.676819	0	0	InaD-like (Drosophila)	4	98062516	98386294	NM_001005784|NM_001005787|NM_007704|NM_172696|NP_001005784|NP_001005787|NP_031730|NP_766284	Mm.90218	ENSMUSG00000061859	12695
Rab31	1431691_a_at	5.76442	0.878681	0.152432	-8.62677	5.46126	3.16552	0	0	RAB31, member RAS oncogene family	17	-66001068	-66122021	NM_133685|NP_598446	Mm.29274	ENSMUSG00000056515	106572
Ankrd13c	1433521_at	5.76395	1.45635	0.252664	5.47555	-5.80002	0.324467	0	0	ankyrin repeat domain 13c	3	157610429	157669801	NM_001013806|NP_001013828	Mm.265806	ENSMUSG00000039988	433667
Pvrl1	1450819_at	5.76382	1.20629	0.209287	5.31154	-6.71384	1.40229	0	0	poliovirus receptor-related 1	9	43552658	43615544	NM_021424|NP_067399	Mm.335096	ENSMUSG00000032012	58235
Ldlrap1	1424378_at	5.7631	0.934734	0.162193	7.47989	-6.85388	-0.626014	0	0	low density lipoprotein receptor adaptor protein 1	4	-134301326	-134323919	NM_145554|NP_663529	Mm.475888	ENSMUSG00000037295	100017
Unc5b	1435110_at	5.76215	1.68024	0.291599	4.76941	-5.81192	1.04251	0	0	unc-5 homolog B (C. elegans)	10	-60225342	-60294329	NM_029770|NP_084046	Mm.290433	ENSMUSG00000020099	107449
Cldn6	1417845_at	5.76064	4.74004	0.822832	3.03884	-5.11217	2.07333	0	0	claudin 6	17	23816331	23819407	NM_018777|NP_061247	Mm.86421	ENSMUSG00000023906	54419
Trps1	1449530_at	5.75329	1.77457	0.308445	5.05354	-5.45834	0.404799	0	0	trichorhinophalangeal syndrome I (human)	15	-50486304	-50721587	NM_032000|NP_114389	Mm.30466|Mm.442375	ENSMUSG00000038679	83925
Tagln2	1426529_a_at	5.75068	1.77351	0.308401	-5.7607	4.56428	1.19642	0	0	transgelin 2	1	174430376	174437506	NM_178598|NP_848713	Mm.271711	ENSMUSG00000026547	21346
Tnc	1416342_at	5.74942	3.24569	0.564524	-5.32239	3.2202	2.1022	0	0	tenascin C	4	-63620818	-63681760	NM_011607|NP_035737	Mm.454219	ENSMUSG00000028364	21923
Scarb2	1454704_at	5.7476	0.871908	0.151699	7.47575	-7.65668	0.18093	0	0	scavenger receptor class B, member 2	5	-92872898	-92934634	NM_007644|NP_031670	Mm.297964	ENSMUSG00000029426	12492
Cd53	1448617_at	5.74531	2.70879	0.471478	-5.43228	3.52567	1.90662	0	0	CD53 antigen	3	-106561778	-106593067	NM_007651|NP_031677	Mm.316861	ENSMUSG00000040747	12508
Dennd2d	1451363_a_at	5.74406	1.76363	0.307036	5.28104	-5.25141	-0.0296317	0	0	DENN/MADD domain containing 2D	3	106285348	106303972	NM_001093754|NM_028110|NP_001087223|NP_082386	Mm.14816	ENSMUSG00000027901	72121
Tle4	1450853_at	5.7396	0.950317	0.165572	7.20768	-6.87711	-0.330574	0	0	transducin-like enhancer of split 4, homolog of Drosophila E(spl)	19	-14522561	-14672473	NM_011600|NP_035730	Mm.103638	ENSMUSG00000024642	21888
Lsr	1451255_at	5.7345	1.49649	0.260964	5.14449	-5.87847	0.733982	0	0	lipolysis stimulated lipoprotein receptor	7	-31742793	-31758223	NM_017405|NP_059101	Mm.4067|Mm.441469	ENSMUSG00000001247	54135
Mal2	1427042_at	5.73268	2.15016	0.37507	4.77554	-5.17546	0.399929	0	0	mal, T-cell differentiation protein 2	15	54403039	54434393	NM_178920|NP_849251	Mm.410994	ENSMUSG00000024479	105853
Tgm2	1433428_x_at	5.73221	1.30238	0.227204	-5.86173	5.87186	-0.0101342	0	0	transglutaminase 2, C polypeptide	2	-157942140	-157972128	NM_009373|NP_033399	Mm.330731	ENSMUSG00000037820	21817
Krt5	1424096_at	5.7314	3.55473	0.62022	3.13839	-5.24342	2.10503	0	0	keratin 5	15	-101537500	-101543322	NM_027011|NP_081287	Mm.451847	ENSMUSG00000061527	110308
Rian	1440001_at	5.72858	2.43418	0.424918	-5.60042	2.63823	2.96218	0	0	RNA imprinted and accumulated in nucleus	12	NA	NA	XM_901568|XM_922645|XP_906661|XP_927738	Mm.293263	NA	75745
Pik3r6	1443816_s_at	5.72834	2.42075	0.422592	-5.44197	3.89908	1.5429	0	0	phosphoinositide-3-kinase, regulatory subunit 6	11	68316520	68366200	NM_001004435|NM_001081566|NP_001004435|NP_001075035	Mm.234573	ENSMUSG00000046207	104709
Ms4a6c	1450234_at	5.72805	1.68631	0.294395	-5.50093	5.11695	0.383978	0	0	membrane-spanning 4-domains, subfamily A, member 6C	19	11543961	11556682	NM_028595|NP_082871	Mm.440755	ENSMUSG00000024677	73656
Mpzl2	1448265_x_at	5.72712	3.11576	0.544037	3.8651	-5.16024	1.29513	0	0	myelin protein zero-like 2	9	44850426	44862126	NM_007962|NP_031988	Mm.33240	ENSMUSG00000032092	14012
Rora	1436325_at	5.72638	1.50542	0.262892	4.28336	-6.23654	1.95317	0	0	RAR-related orphan receptor alpha	9	68501608	69226835	NM_013646|NP_038674	Mm.378450|Mm.391890|Mm.427266|Mm.476263	ENSMUSG00000032238	19883
Ccnd2	1416122_at	5.72455	0.782892	0.13676	8.34395	-8.29802	-0.0459288	0	0	cyclin D2	6	-127075726	-127101066	NM_009829|NP_033959	Mm.333406	ENSMUSG00000000184	12444
Map3k7ip3	1428762_at	5.71988	1.28246	0.224211	5.52565	-6.19574	0.670097	0	0	mitogen-activated protein kinase kinase kinase 7 interacting protein 3	21	82819360	82879653	NM_025729|NP_080005	Mm.119646	ENSMUSG00000035476	66724
Hoxc5	1450832_at	5.71522	1.12063	0.196078	6.00235	-6.55452	0.552172	0	0	homeo box C5	15	102844438	102847860	NM_175730|NP_783857	Mm.103825	ENSMUSG00000022485	15424
Pih1d1	1447796_at	5.71331	1.77523	0.310718	5.64305	-4.65531	-0.987738	0	0	PIH1 domain containing 1	7	52409767	52415434	NM_029406|NP_083682	Mm.181689	ENSMUSG00000003423	68845
Mrc1	1450430_at	5.70967	3.13031	0.548246	-5.24997	3.5026	1.74737	0	0	mannose receptor, C type 1	2	14151040	14253416	NM_008625|NP_032651	Mm.2019	ENSMUSG00000026712	17533
Sema3g	1435361_at	5.70796	2.39124	0.418931	-5.38126	4.03036	1.3509	0	0	sema domain, immunoglobulin domain (Ig), short basic domain, secreted, (semaphorin) 3G	14	32031058	32042697	NM_001025379|NP_001020550	Mm.27812	ENSMUSG00000021904	218877
Aplnr	1438651_a_at	5.70738	5.35951	0.93905	-5.02238	2.84049	2.18189	0	0	apelin receptor	2	84976542	84980080	NM_011784|NP_035914	Mm.29368	ENSMUSG00000044338	23796
Megf6	1437057_at	5.70692	0.756733	0.132599	9.61985	-6.86047	-2.75939	0	0	multiple EGF-like-domains 6	4	NA	NA	XM_620148|XM_909777|XP_620148|XP_914870	Mm.275216	ENSMUSG00000057751	230971
Rftn2	1452946_a_at	5.70466	1.99742	0.350138	-5.77627	3.54961	2.22666	0	0	raftlin family member 2	1	-55227003	-55283626	NM_028713|NP_082989	Mm.292050	ENSMUSG00000025978	74013
Col1a1	1455494_at	5.704	2.70604	0.474412	-5.4425	3.16501	2.27749	0	0	collagen, type I, alpha 1	11	94797583	94813170	NM_007742|NP_031768	Mm.277735|Mm.458212	ENSMUSG00000001506	12842
Etv1	1445314_at	5.70173	2.40078	0.421061	4.59735	-5.04871	0.451363	0	0	ets variant gene 1	12	39506896	39594790	NM_007960|NP_031986	Mm.4866	ENSMUSG00000004151	14009
Camk2d	1427763_a_at	5.7002	0.9231	0.161942	-6.53217	7.58519	-1.05302	0	0	calcium/calmodulin-dependent protein kinase II, delta	3	126299890	126547972	NM_001025438|NM_001025439|NM_023813|NP_001020609|NP_001020610|NP_076302	Mm.255822	ENSMUSG00000053819	108058
Ell2	1450744_at	5.6992	3.18265	0.558437	4.08627	-4.99711	0.910842	0	0	elongation factor RNA polymerase II 2	13	75844931	75909806	NM_138953|NP_620403	Mm.21288	ENSMUSG00000001542	192657
Ociad2	1435917_at	5.69084	1.48611	0.26114	5.70326	-5.28127	-0.421991	0	0	OCIA domain containing 2	5	-73713437	-73729878	NM_026950|NP_081226	Mm.274892	ENSMUSG00000029153	433904
Samd4	1436356_at	5.69056	1.77552	0.312012	-5.84832	4.06946	1.77886	0	0	sterile alpha motif domain containing 4	14	47502641	47721877	NM_001037221|NM_028966|NP_001032298|NP_083242	Mm.269139	ENSMUSG00000021838	74480
Sostdc1	1460250_at	5.68914	1.00756	0.177103	5.6658	-7.34579	1.67998	0	0	sclerostin domain containing 1	12	37040812	37045032	NM_025312|NP_079588	Mm.43375	ENSMUSG00000036169	66042
Dsp	1435494_s_at	5.68615	4.94536	0.86972	3.07453	-5.00737	1.93285	0	0	desmoplakin	13	38243162	38290446	NM_023842|NP_076331|XM_001481272|XM_621314|XM_896350|XP_001481322|XP_621314|XP_901443	Mm.355327	ENSMUSG00000054889|ENSMUSG00000079040	109620
Cacna1b	1439612_at	5.685	1.72231	0.302957	5.22438	-5.24164	0.0172683	0	0	calcium channel, voltage-dependent, N type, alpha 1B subunit	2	-24462089	-24618567	NM_001042528|NM_007579|NP_001035993|NP_031605	Mm.4424	ENSMUSG00000004113	12287
Kank1	1433742_at	5.68434	2.25882	0.397376	4.57853	-5.13795	0.559417	0	0	KN motif and ankyrin repeat domains 1	19	25311691	25508986	NM_181404|NP_852069	Mm.260722	ENSMUSG00000032702	107351
Trpm5	1443413_s_at	5.6816	1.44758	0.254784	-5.63298	5.45552	0.177461	0	0	transient receptor potential cation channel, subfamily M, member 5	7	-150257433	-150280547	NM_020277|NP_064673	Mm.286668	ENSMUSG00000009246	56843
Slc3a2	1425364_a_at	5.67684	1.02405	0.18039	6.54655	-6.59988	0.0533293	0	0	solute carrier family 3 (activators of dibasic and neutral amino acid transport), member 2	19	-8781371	-8788362	NM_008577|NP_032603	Mm.4114	ENSMUSG00000010095	17254
Nmt2	1438740_at	5.67199	0.982573	0.173233	7.61678	-5.21889	-2.39788	0	0	N-myristoyltransferase 2	2	3201559	3243641	NM_008708|NP_032734	Mm.65021|Mm.392918	ENSMUSG00000026643	18108
Prss35	1434195_at	5.67184	2.1089	0.37182	-5.64013	3.58842	2.05172	0	0	protease, serine, 35	9	86636433	86650678	NM_178738|NP_848853	Mm.257629	ENSMUSG00000033491	244954
St6galnac4	1418075_at	5.66729	1.91672	0.338207	-5.59893	4.23778	1.36116	0	0	ST6 (alpha-N-acetyl-neuraminyl-2,3-beta-galactosyl-1,3)-N-acetylgalactosaminide alpha-2,6-sialyltransferase 4	2	32443009	32455994	NM_011373|NP_035503	Mm.27446	ENSMUSG00000026811|ENSMUSG00000079442	20448
NA	1435701_at	5.66443	1.65253	0.291738	-5.89448	4.27776	1.61672	0	0	NA	NA	NA	NA	NA	NA	NA	NA
5730507A09Rik	1430346_at	5.66372	1.03399	0.182564	-6.95784	5.93969	1.01815	0	0	RIKEN cDNA 5730507A09 gene	7	-71900981	-72301414	NM_183087|NP_898910	Mm.441986	ENSMUSG00000030518	70638
Fcer1g	1418340_at	5.66361	1.3216	0.23335	-5.98943	5.42726	0.562171	0	0	Fc receptor, IgE, high affinity I, gamma polypeptide	1	-173159702	-173164480	NM_010185|NP_034315	Mm.22673	ENSMUSG00000058715	14127
Wnt9b	1443197_at	5.66166	1.44792	0.255742	4.6479	-6.09988	1.45199	0	0	wingless-type MMTV integration site 9B	11	-103588676	-103611135	NM_011719|NP_035849	Mm.215161	ENSMUSG00000018486	22412
Enpp3	1427302_at	5.65909	1.83642	0.324508	-5.66594	4.24813	1.41781	0	0	ectonucleotide pyrophosphatase/phosphodiesterase 3	10	-24493619	-24556001	NM_134005|NP_598766	Mm.338425	ENSMUSG00000019989	209558
Zcchc5	1437355_at	5.65499	2.72736	0.482292	-4.726	4.63305	0.0929537	0	0	zinc finger, CCHC domain containing 5	21	-104032420	-104035982	NM_199468|NP_955762	Mm.85581	ENSMUSG00000047686	213436
Rian	1452899_at	5.65342	1.96935	0.348347	-5.75379	3.36802	2.38577	0	0	RNA imprinted and accumulated in nucleus	12	NA	NA	XM_901568|XM_922645|XP_906661|XP_927738	Mm.293263	NA	75745
S1pr3	1438658_a_at	5.64982	2.54146	0.449831	-5.44076	3.17969	2.26108	0	0	sphingosine-1-phosphate receptor 3	13	51504132	51518166	NM_010101|NP_034231	Mm.136736	ENSMUSG00000067586	13610
Fmod	1438966_x_at	5.64843	1.20561	0.213442	5.34117	-6.4175	1.07633	0	0	fibromodulin	1	135934091	135944854	NM_021355|NP_067330	Mm.287146	ENSMUSG00000041559	14264
Tgfb3	1417455_at	5.6472	1.44078	0.255133	-6.16389	4.44726	1.71663	0	0	transforming growth factor, beta 3	12	-87397693	-87419484	NM_009368|NP_033394	Mm.3992	ENSMUSG00000021253	21809
Emid2	1425310_a_at	5.64312	2.27619	0.403357	-5.56124	3.16584	2.39539	0	0	EMI domain containing 2	5	-137217633	-137358977	NM_024474|NP_077794	Mm.295020	ENSMUSG00000004415	140709
NA	1431819_at	5.64292	0.837269	0.148375	7.62148	-7.53039	-0.0910888	0	0	NA	NA	NA	NA	NA	NA	NA	NA
Cd93	1449521_at	5.64281	1.68561	0.298719	-5.89505	4.01921	1.87584	0	0	CD93 antigen	2	-148262386	-148269271	NM_010740|NP_034870	Mm.681	ENSMUSG00000027435	17064
Btbd11	1459838_s_at	5.64036	1.41291	0.2505	5.27282	-5.77709	0.504265	0	0	BTB (POZ) domain containing 11	10	84850563	85123037	NM_001017525|NM_028709|NP_001017525|NP_082985	Mm.36544	ENSMUSG00000020042	74007
Sema5a	1437422_at	5.63965	1.86114	0.330011	-5.73255	3.87491	1.85764	0	0	sema domain, seven thrombospondin repeats (type 1 and type 1-like), transmembrane domain (TM) and short cytoplasmic domain, (semaphorin) 5A	15	32174567	32626096	NM_009154|NP_033180	Mm.260374	ENSMUSG00000022231	20356
Ccl12	1419282_at	5.63819	1.47459	0.261535	-5.85032	4.93458	0.915738	0	0	chemokine (C-C motif) ligand 12	11	81915346	81916901	NM_011331|NP_035461	Mm.867	ENSMUSG00000035352	20293
Jag2	1426430_at	5.63614	1.21044	0.214764	5.57168	-6.21901	0.647329	0	0	jagged 2	12	-114146800	-114167706	NM_010588|NP_034718	Mm.28541|Mm.186146	ENSMUSG00000002799	16450
Nr2f6	1460647_a_at	5.62788	0.97013	0.172379	6.27454	-7.08347	0.808922	0	0	nuclear receptor subfamily 2, group F, member 6	8	-73898017	-73905851	NM_010150|NP_034280	Mm.28989|Mm.440170	ENSMUSG00000002393	13864
Slc9a3r1	1450982_at	5.6255	1.83079	0.325444	4.75489	-5.33945	0.584553	0	0	solute carrier family 9 (sodium/hydrogen exchanger), member 3 regulator 1	11	115024654	115042492	NM_012030|NP_036160	Mm.27842	ENSMUSG00000020733	26941
NA	1437366_at	5.62545	1.0019	0.178102	6.61673	-6.51749	-0.0992419	0	0	NA	NA	NA	NA	NA	NA	NA	NA
C80893	1445049_at	5.61989	2.34896	0.417973	2.63262	-5.5135	2.88089	0	0	expressed sequence C80893	7	NA	NA	NA	NA	NA	97389
Pcdh1	1452294_at	5.61908	0.817501	0.145487	7.48258	-7.86584	0.383259	0	0	protocadherin 1	18	-38356347	-38369416	NM_029357|NP_083633	Mm.36560|Mm.458851	ENSMUSG00000051375	75599
Fat4	1460574_at	5.60951	1.59152	0.283718	-5.87487	4.31666	1.55821	0	0	FAT tumor suppressor homolog 4 (Drosophila)	3	38785861	38910905	NM_183221|NP_899044	Mm.316210	ENSMUSG00000046743	329628
Slc12a2	1417622_at	5.60204	1.01563	0.181296	-7.23317	5.22036	2.01281	0	0	solute carrier family 12, member 2	18	58037368	58106475	NM_009194|NP_033220	Mm.399997	ENSMUSG00000024597	20496
Pdgfc	1419123_a_at	5.59971	1.9208	0.343018	4.1877	-5.50533	1.31763	0	0	platelet-derived growth factor, C polypeptide	3	80840337	81017953	NM_019971|NP_064355	Mm.331089	ENSMUSG00000028019	54635
Chst11	1450509_at	5.59962	1.26149	0.225281	5.84664	-5.6547	-0.191948	0	0	carbohydrate sulfotransferase 11	10	82448241	82658636	NM_021439|NP_067414	Mm.360747	ENSMUSG00000034612	58250
Pqlc3	1424906_at	5.59789	2.13836	0.381993	4.7727	-4.92379	0.151084	0	0	PQ loop repeat containing	12	-16995453	-17006862	NM_172574|NP_766162	Mm.379451	ENSMUSG00000045679	217430
Itga6	1422445_at	5.59541	1.02267	0.18277	5.75714	-6.93217	1.17503	0	0	integrin alpha 6	2	71625139	71694815	NM_008397|NP_032423	Mm.225096	ENSMUSG00000027111	16403
Shox2	1438042_at	5.59449	3.66831	0.655701	-4.99024	3.47082	1.51941	0	0	short stature homeobox 2	3	-66777190	-66785693	NM_013665|NP_038693	Mm.39093	ENSMUSG00000027833	20429
Nudt14	1424753_at	5.59304	0.662295	0.118414	10.0178	-9.39112	-0.626712	0	0	nudix (nucleoside diphosphate linked moiety X)-type motif 14	12	-114172943	-114180329	NM_025399|NP_079675	Mm.7070	ENSMUSG00000002804	66174
Tacstd2	1423323_at	5.59069	4.54527	0.813008	3.12357	-4.93898	1.81541	0	0	tumor-associated calcium signal transducer 2	6	-67484052	-67485816	NM_020047|NP_064431	Mm.439913	ENSMUSG00000051397	56753
Tmem164	1460016_at	5.5904	1.21909	0.218069	-6.68799	2.67093	4.01706	0	0	transmembrane protein 164	21	139115960	139272781	NM_177592|NP_808260	Mm.249648	ENSMUSG00000047045	209497
Grhl1	1424030_at	5.58552	2.36989	0.424291	3.95341	-5.24462	1.29121	0	0	grainyhead-like 1 (Drosophila)	12	25265583	25302253	NM_145890|NP_665897	Mm.263068	ENSMUSG00000020656	195733
Lsp1	1417756_a_at	5.58226	1.62499	0.291098	-5.53848	4.78397	0.75451	0	0	lymphocyte specific 1	7	149657747	149680504	NM_019391|NP_062264	Mm.234003	ENSMUSG00000018819	16985
H2-T23	1449556_at	5.58051	1.50159	0.269077	5.12412	-5.53199	0.407875	0	0	histocompatibility 2, T region locus 23	17	-36166921	-36169646	NM_010398|NP_034528	Mm.439648|Mm.457970	ENSMUSG00000067212	15040
Trps1	1438214_at	5.57596	1.78731	0.320538	4.62895	-5.38416	0.755205	0	0	trichorhinophalangeal syndrome I (human)	15	-50486304	-50721587	NM_032000|NP_114389	Mm.30466|Mm.442375	ENSMUSG00000038679	83925
Syde1	1431798_a_at	5.57577	1.95952	0.351435	-5.614	3.60775	2.00625	0	0	synapse defective 1, Rho GTPase, homolog 1 (C. elegans)	10	NA	NA	XM_359260|XM_903544|XM_909679|XP_359260|XP_908637|XP_914772	Mm.86439	ENSMUSG00000032714	71709
Hpgd	1419905_s_at	5.57279	2.18787	0.392598	-5.16803	4.31596	0.852065	0	0	hydroxyprostaglandin dehydrogenase 15 (NAD)	8	58773348	58799843	NM_008278|NP_032304	Mm.18832	ENSMUSG00000031613	15446
Ap1s2	1447903_x_at	5.56986	2.17491	0.390478	-5.38353	3.84264	1.54089	0	0	adaptor-related protein complex 1, sigma 2 subunit	21	160347091	160367478	NM_026887|NP_081163	Mm.426783	ENSMUSG00000031367	108012
Csf1r	1419872_at	5.56895	3.21733	0.577727	-5.13605	3.12592	2.01013	0	0	colony stimulating factor 1 receptor	18	61265225	61290793	NM_001037859|NP_001032948	Mm.22574	ENSMUSG00000024621	12978
Ror2	1423428_at	5.56324	1.17524	0.211251	-6.51406	4.96066	1.5534	0	0	receptor tyrosine kinase-like orphan receptor 2	13	-53204685	-53381478	NM_013846|NP_038874	Mm.342774	ENSMUSG00000021464	26564
Slc35f1	1436719_at	5.56097	1.31968	0.237312	-5.90224	5.2019	0.700343	0	0	solute carrier family 35, member F1	10	52410410	52831210	NM_178675|NP_848790	Mm.338690	ENSMUSG00000038602	215085
Edaradd	1437800_at	5.55931	2.83899	0.510673	3.78381	-5.0599	1.27609	0	0	EDAR (ectodysplasin-A receptor)-associated death domain	13	-12569174	-12612715	NM_133643|NP_598398	Mm.159671	ENSMUSG00000039309	171211
Slc2a3	1421924_at	5.55455	2.50333	0.45068	3.63336	-5.24405	1.61069	0	0	solute carrier family 2 (facilitated glucose transporter), member 3	6	-122677843	-122692537	NM_011401|NP_035531	Mm.395108	ENSMUSG00000003153	20527
Nckap1l	1428786_at	5.55438	1.31621	0.236967	-6.15586	4.73217	1.42369	0	0	NCK associated protein 1 like	15	103284255	103329231	NM_153505|NP_705725	Mm.30805	ENSMUSG00000022488	105855
Esrrg	1455267_at	5.55354	2.12016	0.381768	-5.43564	3.71676	1.71888	0	0	estrogen-related receptor gamma	1	189821737	190038763	NM_011935|NP_036065	Mm.89989|Mm.388156	ENSMUSG00000026610	26381
100043821	1448715_x_at	5.55304	0.704934	0.126945	7.47268	-9.68349	2.21082	0	0	predicted gene, 100043821	14	NA	NA	XM_001481017|XP_001481067	NA	NA	100043821
Mab21l1	1421369_a_at	5.55183	2.09541	0.377427	-5.27948	4.17568	1.1038	0	0	mab-21-like 1 (C. elegans)	3	55586431	55589209	NM_010750|NP_034880	Mm.440209	ENSMUSG00000056947	17116
Ddx19b	1425203_at	5.54857	1.1224	0.202286	6.65673	-5.02751	-1.62923	0	0	DEAD (Asp-Glu-Ala-Asp) box polypeptide 19b	8	-113527087	-113551664	NM_172284|NP_758488	Mm.475908	ENSMUSG00000033658	234733
Scd1	1415964_at	5.54819	2.33389	0.420657	-5.3984	3.26649	2.1319	0	0	stearoyl-Coenzyme A desaturase 1	19	-44468944	-44482043	NM_009127|NP_033153	Mm.267377	ENSMUSG00000037071	20249
Cnn3	1455570_x_at	5.54476	0.895704	0.161541	-7.88693	5.15251	2.73442	0	0	calponin 3, acidic	3	121129458	121161123	NM_028044|NP_082320	Mm.275555	ENSMUSG00000053931	71994
BC035537	1455793_at	5.54201	1.63798	0.295557	-5.71362	4.24897	1.46464	0	0	cDNA sequence BC035537	8	-46422068	-46467645	NM_153535|NP_705763	Mm.51259	ENSMUSG00000070044	212326
Adam19	1418402_at	5.54067	2.21118	0.399082	-5.34523	3.75767	1.58756	0	0	a disintegrin and metallopeptidase domain 19 (meltrin beta)	11	45869488	45960844	NM_009616|NP_033746	Mm.89940	ENSMUSG00000011256	11492
Klhl24	1429351_at	5.53976	1.05749	0.190891	6.72467	-5.48143	-1.24324	0	0	kelch-like 24 (Drosophila)	16	20097626	20127817	NM_029436|NP_083712|XM_001476089|XM_001479111|XP_001476139|XP_001479161	Mm.392450|Mm.392914|Mm.476533	ENSMUSG00000062901	75785
Lpl	1415904_at	5.53759	2.12471	0.383688	-5.46891	3.4701	1.99881	0	0	lipoprotein lipase	8	71404453	71430831	NM_008509|NP_032535	Mm.1514	ENSMUSG00000015568	16956
A730017C20Rik	1433577_at	5.53719	2.20005	0.397323	4.23435	-5.14588	0.911532	0	0	RIKEN cDNA A730017C20 gene	18	59222162	59236611	NM_173759|NP_776120	Mm.209711	ENSMUSG00000050875	225583
Ptgis	1448816_at	5.53585	2.17494	0.392882	-5.19231	4.17711	1.01521	0	0	prostaglandin I2 (prostacyclin) synthase	2	-167028695	-167066037	NM_008968|NP_032994	Mm.2339	ENSMUSG00000017969	19223
AA409316	1452273_at	5.53325	1.78869	0.323263	4.55783	-5.34577	0.787943	0	0	expressed sequence AA409316	15	-75831532	-75844766	NM_134087|NP_598848	Mm.267178	ENSMUSG00000046761	105732
Enpp3	1439260_a_at	5.52981	1.63653	0.295946	-5.42136	4.77007	0.651288	0	0	ectonucleotide pyrophosphatase/phosphodiesterase 3	10	-24493619	-24556001	NM_134005|NP_598766	Mm.338425	ENSMUSG00000019989	209558
6330403L08Rik	1453087_at	5.52841	1.08508	0.196273	6.35024	-5.78523	-0.565013	0	0	RIKEN cDNA 6330403L08 gene	5	NA	NA	NA	Mm.2675|Mm.394573	ENSMUSG00000075585	70744
Tgm1	1451416_a_at	5.52375	1.61194	0.29182	5.0721	-5.2127	0.140593	0	0	transglutaminase 1, K polypeptide	14	-56318855	-56331925	NM_019984|NP_064368	Mm.41964	ENSMUSG00000022218	21816
H60c	1460463_at	5.52222	1.98375	0.35923	4.72716	-4.97113	0.243966	0	0	histocompatibility 60c	10	NA	NA	XM_001476279|XP_001476329	Mm.398582	ENSMUSG00000062279	670558
Mgat5	1428644_at	5.52041	1.48731	0.26942	5.08789	-5.45291	0.365016	0	0	mannoside acetylglucosaminyltransferase 5	1	129101562	129379549	NM_145128|NP_660110	Mm.214682|Mm.391592|Mm.472488	ENSMUSG00000036155	107895
Wnt7b	1420892_at	5.51866	1.63533	0.296328	4.6239	-5.49349	0.869594	0	0	wingless-related MMTV integration site 7B	15	-85365872	-85412012	NM_009528|NP_033554	Mm.306946	ENSMUSG00000022382	22422
Figf	1449528_at	5.51856	1.22688	0.222318	-5.97431	5.389	0.585308	0	0	c-fos induced growth factor	21	160811479	160840579	NM_010216|NP_034346	Mm.297978	ENSMUSG00000031380	14205
Lgals1	1419573_a_at	5.51419	1.74557	0.31656	-5.76045	3.35068	2.40976	0	0	lectin, galactose binding, soluble 1	15	78757154	78760895	NM_008495|NP_032521	Mm.43831	ENSMUSG00000068220	16852
Nudt6	1424510_at	5.51334	1.44739	0.262526	-5.70464	4.83237	0.872273	0	0	nudix (nucleoside diphosphate linked moiety X)-type motif 6	3	-37303905	-37318512	NM_153561|NP_705789	Mm.436967|Mm.472818	ENSMUSG00000050174	229228
Rgs9	1426033_at	5.50623	1.44516	0.26246	5.31678	-5.31524	-0.00153678	0	0	regulator of G-protein signaling 9	11	-109086668	-109159495	NM_011268|NP_035398	Mm.38548	ENSMUSG00000020599	19739
Mpzl2	1416236_a_at	5.50442	2.81641	0.511664	3.74634	-5.00798	1.26164	0	0	myelin protein zero-like 2	9	44850426	44862126	NM_007962|NP_031988	Mm.33240	ENSMUSG00000032092	14012
Rnf167	1430527_a_at	5.50329	0.72744	0.132183	8.77267	-7.73597	-1.0367	0	0	ring finger protein 167	11	70461090	70464916	NM_027445|NP_081721|XM_001471737|XP_001471787	Mm.261818	ENSMUSG00000040746	70510
NA	1440593_at	5.50311	1.53329	0.278623	-5.96963	2.40082	3.5688	0	0	NA	NA	NA	NA	NA	NA	NA	NA
Hmgcl	1424639_a_at	5.49942	0.7592	0.138051	-8.40457	7.31373	1.09084	0	0	3-hydroxy-3-methylglutaryl-Coenzyme A lyase	4	135502367	135518532	NM_008254|NP_032280	Mm.475867	ENSMUSG00000028672	15356
Fam60a	1448126_at	5.49794	1.12493	0.204609	5.64216	-6.1625	0.520337	0	0	family with sequence similarity 60, member A	6	-148869580	-148894954	NM_019643|NP_062617	Mm.18637	ENSMUSG00000039985	56306
Ptprb	1427486_at	5.49489	1.67079	0.304061	-5.63455	4.12749	1.50706	0	0	protein tyrosine phosphatase, receptor type, B	10	115738560	115820982	NM_029928|NP_084204	Mm.37213	ENSMUSG00000020154	19263
Stc1	1450448_at	5.49057	1.68221	0.306382	4.91363	-5.15203	0.238405	0	0	stanniocalcin 1	14	69647345	69659458	NM_009285|NP_033311	Mm.20911	ENSMUSG00000014813	20855
Fam176b	1454933_at	5.49026	1.82798	0.33295	-5.51773	3.93046	1.58727	0	0	family with sequence similarity 176, member B	4	125825246	125827118	NM_172145|NP_742157	Mm.41569	ENSMUSG00000050212	230752
Sacs	1423010_at	5.49026	1.28002	0.233144	-6.05009	4.8729	1.17719	0	0	sacsin	14	61757293	61859530	NM_172809|NP_766397	Mm.440703|Mm.446687	ENSMUSG00000048279	50720
Kcnj15	1435354_at	5.48965	1.97013	0.35888	4.40576	-5.15834	0.752575	0	0	potassium inwardly-rectifying channel, subfamily J, member 15	16	95479257	95521865	NM_001039056|NM_001039057|NM_019664|NP_001034145|NP_001034146|NP_062638	Mm.272239	ENSMUSG00000062609	16516
Arhgef5	1452304_a_at	5.4863	1.27584	0.232549	5.01257	-5.97709	0.964522	0	0	Rho guanine nucleotide exchange factor (GEF) 5	6	43215642	43239319	NM_133674|NP_598435|XM_001481282|XM_915627|XP_001481332|XP_920720	Mm.320978	ENSMUSG00000033542|ENSMUSG00000039857	54324
Ppp1r13l	1459593_x_at	5.48161	1.85201	0.337859	4.21652	-5.36552	1.149	0	0	protein phosphatase 1, regulatory (inhibitor) subunit 13 like	7	19946564	19963882	NM_001010836|NP_001010836	Mm.333640	ENSMUSG00000040734	333654
Mpped2	1435285_at	5.4805	1.35698	0.247601	4.64112	-5.94143	1.30031	0	0	metallophosphoesterase domain containing 2	2	NA	NA	NA	Mm.45628|Mm.397826	ENSMUSG00000016386	77015
5430417L22Rik	1426987_at	5.47959	0.977573	0.178403	6.77472	-5.91994	-0.854774	0	0	RIKEN cDNA 5430417L22 gene	2	NA	NA	NA	Mm.393006|Mm.398072	ENSMUSG00000074918	108676
Cyp20a1	1443782_x_at	5.47908	1.00413	0.183267	-6.75362	5.66783	1.08579	0	0	cytochrome P450, family 20, subfamily A, polypeptide 1	1	60400215	60444231	NM_030013|NP_084289	Mm.197640	ENSMUSG00000049439	77951
Ccnd2	1430127_a_at	5.47769	0.729247	0.13313	8.36311	-8.02275	-0.340361	0	0	cyclin D2	6	-127075726	-127101066	NM_009829|NP_033959	Mm.333406	ENSMUSG00000000184	12444
Nrp1	1448944_at	5.47539	1.49731	0.273462	-5.95217	3.73064	2.22152	0	0	neuropilin 1	8	130883139	131027247	NM_008737|NP_032763	Mm.271745|Mm.423531	ENSMUSG00000025810	18186
Mapre2	1426245_s_at	5.4741	0.85281	0.15579	-7.38433	6.65537	0.728962	0	0	microtubule-associated protein, RP/EB family, member 2	18	23962484	24052352	NM_153058|NP_694698	Mm.132237	ENSMUSG00000024277	212307
Tdrkh	1453366_at	5.474	1.51814	0.277336	-5.67333	4.48796	1.18537	0	0	tudor and KH domain containing protein	3	94217239	94235421	NM_028307|NP_082583	Mm.331198|Mm.470795	ENSMUSG00000041912	72634
St6galnac3	1420903_at	5.4696	1.72698	0.315742	-5.672	3.61817	2.05384	0	0	ST6 (alpha-N-acetyl-neuraminyl-2,3-beta-galactosyl-1,3)-N-acetylgalactosaminide alpha-2,6-sialyltransferase 3	3	-152865472	-153388097	NM_011372|NP_035502	Mm.440929	ENSMUSG00000052544	20447
NA	1434766_at	5.46902	1.72038	0.314569	5.0628	-4.89024	-0.172563	0	0	NA	NA	NA	NA	NA	NA	NA	NA
Cacng8	1459579_at	5.46769	1.70415	0.311676	-5.6655	3.74672	1.91878	0	0	calcium channel, voltage-dependent, gamma subunit 8	7	3394458	3415366	NM_133190|NP_573453	Mm.357990	ENSMUSG00000053395	81905
1110014K08Rik	1436747_at	5.46518	0.664082	0.121512	10.3424	-7.07649	-3.26594	0	0	RIKEN cDNA 1110014K08 gene	11	116295407	116300391	NM_176902|NP_795876	Mm.258466|Mm.472163	ENSMUSG00000050628	319370
Camk2n1	1456609_at	5.46458	1.38801	0.254002	-6.04732	4.07074	1.97658	0	0	calcium/calmodulin-dependent protein kinase II inhibitor 1	4	138011062	138016041	NM_025451|NP_079727	Mm.41603	ENSMUSG00000046447	66259
Cldn4	1418283_at	5.46269	2.64347	0.483913	4.19875	-4.78165	0.582901	0	0	claudin 4	5	-135420992	-135422804	NM_009903|NP_034033	Mm.7339	ENSMUSG00000047501	12740
2210010L05Rik	1419124_at	5.46227	1.25727	0.230174	5.80869	-5.26875	-0.539935	0	0	RIKEN cDNA 2210010L05 gene	1	-52716829	-52784162	NM_133829|NM_178081|NP_598590|NP_835182	Mm.475670	ENSMUSG00000041439|ENSMUSG00000055802	98682
Six4	1456862_at	5.4603	1.29068	0.236375	6.17563	-4.34113	-1.8345	0	0	sine oculis-related homeobox 4 homolog (Drosophila)	12	-74201245	-74214232	NM_011382|NP_035512	Mm.249575	ENSMUSG00000034460	20474
Tmod2	1439223_at	5.45877	1.69618	0.310725	-5.33042	4.55248	0.777939	0	0	tropomodulin 2	9	-75413428	-75446940	NM_001038710|NM_016711|NP_001033799|NP_057920|XM_001480872|XM_001480874|XM_001480878|XM_001480880|XP_001480922|XP_001480924|XP_001480928|XP_001480930	Mm.291880	ENSMUSG00000032186	50876
Trpm5	1418783_at	5.45744	1.18005	0.216228	-5.87294	5.54355	0.329395	0	0	transient receptor potential cation channel, subfamily M, member 5	7	-150257433	-150280547	NM_020277|NP_064673	Mm.286668	ENSMUSG00000009246	56843
Col14a1	1453931_at	5.45071	1.58016	0.2899	-5.70433	4.06376	1.64057	0	0	collagen, type XIV, alpha 1	15	55139305	55352356	NM_181277|NP_851794	Mm.297859	ENSMUSG00000022371	12818
Foxp2	1440108_at	5.45012	2.27971	0.418286	-5.23312	3.57117	1.66195	0	0	forkhead box P2	6	14851348	15391977	NM_053242|NM_212435|NP_444472|NP_997600	Mm.332919	ENSMUSG00000029563	114142
Nktr	1440804_at	5.44807	0.849446	0.155917	-7.39969	0.858492	6.54119	0	0	natural killer tumor recognition sequence	9	121628298	121665959	NM_010918|NP_035048	Mm.32842|Mm.441099	ENSMUSG00000032525	18087
Trp63	1451876_a_at	5.44718	3.01482	0.553465	3.45903	-4.96804	1.50901	0	0	transformation related protein 63	16	25683850	25892174	NM_001127259|NM_001127260|NM_001127261|NM_001127262|NM_001127263|NM_001127264|NM_001127265|NM_011641|NP_001120731|NP_001120732|NP_001120733|NP_001120734|NP_001120735|NP_001120736|NP_001120737|NP_035771	Mm.20894	ENSMUSG00000022510	22061
Hltf	1450889_at	5.44554	1.04284	0.191504	6.70514	-5.15644	-1.5487	0	0	helicase-like transcription factor	3	19957810	20018376	NM_009210|NM_144959|NP_033236|NP_659208	Mm.209650	ENSMUSG00000002428	20585
Plcb4	1425338_at	5.44491	1.41777	0.260384	5.35053	-5.19015	-0.160377	0	0	phospholipase C, beta 4	2	135567565	135838804	NM_013829|NP_038857	Mm.38009|Mm.461495	ENSMUSG00000039943	18798
Tnfaip2	1438855_x_at	5.44344	2.27449	0.41784	3.87876	-5.12113	1.24237	0	0	tumor necrosis factor, alpha-induced protein 2	12	112680871	112693229	NM_009396|NP_033422	Mm.255332	ENSMUSG00000021281	21928
NA	1442257_at	5.43648	1.42602	0.262307	5.31967	-5.177	-0.142677	0	0	NA	NA	NA	NA	NA	NA	NA	NA
2610305D13Rik	1428604_at	5.43642	1.35487	0.249221	-5.2077	5.4864	-0.278702	0	0	RIKEN cDNA 2610305D13 gene	4	-146986044	-147016617	NM_145078|NP_659544	Mm.422608|Mm.441475	ENSMUSG00000036909	112422
Trp53i11	1436919_at	5.43621	1.07459	0.197673	5.50268	-6.33467	0.831989	0	0	transformation related protein 53 inducible protein 11	2	93027740	93041914	NM_001025246|NP_001020417	Mm.41033	ENSMUSG00000068735	277414
Arpc1b	1416226_at	5.43583	1.12015	0.206069	-6.62893	4.33616	2.29277	0	0	actin related protein 2/3 complex, subunit 1B	5	145875124	145889055	NM_023142|NP_075631	Mm.30010	ENSMUSG00000029622	11867
Il33	1416200_at	5.4316	3.12273	0.574919	-4.94471	3.36942	1.5753	0	0	interleukin 33	19	29999626	30035207	NM_133775|NP_598536	Mm.182359	ENSMUSG00000024810	77125
Tpp1	1434768_at	5.42972	1.51278	0.278611	5.33419	-4.9058	-0.428394	0	0	tripeptidyl peptidase I	7	-112893360	-112900721	NM_009906|NP_034036	Mm.20837	ENSMUSG00000030894	12751
Tmem191c	1449770_x_at	5.42953	2.12835	0.391994	4.33891	-4.95463	0.615719	0	0	transmembrane protein 191C	16	NA	NA	XM_358773|XM_910361|XP_358773|XP_915454	Mm.246388	ENSMUSG00000055692	224019
Eif4e3	1417978_at	5.42937	1.15752	0.213196	-6.359	4.74466	1.61435	0	0	eukaryotic translation initiation factor 4E member 3	6	-99575130	-99616765	NM_025829|NP_080105	Mm.32889	ENSMUSG00000030068	66892
Stxbp2	1416449_x_at	5.42557	1.34579	0.248047	5.44492	-5.25345	-0.191473	0	0	syntaxin binding protein 2	8	3631159	3643644	NM_011503|NP_035633	Mm.7247	ENSMUSG00000004626	20911
NA	1443996_at	5.42099	1.78775	0.329782	2.69354	-5.62228	2.92874	0	0	NA	NA	NA	NA	NA	NA	NA	NA
Ucp2	1448188_at	5.41671	0.819148	0.151226	7.67232	-6.48093	-1.19139	0	0	uncoupling protein 2 (mitochondrial, proton carrier)	7	107641853	107650682	NM_011671|NP_035801	Mm.171378	ENSMUSG00000033685	22228
C77370	1419969_at	5.41471	1.37089	0.253179	-5.65356	4.85244	0.801114	0	0	expressed sequence C77370	21	-101272774	-101396456	NM_001077354|NP_001070822	Mm.381907	ENSMUSG00000046449	245555
Rab27b	1417215_at	5.41336	1.4427	0.266508	5.39754	-4.9712	-0.426339	0	0	RAB27b, member RAS oncogene family	18	-70138784	-70213023	NM_001082553|NM_030554|NP_001076022|NP_085031	Mm.246753	ENSMUSG00000024511	80718
Csf1r	1419873_s_at	5.4117	1.39764	0.258263	-5.8688	4.27341	1.59539	0	0	colony stimulating factor 1 receptor	18	61265225	61290793	NM_001037859|NP_001032948	Mm.22574	ENSMUSG00000024621	12978
Cdc42se1	1428131_a_at	5.4067	0.842723	0.155866	7.15103	-6.74872	-0.402316	0	0	CDC42 small effector 1	3	95032701	95040331	NM_001038708|NM_172395|NP_001033797|NP_765983	Mm.28189	ENSMUSG00000046722	57912
Atp8a1	1433965_at	5.40462	2.15767	0.399227	4.72885	-4.54034	-0.188508	0	0	ATPase, aminophospholipid transporter (APLT), class I, type 8A, member 1	5	-68009379	-68238670	NM_001038999|NM_009727|NP_001034088|NP_033857	Mm.153230	ENSMUSG00000037685	11980
Pcdh10	1425563_s_at	5.40379	2.38898	0.442093	-5.11052	3.57915	1.53137	0	0	protocadherin 10	3	45182319	45238501	NM_001098170|NM_001098171|NM_001098172|NM_011043|NP_001091640|NP_001091641|NP_001091642|NP_035173	Mm.242644|Mm.473002	ENSMUSG00000049100	18526
D12Ertd553e	1454806_at	5.40259	0.906477	0.167786	6.90866	-6.16989	-0.738767	0	0	DNA segment, Chr 12, ERATO Doi 553, expressed	12	12283147	12383167	NM_029758|NP_084034	Mm.440802	ENSMUSG00000020589	76820
Acvr2b	1439856_at	5.40098	1.17537	0.217623	4.29642	-6.38523	2.08882	0	0	activin receptor IIB	9	119311618	119342624	NM_007397|NP_031423	Mm.390239	ENSMUSG00000061393	11481
Ccnt2	1452297_at	5.3998	0.95579	0.177005	6.33592	-6.32357	-0.0123527	0	0	cyclin T2	1	129670740	129701414	NM_028399|NP_082675	Mm.268672|Mm.392269	ENSMUSG00000026349	72949
Rnf125	1429399_at	5.39912	2.01282	0.372805	-5.13576	4.09916	1.0366	0	0	ring finger protein 125	18	21103125	21142349	NM_026301|NP_080577	Mm.45980	ENSMUSG00000033107	67664
Eif4ebp1	1434976_x_at	5.39822	0.741501	0.13736	-7.90575	7.71212	0.193633	0	0	eukaryotic translation initiation factor 4E binding protein 1	8	28370798	28386128	NM_007918|NP_031944	Mm.6700	ENSMUSG00000031490	13685
Sqle	1415993_at	5.39558	0.896441	0.166144	-7.51815	4.8935	2.62465	0	0	squalene epoxidase	15	59146646	59162748	NM_009270|NP_033296	Mm.218665|Mm.296169	ENSMUSG00000022351	20775
Dnm1	1427754_a_at	5.39527	1.336	0.247623	-6.08332	3.81977	2.26355	0	0	dynamin 1	2	-32163990	-32208824	NM_010065|NP_034195	Mm.44736	ENSMUSG00000026825	13429
Dab1	1435578_s_at	5.3951	1.70111	0.315307	4.27981	-5.35744	1.07763	0	0	disabled homolog 1 (Drosophila)	4	104040164	104417447	NM_010014|NM_177259|NP_034144|NP_796233	Mm.289682	ENSMUSG00000028519	13131
St8sia4	1430391_a_at	5.39453	1.27765	0.236841	5.37193	-5.47162	0.0996899	0	0	ST8 alpha-N-acetyl-neuraminide alpha-2,8-sialyltransferase 4	1	-97484258	-97564171	NM_009183|NP_033209	Mm.306228	ENSMUSG00000040710	20452
Kdsr	1435899_at	5.38843	1.14044	0.211647	6.32699	-4.74312	-1.58388	0	0	3-ketodihydrosphingosine reductase	1	-108616986	-108656319	NM_027534|NP_081810	Mm.458911	ENSMUSG00000009905	70750
Camk1d	1452050_at	5.38724	0.822092	0.1526	-6.52172	7.49263	-0.970908	0	0	calcium/calmodulin-dependent protein kinase ID	2	-5214502	-5635710	NM_177343|NP_796317	Mm.191949	ENSMUSG00000039145	227541
Msi2	1435521_at	5.38631	1.25839	0.233627	5.03719	-5.77844	0.741244	0	0	Musashi homolog 2 (Drosophila)	11	-88152883	-88579543	NM_054043|NP_473384	Mm.400451|Mm.428433|Mm.474737	ENSMUSG00000069769	76626
Plxna2	1455037_at	5.38513	1.35166	0.250999	4.43917	-5.84945	1.41028	0	0	plexin A2	1	196446022	196643062	NM_008882|NP_032908	Mm.2251	ENSMUSG00000026640	18845
Pcolce	1437165_a_at	5.38509	2.60395	0.483548	-5.09225	3.17666	1.91559	0	0	procollagen C-endopeptidase enhancer protein	5	-138046334	-138052632	NM_008788|NP_032814	Mm.262345	ENSMUSG00000029718	18542
Papola	1419032_at	5.38486	2.17267	0.403478	4.26324	-4.89241	0.629173	0	0	poly (A) polymerase alpha	12	107022911	107077153	NM_011112|NP_035242	Mm.255877	ENSMUSG00000021111	18789
Pex26	1451393_at	5.38231	0.981547	0.182365	6.29078	-6.08317	-0.20761	0	0	peroxisome biogenesis factor 26	6	121133684	121146203	NM_028730|NP_083006	Mm.34744	ENSMUSG00000067825	74043
Prickle2	1428808_at	5.37963	1.06635	0.198221	-6.39338	5.20954	1.18384	0	0	prickle-like 2 (Drosophila)	6	-92325939	-92656178	NM_001081146|NM_001134459|NM_001134460|NM_001134461|NP_001074615|NP_001127931|NP_001127932|NP_001127933	Mm.248820	ENSMUSG00000030020	243548
Ubxn2a	1425020_at	5.37821	0.957276	0.177991	6.39904	-6.15708	-0.241964	0	0	UBX domain protein 2A	12	-4885837	-4914326	NM_145441|NP_663416	Mm.259170|Mm.392479	ENSMUSG00000020634	217379
Eps8l2	1417843_s_at	5.37401	1.78373	0.331918	5.10359	-4.47429	-0.629307	0	0	EPS8-like 2	7	148524900	148548915	NM_133191|NP_573454	Mm.27451	ENSMUSG00000025504	98845
Cdh13	1434115_at	5.36926	2.49857	0.465348	3.69202	-4.97187	1.27985	0	0	cadherin 13	8	120807654	121847348	NM_019707|NP_062681	Mm.334841	ENSMUSG00000031841	12554
Stoml3	1447847_x_at	5.36478	2.53056	0.471699	4.0827	-4.75509	0.672385	0	0	stomatin (Epb7.2)-like 3	3	53292714	53311574	NM_153156|NP_694796	Mm.222810	ENSMUSG00000027744	229277
Tmod2	1435060_at	5.36476	2.29287	0.427394	-5.04544	3.75309	1.29235	0	0	tropomodulin 2	9	-75413428	-75446940	NM_001038710|NM_016711|NP_001033799|NP_057920|XM_001480872|XM_001480874|XM_001480878|XM_001480880|XP_001480922|XP_001480924|XP_001480928|XP_001480930	Mm.291880	ENSMUSG00000032186	50876
Nrk	1450079_at	5.36138	1.7034	0.317716	-5.32346	4.22133	1.10213	0	0	Nik related kinase	21	135449043	135542590	NM_013724|NP_038752	Mm.22367	ENSMUSG00000052854	27206
Eya1	1421727_at	5.35871	2.19358	0.409349	4.51445	-4.63118	0.116727	0	0	eyes absent 1 homolog (Drosophila)	1	-14159038	-14300280	NM_010164|NP_034294	Mm.250185	ENSMUSG00000025932	14048
NA	1458578_at	5.35836	0.966315	0.180338	-5.31691	-1.50195	6.81886	0	0	NA	NA	NA	NA	NA	NA	NA	NA
Nfib	1427680_a_at	5.35676	0.984779	0.183839	-6.74917	5.22023	1.52894	0	0	nuclear factor I/B	4	-81936076	-82151212	NM_001113209|NM_001113210|NM_008687|NP_001106680|NP_001106681|NP_032713	Mm.317947	ENSMUSG00000008575	18028
Col3a1	1427884_at	5.35585	4.04652	0.755532	-4.78777	2.88471	1.90306	0	0	collagen, type III, alpha 1	1	45368490	45405865	NM_009930|NP_034060	Mm.249555	ENSMUSG00000026043	12825
OTTMUSG00000002879	1442917_at	5.35498	1.82918	0.341585	-5.06893	4.39182	0.67711	0	0	predicted gene, OTTMUSG00000002879	11	NA	NA	XM_001473160|XM_001475276|XP_001473210|XP_001475326	Mm.277966	ENSMUSG00000078640	100040792
RP23-448C18.1	1438732_at	5.35339	2.02411	0.378099	-5.2135	3.71467	1.49882	0	0	novel similar to human Nance-Horan syndrome protein (RP11-262D11.5)	21	NA	NA	XM_001478287|XP_001478337	Mm.388968	ENSMUSG00000079481	100042480
Ppp2r5a	1438082_at	5.35299	0.631231	0.117921	-10.0587	8.45254	1.60611	0	0	protein phosphatase 2, regulatory subunit B (B56), alpha isoform	1	-193175859	-193220920	NM_144880|NP_659129|XM_001476699|XP_001476749	Mm.205569	ENSMUSG00000026626	226849
Ide	1435140_at	5.34984	0.829043	0.154966	7.25766	-6.52	-0.737665	0	0	insulin degrading enzyme	19	-37343230	-37405103	NM_031156|NP_112419	Mm.28366	ENSMUSG00000056999	15925
Id2	1435176_a_at	5.34983	1.15354	0.215621	-6.13638	4.86646	1.26993	0	0	inhibitor of DNA binding 2	12	-25778663	-25780957	NM_010496|NP_034626	Mm.34871	ENSMUSG00000020644	15902
Rsad2	1436058_at	5.34982	1.41631	0.264739	-5.82879	3.9289	1.89989	0	0	radical S-adenosyl methionine domain containing 2	12	-27127617	-27141296	NM_021384|NP_067359	Mm.24045	ENSMUSG00000020641	58185
NA	1444735_at	5.34976	1.20771	0.22575	4.89994	-5.9351	1.03516	0	0	NA	NA	NA	NA	NA	NA	NA	NA
Ptgds2	1421492_at	5.34954	1.74284	0.325793	4.6434	-4.98311	0.339711	0	0	prostaglandin D2 synthase 2, hematopoietic	6	-65069357	-65094724	NM_019455|NP_062328	Mm.442454	ENSMUSG00000029919	54486
Upp1	1448562_at	5.34598	1.2959	0.242407	-5.69073	4.85459	0.836139	0	0	uridine phosphorylase 1	11	9018105	9036167	NM_009477|NP_033503	Mm.4610	ENSMUSG00000020407	22271
Map3k9	1442218_at	5.34416	2.49173	0.466252	3.66198	-4.95133	1.28935	0	0	mitogen-activated protein kinase kinase kinase 9	12	-82829400	-82881994	NM_177395|NP_796369	Mm.35284|Mm.436861|Mm.458732	ENSMUSG00000042724	338372
Tox	1425484_at	5.34367	1.03346	0.193398	-3.91781	6.82618	-2.90836	0	0	thymocyte selection-associated high mobility group box	4	-6614604	-6917870	NM_145711|NP_663757	Mm.475139	ENSMUSG00000041272	252838
D10Ertd610e	1419978_s_at	5.34316	0.85374	0.159782	-7.28935	6.00997	1.27938	0	0	DNA segment, Chr 10, ERATO Doi 610, expressed	10	-126619584	-126627075	NM_028027|NP_082303	Mm.272230	ENSMUSG00000019467	52666
Pgm5	1437871_at	5.3431	2.33684	0.437356	-4.98026	3.777	1.20325	0	0	phosphoglucomutase 5	19	-24752750	-24936332	NM_175013|NP_778178	Mm.105222|Mm.391170	ENSMUSG00000041731	226041
Ednra	1451691_at	5.33769	2.44928	0.458865	-5.00902	3.52515	1.48386	0	0	endothelin receptor type A	8	-80186927	-80248351	NM_010332|NP_034462	Mm.283168|Mm.392296	ENSMUSG00000031616	13617
Dnm3	1446265_at	5.33558	1.93066	0.361846	-5.35825	3.29799	2.06026	0	0	dynamin 3	1	-163920353	-164408161	NM_001038619|NM_172646|NP_001033708|NP_766234	Mm.441620	ENSMUSG00000040265	103967
Pcdh8	1447825_x_at	5.33515	2.80729	0.526187	3.58006	-4.84639	1.26633	0	0	protocadherin 8	14	-80166590	-80171107	NM_001042726|NM_021543|NP_001036191|NP_067518	Mm.390715	ENSMUSG00000036422	18530
Ypel1	1421048_a_at	5.33451	0.740394	0.138793	8.1298	-7.02109	-1.10871	0	0	yippee-like 1 (Drosophila)	16	17070403	17086781	NM_023249|NP_075738	Mm.237941	ENSMUSG00000022773	106369
Adamts3	1441693_at	5.33339	1.97452	0.370218	-5.17592	3.84056	1.33536	0	0	a disintegrin-like and metallopeptidase (reprolysin type) with thrombospondin type 1 motif, 3	5	-90105945	-90312431	NM_001081401|NP_001074870	Mm.133062|Mm.442129	ENSMUSG00000043635	330119
Arsb	1429190_at	5.33311	2.01454	0.377742	-5.17513	3.75897	1.41616	0	0	arylsulfatase B	13	94541633	94712971	NM_009712|NP_033842	Mm.300178|Mm.472255	ENSMUSG00000042082	11881
Fgfr1	1424050_s_at	5.33295	1.3121	0.246036	-6.02564	3.80025	2.22539	0	0	fibroblast growth factor receptor 1	8	26629243	26686186	NM_001079908|NM_001079909|NM_010206|NP_001073377|NP_001073378|NP_034336	Mm.265716	ENSMUSG00000031565	14182
Tnfaip6	1418424_at	5.33258	2.52006	0.472579	-5.02084	3.35219	1.66865	0	0	tumor necrosis factor alpha induced protein 6	2	51893632	51912201	NM_009398|NP_033424	Mm.3509	ENSMUSG00000053475	21930
Tyms	1438690_at	5.33151	1.23558	0.23175	-5.66393	0.551724	5.1122	0	0	thymidylate synthase	5	-30385366	-30400121	NM_021288|NP_067263	Mm.268395	ENSMUSG00000025747	22171
Olfm1	1455796_x_at	5.32581	0.825307	0.154964	6.48623	-7.22846	0.74223	0	0	olfactomedin 1	2	28048612	28086256	NM_001038612|NM_001038613|NM_001038614|NM_019498|NP_001033701|NP_001033702|NP_001033703|NP_062371	Mm.43278	ENSMUSG00000026833	56177
Angpt1	1439066_at	5.32448	1.89259	0.355451	-4.48266	4.87662	-0.393956	0	0	angiopoietin 1	15	-42256270	-42508341	NM_009640|NP_033770	Mm.309336	ENSMUSG00000022309	11600
Lrrfip1	1448487_at	5.32356	1.6905	0.31755	-5.49248	3.60374	1.88874	0	0	leucine rich repeat (in FLII) interacting protein 1	1	92895303	93025521	NM_001111311|NM_001111312|NM_008515|NP_001104781|NP_001104782|NP_032541	Mm.45039|Mm.395990	ENSMUSG00000026305	16978
NA	1437375_at	5.32081	0.93147	0.175062	6.01236	-6.52261	0.510247	0	0	NA	NA	NA	NA	NA	NA	NA	NA
NA	1438101_at	5.32028	0.866481	0.162864	6.32809	-6.8675	0.539407	0	0	NA	NA	NA	NA	NA	NA	NA	NA
AW551984	1433435_at	5.3194	1.76135	0.331118	-5.02186	4.47981	0.542056	0	0	expressed sequence AW551984	9	-39394980	-39411709	NM_178737|NP_848852	Mm.208855	ENSMUSG00000038112	244810
NA	1440860_at	5.31877	1.93834	0.364433	-4.85863	4.42914	0.429481	0	0	NA	NA	NA	NA	NA	NA	NA	NA
6330419J24Rik	1435200_at	5.31791	1.09802	0.206477	6.11564	-5.16131	-0.954329	0	0	RIKEN cDNA 6330419J24 gene	21	NA	NA	XM_001472236|XM_001472650|XP_001472286|XP_001472700	Mm.233168	ENSMUSG00000054850	320237
Dlx4	1420595_at	5.31703	1.22113	0.229663	5.00646	-5.7488	0.742345	0	0	distal-less homeobox 4	11	-95001760	-95007115	NM_007867|NP_031893	Mm.439766	ENSMUSG00000020871	13394
Npas3	1450287_at	5.31661	1.63399	0.307336	-5.17283	4.50404	0.668797	0	0	neuronal PAS domain protein 3	12	54349663	55173162	NM_013780|NP_038808|XM_001477854|XM_001477871|XP_001477904|XP_001477921	Mm.247044|Mm.466545	ENSMUSG00000021010|ENSMUSG00000073093	27386
Clcn3	1433486_at	5.31611	1.27475	0.23979	5.5666	-5.02395	-0.542641	0	0	chloride channel 3	8	-63389185	-63433596	NM_007711|NM_173873|NM_173874|NM_173876|NP_031737|NP_776298|NP_776299|NP_776301	Mm.25263|Mm.259751	ENSMUSG00000004319	12725
NA	1420062_at	5.31458	1.00147	0.188439	6.5417	-5.21859	-1.32311	0	0	NA	NA	NA	NA	NA	NA	NA	NA
Npal3	1429241_at	5.31212	0.886138	0.166815	7.19063	-5.41489	-1.77574	0	0	NIPA-like domain containing 3	4	-135004815	-135050419	NM_028995|NP_083271	Mm.26548	ENSMUSG00000028803	74552
Cgn	1435155_at	5.31061	1.86394	0.350984	4.65397	-4.73411	0.0801448	0	0	cingulin	3	-94563991	-94590437	NM_001037711|NP_001032800|XM_001001375|XP_001001375	Mm.87634	ENSMUSG00000068876	70737
NA	1442936_at	5.30711	3.75639	0.707803	2.97744	-4.76092	1.78349	0	0	NA	NA	NA	NA	NA	NA	NA	NA
Ap1gbp1	1457695_at	5.30575	0.777524	0.146544	7.95104	-6.09485	-1.85618	0	0	AP1 gamma subunit binding protein 1	11	83777929	83855581	NM_001115009|NM_194341|NP_001108481|NP_919322	Mm.82680|Mm.83642	ENSMUSG00000034940	217030
Fkbp7	1416803_at	5.30415	1.01079	0.190565	-6.75785	4.39266	2.36519	0	0	FK506 binding protein 7	2	-76501101	-76511127	NM_010222|NP_034352	Mm.24720	ENSMUSG00000002732	14231
Nlk	1435970_at	5.30394	1.068	0.201359	6.03073	-5.44252	-0.588218	0	0	nemo like kinase	11	-78380669	-78510927	NM_008702|NP_032728	Mm.9001	ENSMUSG00000017376	18099
Znrf3	1437646_at	5.30386	1.77358	0.334394	4.21002	-5.14566	0.935642	0	0	zinc and ring finger 3	11	-5176331	-5344850	NM_001080924|NP_001074393	Mm.216313	ENSMUSG00000041961	407821
Mllt3	1429205_at	5.29884	1.77635	0.335235	4.55672	-4.90389	0.347168	0	0	myeloid/lymphoid or mixed-lineage leukemia (trithorax homolog, Drosophila); translocated to, 3	4	-87415828	-87452218	NM_027326|NM_029931|NP_081602|NP_084207	Mm.288898	ENSMUSG00000028496	70122
Tram2	1419342_at	5.29701	1.15095	0.217283	-6.05469	4.79811	1.25658	0	0	translocating chain-associating membrane protein 2	1	-20991477	-21069290	NM_133252|NM_177409|NP_573515|NP_803128	Mm.185680|Mm.273241	ENSMUSG00000041779	170829
Niban	1454942_at	5.29316	2.25215	0.425483	3.81502	-4.93728	1.12226	0	0	niban protein	1	153418663	153566166	NM_022018|NP_071301	Mm.157700|Mm.458935	ENSMUSG00000026483	63913
Sox6	1434918_at	5.29307	1.90267	0.359465	4.29695	-4.93943	0.642482	0	0	SRY-box containing gene 6	7	-122614857	-123138600	NM_001025559|NM_001025560|NM_011445|NP_001020730|NP_001020731|NP_035575	Mm.323365	ENSMUSG00000051910	20679
1700016K19Rik	1436593_at	5.29148	2.35152	0.444398	4.13531	-4.69885	0.563541	0	0	RIKEN cDNA 1700016K19 gene	11	75813413	75817071	NM_198637|NP_941039	Mm.271247	ENSMUSG00000053783	74230
Arhgef16	1427386_at	5.29123	1.68576	0.318596	4.36417	-5.1402	0.776022	0	0	Rho guanine nucleotide exchange factor (GEF) 16	4	-153652578	-153674004	NM_001112744|NP_001106215|XM_149562|XM_902459|XP_149562|XP_907552	Mm.38481	ENSMUSG00000029032	230972
Rab15	1417829_a_at	5.28988	1.3303	0.25148	4.94781	-5.40217	0.454361	0	0	RAB15, member RAS oncogene family	12	-77898949	-77923511	NM_134050|NP_598811	Mm.172847	ENSMUSG00000021062	104886
Rbl2	1437767_s_at	5.28708	0.793931	0.150164	7.72411	-6.00241	-1.72171	0	0	retinoblastoma-like 2	8	93593992	93647743	NM_011250|NP_035380	Mm.235580	ENSMUSG00000031666	19651
Tnfrsf19	1448147_at	5.2847	0.946762	0.179151	5.58355	-6.58601	1.00245	0	0	tumor necrosis factor receptor superfamily, member 19	14	-61582872	-61665306	NM_013869|NP_038897	Mm.281356	ENSMUSG00000060548	29820
Sema5a	1434776_at	5.2847	1.53071	0.289649	-5.65228	3.43676	2.21552	0	0	sema domain, seven thrombospondin repeats (type 1 and type 1-like), transmembrane domain (TM) and short cytoplasmic domain, (semaphorin) 5A	15	32174567	32626096	NM_009154|NP_033180	Mm.260374	ENSMUSG00000022231	20356
Scrn1	1428718_at	5.28175	0.810251	0.153406	-7.18319	6.5499	0.633288	0	0	secernin 1	6	-54458809	-54516376	NM_027268|NP_081544	Mm.41557	ENSMUSG00000019124	69938
Hist2h2be	1447854_s_at	5.28075	1.17203	0.221944	5.45386	-5.47142	0.0175584	0	0	histone cluster 2, H2be	3	96025043	96027661	NM_178214|NP_835586	Mm.439791	ENSMUSG00000068854	319190
Fkbp9	1437687_x_at	5.27838	0.667009	0.126366	-9.36618	6.87434	2.49184	0	0	FK506 binding protein 9	6	56782052	56829354	NM_012056|NP_036186	Mm.20943	ENSMUSG00000029781	27055
Emilin2	1435264_at	5.27723	2.29152	0.434228	-5.03464	3.4149	1.61975	0	0	elastin microfibril interfacer 2	17	-71601515	-71660305	NM_145158|NP_660140	Mm.23462	ENSMUSG00000024053	246707
Lcor	1429633_at	5.27718	1.05177	0.199305	5.35469	-6.09724	0.742547	0	0	ligand dependent nuclear receptor corepressor	19	41624128	41634271	NM_172154|NP_742166	Mm.398778|Mm.422910|Mm.459119	ENSMUSG00000025019	212391
Hbegf	1418349_at	5.2771	1.16114	0.220033	-5.30141	5.64433	-0.342927	0	0	heparin-binding EGF-like growth factor	18	-36664585	-36675428	NM_010415|NP_034545	Mm.289681	ENSMUSG00000024486	15200
Mapk8ip2	1418785_at	5.27381	1.50224	0.284849	-5.41485	4.29076	1.12409	0	0	mitogen-activated protein kinase 8 interacting protein 2	15	89284562	89292878	NM_021921|NP_068740	Mm.173337|Mm.391684	ENSMUSG00000022619	60597
Tcf4	1434149_at	5.27343	1.06212	0.20141	-6.54364	4.08705	2.4566	0	0	transcription factor 4	18	69504145	69847621	NM_001083967|NM_013685|NP_001077436|NP_038713	Mm.4269	ENSMUSG00000053477	21413
Vegfc	1419417_at	5.27253	1.47398	0.279558	-5.73764	3.18702	2.55062	0	0	vascular endothelial growth factor C	8	55162885	55271808	NM_009506|NP_033532	Mm.1402	ENSMUSG00000031520	22341
Fkbp9	1423677_at	5.272	0.788504	0.149565	-7.77116	5.91064	1.86052	0	0	FK506 binding protein 9	6	56782052	56829354	NM_012056|NP_036186	Mm.20943	ENSMUSG00000029781	27055
Mpzl2	1416237_at	5.26964	2.65524	0.503876	3.56124	-4.81942	1.25818	0	0	myelin protein zero-like 2	9	44850426	44862126	NM_007962|NP_031988	Mm.33240	ENSMUSG00000032092	14012
Centd3	1419833_s_at	5.26782	1.33379	0.253196	-5.49236	4.73285	0.759513	0	0	centaurin, delta 3	18	-38132276	-38157228	NM_139206|NP_631945	Mm.247642	ENSMUSG00000024451	106952
Mospd2	1424124_at	5.26725	1.33242	0.252963	5.45023	-4.80014	-0.650084	0	0	motile sperm domain containing 2	21	-161376140	-161418267	NM_029730|NP_084006	Mm.476082	ENSMUSG00000061778	76763
Col24a1	1453418_at	5.26271	2.39832	0.45572	-5.07674	2.69237	2.38436	0	0	collagen, type XXIV, alpha 1	3	144955435	145214969	NM_027770|NP_082046	Mm.235570	ENSMUSG00000028197	71355
9130005N14Rik	1417272_at	5.26235	1.41044	0.268025	-5.53531	4.33134	1.20397	0	0	RIKEN cDNA 9130005N14 gene	5	65361313	65433140	NM_026667|NP_080943	Mm.258545	ENSMUSG00000029185	68303
Zdhhc21	1435104_at	5.26114	0.986832	0.18757	5.90818	-5.98486	0.0766803	0	0	zinc finger, DHHC domain containing 21	4	-82448468	-82505411	NM_026647|NP_080923	Mm.32047|Mm.475153	ENSMUSG00000028403	68268
NA	1443240_at	5.25924	1.04566	0.198823	-6.34779	1.48836	4.85943	0	0	NA	NA	NA	NA	NA	NA	NA	NA
Depdc2	1432047_at	5.25903	1.60757	0.305678	-5.25879	4.23189	1.02691	0	0	DEP domain containing 2	1	10983545	11293763	NM_001033636|NM_029525|NP_001028808|NP_083801|XM_001475275|XP_001475325	Mm.123247	ENSMUSG00000048960	109294
Dpy19l1	1433759_at	5.25655	0.805459	0.15323	-7.83471	4.94329	2.89142	0	0	dpy-19-like 1 (C. elegans)	9	-24216224	-24307584	NM_172920|NP_766508	Mm.38526	ENSMUSG00000043067	244745
Ddr1	1459990_at	5.25592	1.32209	0.251542	4.97613	-5.31898	0.342848	0	0	discoidin domain receptor family, member 1	17	-35818511	-35841084	NM_007584|NM_172962|NP_031610|NP_766550	Mm.5021	ENSMUSG00000003534	12305
St3gal6	1437635_at	5.2555	0.61397	0.116824	9.86368	-8.65393	-1.20975	0	0	ST3 beta-galactoside alpha-2,3-sialyltransferase 6	16	-58470654	-58523425	NM_018784|NP_061254	Mm.212742	ENSMUSG00000022747	54613
2210010L05Rik	1424464_s_at	5.25513	2.43482	0.463322	4.18766	-4.54959	0.361932	0	0	RIKEN cDNA 2210010L05 gene	1	-52716829	-52784162	NM_133829|NM_178081|NP_598590|NP_835182	Mm.475670	ENSMUSG00000041439|ENSMUSG00000055802	98682
Plch2	1436335_at	5.25278	1.22432	0.23308	5.72395	-4.78256	-0.94139	0	0	phospholipase C, eta 2	4	-154357481	-154385093	NM_001113360|NM_175556|NP_001106831|NP_780765	Mm.379458	ENSMUSG00000029055	269615
NA	1436546_at	5.25126	2.55414	0.486386	-4.9562	3.11956	1.83664	0	0	NA	NA	NA	NA	NA	NA	NA	NA
Kank1	1444711_at	5.25041	1.40916	0.268392	4.29359	-5.53189	1.2383	0	0	KN motif and ankyrin repeat domains 1	19	25311691	25508986	NM_181404|NP_852069	Mm.260722	ENSMUSG00000032702	107351
Plagl1	1426208_x_at	5.24861	0.998474	0.190236	-6.76643	3.9083	2.85813	0	0	pleiomorphic adenoma gene-like 1	10	12810593	12851501	NM_009538|NP_033564	Mm.287857	ENSMUSG00000019817	22634
Rgs12	1453129_a_at	5.24717	1.17294	0.223537	5.548	-5.26068	-0.287321	0	0	regulator of G-protein signaling 12	5	35292099	35376242	NM_173402|NP_775578	Mm.196208	ENSMUSG00000029101	71729
Shroom3	1422629_s_at	5.24088	1.99462	0.380589	3.88829	-4.9959	1.10762	0	0	shroom family member 3	5	93112460	93394785	NM_001077595|NM_001077596|NM_015756|NP_001071063|NP_001071064|NP_056571	Mm.46014	ENSMUSG00000029381	27428
Gatm	1423569_at	5.23931	2.17373	0.414888	-4.97592	3.63642	1.3395	0	0	glycine amidinotransferase (L-arginine:glycine amidinotransferase)	2	-122420208	-122437013	NM_025961|NP_080237	Mm.29975	ENSMUSG00000027199	67092
She	1438227_at	5.2387	2.65934	0.507635	-4.81803	3.44452	1.37351	0	0	src homology 2 domain-containing transforming protein E	3	89635291	89662756	NM_172530|NP_766118	Mm.225	ENSMUSG00000046280	214547
Maged2	1426306_a_at	5.23817	0.977962	0.186699	-6.57194	4.97742	1.59453	0	0	melanoma antigen, family D, 2	21	-147240963	-147248825	NM_030700|NP_109625	Mm.22575	ENSMUSG00000025268	80884
Htra2	1460495_s_at	5.23668	0.686507	0.131096	-8.42048	7.4404	0.98008	0	0	HtrA serine peptidase 2	6	-83001275	-83004565	NM_019752|NP_062726	Mm.21880	ENSMUSG00000068329	64704
C730049O14Rik	1435084_at	5.23617	1.629	0.311106	-5.45767	3.45594	2.00173	0	0	RIKEN cDNA C730049O14 gene	18	NA	NA	NA	Mm.475981	NA	320117
Tmprss2	1419154_at	5.23526	1.94796	0.372084	4.41168	-4.70098	0.289298	0	0	transmembrane protease, serine 2	16	-97786288	-97832802	NM_015775|NP_056590	Mm.276145	ENSMUSG00000000385	50528
Lyve1	1453128_at	5.23468	2.74632	0.52464	-4.77537	3.46485	1.31052	0	0	lymphatic vessel endothelial hyaluronan receptor 1	7	-117994120	-118006467	NM_053247|NP_444477	Mm.396078	ENSMUSG00000030787	114332
Adra2a	1433600_at	5.23437	1.56659	0.299289	-5.51304	3.52643	1.9866	0	0	adrenergic receptor, alpha 2a	19	54119671	54123472	NM_007417|NP_031443	Mm.235195|Mm.476114	ENSMUSG00000033717	11551
BC057079	1435209_at	5.22857	0.847325	0.162057	7.43005	-4.79689	-2.63317	0	0	cDNA sequence BC057079	4	87740533	88056915	NM_001081184|NP_001074653	Mm.287210	ENSMUSG00000038368	230393
Prrx1	1425528_at	5.22692	2.53974	0.485897	-4.91968	3.17683	1.74285	0	0	paired related homeobox 1	1	-165185407	-165243781	NM_001025570|NM_011127|NM_175686|NP_001020741|NP_035257|NP_783617	Mm.288642	ENSMUSG00000026586	18933
Gas1	1448494_at	5.22586	1.24013	0.237306	-5.91652	4.0957	1.82082	0	0	growth arrest specific 1	13	-60275765	-60278726	NM_008086|NP_032112	Mm.22701	ENSMUSG00000052957	14451
Btbd3	1425660_at	5.22564	1.19215	0.228135	5.171	-5.4917	0.320691	0	0	BTB (POZ) domain containing 3	2	138082319	138113158	NM_001025431|NM_145534|NP_001020602|NP_663509	Mm.153405	ENSMUSG00000062098	228662
Zbtb46	1454884_at	5.22259	1.25084	0.239505	-5.64397	4.66895	0.975021	0	0	zinc finger and BTB domain containing 46	2	NA	NA	NM_028125|NP_082401	Mm.307728	ENSMUSG00000027583	72147
Clec14a	1419467_at	5.22203	2.31689	0.443676	-4.84944	3.69267	1.15677	0	0	C-type lectin domain family 14, member a	12	-59365706	-59369875	NM_025809|NP_080085	Mm.280563	ENSMUSG00000045930	66864
NA	1457883_at	5.22202	1.77131	0.339201	4.59602	-4.71509	0.11907	0	0	NA	NA	NA	NA	NA	NA	NA	NA
Kif1b	1451642_at	5.22095	0.795935	0.15245	-7.40822	6.09101	1.31721	0	0	kinesin family member 1B	4	-148607842	-148681807	NM_008441|NM_207682|NP_032467|NP_997565	Mm.402393|Mm.474289	ENSMUSG00000063077	16561
Pik3r1	1425514_at	5.22012	1.03137	0.197576	5.7664	-5.68661	-0.0797945	0	0	phosphatidylinositol 3-kinase, regulatory subunit, polypeptide 1 (p85 alpha)	13	-102450717	-102462602	NM_001024955|NM_001077495|NP_001020126|NP_001070963	Mm.259333	ENSMUSG00000041417	18708
Scara5	1451204_at	5.21883	1.79014	0.343015	-5.0077	4.15473	0.852974	0	0	scavenger receptor class A, member 5 (putative)	14	66285263	66383663	NM_028903|NP_083179	Mm.83840	ENSMUSG00000022032	71145
Ace2	1452138_a_at	5.21871	1.643	0.314829	-5.16348	4.18301	0.980468	0	0	angiotensin I converting enzyme (peptidyl-dipeptidase A) 2	21	160577273	160626350	NM_001130513|NM_027286|NP_001123985|NP_081562	Mm.13451	ENSMUSG00000015405	70008
Angptl1	1421421_at	5.21573	2.21742	0.42514	-4.95232	3.53625	1.41608	0	0	angiopoietin-like 1	1	158769153	158791209	NM_028333|NP_082609	Mm.389206	ENSMUSG00000033544	72713
Aldh3b2	1456317_at	5.21055	1.36294	0.261572	4.80742	-5.23845	0.431032	0	0	aldehyde dehydrogenase 3 family, member B2	19	NA	NA	XM_129134|XM_974140|XP_129134|XP_979234	Mm.266843	ENSMUSG00000075296	621603
BC037703	1455241_at	5.2089	1.65708	0.318124	4.3653	-5.02	0.654707	0	0	cDNA sequence BC037703	3	-101616998	-101639884	NM_172295|NP_758499	Mm.32900	ENSMUSG00000044313	242125
Mtap7	1429894_a_at	5.20563	1.37297	0.263748	5.0088	-5.02486	0.0160559	0	0	microtubule-associated protein 7	10	19868725	20001396	NM_008635|NP_032661	Mm.20928	ENSMUSG00000019996	17761
Lpar1	1448606_at	5.20471	1.25487	0.241102	-5.83948	4.09976	1.73972	0	0	lysophosphatidic acid receptor 1	4	-58448123	-58566165	NM_010336|NM_172989|NP_034466|NP_766577	Mm.4772	ENSMUSG00000038668	14745
Ets1	1426725_s_at	5.20383	2.69936	0.518725	-4.85604	3.08127	1.77477	0	0	E26 avian leukemia oncogene 1, 5' domain	9	32503626	32565405	NM_001038642|NM_011808|NP_001033731|NP_035938	Mm.292415	ENSMUSG00000032035	23871
Gdf10	1424007_at	5.2028	2.34546	0.450808	-5.0146	2.86952	2.14508	0	0	growth differentiation factor 10	14	34736772	34748468	NM_145741|NP_665684	Mm.432071	ENSMUSG00000021943	14560
Hspa12a	1434051_s_at	5.20182	1.4673	0.282074	-4.53068	5.19656	-0.665887	0	0	heat shock protein 12A	19	-58870240	-58935474	NM_175199|NP_780408	Mm.39739	ENSMUSG00000025092	73442
Tacstd1	1447899_x_at	5.20161	2.84348	0.546654	3.37945	-4.73035	1.3509	0	0	tumor-associated calcium signal transducer 1	17	88035318	88050467	NM_008532|NP_032558	Mm.4259	ENSMUSG00000045394	17075
Scara3	1427020_at	5.19699	0.925758	0.178133	-6.34898	5.73832	0.610661	0	0	scavenger receptor class A, member 3	14	-66538231	-66572581	NM_172604|NP_766192	Mm.344095	ENSMUSG00000034463	219151
NA	1444339_at	5.196	1.12389	0.2163	5.67114	-5.1765	-0.494639	0	0	NA	NA	NA	NA	NA	NA	NA	NA
Zfp92	1421710_at	5.19574	1.58079	0.304247	5.14743	-4.28939	-0.858041	0	0	zinc finger protein 92	21	70656441	70672326	NM_009566|NP_033592	Mm.5060	ENSMUSG00000031374	22754
Stard4	1429239_a_at	5.19367	0.931243	0.179304	-6.52829	5.3817	1.14658	0	0	StAR-related lipid transfer (START) domain containing 4	18	-33361074	-33373470	NM_133774|NP_598535	Mm.127058|Mm.393277	ENSMUSG00000024378	170459
Alas2	1451675_a_at	5.19325	2.37022	0.456404	-4.90922	3.32672	1.58251	0	0	aminolevulinic acid synthase 2, erythroid	21	146981959	147005165	NM_001102446|NM_009653|NP_001095916|NP_033783	Mm.302724	ENSMUSG00000025270	11656
Rassf10	1429567_at	5.1926	1.34397	0.258824	4.7229	-5.30474	0.581842	0	0	Ras association (RalGDS/AF-6) domain family (N-terminal) member 10	7	120097475	120100972	NM_175279|NP_780488	Mm.349943	ENSMUSG00000048962	78748
Fat4	1459749_s_at	5.19148	1.62432	0.312882	-5.07917	4.28799	0.791184	0	0	FAT tumor suppressor homolog 4 (Drosophila)	3	38785861	38910905	NM_183221|NP_899044	Mm.316210	ENSMUSG00000046743	329628
Krt15	1422667_at	5.19134	3.93923	0.758807	3.02791	-4.59419	1.56627	0	0	keratin 15	11	-99993330	-99997172	NM_008469|NP_032495	Mm.440010	ENSMUSG00000054146	16665
Wwox	1416334_at	5.19003	0.765186	0.147434	8.07377	-4.51588	-3.55789	0	0	WW domain-containing oxidoreductase	8	116963595	117876608	NM_019573|NP_062519	Mm.440420	ENSMUSG00000004637	80707
Calml4	1424713_at	5.18842	1.56501	0.301635	-4.9761	4.56141	0.414687	0	0	calmodulin-like 4	9	62705910	62723724	NM_001102468|NM_138304|NP_001095938|NP_612177	Mm.440576	ENSMUSG00000032246	75600
Kitl	1448117_at	5.18803	0.769487	0.14832	7.52179	-6.23458	-1.28721	0	0	kit ligand	10	99478457	99563046	NM_013598|NP_038626	Mm.45124	ENSMUSG00000019966	17311
Rab32	1416527_at	5.18629	1.39774	0.269507	-4.85926	5.05446	-0.195193	0	0	RAB32, member RAS oncogene family	10	-10264836	-10278005	NM_026405|NP_080681	Mm.31486	ENSMUSG00000019832	67844
Ccne1	1416492_at	5.18598	0.866547	0.167094	-6.377	6.27355	0.103449	0	0	cyclin E1	7	-38883002	-38892509	NM_007633|NP_031659	Mm.16110	ENSMUSG00000002068	12447
Peg12	1420406_at	5.18487	1.42172	0.274206	-5.26135	4.50949	0.751865	0	0	paternally expressed 12	7	-69606756	-69609396	NM_013788|NP_038816	Mm.422745|Mm.471813	ENSMUSG00000070526	27412
Fbn1	1425896_a_at	5.18081	1.47881	0.28544	-5.45977	3.84891	1.61086	0	0	fibrillin 1	2	-125126329	-125332174	NM_007993|NP_032019	Mm.271644	ENSMUSG00000027204	14118
Lyl1	1419120_at	5.18042	1.6584	0.320128	-4.66229	4.72235	-0.060061	0	0	lymphoblastomic leukemia 1	8	87225355	87228615	NM_008535|NP_032561	Mm.4925	ENSMUSG00000034041	17095
Aftph	1426862_at	5.18029	0.895933	0.172951	6.38236	-5.92754	-0.454824	0	0	aftiphilin	11	-20585087	-20641487	NM_181411|NP_852076	Mm.356580	ENSMUSG00000049659	216549
Glt8d4	1444302_at	5.17963	2.57948	0.498006	-4.78242	3.40457	1.37785	0	0	glycosyltransferase 8 domain containing 4	6	100654727	100755075	NM_198612|NP_941014	Mm.272037	ENSMUSG00000030074	232313
Col6a3	1424131_at	5.17962	2.98894	0.577056	-4.73003	3.14579	1.58424	0	0	collagen, type VI, alpha 3	1	NA	NA	XM_001474562|XM_897036|XP_001474612|XP_902129	Mm.7562	ENSMUSG00000048126	12835
She	1457094_at	5.17761	2.56639	0.49567	-4.84323	3.19747	1.64575	0	0	src homology 2 domain-containing transforming protein E	3	89635291	89662756	NM_172530|NP_766118	Mm.225	ENSMUSG00000046280	214547
Nid1	1416808_at	5.17707	2.35585	0.455055	-4.95626	3.03984	1.91642	0	0	nidogen 1	13	13529868	13604542	NM_010917|NP_035047	Mm.4691	ENSMUSG00000005397	18073
Tbx2	1422545_at	5.17475	3.01876	0.583364	-4.72992	3.0901	1.63982	0	0	T-box 2	11	85646116	85655450	NM_009324|NP_033350	Mm.287052	ENSMUSG00000000093	21385
Kcnj15	1450185_a_at	5.17385	1.82784	0.353285	3.84208	-5.04821	1.20613	0	0	potassium inwardly-rectifying channel, subfamily J, member 15	16	95479257	95521865	NM_001039056|NM_001039057|NM_019664|NP_001034145|NP_001034146|NP_062638	Mm.272239	ENSMUSG00000062609	16516
Mab21l1	1424679_at	5.1708	1.6675	0.322483	-5.28545	3.58987	1.69558	0	0	mab-21-like 1 (C. elegans)	3	55586431	55589209	NM_010750|NP_034880	Mm.440209	ENSMUSG00000056947	17116
Thbs1	1460302_at	5.17079	2.18017	0.421632	-4.99197	3.24194	1.75003	0	0	thrombospondin 1	2	117937657	117952869	NM_011580|NP_035710	Mm.4159	ENSMUSG00000040152	21825
Nfix	1436363_a_at	5.16721	2.34069	0.452989	-4.88578	3.33485	1.55093	0	0	nuclear factor I/X	8	-87231497	-87298268	NM_001081981|NM_001081982|NM_010906|NP_001075450|NP_001075451|NP_035036	Mm.9394	ENSMUSG00000001911	18032
Vwa1	1426399_at	5.16667	0.873164	0.168999	7.04951	-4.86879	-2.18072	0	0	von Willebrand factor A domain containing 1	4	-155142603	-155148623	NM_147776|NP_680085	Mm.26515	ENSMUSG00000042116	246228
Smox	1424268_at	5.16645	1.01116	0.195717	6.35294	-4.65837	-1.69457	0	0	spermine oxidase	2	131317678	131350908	NM_145533|NP_663508	Mm.136586	ENSMUSG00000027333	228608
Lcor	1443779_s_at	5.16603	1.10994	0.214853	5.13234	-5.67995	0.547613	0	0	ligand dependent nuclear receptor corepressor	19	41624128	41634271	NM_172154|NP_742166	Mm.398778|Mm.422910|Mm.459119	ENSMUSG00000025019	212391
Rbpms2	1424008_a_at	5.16463	1.42131	0.2752	-5.40319	4.1666	1.23659	0	0	RNA binding protein with multiple splicing 2	9	65478388	65508325	NM_028030|NP_082306	Mm.29148	ENSMUSG00000032387	71973
Fzd3	1449730_s_at	5.16395	0.812936	0.157425	6.50587	-6.67611	0.170243	0	0	frizzled homolog 3 (Drosophila)	14	-65821235	-65872267	NM_021458|NP_067433	Mm.243722|Mm.469919	ENSMUSG00000007989	14365
Ralb	1435517_x_at	5.1638	1.06112	0.205493	-6.21628	4.44629	1.76999	0	0	v-ral simian leukemia viral oncogene homolog B (ras related)	1	-121366885	-121401205	NM_022327|NP_071722	Mm.27832	ENSMUSG00000004451	64143
E330013P04Rik	1440000_at	5.16372	2.2251	0.430909	-4.88707	3.50043	1.38663	0	0	RIKEN cDNA E330013P04 gene	19	NA	NA	NM_175355|NP_780564	Mm.245813	ENSMUSG00000053117	107376
Gpr88	1423171_at	5.16227	2.9879	0.578797	-4.76051	2.89207	1.86844	0	0	G-protein coupled receptor 88	3	-115952571	-115956402	NM_022427|NP_071872	Mm.40025	ENSMUSG00000068696	64378
Erbb3	1434606_at	5.1622	1.40245	0.271676	4.35081	-5.34358	0.992774	0	0	v-erb-b2 erythroblastic leukemia viral oncogene homolog 3 (avian)	10	-128006423	-128026557	NM_010153|NP_034283	Mm.373043	ENSMUSG00000018166	13867
Apoc1	1417561_at	5.16171	1.84691	0.357809	4.41263	-4.65978	0.247147	0	0	apolipoprotein C-I	7	-20274829	-20277945	NM_001110009|NM_007469|NP_001103479|NP_031495	Mm.182440	ENSMUSG00000040564	11812
Btbd11	1459839_x_at	5.16164	1.22238	0.236819	5.26755	-5.1058	-0.161749	0	0	BTB (POZ) domain containing 11	10	84850563	85123037	NM_001017525|NM_028709|NP_001017525|NP_082985	Mm.36544	ENSMUSG00000020042	74007
Dkk2	1420512_at	5.15984	3.6241	0.702367	-4.60708	3.02142	1.58566	0	0	dickkopf homolog 2 (Xenopus laevis)	3	131748264	131843268	NM_020265|NP_064661	Mm.103593	ENSMUSG00000028031	56811
Jmjd1a	1426810_at	5.15796	0.963091	0.186719	6.13217	-5.51055	-0.621616	0	0	jumonji domain containing 1A	6	-71538965	-71582680	NM_001038695|NM_173001|NP_001033784|NP_766589	Mm.260479	ENSMUSG00000053470	104263
Chfr	1433550_at	5.15672	1.28034	0.248285	5.06257	-5.1064	0.0438299	0	0	checkpoint with forkhead and ring finger domains	5	110564858	110600991	NM_172717|NP_766305	Mm.30264	ENSMUSG00000014668	231600
Ilk	1449942_a_at	5.1537	0.767469	0.148916	-7.34354	6.34059	1.00295	0	0	integrin linked kinase	7	112885261	112891434	NM_010562|NP_034692	Mm.274846	ENSMUSG00000030890	16202
Rab3il1	1428391_at	5.15299	1.37304	0.266455	-5.41907	4.27693	1.14214	0	0	RAB3A interacting protein (rabin3)-like 1	19	10092717	10110076	NM_144538|NP_653121	Mm.281969	ENSMUSG00000024663	74760
Tox	1425483_at	5.15206	0.955083	0.185379	-5.16492	6.37612	-1.2112	0	0	thymocyte selection-associated high mobility group box	4	-6614604	-6917870	NM_145711|NP_663757	Mm.475139	ENSMUSG00000041272	252838
Mfng	1416992_at	5.15114	1.84082	0.357362	-5.12429	3.48809	1.6362	0	0	MFNG O-fucosylpeptide 3-beta-N-acetylglucosaminyltransferase	15	-78586312	-78603875	NM_008595|NP_032621	Mm.149235	ENSMUSG00000018169	17305
Pak6	1455200_at	5.15092	2.98466	0.579442	3.32008	-4.64509	1.32501	0	0	p21 (CDKN1A)-activated kinase 6	2	118489038	118522972	NM_001033254|NP_001028426	Mm.241857	ENSMUSG00000074923	214230
Lpar1	1417143_at	5.14937	1.36587	0.265251	-5.59066	3.83702	1.75364	0	0	lysophosphatidic acid receptor 1	4	-58448123	-58566165	NM_010336|NM_172989|NP_034466|NP_766577	Mm.4772	ENSMUSG00000038668	14745
Kcne4	1418156_at	5.1486	2.78074	0.540096	-4.76068	3.09754	1.66314	0	0	potassium voltage-gated channel, Isk-related subfamily, gene 4	1	78813523	78816600	NM_021342|NP_067317	Mm.24386	ENSMUSG00000047330	57814
Gpr124	1418379_s_at	5.14744	2.51828	0.48923	-4.87738	2.90767	1.9697	0	0	G protein-coupled receptor 124	8	28196312	28233892	NM_054044|NP_473385	Mm.87046	ENSMUSG00000031486	78560
Cyp51	1450646_at	5.14524	0.73057	0.14199	-8.2255	5.15357	3.07193	0	0	cytochrome P450, family 51	5	-4080673	-4104697	NM_020010|NP_064394	Mm.140158	ENSMUSG00000001467	13121
Spata6	1438023_at	5.14322	0.864439	0.168074	-6.34507	6.14483	0.200241	0	0	spermatogenesis associated 6	4	111392614	111501745	NM_026470|NP_080746	Mm.275526	ENSMUSG00000034401	67946
Rbm47	1438021_at	5.14256	1.17675	0.228825	5.25781	-5.23547	-0.0223341	0	0	RNA binding motif protein 47	5	-66407795	-66489417	NM_001127382|NM_139065|NM_178446|NP_001120854|NP_620704|NP_848541	Mm.36863|Mm.400185|Mm.426431	ENSMUSG00000070780	245945
A930009L07Rik	1445124_at	5.14078	2.69162	0.523581	4.41613	-3.93966	-0.476467	0	0	RIKEN cDNA A930009L07 gene	15	NA	NA	NA	Mm.184971|Mm.397917	NA	402733
Cdc14a	1436913_at	5.13903	1.08457	0.211045	5.4065	-5.48516	0.0786648	0	0	CDC14 cell division cycle 14 homolog A (S. cerevisiae)	3	-115975470	-116126950	NM_001080818|NP_001074287	Mm.17647	ENSMUSG00000033502	229776
Ncam1	1450437_a_at	5.13898	1.88952	0.367683	-5.17231	2.9203	2.252	0	0	neural cell adhesion molecule 1	9	-49323243	-49607174	NM_001081445|NM_001113204|NM_010875|NP_001074914|NP_001106675|NP_035005	Mm.4974|Mm.439182	ENSMUSG00000039542	17967
Tfpi	1438530_at	5.13809	1.63019	0.317275	-4.88193	4.41509	0.466847	0	0	tissue factor pathway inhibitor	2	-84273016	-84314331	NM_011576|NP_035706	Mm.124316|Mm.447013	ENSMUSG00000027082	21788
LOC100047339	1431004_at	5.13783	1.24088	0.241519	-5.6427	4.35795	1.28475	0	0	similar to lysyl oxidase-like 2	14	NA	NA	XM_001477940|XP_001477990	NA	NA	100047339
Col11a1	1418599_at	5.13475	1.94168	0.378145	-5.00176	3.55883	1.44292	0	0	collagen, type XI, alpha 1	3	113733457	113923244	NM_007729|NP_031755	Mm.209715	ENSMUSG00000027966	12814
Flrt2	1456874_at	5.13427	1.45298	0.282996	-5.24147	4.26795	0.973517	0	0	fibronectin leucine rich transmembrane protein 2	12	96930463	97019235	NM_201518|NP_958926	Mm.341948	ENSMUSG00000047414	399558
Erc2	1434582_at	5.13032	1.67873	0.327217	-5.30309	3.14556	2.15753	0	0	ELKS/RAB6-interacting/CAST family member 2	14	28435627	29291723	NM_177814|NP_808482	Mm.318004	ENSMUSG00000040640	238988
Pde8a	1418406_at	5.12916	2.25196	0.43905	-4.88391	3.30879	1.57512	0	0	phosphodiesterase 8A	7	88358689	88478508	NM_008803|NP_032829	Mm.458069	ENSMUSG00000025584	18584
Six4	1427701_a_at	5.12913	0.859361	0.167545	7.17157	-4.23281	-2.93876	0	0	sine oculis-related homeobox 4 homolog (Drosophila)	12	-74201245	-74214232	NM_011382|NP_035512	Mm.249575	ENSMUSG00000034460	20474
Slc14a1	1448640_at	5.1283	1.85776	0.362257	-4.82587	4.07685	0.749024	0	0	solute carrier family 14 (urea transporter), member 1	18	-78296829	-78320061	NM_028122|NP_082398	Mm.33832	ENSMUSG00000059336	108052
Adamts4	1455965_at	5.12788	1.70842	0.333163	-5.14082	3.70549	1.43533	0	0	a disintegrin-like and metallopeptidase (reprolysin type) with thrombospondin type 1 motif, 4	1	173180552	173190053	NM_172845|NP_766433	Mm.475917	ENSMUSG00000006403	240913
Pkp3	1418832_at	5.12139	1.95948	0.382607	4.10449	-4.70539	0.600892	0	0	plakophilin 3	7	148265676	148276408	NM_019762|NP_062736	Mm.350037	ENSMUSG00000054065	56460
Aff2	1443847_x_at	5.11571	2.19513	0.429096	-4.82422	3.53165	1.29256	0	0	AF4/FMR2 family, member 2	21	66613505	67121212	NM_008032|NP_032058	Mm.466576	ENSMUSG00000031189	14266
4930503L19Rik	1454702_at	5.11554	1.06826	0.208827	-5.94331	4.76413	1.17917	0	0	RIKEN cDNA 4930503L19 gene	18	-70612793	-70632134	NM_172967|NP_766555	Mm.87470	ENSMUSG00000044906	269033
Fgf17	1456239_at	5.11104	1.77787	0.34785	5.01339	-3.79325	-1.22014	0	0	fibroblast growth factor 17	14	-71036011	-71042075	NM_008004|NP_032030	Mm.12814	ENSMUSG00000022101	14171
Mfsd2	1428223_at	5.11025	1.19586	0.234013	5.51702	-4.7152	-0.80182	0	0	major facilitator superfamily domain containing 2	4	-122624093	-122638413	NM_029662|NP_083938	Mm.331842	ENSMUSG00000028655	76574
Mon1b	1428712_at	5.11015	0.955881	0.187055	6.21877	-5.22362	-0.995148	0	0	MON1 homolog b (yeast)	8	116159485	116169079	NM_001048143|NM_173015|NP_001041608|NP_766603	Mm.74689	ENSMUSG00000033409|ENSMUSG00000078908	270096
Prss12	1420388_at	5.10811	2.00846	0.393189	-4.98818	3.31639	1.67179	0	0	protease, serine, 12 neurotrypsin (motopsin)	3	123149830	123209514	NM_008939|NP_032965	Mm.9431	ENSMUSG00000027978	19142
Tmem108	1454729_at	5.10665	1.19504	0.234016	5.0582	-5.25489	0.196688	0	0	transmembrane protein 108	9	-103386768	-103664130	NM_178638|NP_848753	Mm.384704	ENSMUSG00000042757	81907
Rassf10	1453201_at	5.10411	2.36158	0.462682	3.60823	-4.69217	1.08395	0	0	Ras association (RalGDS/AF-6) domain family (N-terminal) member 10	7	120097475	120100972	NM_175279|NP_780488	Mm.349943	ENSMUSG00000048962	78748
Vwc2	1455882_x_at	5.10401	1.58382	0.310309	-3.56362	5.27988	-1.71626	0	0	von Willebrand factor C domain containing 2	11	11014018	11163529	NM_177033|NP_796007	Mm.337851	ENSMUSG00000050830	319922
Hpn	1420712_a_at	5.10354	1.14781	0.224905	5.33162	-5.15884	-0.172785	0	0	hepsin	7	-31883743	-31900309	NM_001110252|NM_008281|NP_001103722|NP_032307	Mm.19182	ENSMUSG00000001249	15451
Lpcat1	1451359_at	5.09838	0.688846	0.135111	-8.10466	6.71708	1.38758	0	0	lysophosphatidylcholine acyltransferase 1	13	73604830	73651986	NM_145376|NP_663351	Mm.284649	ENSMUSG00000021608	210992
Epb4.1l2	1433491_at	5.09832	1.64472	0.3226	-5.28101	3.20597	2.07504	0	0	erythrocyte protein band 4.1-like 2	10	25128177	25243320	NM_013511|NP_038539	Mm.306026	ENSMUSG00000019978	13822
Pcmtd1	1435635_at	5.09794	0.937161	0.183831	5.97831	-5.67684	-0.301473	0	0	protein-L-isoaspartate (D-aspartate) O-methyltransferase domain containing 1	1	7079000	7163709	NM_183028|NP_898849	Mm.21539	ENSMUSG00000051285	319263
Ifit2	1418293_at	5.09352	1.09967	0.215896	-5.75853	4.78346	0.975069	0	0	interferon-induced protein with tetratricopeptide repeats 2	19	34625183	34651024	NM_008332|NP_032358	Mm.2036	ENSMUSG00000045932	15958
Epb4.1l2	1433490_s_at	5.09272	1.45713	0.28612	-5.42012	3.57284	1.84727	0	0	erythrocyte protein band 4.1-like 2	10	25128177	25243320	NM_013511|NP_038539	Mm.306026	ENSMUSG00000019978	13822
Gabrb1	1419719_at	5.08816	1.27924	0.251415	-5.44195	4.36842	1.07353	0	0	gamma-aminobutyric acid (GABA-A) receptor, subunit beta 1	5	72091254	72528483	NM_008069|NP_032095	Mm.38567	ENSMUSG00000029212	14400
Antxr2	1426708_at	5.08719	1.97285	0.387807	-5.03293	3.06247	1.97046	0	0	anthrax toxin receptor 2	5	-98313706	-98459981	NM_133738|NP_598499	Mm.24842	ENSMUSG00000029338	71914
Ncam1	1421966_at	5.08485	1.83459	0.360795	-5.14485	2.8564	2.28845	0	0	neural cell adhesion molecule 1	9	-49323243	-49607174	NM_001081445|NM_001113204|NM_010875|NP_001074914|NP_001106675|NP_035005	Mm.4974|Mm.439182	ENSMUSG00000039542	17967
C86942	1447095_at	5.08448	1.73677	0.341582	4.88755	-4.04593	-0.841618	0	0	expressed sequence C86942	9	NA	NA	NA	Mm.381850	NA	97564
Agtr2	1415832_at	5.08406	4.5475	0.894463	-4.44111	2.87439	1.56673	0	0	angiotensin II receptor, type 2	21	21061751	21065957	NM_007429|NP_031455	Mm.2679	ENSMUSG00000068122	11609
Fgfbp1	1419086_at	5.08201	1.74022	0.342427	3.86697	-4.97024	1.10327	0	0	fibroblast growth factor binding protein 1	5	-44370098	-44373001	NM_008009|NP_032035	Mm.46053	ENSMUSG00000048373	14181
Coro1a	1455269_a_at	5.07927	2.71347	0.534223	-4.68727	3.13246	1.55481	0	0	coronin, actin binding protein 1A	7	-133843287	-133848268	NM_009898|NP_034028	Mm.290482	ENSMUSG00000030707	12721
Hpgd	1419906_at	5.0788	2.63704	0.519225	-4.52597	3.63563	0.890341	0	0	hydroxyprostaglandin dehydrogenase 15 (NAD)	8	58773348	58799843	NM_008278|NP_032304	Mm.18832	ENSMUSG00000031613	15446
Ablim1	1454708_at	5.07826	0.925456	0.182239	4.85919	-6.48246	1.62327	0	0	actin-binding LIM protein 1	19	-57107753	-57193499	NM_001103177|NM_001103178|NM_178688|NP_001096647|NP_001096648|NP_848803	Mm.217161|Mm.446592	ENSMUSG00000025085	226251
Spin4	1427985_at	5.07794	1.26767	0.249642	-5.62308	3.92878	1.69429	0	0	spindlin family, member 4	21	-92217845	-92222021	NM_178753|NP_848868	Mm.115205	ENSMUSG00000071722	270624
Prcp	1452191_at	5.07694	0.787499	0.155113	-7.05721	5.91283	1.14438	0	0	prolylcarboxypeptidase (angiotensinase C)	7	100023806	100082509	NM_028243|NP_082519	Mm.389969	ENSMUSG00000061119	72461
4933439C20Rik	1434975_x_at	5.07455	0.835183	0.164583	6.54124	-5.93283	-0.608415	0	0	RIKEN cDNA 4933439C20 gene	22	NA	NA	NR_003518	Mm.247625|Mm.335641	ENSMUSG00000058140	66776
B830012L14Rik	1439311_at	5.07404	1.43882	0.283564	-5.4263	1.90044	3.52586	0	0	RIKEN cDNA B830012L14 gene	12	NA	NA	XM_001476751|XM_001478678|XP_001476801|XP_001478728	Mm.136993|Mm.463337	NA	320085
4631426J05Rik	1426514_at	5.07397	1.1186	0.220459	5.50825	-4.98269	-0.525559	0	0	RIKEN cDNA 4631426J05 gene	7	-139427937	-139508838	NM_029935|NP_084211	Mm.213582	ENSMUSG00000030930	77590
Gpc6	1419688_at	5.07069	1.61299	0.318102	-5.11785	3.79545	1.3224	0	0	glypican 6	14	117324536	118378751	NM_001079844|NM_011821|NP_001073313|NP_035951	Mm.440025|Mm.473944	ENSMUSG00000058571	23888
Mef2c	1451507_at	5.0647	3.02172	0.596624	-4.64515	2.86411	1.78104	0	0	myocyte enhancer factor 2C	13	83643193	83802948	NM_025282|NP_079558	Mm.24001|Mm.392364|Mm.428347|Mm.451574	ENSMUSG00000005583	17260
Prrx1	1425527_at	5.06367	2.84754	0.562346	-4.62827	3.13582	1.49245	0	0	paired related homeobox 1	1	-165185407	-165243781	NM_001025570|NM_011127|NM_175686|NP_001020741|NP_035257|NP_783617	Mm.288642	ENSMUSG00000026586	18933
Sh3rf1	1455149_at	5.06186	1.23105	0.243201	4.71654	-5.29812	0.581581	0	0	SH3 domain containing ring finger 1	8	63702967	63874869	NM_021506|NP_067481	Mm.27949	ENSMUSG00000031642	59009
Ank2	1434264_at	5.06043	1.43117	0.282817	-5.35987	3.73606	1.62382	0	0	ankyrin 2, brain	3	-126624524	-126646304	NM_001034168|NM_178655|NP_001029340|NP_848770	Mm.220242|Mm.461850	ENSMUSG00000032826	109676
Clcn5	1429400_at	5.05866	1.19897	0.237014	-5.64189	4.22333	1.41855	0	0	chloride channel 5	21	-6736598	-6765812	NM_016691|NP_057900	Mm.254370	ENSMUSG00000004317	12728
Ddx19b	1425205_at	5.05692	1.08406	0.214371	5.94369	-4.30845	-1.63524	0	0	DEAD (Asp-Glu-Ala-Asp) box polypeptide 19b	8	-113527087	-113551664	NM_172284|NP_758488	Mm.475908	ENSMUSG00000033658	234733
S1pr1	1423571_at	5.05571	1.5853	0.313567	-4.84727	4.32099	0.526273	0	0	sphingosine-1-phosphate receptor 1	3	-115413356	-115417965	NM_007901|NP_031927	Mm.982	ENSMUSG00000045092	13609
A830007P12Rik	1424829_at	5.05511	1.08858	0.215342	5.55615	-5.01077	-0.545383	0	0	RIKEN cDNA A830007P12 gene	2	-25048239	-25052133	NM_146115|NP_666227	Mm.119747	ENSMUSG00000059555	227612
Cux1	1451435_at	5.05381	1.28336	0.253938	4.62235	-5.20547	0.583118	0	0	cut-like homeobox 1	5	-136750114	-137043275	NM_009986|NM_198602|NP_034116|NP_941004	Mm.320317	ENSMUSG00000029705	13047
Gnb4	1419469_at	5.05281	2.33179	0.461483	-4.7342	3.34191	1.39229	0	0	guanine nucleotide binding protein (G protein), beta 4	3	-32482449	-32515457	NM_013531|NP_038559	Mm.139192	ENSMUSG00000027669	14696
Opcml	1435612_at	5.05206	1.33417	0.264083	-4.86227	4.87092	-0.0086437	0	0	opioid binding protein/cell adhesion molecule-like	9	27598853	28732633	NM_177906|NP_808574	Mm.379474	ENSMUSG00000062257	330908
Pnma2	1437018_at	5.05038	1.29621	0.256657	-5.13001	4.67082	0.459193	0	0	paraneoplastic antigen MA2	14	67530044	67538898	NM_175498|NP_780707	Mm.44358	ENSMUSG00000046204	239157
B130021B11Rik	1437558_at	5.04735	1.08001	0.213975	5.59189	-4.98093	-0.610967	0	0	RIKEN cDNA B130021B11 gene	15	NA	NA	NA	Mm.439217|Mm.460607	NA	320860
Rasgef1b	1454742_at	5.04554	1.12138	0.222251	5.9559	-3.75398	-2.20192	0	0	RasGEF domain family, member 1B	5	-99646438	-99681946	NM_145839|NM_181318|NP_665838|NP_851835	Mm.259074	ENSMUSG00000029333	320292
Gabra4	1429330_at	5.04462	1.45268	0.287966	-5.30149	3.73571	1.56578	0	0	gamma-aminobutyric acid (GABA-A) receptor, subunit alpha 4	5	-71960972	-72049547	NM_010251|NP_034381	Mm.248731	ENSMUSG00000029211	14397
Ubxn2a	1425019_at	5.04334	0.784906	0.155632	6.09582	-6.83831	0.74249	0	0	UBX domain protein 2A	12	-4885837	-4914326	NM_145441|NP_663416	Mm.259170|Mm.392479	ENSMUSG00000020634	217379
Flrt3	1453102_at	5.04306	0.906306	0.179713	5.84231	-5.86473	0.0224229	0	0	fibronectin leucine rich transmembrane protein 3	2	-140483936	-140497205	NM_178382|NP_848469	Mm.426781	ENSMUSG00000051379	71436
Cdh1	1448261_at	5.04252	4.83047	0.957948	2.75655	-4.39586	1.63931	0	0	cadherin 1	8	109127267	109194146	NM_009864|NP_033994	Mm.35605	ENSMUSG00000000303	12550
Fmod	1437685_x_at	5.04173	1.6805	0.333319	4.05605	-4.86745	0.811401	0	0	fibromodulin	1	135934091	135944854	NM_021355|NP_067330	Mm.287146	ENSMUSG00000041559	14264
NA	1442525_at	5.04085	0.840815	0.1668	6.94065	-4.80302	-2.13763	0	0	NA	NA	NA	NA	NA	NA	NA	NA
Dci	1418321_at	5.03953	0.818895	0.162494	-6.70616	5.73214	0.974019	0	0	dodecenoyl-Coenzyme A delta isomerase (3,2 trans-enoyl-Coenyme A isomerase)	17	24563627	24576259	NM_010023|NP_034153	Mm.291743	ENSMUSG00000024132	13177
Fzd10	1455689_at	5.03948	1.30718	0.259388	4.41392	-5.251	0.837086	0	0	frizzled homolog 10 (Drosophila)	5	129106980	129109968	NM_175284|NP_780493	Mm.197628	ENSMUSG00000054709	93897
Colec12	1419693_at	5.03872	1.39765	0.277383	-5.28194	3.99635	1.28559	0	0	collectin sub-family member 12	18	9707645	9877993	NM_130449|NP_569716	Mm.218571	ENSMUSG00000036103	140792
Cdh13	1423551_at	5.03847	2.06047	0.408948	4.03895	-4.52301	0.484057	0	0	cadherin 13	8	120807654	121847348	NM_019707|NP_062681	Mm.334841	ENSMUSG00000031841	12554
Cldn11	1416003_at	5.03677	0.956088	0.189822	-4.37176	6.38394	-2.01218	0	0	claudin 11	3	31048912	31063240	NM_008770|NP_032796	Mm.4425	ENSMUSG00000037625	18417
Fhl2	1419184_a_at	5.03627	0.777468	0.154374	-6.94198	6.02936	0.912618	0	0	four and a half LIM domains 2	1	-43179918	-43220806	NM_010212|NP_034342	Mm.6799	ENSMUSG00000008136	14200
Ghr	1451871_a_at	5.03395	0.926091	0.183969	-6.39912	4.76085	1.63827	0	0	growth hormone receptor	15	-3277524	-3421487	NM_001048147|NM_001048178|NM_010284|NP_001041612|NP_001041643|NP_034414	Mm.3986	ENSMUSG00000055737	14600
Gyg	1448429_at	5.03374	0.970862	0.192871	-6.1742	4.74369	1.43052	0	0	glycogenin	3	-20021969	-20054995	NM_013755|NP_038783	Mm.6375	ENSMUSG00000019528	27357
Clcn3	1416610_a_at	5.03122	1.14294	0.227169	4.82805	-5.42016	0.592114	0	0	chloride channel 3	8	-63389185	-63433596	NM_007711|NM_173873|NM_173874|NM_173876|NP_031737|NP_776298|NP_776299|NP_776301	Mm.25263|Mm.259751	ENSMUSG00000004319	12725
5730507A09Rik	1433945_at	5.0276	2.26493	0.450499	-4.64587	3.56786	1.07801	0	0	RIKEN cDNA 5730507A09 gene	7	-71900981	-72301414	NM_183087|NP_898910	Mm.441986	ENSMUSG00000030518	70638
Ror1	1429313_at	5.02629	1.60427	0.319176	-4.93474	4.04876	0.885975	0	0	receptor tyrosine kinase-like orphan receptor 1	4	99768395	100115150	NM_013845|NP_038873	Mm.57252|Mm.475935	ENSMUSG00000035305	26563
Sh3gl3	1432103_a_at	5.02584	1.71644	0.341524	-5.08337	3.33825	1.74511	0	0	SH3-domain GRB2-like 3	7	89408481	89455927	NM_017400|NP_059096	Mm.736|Mm.432002	ENSMUSG00000030638	20408
Cldn23	1424409_at	5.02539	3.63081	0.722493	3.16282	-4.40814	1.24532	0	0	claudin 23	8	-36887765	-36889613	NM_027998|NP_082274	Mm.37817	ENSMUSG00000055976	71908
Sox9	1451538_at	5.02464	1.00799	0.20061	5.68373	-5.22051	-0.463215	0	0	SRY-box containing gene 9	11	112643523	112649071	NM_011448|NP_035578	Mm.286407	ENSMUSG00000000567	20682
Hip1r	1425553_s_at	5.02152	0.961786	0.191533	5.43307	-5.76536	0.332294	0	0	huntingtin interacting protein 1 related	5	124423647	124453209	NM_145070|NP_659507	Mm.149954	ENSMUSG00000000915	29816
Trp63	1452027_a_at	5.02095	3.9082	0.77838	2.77306	-4.46253	1.68947	0	0	transformation related protein 63	16	25683850	25892174	NM_001127259|NM_001127260|NM_001127261|NM_001127262|NM_001127263|NM_001127264|NM_001127265|NM_011641|NP_001120731|NP_001120732|NP_001120733|NP_001120734|NP_001120735|NP_001120736|NP_001120737|NP_035771	Mm.20894	ENSMUSG00000022510	22061
Vps36	1452898_at	5.01579	1.02565	0.204484	5.52612	-5.26891	-0.257219	0	0	vacuolar protein sorting 36 (yeast)	8	23303331	23329069	NM_027338|NP_081614	Mm.41453|Mm.474298	ENSMUSG00000031479	70160
Nmt2	1454919_at	5.01541	1.1321	0.225725	4.87573	-5.38321	0.507472	0	0	N-myristoyltransferase 2	2	3201559	3243641	NM_008708|NP_032734	Mm.65021|Mm.392918	ENSMUSG00000026643	18108
Kcna4	1438613_at	5.01399	1.37059	0.273353	-5.14432	4.2802	0.864122	0	0	potassium voltage-gated channel, shaker-related subfamily, member 4	2	107130810	107138659	NM_021275|NP_067250	Mm.142718	ENSMUSG00000042604	16492
Slit2	1424659_at	5.00973	1.36855	0.273178	-4.96133	4.54845	0.412876	0	0	slit homolog 2 (Drosophila)	5	48374393	48697017	NM_178804|NP_848919	Mm.289739|Mm.475500	ENSMUSG00000031558	20563
Sfrp1	1448395_at	5.00915	1.02538	0.2047	-5.85541	4.76046	1.09495	0	0	secreted frizzled-related protein 1	8	24521989	24560104	NM_013834|NP_038862	Mm.281691	ENSMUSG00000031548	20377
Nope	1416474_at	5.00886	1.82888	0.365129	-4.86893	3.63904	1.22988	0	0	neighbor of Punc E11	9	64949301	64985750	NM_020043|NP_064427	Mm.209041	ENSMUSG00000032816	56741
Gas1	1456322_at	5.00649	0.986901	0.197124	-6.06092	4.67166	1.38926	0	0	growth arrest specific 1	13	-60275765	-60278726	NM_008086|NP_032112	Mm.22701	ENSMUSG00000052957	14451
NA	1448021_at	5.00439	2.46009	0.491587	-4.65565	3.21547	1.44018	0	0	NA	NA	NA	NA	NA	NA	NA	NA
Syt16	1434429_at	5.00413	1.45118	0.289997	-5.14715	3.96363	1.18352	0	0	synaptotagmin XVI	12	75098747	75368903	NM_172804|NP_766392	Mm.311393|Mm.398210	ENSMUSG00000044912	238266
Psph	1415673_at	5.00384	1.33955	0.267705	4.97236	-4.5991	-0.373269	0	0	phosphoserine phosphatase	5	-130271439	-130293080	NM_133900|NP_598661	Mm.271784	ENSMUSG00000029446	100678
Msx2	1449559_at	5.00322	1.14413	0.228679	4.8907	-5.29693	0.406238	0	0	homeobox, msh-like 2	13	-53562249	-53568149	NM_013601|NP_038629	Mm.1763	ENSMUSG00000021469	17702
Ednra	1433525_at	4.99649	2.8332	0.567038	-4.53747	3.17408	1.3634	0	0	endothelin receptor type A	8	-80186927	-80248351	NM_010332|NP_034462	Mm.283168|Mm.392296	ENSMUSG00000031616	13617
Arhgap8	1451320_at	4.99353	1.43237	0.286846	4.16659	-5.05696	0.890372	0	0	Rho GTPase activating protein 8	15	84550531	84602631	NM_028455|NP_082731	Mm.128411	ENSMUSG00000078954	73167
Adamts5	1422561_at	4.99281	1.44406	0.289228	-5.07746	4.08956	0.987899	0	0	a disintegrin-like and metallopeptidase (reprolysin type) with thrombospondin type 1 motif, 5 (aggrecanase-2)	16	-85858401	-85901370	NM_011782|NP_035912	Mm.112933|Mm.437478	ENSMUSG00000022894	23794
Ddr2	1455688_at	4.99238	2.67429	0.535674	-4.62508	2.99297	1.63211	0	0	discoidin domain receptor family, member 2	1	-171902437	-172019075	NM_022563|NP_072075	Mm.229249	ENSMUSG00000026674	18214
Slc14a1	1428114_at	4.99222	2.68601	0.538039	-4.22699	3.86934	0.35765	0	0	solute carrier family 14 (urea transporter), member 1	18	-78296829	-78320061	NM_028122|NP_082398	Mm.33832	ENSMUSG00000059336	108052
Nope	1416473_a_at	4.9878	1.89433	0.379792	-4.80251	3.59523	1.20729	0	0	neighbor of Punc E11	9	64949301	64985750	NM_020043|NP_064427	Mm.209041	ENSMUSG00000032816	56741
Zcchc24	1428432_at	4.98514	2.17655	0.436609	-4.52091	3.78274	0.738168	0	0	zinc finger, CCHC domain containing 24	14	-26531125	-26588342	NM_001101433|NP_001094903|XM_908180|XM_975187|XP_913273|XP_980281	Mm.41904	ENSMUSG00000055538	71918
NA	1443124_at	4.98279	2.6201	0.525829	-4.66212	2.81581	1.84631	0	0	NA	NA	NA	NA	NA	NA	NA	NA
Ddx19b	1424590_at	4.98113	1.4915	0.29943	4.8182	-4.34876	-0.469449	0	0	DEAD (Asp-Glu-Ala-Asp) box polypeptide 19b	8	-113527087	-113551664	NM_172284|NP_758488	Mm.475908	ENSMUSG00000033658	234733
Fam60a	1415875_at	4.97985	1.18673	0.238307	4.98562	-4.99974	0.0141198	0	0	family with sequence similarity 60, member A	6	-148869580	-148894954	NM_019643|NP_062617	Mm.18637	ENSMUSG00000039985	56306
Prkd1	1422673_at	4.97321	1.29867	0.261134	-5.23691	4.2217	1.01521	0	0	protein kinase D1	12	-51442218	-51750210	NM_008858|NP_032884	Mm.133719	ENSMUSG00000002688	18760
Prrx1	1425526_a_at	4.97308	2.92123	0.587408	-4.54928	2.93067	1.6186	0	0	paired related homeobox 1	1	-165185407	-165243781	NM_001025570|NM_011127|NM_175686|NP_001020741|NP_035257|NP_783617	Mm.288642	ENSMUSG00000026586	18933
Scamp1	1426775_s_at	4.97213	0.801734	0.161246	6.63216	-5.72639	-0.90577	0	0	secretory carrier membrane protein 1	13	-94971387	-95055236	NM_029153|NP_083429	Mm.201455	ENSMUSG00000021687	107767
NA	1446475_at	4.97211	1.11566	0.224383	-5.26981	4.9505	0.319303	0	0	NA	NA	NA	NA	NA	NA	NA	NA
Csf2rb	1455660_at	4.97064	0.777965	0.156512	-5.55804	6.96017	-1.40213	0	0	colony stimulating factor 2 receptor, beta, low-affinity (granulocyte-macrophage)	15	78156419	78181431	NM_007780|NP_031806	Mm.235324	ENSMUSG00000071713	12983
Pcdh10	1421311_at	4.97055	1.57183	0.316229	-5.17155	3.18168	1.98987	0	0	protocadherin 10	3	45182319	45238501	NM_001098170|NM_001098171|NM_001098172|NM_011043|NP_001091640|NP_001091641|NP_001091642|NP_035173	Mm.242644|Mm.473002	ENSMUSG00000049100	18526
Plxdc2	1431110_at	4.96938	1.10643	0.222649	-5.54478	4.58612	0.958666	0	0	plexin domain containing 2	2	16277948	16673742	NM_026162|NP_080438	Mm.313938|Mm.394655	ENSMUSG00000026748	67448
OTTMUSG00000009332	1434193_at	4.96661	0.939896	0.189243	5.46113	-5.70003	0.2389	0	0	predicted gene, OTTMUSG00000009332	4	126803289	126806888	NM_001099319|NP_001092789|XM_001474551|XM_001477508|XP_001474601|XP_001477558	Mm.392655	ENSMUSG00000070737	100039968
Slc2a1	1426599_a_at	4.96625	0.577986	0.116383	8.17114	-9.40985	1.23871	0	0	solute carrier family 2 (facilitated glucose transporter), member 1	4	118781349	118809934	NM_011400|NP_035530	Mm.21002	ENSMUSG00000028645	20525
Fcgrt	1416978_at	4.96543	1.09418	0.22036	-5.20913	5.09625	0.112881	0	0	Fc receptor, IgG, alpha chain transporter	7	-52348362	-52359192	NM_010189|NP_034319	Mm.3303	ENSMUSG00000003420	14132
E330009J07Rik	1457699_at	4.9651	1.03585	0.208627	5.79062	-4.58716	-1.20346	0	0	RIKEN cDNA E330009J07 gene	6	-40357496	-40386132	NM_175528|NP_780737	Mm.333006	ENSMUSG00000037172	243780
Etv5	1450082_s_at	4.96436	0.974955	0.196391	5.29501	-5.61956	0.324558	0	0	ets variant gene 5	16	-22381385	-22439643	NM_023794|NP_076283	Mm.155708	ENSMUSG00000013089	104156
Bcam	1424791_a_at	4.96272	0.881488	0.177622	6.04462	-5.52927	-0.515345	0	0	basal cell adhesion molecule	7	-20341486	-20355881	NM_020486|NP_065232	Mm.29236	ENSMUSG00000002980	57278
3830417A13Rik	1430162_at	4.9624	2.94158	0.592775	3.46379	-4.34847	0.884687	0	0	RIKEN cDNA 3830417A13 gene	21	61426736	61431953	NM_027512|NP_081788	Mm.54544	ENSMUSG00000031179	70696
Ovol1	1419051_at	4.95694	1.39979	0.282389	4.98744	-4.25726	-0.730185	0	0	OVO homolog-like 1 (Drosophila)	19	-5549136	-5560575	NM_019935|NP_064319	Mm.280225	ENSMUSG00000024922	18426
Tnfrsf19	1415921_a_at	4.95605	0.911101	0.183836	5.58327	-5.75479	0.171516	0	0	tumor necrosis factor receptor superfamily, member 19	14	-61582872	-61665306	NM_013869|NP_038897	Mm.281356	ENSMUSG00000060548	29820
Gna14	1449848_at	4.95341	1.61192	0.325415	-4.04095	4.79597	-0.75502	0	0	guanine nucleotide binding protein, alpha 14	19	16510156	16685308	NM_008137|NP_032163	Mm.313181	ENSMUSG00000024697	14675
Dusp3	1456769_at	4.94998	1.60696	0.32464	-4.82738	3.98571	0.841675	0	0	dual specificity phosphatase 3 (vaccinia virus phosphatase VH1-related)	11	-101835472	-101846084	NM_028207|NP_082483	Mm.196295|Mm.229761	ENSMUSG00000003518	72349
Rhox4b	1419229_at	4.94997	1.38328	0.279452	4.28761	-4.9844	0.696788	0	0	reproductive homeobox 4B	21	34847000	34851785	NM_021300|NP_067275	Mm.327419	ENSMUSG00000071771	57737
Fam167b	1455587_at	4.94985	0.622237	0.125708	-8.68029	6.86831	1.81198	0	0	family with sequence similarity 167, member B	4	-129254058	-129255824	NM_182783|NP_877584	Mm.20377	ENSMUSG00000050493	230766
NA	1438072_at	4.94739	1.15941	0.234349	-5.54113	1.38277	4.15836	0	0	NA	NA	NA	NA	NA	NA	NA	NA
Tmem119	1451344_at	4.94658	2.48526	0.50242	-4.63348	2.97383	1.65965	0	0	transmembrane protein 119	5	-114243737	-114250361	NM_146162|NP_666274	Mm.41681	ENSMUSG00000054675	231633
NA	1442698_at	4.94612	1.28462	0.259723	-5.08035	4.44338	0.636974	0	0	NA	NA	NA	NA	NA	NA	NA	NA
Pdgfrb	1436970_a_at	4.94518	1.74746	0.353366	-4.95416	3.27587	1.67829	0	0	platelet derived growth factor receptor, beta polypeptide	18	61205094	61244713	NM_008809|NP_032835	Mm.4146	ENSMUSG00000024620	18596
Kremen1	1435472_at	4.94285	1.04573	0.211563	4.86723	-5.53297	0.665745	0	0	kringle containing transmembrane protein 1	11	-5091555	-5161613	NM_032396|NP_115772	Mm.209989	ENSMUSG00000020393	84035
Npy	1419127_at	4.94256	0.998651	0.202051	-5.72367	4.8933	0.83037	0	0	neuropeptide Y	6	49772727	49779504	NM_023456|NP_075945	Mm.154796	ENSMUSG00000029819	109648
F11r	1424595_at	4.94109	1.0845	0.219487	5.26376	-5.00211	-0.261641	0	0	F11 receptor	1	173367691	173394724	NM_172647|NP_766235	Mm.294882	ENSMUSG00000038235	16456
Sfn	1448612_at	4.93918	1.27975	0.259102	4.49969	-5.03742	0.537738	0	0	stratifin	4	-133156470	-133158083	NM_018754|NP_061224	Mm.44482	ENSMUSG00000047281	55948
Pcdh17	1436920_at	4.93881	1.25547	0.254204	-5.46133	3.68742	1.77392	0	0	protocadherin 17	14	84845480	84934001	NM_001013753|NP_001013775	Mm.153643	ENSMUSG00000035566	219228
Snx31	1453177_at	4.93495	2.07883	0.421248	3.6971	-4.54775	0.850653	0	0	sorting nexin 31	15	-36433816	-36485327	NM_025712|NP_079988	Mm.253627	ENSMUSG00000013611	66696
Tal1	1449389_at	4.93426	1.49072	0.302115	-4.95577	3.97606	0.979709	0	0	T-cell acute lymphocytic leukemia 1	4	114732131	114744360	NM_011527|NP_035657	Mm.439685	ENSMUSG00000028717	21349
Socs2	1418507_s_at	4.93389	0.880205	0.1784	5.58701	-5.90761	0.320602	0	0	suppressor of cytokine signaling 2	10	-94874675	-94879455	NM_007706|NP_031732	Mm.4132|Mm.440128	ENSMUSG00000020027	216233
Tcn2	1448200_at	4.93344	0.604018	0.122433	8.92011	-7.15583	-1.76428	0	0	transcobalamin 2	11	-3817082	-3831964	NM_001130458|NM_001130459|NM_015749|NP_001123930|NP_001123931|NP_056564	Mm.20948	ENSMUSG00000020432	21452
Runx1t1	1437784_at	4.93175	2.45343	0.497477	-4.62349	2.98652	1.63697	0	0	runt-related transcription factor 1; translocated to, 1 (cyclin D-related)	4	13670448	13820790	NM_001111026|NM_001111027|NM_009822|NP_001104496|NP_001104497|NP_033952	Mm.4909|Mm.470961	ENSMUSG00000006586	12395
Bmp7	1432410_a_at	4.93157	1.85771	0.376696	3.98378	-4.5354	0.551617	0	0	bone morphogenetic protein 7	2	-172695188	-172765794	NM_007557|NP_031583	Mm.595	ENSMUSG00000008999	12162
Prps2	1420637_at	4.93121	1.06651	0.216278	5.55484	-4.65404	-0.900806	0	0	phosphoribosyl pyrophosphate synthetase 2	21	-163784264	-163820631	NM_026662|NP_080938	Mm.272955	ENSMUSG00000025742	110639
Slc16a14	1439661_at	4.92983	1.40326	0.284646	-4.98368	4.16162	0.822056	0	0	solute carrier family 16 (monocarboxylic acid transporters), member 14	1	-84903279	-84931658	NM_027921|NP_082197	Mm.158754	ENSMUSG00000026220	71781
Coro1a	1416246_a_at	4.92784	2.72207	0.552387	-4.55131	2.90874	1.64257	0	0	coronin, actin binding protein 1A	7	-133843287	-133848268	NM_009898|NP_034028	Mm.290482	ENSMUSG00000030707	12721
Aif1	1418204_s_at	4.92369	0.984094	0.199869	-5.12676	5.57999	-0.453236	0	0	allograft inflammatory factor 1	17	-35307936	-35312946	NM_019467|NP_062340	Mm.10747	ENSMUSG00000024397	11629
Dab2	1429693_at	4.92188	1.92064	0.390224	-4.85108	1.82294	3.02814	0	0	disabled homolog 2 (Drosophila)	15	6249788	6390709	NM_001008702|NM_001037905|NM_001102400|NM_023118|NP_001008702|NP_001032994|NP_001095870|NP_075607	Mm.240830	ENSMUSG00000022150	13132
Mmrn2	1456768_a_at	4.92064	1.47683	0.30013	-4.92541	4.02419	0.901224	0	0	multimerin 2	14	35188689	35217472	NM_153127|NP_694767	Mm.272673	ENSMUSG00000041445	105450
Them5	1453801_at	4.91487	1.1743	0.238928	5.49539	-4.00411	-1.49128	0	0	thioesterase superfamily member 5	3	94146020	94151272	NM_025416|NP_079692	Mm.180200	ENSMUSG00000028148	66198
Fahd2a	1431190_x_at	4.91275	0.652651	0.132848	8.14266	-6.21434	-1.92832	0	0	fumarylacetoacetate hydrolase domain containing 2A	2	-127261950	-127270241	NM_029629|NP_083905	Mm.288676	ENSMUSG00000027371	68126
Cd34	1416072_at	4.91083	3.1387	0.639138	-4.46874	2.72615	1.74259	0	0	CD34 antigen	1	196765014	196787486	NM_001111059|NM_133654|NP_001104529|NP_598415	Mm.29798	ENSMUSG00000016494	12490
Wfikkn2	1428811_at	4.90902	1.2108	0.246648	-5.20991	4.39248	0.817436	0	0	WAP, follistatin/kazal, immunoglobulin, kunitz and netrin domain containing 2	11	-94098911	-94103863	NM_181819|NP_861540	Mm.342216|Mm.450041	ENSMUSG00000044177|ENSMUSG00000048934	278507
Unc5c	1449522_at	4.90878	1.0542	0.214759	-5.6721	4.40862	1.26348	0	0	unc-5 homolog C (C. elegans)	3	141128527	141497886	NM_009472|NP_033498	Mm.24430	ENSMUSG00000059921	22253
Gpx7	1417836_at	4.9084	1.10116	0.224342	-5.54542	4.34236	1.20307	0	0	glutathione peroxidase 7	4	-108072821	-108079318	NM_024198|NP_077160	Mm.20164	ENSMUSG00000028597	67305
NA	1440220_at	4.90551	1.94026	0.395526	3.78859	-4.54445	0.755864	0	0	NA	NA	NA	NA	NA	NA	NA	NA
Prps2	1420638_at	4.90539	1.10667	0.225603	4.75252	-5.27919	0.526676	0	0	phosphoribosyl pyrophosphate synthetase 2	21	-163784264	-163820631	NM_026662|NP_080938	Mm.272955	ENSMUSG00000025742	110639
Large	1417435_at	4.9053	0.738053	0.15046	-7.06086	5.74914	1.31172	0	0	like-glycosyltransferase	8	-75338497	-75876455	NM_010687|NP_034817	Mm.324371|Mm.475159	ENSMUSG00000004383	16795
Mycl1	1422088_at	4.90464	1.45263	0.296173	4.75473	-4.30396	-0.450776	0	0	v-myc myelocytomatosis viral oncogene homolog 1, lung carcinoma derived (avian)	4	122673341	122679723	NM_008506|NP_032532	Mm.1055|Mm.440598	ENSMUSG00000028654	16918
Acad11	1454647_at	4.90367	1.46546	0.298849	4.78022	-4.23587	-0.54435	0	0	acyl-Coenzyme A dehydrogenase family, member 11	9	103966032	104029976	NM_175324|NP_780533	Mm.41274	ENSMUSG00000032558	102632
Nefl	1426255_at	4.90316	2.61337	0.532997	-4.49818	3.12702	1.37116	0	0	neurofilament, light polypeptide	14	68701940	68705794	NM_010910|NP_035040	Mm.1956	ENSMUSG00000022055	18039
Prrx1	1432129_a_at	4.90125	2.97608	0.60721	-4.44701	2.94915	1.49785	0	0	paired related homeobox 1	1	-165185407	-165243781	NM_001025570|NM_011127|NM_175686|NP_001020741|NP_035257|NP_783617	Mm.288642	ENSMUSG00000026586	18933
Slc4a1	1434502_x_at	4.89841	3.19693	0.652647	-4.40271	2.92747	1.47524	0	0	solute carrier family 4 (anion exchanger), member 1	11	-102210140	-102226429	NM_011403|NP_035533	Mm.7248	ENSMUSG00000006574	20533
Klhl30	1452707_at	4.89757	1.62855	0.332521	-4.89337	3.59425	1.29912	0	0	kelch-like 30 (Drosophila)	1	93247649	93258981	NM_027551|NP_081827	Mm.68617	ENSMUSG00000026308	70788
Naaladl2	1430934_at	4.89449	0.940768	0.19221	5.31617	-5.58146	0.265289	0	0	N-acetylated alpha-linked acidic dipeptidase-like 2	3	NA	NA	XM_910834|XM_975226|XP_915927|XP_980320	Mm.448351	ENSMUSG00000074666|ENSMUSG00000074667	635702
Col17a1	1418799_a_at	4.89287	2.72478	0.556888	3.4474	-4.32388	0.876481	0	0	collagen, type XVII, alpha 1	19	-47720851	-47766584	NM_007732|NP_031758	Mm.1225	ENSMUSG00000025064	12821
Stra13	1416553_at	4.89262	0.561848	0.114836	-8.80085	9.00954	-0.208691	0	0	stimulated by retinoic acid 13	11	-120572254	-120575081	NM_016665|NP_057874	Mm.259716	ENSMUSG00000025144	20892
BC050092	1443688_at	4.8924	1.10523	0.225907	5.30134	-4.68141	-0.619925	0	0	cDNA sequence BC050092	9	-22051873	-22064339	NM_181419|NP_852084	Mm.292381	ENSMUSG00000062794	235048
Cxxc5	1431469_a_at	4.89148	0.68172	0.139369	8.02519	-4.57075	-3.45445	0	0	CXXC finger 5	18	35989471	36021342	NM_133687|NP_598448	Mm.94560	ENSMUSG00000046668	67393
Vcam1	1448162_at	4.88985	3.44639	0.704803	-4.41271	2.58603	1.82667	0	0	vascular cell adhesion molecule 1	3	-115812937	-115832606	NM_011693|NP_035823	Mm.76649|Mm.440909	ENSMUSG00000027962	22329
Eya1	1457424_at	4.88834	2.70515	0.553389	3.49659	-4.29865	0.802055	0	0	eyes absent 1 homolog (Drosophila)	1	-14159038	-14300280	NM_010164|NP_034294	Mm.250185	ENSMUSG00000025932	14048
2010320M18Rik	1434792_at	4.88713	0.865205	0.177037	6.48342	-4.37536	-2.10805	0	0	RIKEN cDNA 2010320M18 gene	8	NA	NA	NA	Mm.271208	NA	72093
Paqr5	1456654_at	4.88545	0.754606	0.15446	4.70715	-7.20278	2.49563	0	0	progestin and adipoQ receptor family member V	9	-61801544	-61874597	NM_028748|NP_083024	Mm.273267	ENSMUSG00000032278	74090
0610007N19Rik	1429027_at	4.88192	1.01467	0.207841	-5.46056	4.92598	0.534573	0	0	RIKEN cDNA 0610007N19 gene	15	NA	NA	XM_001475347|XM_001475444|XP_001475397|XP_001475494	Mm.391938	NA	66835
1190003J15Rik	1455186_a_at	4.88007	1.66847	0.341895	4.45629	-4.21971	-0.236576	0	0	RIKEN cDNA 1190003J15 gene	7	148021394	148023867	NM_029821|NP_084097	Mm.272359	ENSMUSG00000025481	76974
Skil	1452214_at	4.88006	0.891076	0.182595	5.02655	-6.04815	1.0216	0	0	SKI-like	3	30993982	31021499	NM_001039090|NM_011386|NP_001034179|NP_035516	Mm.15406	ENSMUSG00000027660	20482
BC064078	1435069_at	4.87412	1.58431	0.325044	3.97738	-4.72076	0.74338	0	0	cDNA sequence BC064078	6	NA	NA	XR_034925|XR_035011	Mm.172429	NA	408064
Fmod	1437324_x_at	4.8737	1.41186	0.289691	4.46542	-4.6284	0.162983	0	0	fibromodulin	1	135934091	135944854	NM_021355|NP_067330	Mm.287146	ENSMUSG00000041559	14264
St8sia4	1419186_a_at	4.87291	0.904231	0.185563	5.14455	-5.87159	0.727038	0	0	ST8 alpha-N-acetyl-neuraminide alpha-2,8-sialyltransferase 4	1	-97484258	-97564171	NM_009183|NP_033209	Mm.306228	ENSMUSG00000040710	20452
NA	1445758_at	4.87233	1.54747	0.317604	-4.92506	3.63487	1.29019	0	0	NA	NA	NA	NA	NA	NA	NA	NA
Eif2c1	1434331_at	4.87146	0.94679	0.194355	4.96828	-5.73672	0.768442	0	0	eukaryotic translation initiation factor 2C, 1	4	-126116746	-126145665	NM_153403|NP_700452	Mm.30800	ENSMUSG00000041530	236511
Skp2	1460247_a_at	4.86901	0.578122	0.118735	-8.92698	7.82005	1.10693	0	0	S-phase kinase-associated protein 2 (p45)	15	-9041741	-9070207	NM_013787|NM_145468|NP_038815|NP_663443	Mm.35584	ENSMUSG00000054115	27401
Tmc7	1456981_at	4.8679	1.18906	0.244265	5.01244	-4.62688	-0.385558	0	0	transmembrane channel-like gene family 7	7	-125679357	-125728200	NM_172476|NP_766064	Mm.69380	ENSMUSG00000042246	209760
Fxyd6	1417343_at	4.86764	1.41178	0.290033	-5.01719	3.83077	1.18642	0	0	FXYD domain-containing ion transport regulator 6	9	45178267	45204242	NM_022004|NP_071287	Mm.208287	ENSMUSG00000066705	59095
Cxadr	1427321_s_at	4.86697	1.40262	0.288192	4.45391	-4.6411	0.187183	0	0	coxsackievirus and adenovirus receptor	16	78301935	78360030	NM_001025192|NM_009988|NP_001020363|NP_034118	Mm.66222	ENSMUSG00000022865	13052
1110018M03Rik	1419376_at	4.86651	3.82513	0.786011	-4.2927	2.82368	1.46902	0	0	RIKEN cDNA 1110018M03 gene	2	-110201081	-110203150	NM_026271|NP_080547	Mm.291809	ENSMUSG00000074971	67606
Dsc2	1421156_a_at	4.86417	2.10412	0.432576	3.62213	-4.46071	0.838571	0	0	desmocollin 2	18	-20189298	-20218006	NM_013505|NP_038533	Mm.280547	ENSMUSG00000024331	13506
Adi1	1449076_x_at	4.86117	0.832603	0.171276	6.11831	-5.48267	-0.635644	0	0	acireductone dioxygenase 1	12	29360071	29367039	NM_134052|NP_598813	Mm.291504	ENSMUSG00000020629	104923
Rcc2	1426897_at	4.85914	0.768918	0.158242	6.51862	-5.7685	-0.750115	0	0	regulator of chromosome condensation 2	4	140257456	140277390	NM_173867|NP_776292	Mm.475108	ENSMUSG00000040945	108911
Col14a1	1427168_a_at	4.8571	1.60669	0.330792	-4.97372	3.1637	1.81003	0	0	collagen, type XIV, alpha 1	15	55139305	55352356	NM_181277|NP_851794	Mm.297859	ENSMUSG00000022371	12818
Gpr116	1440225_at	4.85508	2.78946	0.574545	-4.46256	2.83235	1.63022	0	0	G protein-coupled receptor 116	17	43526414	43596506	NM_001081178|NP_001074647	Mm.23478	ENSMUSG00000056492	224792
Ng23	1422952_at	4.85497	0.964921	0.198749	-5.2266	5.38779	-0.161187	0	0	Ng23 protein	17	-35162921	-35164861	NM_023893|NP_076382	Mm.390966	ENSMUSG00000036185	78376
Krt14	1460347_at	4.85343	3.96283	0.8165	2.67927	-4.29179	1.61252	0	0	keratin 14	11	-100064475	-100068824	NM_016958|NP_058654	Mm.439898	ENSMUSG00000045545	16664
Fgf18	1449545_at	4.85294	2.35593	0.485465	-4.49644	3.21376	1.28269	0	0	fibroblast growth factor 18	11	-33017430	-33047400	NM_008005|NP_032031	Mm.339812	ENSMUSG00000057967	14172
Fbln5	1416164_at	4.85265	1.12522	0.231878	-4.95486	4.88885	0.0660113	0	0	fibulin 5	12	-102984774	-103057265	NM_011812|NP_035942	Mm.288381|Mm.465863	ENSMUSG00000021186	23876
Slco2b1	1454777_at	4.84995	1.24176	0.256037	-5.03711	4.33598	0.70113	0	0	solute carrier organic anion transporter family, member 2b1	7	-106806313	-106859850	NM_175316|NP_780525	Mm.11249|Mm.442286	ENSMUSG00000030737	101488
Tmem204	1434621_at	4.84883	1.42544	0.293976	-4.94595	3.86835	1.07759	0	0	transmembrane protein 204	17	-25194646	-25218059	NM_001001183|NP_001001183	Mm.34379	ENSMUSG00000024168	407831
E430002G05Rik	1433529_at	4.84623	1.76536	0.364276	-4.70751	3.53779	1.16973	0	0	RIKEN cDNA E430002G05 gene	2	102390206	102483192	NM_173749|NP_776110	Mm.28649	ENSMUSG00000027188	210622
Eef2k	1437829_s_at	4.84459	0.761848	0.157258	5.95944	-6.39772	0.438281	0	0	eukaryotic elongation factor-2 kinase	7	127986396	128047515	NM_007908|NP_031934	Mm.25997|Mm.361795	ENSMUSG00000035064	13631
Rabgap1	1424188_at	4.84429	0.586419	0.121054	7.54437	-8.65922	1.11486	0	0	RAB GTPase activating protein 1	2	37298804	37421957	NM_001033960|NM_146121|NP_001029132|NP_666233	Mm.383192	ENSMUSG00000035437	227800
Samd4	1454382_at	4.84055	1.51257	0.312478	-4.7153	4.03628	0.679016	0	0	sterile alpha motif domain containing 4	14	47502641	47721877	NM_001037221|NM_028966|NP_001032298|NP_083242	Mm.269139	ENSMUSG00000021838	74480
Sema5b	1435963_at	4.83072	1.39144	0.28804	-4.96572	3.86558	1.10014	0	0	sema domain, seven thrombospondin repeats (type 1 and type 1-like), transmembrane domain (TM) and short cytoplasmic domain, (semaphorin) 5B	16	35541447	35664344	NM_013661|NP_038689	Mm.42015	ENSMUSG00000052133	20357
Tmem59l	1452825_at	4.83015	1.74865	0.362027	-4.85334	2.96538	1.88796	0	0	transmembrane protein 59-like	8	-73007769	-73011257	NM_182991|NP_892036	Mm.23002	ENSMUSG00000035964	67937
Col25a1	1438540_at	4.82778	1.02862	0.213062	-4.95306	5.22108	-0.268021	0	0	collagen, type XXV, alpha 1	3	129883795	130299335	NM_029838|NM_198711|NP_084114|NP_942004	Mm.317073	ENSMUSG00000058897	77018
Mcam	1416357_a_at	4.82612	0.614319	0.12729	-7.96581	7.20288	0.762929	0	0	melanoma cell adhesion molecule	9	43942740	43950809	NM_023061|NP_075548	Mm.275003	ENSMUSG00000032135	84004
Dnm1	1460365_a_at	4.82566	1.82746	0.378696	-4.78817	2.98924	1.79893	0	0	dynamin 1	2	-32163990	-32208824	NM_010065|NP_034195	Mm.44736	ENSMUSG00000026825	13429
Gpihbp1	1453022_at	4.82521	1.51206	0.313366	-4.8231	3.78685	1.03624	0	0	GPI-anchored HDL-binding protein 1	15	75427087	75428643	NM_026730|NP_081006	Mm.46367	ENSMUSG00000022579	68453
NA	1447800_x_at	4.8248	0.614597	0.127383	7.52136	-7.68439	0.163033	0	0	NA	NA	NA	NA	NA	NA	NA	NA
NA	1440153_at	4.82444	1.23928	0.256876	4.88623	-4.47712	-0.409105	0	0	NA	NA	NA	NA	NA	NA	NA	NA
9530008L14Rik	1427957_at	4.82282	2.51716	0.521926	3.6378	-4.18582	0.548026	0	0	RIKEN cDNA 9530008L14 gene	13	-41858516	-41942857	NM_175417|NP_780626	Mm.25195	ENSMUSG00000058022	109254
Lpar4	1452424_at	4.82161	1.71905	0.35653	-4.54982	3.85629	0.693538	0	0	lysophosphatidic acid receptor 4	21	104115994	104127771	NM_175271|NP_780480	Mm.90147|Mm.392632	ENSMUSG00000049929	78134
Capn6	1450429_at	4.81749	1.39115	0.288771	-5.07645	3.50427	1.57218	0	0	calpain 6	21	-140236779	-140261955	NM_007603|NP_031629	Mm.30290	ENSMUSG00000067276	12338
Rhbg	1419134_at	4.81661	1.28783	0.267374	4.52326	-4.70949	0.186232	0	0	Rhesus blood group-associated B glycoprotein	3	-88046795	-88058606	NM_021375|NP_067350	Mm.103777	ENSMUSG00000001417	58176
Ppfibp1	1452759_s_at	4.81386	0.733385	0.152349	6.14772	-6.47028	0.32256	0	0	PTPRF interacting protein, binding protein 1 (liprin beta 1)	6	146837035	146980545	NM_026221|NP_080497	Mm.103382	ENSMUSG00000016487	67533
Klk8	1419722_at	4.81345	1.41402	0.293764	4.4654	-4.4806	0.0152039	0	0	kallikrein related-peptidase 8	7	51052946	51059192	NM_008940|NP_032966	Mm.458023	ENSMUSG00000064023	259277
Ndn	1455792_x_at	4.81315	0.958208	0.199081	-5.91758	4.13718	1.7804	0	0	necdin	7	69493162	69494813	NM_010882|NP_035012	Mm.400253	ENSMUSG00000033585	17984
Spon2	1417860_a_at	4.81233	1.14832	0.23862	5.04517	-4.56277	-0.482405	0	0	spondin 2, extracellular matrix protein	5	-33556168	-33560830	NM_133903|NP_598664	Mm.34694	ENSMUSG00000037379	100689
Inpp4b	1457359_at	4.81217	1.21649	0.252795	-5.25927	3.83613	1.42314	0	0	inositol polyphosphate-4-phosphatase, type II	8	84239098	84646460	NM_001024617|NP_001019788	Mm.324468	ENSMUSG00000037940	234515
Fermt2	1434180_at	4.81147	1.12634	0.234095	-5.36674	4.10546	1.26128	0	0	fermitin family homolog 2 (Drosophila)	14	-46078466	-46149740	NM_146054|NP_666166	Mm.210018	ENSMUSG00000037712	218952
Glt8d2	1429403_x_at	4.81124	1.14948	0.238915	-5.28048	4.15865	1.12183	0	0	glycosyltransferase 8 domain containing 2	10	-82113177	-82153395	NM_029102|NP_083378	Mm.191281	ENSMUSG00000020251	74782
Galnt3	1417588_at	4.81029	1.73939	0.361598	3.98755	-4.42149	0.433938	0	0	UDP-N-acetyl-alpha-D-galactosamine:polypeptide N-acetylgalactosaminyltransferase 3	2	-65920822	-65962850	NM_015736|NP_056551|XM_885274|XM_980400|XP_890367|XP_985494	Mm.439760	ENSMUSG00000026994	14425
Tspan4	1448276_at	4.80414	0.808503	0.168293	-5.76502	5.89294	-0.127917	0	0	tetraspanin 4	7	148661138	148679321	NM_053082|NP_444312	Mm.259477	ENSMUSG00000025511	64540
Greb1	1419593_at	4.80399	1.09576	0.228094	5.12381	-4.65964	-0.464166	0	0	gene regulated by estrogen in breast cancer protein	12	-16677420	-16807692	NM_015764|NP_056579	Mm.466550	ENSMUSG00000036523	268527
Snx30	1456479_at	4.80302	0.959629	0.199797	-4.97743	5.46318	-0.485751	0	0	sorting nexin family member 30	4	59818521	59917612	NM_172468|NP_766056	Mm.259705	ENSMUSG00000028385	209131
Nt5e	1428547_at	4.80032	0.841811	0.175366	-6.527	3.58772	2.93928	0	0	5' nucleotidase, ecto	9	88222477	88266927	NM_011851|NP_035981	Mm.244235	ENSMUSG00000032420	23959
Centd3	1451282_at	4.7994	0.891466	0.185745	-5.01135	5.81387	-0.802523	0	0	centaurin, delta 3	18	-38132276	-38157228	NM_139206|NP_631945	Mm.247642	ENSMUSG00000024451	106952
NA	1431756_at	4.79825	1.31721	0.274519	4.30205	-4.77907	0.477021	0	0	NA	NA	NA	NA	NA	NA	NA	NA
St6galnac6	1423115_at	4.79738	0.786007	0.163841	-6.11555	5.74151	0.374038	0	0	ST6 (alpha-N-acetyl-neuraminyl-2,3-beta-galactosyl-1,3)-N-acetylgalactosaminide alpha-2,6-sialyltransferase 6	2	32455228	32476324	NM_001025310|NM_001025311|NM_016973|NP_001020481|NP_001020482|NP_058669	Mm.88831	ENSMUSG00000026811|ENSMUSG00000026813	50935
Hexim1	1425937_a_at	4.79705	0.526094	0.10967	10.1476	-8.5005	-1.64714	0	0	hexamethylene bis-acetamide inducible 1	11	102977638	102981038	NM_138753|NP_620092	Mm.475878	ENSMUSG00000048878	192231
Slc16a1	1415802_at	4.79532	0.930822	0.19411	4.67056	-5.78049	1.10993	0	0	solute carrier family 16 (monocarboxylic acid transporters), member 1	3	104442590	104462385	NM_009196|NP_033222	Mm.9086	ENSMUSG00000032902	20501
NA	1453759_at	4.79406	1.69334	0.353216	4.19348	-4.268	0.0745269	0	0	NA	NA	NA	NA	NA	NA	NA	NA
Creb3l1	1419295_at	4.79354	2.45751	0.512672	-4.41677	3.10007	1.31671	0	0	cAMP responsive element binding protein 3-like 1	2	-91822484	-91864327	NM_011957|NP_036087	Mm.10353	ENSMUSG00000027230	26427
Rab38	1439628_x_at	4.79174	1.97226	0.411596	3.87873	-4.26463	0.3859	0	0	Rab38, member of RAS oncogene family	7	95578782	95640082	NM_028238|NP_082514	Mm.276669	ENSMUSG00000030559	72433
Rin2	1426368_at	4.79167	0.565998	0.118121	-8.30051	8.41282	-0.112316	0	0	Ras and Rab interactor 2	2	145611882	145713349	NM_028724|NP_083000	Mm.433263	ENSMUSG00000001768	74030
C330016O10Rik	1451123_at	4.78817	0.730327	0.152527	-6.60537	5.88238	0.722997	0	0	RIKEN cDNA C330016O10 gene	11	-51456590	-51464575	NM_145974|NP_666086	Mm.41760	ENSMUSG00000001053	212706
2310014L17Rik	1435572_at	4.78796	1.36776	0.285667	5.14996	-3.0872	-2.06276	0	0	RIKEN cDNA 2310014L17 gene	7	13512764	13516421	NM_029809|NP_084085	Mm.439896	ENSMUSG00000033967	381845
Myl9	1452670_at	4.78621	1.47225	0.307603	-4.95213	3.39353	1.5586	0	0	myosin, light polypeptide 9, regulatory	2	NA	NA	XM_485171|XM_977718|XP_485171|XP_982812	Mm.271770	ENSMUSG00000067818	98932
Tcfap2c	1436392_s_at	4.7861	2.11601	0.442116	3.09008	-4.54944	1.45936	0	0	transcription factor AP-2, gamma	2	172375113	172384109	NM_009335|NP_033361	Mm.3629	ENSMUSG00000028640	21420
9030425E11Rik	1448250_at	4.78579	1.40108	0.292759	-4.96985	3.62366	1.34619	0	0	RIKEN cDNA 9030425E11 gene	9	40494046	40592129	NM_133733|NP_598494	Mm.280560	ENSMUSG00000032024	71566
1190003J15Rik	1431786_s_at	4.78519	1.78001	0.371984	4.21632	-4.1245	-0.0918224	0	0	RIKEN cDNA 1190003J15 gene	7	148021394	148023867	NM_029821|NP_084097	Mm.272359	ENSMUSG00000025481	76974
Nrxn1	1454691_at	4.78515	1.66263	0.347456	-4.54858	3.84507	0.703511	0	0	neurexin I	17	-90433295	-91492142	NM_020252|NP_064648	Mm.312068	ENSMUSG00000024109	18189
Icam1	1424067_at	4.78428	1.05752	0.22104	4.98277	-4.93381	-0.0489608	0	0	intercellular adhesion molecule 1	9	20820403	20833240	NM_010493|NP_034623	Mm.435508	ENSMUSG00000037405	15894
Fyb	1452117_a_at	4.78127	1.1214	0.234539	-5.00603	4.62315	0.382878	0	0	FYN binding protein	15	6529870	6613312	NM_011815|NP_035945	Mm.170905	ENSMUSG00000022148	23880
9230102K24Rik	1445056_at	4.77961	1.37419	0.287511	-4.40127	4.53978	-0.138519	0	0	RIKEN cDNA 9230102K24 gene	10	NA	NA	XM_001480326|XM_001480584|XP_001480376|XP_001480634	Mm.367727	NA	109335
Sema3a	1420417_at	4.77934	1.12046	0.234438	5.46559	-3.6685	-1.79709	0	0	sema domain, immunoglobulin domain (Ig), short basic domain, secreted, (semaphorin) 3A	5	13399308	13602571	NM_009152|NP_033178	Mm.372039	ENSMUSG00000028883	20346
Gria2	1421970_a_at	4.77872	1.12375	0.235156	4.60651	-5.0048	0.398292	0	0	glutamate receptor, ionotropic, AMPA2 (alpha 2)	3	-80495413	-80606713	NM_001039195|NM_001083806|NM_013540|NP_001034284|NP_001077275|NP_038568	Mm.220224	ENSMUSG00000033981	14800
Racgap1	1451358_a_at	4.77523	0.582467	0.121977	-8.01628	7.90164	0.114641	0	0	Rac GTPase-activating protein 1	15	-99450926	-99482052	NM_012025|NP_036155	Mm.273804	ENSMUSG00000023015	26934
Fbn2	1422831_at	4.77498	1.79777	0.376497	-4.77653	2.73009	2.04643	0	0	fibrillin 2	18	-58168276	-58369580	NM_010181|NP_034311	Mm.20271	ENSMUSG00000024598	14119
Olfm1	1425784_a_at	4.77341	1.05635	0.221299	4.10312	-5.4898	1.38668	0	0	olfactomedin 1	2	28048612	28086256	NM_001038612|NM_001038613|NM_001038614|NM_019498|NP_001033701|NP_001033702|NP_001033703|NP_062371	Mm.43278	ENSMUSG00000026833	56177
Plagl1	1438588_at	4.77224	1.59889	0.335041	-4.92976	2.42748	2.50228	0	0	pleiomorphic adenoma gene-like 1	10	12810593	12851501	NM_009538|NP_033564	Mm.287857	ENSMUSG00000019817	22634
C630004H02Rik	1423914_at	4.77141	0.94908	0.19891	-5.36596	5.05044	0.315517	0	0	RIKEN cDNA C630004H02 gene	11	-115209022	-115229033	NM_175454|NP_780663	Mm.205707	ENSMUSG00000034586	217310
Jub	1421344_a_at	4.77126	0.905602	0.189803	5.26576	-5.44082	0.175061	0	0	ajuba	14	-55186308	-55196253	NM_010590|NP_034720	Mm.100253	ENSMUSG00000022178	16475
Col18a1	1418237_s_at	4.76955	1.11685	0.234164	4.42234	-5.13353	0.711188	0	0	collagen, type XVIII, alpha 1	10	-76514923	-76576450	NM_001109991|NM_009929|NP_001103461|NP_034059	Mm.4352	ENSMUSG00000001435	12822
Papola	1419033_at	4.76946	1.99379	0.418032	3.60858	-4.38591	0.777328	0	0	poly (A) polymerase alpha	12	107022911	107077153	NM_011112|NP_035242	Mm.255877	ENSMUSG00000021111	18789
Gng2	1418452_at	4.76857	1.44715	0.303476	-4.60455	4.1315	0.473046	0	0	guanine nucleotide binding protein (G protein), gamma 2	14	-20691780	-20796471	NM_001038637|NM_010315|NP_001033726|NP_034445	Mm.41737	ENSMUSG00000043004	14702
Vdr	1418175_at	4.76812	1.42531	0.298926	4.78337	-3.89536	-0.888006	0	0	vitamin D receptor	15	-97684857	-97738727	NM_009504|NP_033530	Mm.245084	ENSMUSG00000022479	22337
Npnt	1421429_a_at	4.76722	1.09773	0.230267	4.89237	-4.80706	-0.0853065	0	0	nephronectin	3	-132545658	-132613255	NM_001029836|NM_033525|NP_001025007|NP_277060	Mm.279310	ENSMUSG00000040998	114249
Pigq	1437999_x_at	4.76632	0.62602	0.131342	6.66296	-7.71032	1.04737	0	0	phosphatidylinositol glycan anchor biosynthesis, class Q	17	-26063368	-26078907	NM_011822|NP_035952	Mm.362054	ENSMUSG00000025728	14755
Pdlim5	1427475_a_at	4.76543	1.02098	0.214246	5.52027	-4.26837	-1.2519	0	0	PDZ and LIM domain 5	3	-141966022	-142054814	NM_019808|NM_019809|NM_022554|NP_062782|NP_062783|NP_072048	Mm.117709	ENSMUSG00000028273	56376
Camta1	1433972_at	4.76403	1.17749	0.247163	5.20762	-3.94754	-1.26008	0	0	calmodulin binding transcription activator 1	4	-150433634	-151235855	NM_001081557|NP_001075026	Mm.318846	ENSMUSG00000014592	100072
Ddr1	1435820_x_at	4.76337	1.20329	0.252614	3.77271	-5.21645	1.44374	0	0	discoidin domain receptor family, member 1	17	-35818511	-35841084	NM_007584|NM_172962|NP_031610|NP_766550	Mm.5021	ENSMUSG00000003534	12305
Tbrg1	1452648_at	4.76134	0.451939	0.0949185	-13.6421	12.1121	1.53003	0	0	transforming growth factor beta regulated gene 1	9	-37456766	-37464897	NM_025289|NP_079565	Mm.28689	ENSMUSG00000011114	21376
Ptprf	1420841_at	4.76002	1.36035	0.285787	4.04156	-4.78904	0.747483	0	0	protein tyrosine phosphatase, receptor type, F	4	-117880817	-117964002	NM_011213|NP_035343	Mm.29855	ENSMUSG00000033295	19268
Zfp334	1420111_at	4.75886	0.668065	0.140384	-7.72237	4.64802	3.07435	0	0	zinc finger protein 334	2	-165202935	-165213759	NM_178411|NP_848498	Mm.26316	ENSMUSG00000017667	228876
Capn6	1421952_at	4.75846	1.43163	0.30086	-4.97359	3.33195	1.64164	0	0	calpain 6	21	-140236779	-140261955	NM_007603|NP_031629	Mm.30290	ENSMUSG00000067276	12338
NA	1436570_at	4.75682	1.451	0.305035	-4.93892	3.3635	1.57542	0	0	NA	NA	NA	NA	NA	NA	NA	NA
Znrf2	1455290_at	4.75526	1.39802	0.293994	4.28618	-4.53869	0.252513	0	0	zinc and ring finger 2	6	54766909	54839730	NM_199143|NP_954594	Mm.286149|Mm.392146	ENSMUSG00000058446	387524
Cyb5r3	1422186_s_at	4.7549	0.851713	0.179123	5.17592	-5.82784	0.651917	0	0	cytochrome b5 reductase 3	15	-82983931	-83002638	NM_029787|NP_084063	Mm.22560	ENSMUSG00000018042	109754
Egr1	1417065_at	4.75377	2.31117	0.486177	3.06138	1.36897	-4.43034	0	0	early growth response 1	18	35020860	35024610	NM_007913|NP_031939	Mm.181959	ENSMUSG00000038418	13653
Tpp1	1448313_at	4.75138	1.18146	0.248656	5.03217	-4.2281	-0.804072	0	0	tripeptidyl peptidase I	7	-112893360	-112900721	NM_009906|NP_034036	Mm.20837	ENSMUSG00000030894	12751
Stra6	1422723_at	4.74972	1.42466	0.299946	-4.58036	4.16017	0.420194	0	0	stimulated by retinoic acid gene 6	9	57977155	58001760	NM_009291|NP_033317	Mm.10801	ENSMUSG00000032327	20897
Frrs1	1460141_at	4.74921	1.61112	0.33924	4.16284	-4.30355	0.140703	0	0	ferric-chelate reductase 1	3	116562484	116606668	NM_001113478|NM_009146|NP_001106950|NP_033172	Mm.66293	ENSMUSG00000033386	20321
Osr1	1449350_at	4.74772	3.57616	0.753239	-4.2333	2.63316	1.60014	0	0	odd-skipped related 1 (Drosophila)	12	9581302	9587707	NM_011859|NP_035989	Mm.45055	ENSMUSG00000048387	23967
Rnf157	1434427_a_at	4.74704	0.885511	0.186539	-6.04521	4.27742	1.76779	0	0	ring finger protein 157	11	NA	NA	XM_001003576|XM_001003581|XM_126776|XP_001003576|XP_001003581|XP_126776	Mm.426344	ENSMUSG00000052949	217340
Mmd2	1424534_at	4.74368	1.07317	0.226232	-4.78896	4.9365	-0.147542	0	0	monocyte to macrophage differentiation-associated 2	5	-143039434	-143084706	NM_175217|NP_780426	Mm.48712	ENSMUSG00000039533	75104
Stard13	1452604_at	4.74233	1.00781	0.212514	-5.50335	4.29139	1.21196	0	0	StAR-related lipid transfer (START) domain containing 13	5	-151840204	-151992769	NM_146258|NP_666370	Mm.209272	ENSMUSG00000016128	243362
Cldn3	1434651_a_at	4.74134	1.73255	0.365413	3.9809	-4.30119	0.320286	0	0	claudin 3	5	135462083	135463342	NM_009902|NP_034032	Mm.158662	ENSMUSG00000070473	12739
Bicc1	1441137_at	4.74132	2.30729	0.486634	-4.4445	2.9545	1.49	0	0	bicaudal C homolog 1 (Drosophila)	10	-70387847	-70622382	NM_031397|NP_113574	Mm.286834|Mm.437095|Mm.458090	ENSMUSG00000014329	83675
Ccdc80	1424186_at	4.74025	1.58313	0.333976	-4.85391	3.01419	1.83972	0	0	coiled-coil domain containing 80	16	45094165	45128037	NM_026439|NP_080715	Mm.181074	ENSMUSG00000022665	67896
Trp73	1427697_a_at	4.73971	1.85062	0.390451	3.84184	-4.29369	0.451856	0	0	transformation related protein 73	4	-153430357	-153471282	NM_001126330|NM_001126331|NM_011642|NP_001119802|NP_001119803|NP_035772	Mm.78015	ENSMUSG00000029026	22062
Phlda1	1418835_at	4.73966	1.33238	0.281112	4.04479	-4.79537	0.750583	0	0	pleckstrin homology-like domain, family A, member 1	10	110943341	110945704	NM_009344|NP_033370	Mm.3117	ENSMUSG00000020205	21664
Tcf15	1449592_at	4.73663	1.35874	0.286858	-4.86699	3.81376	1.05323	0	0	transcription factor 15	2	151969344	151974832	NM_009328|NP_033354	Mm.3881	ENSMUSG00000068079	21407
Ap1s2	1452657_at	4.73493	2.15316	0.454738	-4.43169	3.18997	1.24172	0	0	adaptor-related protein complex 1, sigma 2 subunit	21	160347091	160367478	NM_026887|NP_081163	Mm.426783	ENSMUSG00000031367	108012
Gyg	1459522_s_at	4.73456	0.982009	0.207413	-5.53746	4.38875	1.14872	0	0	glycogenin	3	-20021969	-20054995	NM_013755|NP_038783	Mm.6375	ENSMUSG00000019528	27357
Gimap1	1449988_at	4.73231	1.49222	0.315326	-4.75975	3.6219	1.13785	0	0	GTPase, IMAP family member 1	6	48689045	48693794	NM_008376|NM_175860|NP_032402|NP_787056	Mm.252599	ENSMUSG00000044867	16205
Dusp9	1433845_x_at	4.73125	0.889203	0.187942	5.76644	-4.77895	-0.987487	0	0	dual specificity phosphatase 9	21	70884779	70888853	NM_029352|NP_083628	Mm.16479	ENSMUSG00000031383	75590
Tbc1d9	1455015_at	4.72999	1.42454	0.301171	4.54168	-4.15625	-0.385429	0	0	TBC1 domain family, member 9	8	85689250	85796839	NM_001111304|NM_027758|NP_001104774|NP_082034	Mm.24031	ENSMUSG00000031709	71310
Hras1	1422407_s_at	4.72941	0.946518	0.200135	5.4781	-4.74863	-0.729476	0	0	Harvey rat sarcoma virus oncogene 1	7	-148375832	-148379903	NM_001130443|NM_001130444|NM_008284|NP_001123915|NP_001123916|NP_032310	Mm.334313	ENSMUSG00000025499	15461
Cbln1	1423286_at	4.7292	1.64924	0.348735	4.28448	-4.08292	-0.201558	0	0	cerebellin 1 precursor protein	8	-89992751	-89996491	NM_019626|NP_062600	Mm.4880	ENSMUSG00000031654	12404
Etv5	1428142_at	4.72722	1.02325	0.21646	4.6657	-5.18891	0.523213	0	0	ets variant gene 5	16	-22381385	-22439643	NM_023794|NP_076283	Mm.155708	ENSMUSG00000013089	104156
Krt14	1423935_x_at	4.72685	3.55607	0.752312	2.51128	-4.23234	1.72106	0	0	keratin 14	11	-100064475	-100068824	NM_016958|NP_058654	Mm.439898	ENSMUSG00000045545	16664
Sgk3	1450036_at	4.72643	1.16057	0.245549	5.05512	-4.1845	-0.870615	0	0	serum/glucocorticoid regulated kinase 3	1	9788210	9892649	NM_001037759|NM_133220|NM_177547|NP_001032848|NP_573483|NP_808215	Mm.336410	ENSMUSG00000025915	170755
Fbn1	1460208_at	4.726	1.44428	0.305602	-4.81266	3.61263	1.20003	0	0	fibrillin 1	2	-125126329	-125332174	NM_007993|NP_032019	Mm.271644	ENSMUSG00000027204	14118
Fap	1417552_at	4.72302	2.09729	0.444057	-4.35426	3.40935	0.944905	0	0	fibroblast activation protein	2	-62339001	-62412078	NM_007986|NP_032012	Mm.41816	ENSMUSG00000000392	14089
Rspo1	1449319_at	4.72257	2.49973	0.529316	-4.43271	2.51228	1.92043	0	0	R-spondin homolog (Xenopus laevis)	4	124663673	124686343	NM_138683|NP_619624	Mm.42202	ENSMUSG00000028871	192199
Angptl4	1417130_s_at	4.72169	1.05754	0.223974	-5.29321	4.27274	1.02047	0	0	angiopoietin-like 4	17	-33911844	-33918451	NM_020581|NP_065606	Mm.196189	ENSMUSG00000002289	57875
Lpar4	1439665_at	4.7204	1.60323	0.339638	-4.46047	3.89913	0.561342	0	0	lysophosphatidic acid receptor 4	21	104115994	104127771	NM_175271|NP_780480	Mm.90147|Mm.392632	ENSMUSG00000049929	78134
9130005N14Rik	1441904_x_at	4.71935	1.00223	0.212366	-4.83713	5.12267	-0.285541	0	0	RIKEN cDNA 9130005N14 gene	5	65361313	65433140	NM_026667|NP_080943	Mm.258545	ENSMUSG00000029185	68303
Sh3d19	1449084_s_at	4.71728	0.994358	0.210791	4.71617	-5.24623	0.530065	0	0	SH3 domain protein D19	3	85888355	85934443	NM_001082414|NP_001075883	Mm.2454	ENSMUSG00000028082	27059
Pde7b	1450213_at	4.71628	1.7197	0.36463	-4.66663	3.18648	1.48015	0	0	phosphodiesterase 7B	10	-20119527	-20444757	NM_013875|NP_038903	Mm.425617	ENSMUSG00000019990	29863
Slc16a2	1418445_at	4.71605	1.23914	0.26275	4.45971	-4.63765	0.17794	0	0	solute carrier family 16 (monocarboxylic acid transporters), member 2	21	-100892752	-101017327	NM_009197|NP_033223	Mm.388973	ENSMUSG00000033965	20502
Tcf4	1416723_at	4.716	0.827235	0.175411	-6.4145	3.47229	2.94221	0	0	transcription factor 4	18	69504145	69847621	NM_001083967|NM_013685|NP_001077436|NP_038713	Mm.4269	ENSMUSG00000053477	21413
2310043J07Rik	1429844_at	4.71476	1.4384	0.305085	4.52915	-4.10061	-0.428545	0	0	RIKEN cDNA 2310043J07 gene	5	NA	NA	XM_485688|XM_916650|XP_485688|XP_921743	Mm.75713	ENSMUSG00000006143	69665
Plxdc2	1418912_at	4.71316	1.00346	0.212906	-5.72552	3.24628	2.47924	0	0	plexin domain containing 2	2	16277948	16673742	NM_026162|NP_080438	Mm.313938|Mm.394655	ENSMUSG00000026748	67448
Mreg	1437250_at	4.71016	1.34983	0.286579	4.35454	-4.46687	0.112322	0	0	melanoregulin	1	-72206018	-72258881	NM_001005423|NP_001005423	Mm.471705	ENSMUSG00000039395	381269
Mesdc1	1416398_at	4.71	1.15897	0.246066	-5.12378	3.98761	1.13617	0	0	mesoderm development candidate 1	7	-91029004	-91032851	NM_030705|NP_109630	Mm.272998	ENSMUSG00000070462	80889
Arrdc1	1424578_at	4.70962	0.78867	0.167459	6.12287	-5.24819	-0.874685	0	0	arrestin domain containing 1	2	-24780871	-24790683	NM_178408|NP_848495	Mm.45275	ENSMUSG00000026972	215705
Aktip	1423364_a_at	4.70922	0.742335	0.157634	6.71153	-4.86726	-1.84427	0	0	thymoma viral proto-oncogene 1 interacting protein	8	-93647397	-93659395	NM_010241|NP_034371	Mm.324588	ENSMUSG00000031667	14339
A930001N09Rik	1435169_at	4.70794	1.15146	0.244578	4.88942	-4.41436	-0.475061	0	0	RIKEN cDNA A930001N09 gene	17	26852594	26909832	NM_029870|NP_084146	Mm.390978	ENSMUSG00000048249	77128
9430020K01Rik	1428535_at	4.70764	1.39889	0.297152	-4.7935	3.72652	1.06699	0	0	RIKEN cDNA 9430020K01 gene	18	4634926	4682867	NM_001081963|NP_001075432	Mm.33179	ENSMUSG00000033960	240185
Brdt	1450178_at	4.70702	1.62919	0.346119	-4.59483	3.56302	1.03182	0	0	bromodomain, testis-specific	5	107760212	107816077	NM_001079873|NM_054054|NP_001073342|NP_473395	Mm.182836	ENSMUSG00000029279	114642
Trp53inp1	1416926_at	4.70543	0.77229	0.164128	5.88696	-5.74224	-0.144723	0	0	transformation related protein 53 inducible nuclear protein 1	4	11083587	11101524	NM_021897|NP_068697	Mm.393018|Mm.468195	ENSMUSG00000028211	60599
Epb4.1l5	1459120_at	4.70477	1.19217	0.253396	4.58459	-4.61996	0.0353735	0	0	erythrocyte protein band 4.1-like 5	1	-121491400	-121545577	NM_001113416|NM_145506|NP_001106887|NP_663481	Mm.253156	ENSMUSG00000026383	226352
Nfib	1434102_at	4.70136	0.839047	0.178469	-6.15365	4.35969	1.79397	0	0	nuclear factor I/B	4	-81936076	-82151212	NM_001113209|NM_001113210|NM_008687|NP_001106680|NP_001106681|NP_032713	Mm.317947	ENSMUSG00000008575	18028
Hebp2	1418917_at	4.70028	0.775784	0.16505	5.68206	-5.88347	0.20141	0	0	heme binding protein 2	10	-18259928	-18265882	NM_019487|NP_062360	Mm.35551	ENSMUSG00000019853	56016
Wwtr1	1437155_a_at	4.69963	1.09201	0.23236	-4.81707	4.70638	0.110698	0	0	WW domain containing transcription regulator 1	3	-57259570	-57379798	NM_133784|NP_598545	Mm.405029	ENSMUSG00000027803	97064
Ddr1	1437619_x_at	4.69777	0.920997	0.19605	4.09452	-5.81795	1.72343	0	0	discoidin domain receptor family, member 1	17	-35818511	-35841084	NM_007584|NM_172962|NP_031610|NP_766550	Mm.5021	ENSMUSG00000003534	12305
Rgs7bp	1458534_at	4.69556	1.69751	0.361513	-4.14987	4.09115	0.0587241	0	0	regulator of G-protein signalling 7 binding protein	13	-105737232	-105845010	NM_029879|NP_084155	Mm.100348	ENSMUSG00000021719	52882
Cxcl15	1421404_at	4.69521	2.22006	0.472834	4.04484	-3.73503	-0.309805	0	0	chemokine (C-X-C motif) ligand 15	5	91223559	91232093	NM_011339|NP_035469	Mm.64326	ENSMUSG00000029375	20309
Gpr56	1421118_a_at	4.69479	1.61225	0.343413	4.35174	-3.96813	-0.383616	0	0	G protein-coupled receptor 56	8	97508502	97538091	NM_018882|NP_061370	Mm.290834	ENSMUSG00000031785	14766
4930423D22Rik	1454421_at	4.69344	1.36465	0.290756	4.97702	-3.24276	-1.73426	0	0	RIKEN cDNA 4930423D22 gene	12	NA	NA	NA	Mm.159266	NA	74634
Cnrip1	1433695_at	4.69303	2.0185	0.430106	-4.33434	3.44781	0.886537	0	0	cannabinoid receptor interacting protein 1	11	16951936	16979375	NM_029861|NP_084137	Mm.425666	ENSMUSG00000044629	380686
Tjp3	1417896_at	4.69102	1.06998	0.228091	4.90762	-4.66912	-0.238503	0	0	tight junction protein 3	10	-80735944	-80754012	NM_013769|NP_038797	Mm.27984	ENSMUSG00000034917	27375
Cugbp2	1444152_at	4.68824	1.27214	0.271346	-5.05809	3.43317	1.62491	0	0	CUG triplet repeat, RNA binding protein 2	2	-6460743	-6806042	NM_001110228|NM_001110229|NM_001110230|NM_001110231|NM_001110232|NM_010160|NP_001103698|NP_001103699|NP_001103700|NP_001103701|NP_001103702|NP_034290	Mm.398543	ENSMUSG00000002107	14007
Cnn3	1426724_at	4.68707	0.91711	0.195668	-5.91643	3.6474	2.26903	0	0	calponin 3, acidic	3	121129458	121161123	NM_028044|NP_082320	Mm.275555	ENSMUSG00000053931	71994
Cdv3	1415704_a_at	4.6865	0.551205	0.117615	7.05616	-9.03442	1.97826	0	0	carnitine deficiency-associated gene expressed in ventricle 3	9	-103255431	-103268110	NM_001134426|NM_001134427|NM_175565|NM_175833|NP_001127898|NP_001127899|NP_780774|NP_787027	Mm.261025|Mm.436585|Mm.473703	ENSMUSG00000032803	321022
9130213B05Rik	1428891_at	4.68629	1.23354	0.263223	4.72622	-4.2799	-0.44632	0	0	RIKEN cDNA 9130213B05 gene	5	91946725	92053022	NM_145562|NP_663537	Mm.5002	ENSMUSG00000034981	231440
Clcn5	1441831_x_at	4.68528	1.36546	0.291437	-3.92048	4.70331	-0.782828	0	0	chloride channel 5	21	-6736598	-6765812	NM_016691|NP_057900	Mm.254370	ENSMUSG00000004317	12728
Col1a2	1450857_a_at	4.68523	1.59817	0.341109	-4.79844	2.76831	2.03013	0	0	collagen, type I, alpha 2	6	4455696	4491543	NM_007743|NP_031769	Mm.277792	ENSMUSG00000029661	12843
Sema7a	1459903_at	4.68351	0.709001	0.151382	-6.22079	6.13411	0.0866878	0	0	sema domain, immunoglobulin domain (Ig), and GPI membrane anchor, (semaphorin) 7A	9	57787941	57810672	NM_011352|NP_035482	Mm.335187	ENSMUSG00000038264	20361
Epb4.1l4a	1449167_at	4.68018	1.14485	0.244616	4.16997	-5.00195	0.831976	0	0	erythrocyte protein band 4.1-like 4a	18	-33955980	-34166860	NM_013512|NP_038540	Mm.3465	ENSMUSG00000024376	13824
Zfpm2	1449314_at	4.68013	1.74382	0.372602	-4.03564	4.11912	-0.0834761	0	0	zinc finger protein, multitype 2	15	40486587	40936138	NM_011766|NP_035896	Mm.39496	ENSMUSG00000022306	22762
Tubb3	1415978_at	4.67937	1.92839	0.412104	-4.32385	3.53555	0.788294	0	0	tubulin, beta 3	8	125935463	125945910	NM_023279|NP_075768	Mm.40068	ENSMUSG00000062380	22152
Ptpn13	1452127_a_at	4.67925	1.53071	0.327127	3.65859	-4.60651	0.947921	0	0	protein tyrosine phosphatase, non-receptor type 13	5	103854210	104027380	NM_011204|NP_035334	Mm.3414	ENSMUSG00000034573	19249
Atp8a1	1433827_at	4.67923	1.25511	0.26823	4.70743	-4.21693	-0.490501	0	0	ATPase, aminophospholipid transporter (APLT), class I, type 8A, member 1	5	-68009379	-68238670	NM_001038999|NM_009727|NP_001034088|NP_033857	Mm.153230	ENSMUSG00000037685	11980
Galnt7	1452232_at	4.6788	1.09175	0.23334	5.34156	-3.67171	-1.66985	0	0	UDP-N-acetyl-alpha-D-galactosamine: polypeptide N-acetylgalactosaminyltransferase 7	8	-60003365	-60131800	NM_144731|NP_653332	Mm.62886	ENSMUSG00000031608	108150
Lsamp	1455636_at	4.67816	1.68991	0.361233	-4.69536	2.91954	1.77583	0	0	limbic system-associated membrane protein	16	41533454	42146326	NM_175548|NP_780757	Mm.310524|Mm.396840|Mm.473653	ENSMUSG00000061080	268890
Slc9a3r1	1438116_x_at	4.67758	1.83618	0.392548	3.65567	-4.31861	0.66294	0	0	solute carrier family 9 (sodium/hydrogen exchanger), member 3 regulator 1	11	115024654	115042492	NM_012030|NP_036160	Mm.27842	ENSMUSG00000020733	26941
Dlc1	1460602_at	4.67696	1.53571	0.328356	-4.77793	3.14843	1.62951	0	0	deleted in liver cancer 1	8	-37630798	-37676928	NM_015802|NP_056617	Mm.210875	ENSMUSG00000031523	50768
NA	1457637_at	4.67694	1.57621	0.337017	-4.78395	2.92909	1.85486	0	0	NA	NA	NA	NA	NA	NA	NA	NA
Col6a1	1448590_at	4.67601	2.8091	0.600747	-4.3213	2.2769	2.0444	0	0	collagen, type VI, alpha 1	10	-76171536	-76188789	NM_009933|NP_034063	Mm.2509	ENSMUSG00000001119	12833
1100001H23Rik	1448786_at	4.67552	1.53915	0.329193	4.29796	-4.10053	-0.197428	0	0	RIKEN cDNA 1100001H23 gene	6	-136560591	-136610337	NM_025806|NP_080082	Mm.3311	ENSMUSG00000030214	66857
Asrgl1	1424395_at	4.67545	0.615001	0.131539	-7.4371	6.69067	0.746437	0	0	asparaginase like 1	19	-9186208	-9210056	NM_025610|NP_079886	Mm.272847	ENSMUSG00000024654	66514
Asb4	1433919_at	4.67499	1.69172	0.361866	-4.62791	3.18669	1.44122	0	0	ankyrin repeat and SOCS box-containing 4	6	5333385	5383021	NM_023048|NP_075535	Mm.51340	ENSMUSG00000042607	65255
Vgll4	1455992_at	4.6736	0.568613	0.121665	8.55636	-6.76869	-1.78767	0	0	vestigial like 4 (Drosophila)	6	-114812107	-114871770	NM_177683|NP_808351	Mm.268357|Mm.446323	ENSMUSG00000030315	232334
Ppm1f	1454934_at	4.67346	1.14883	0.245821	-5.20575	3.64157	1.56418	0	0	protein phosphatase 1F (PP2C domain containing)	16	16903413	16927455	NM_176833|NP_789803	Mm.230296	ENSMUSG00000026181	68606
Cdkn2c	1416868_at	4.67227	0.894544	0.191458	-5.95229	3.78463	2.16765	0	0	cyclin-dependent kinase inhibitor 2C (p18, inhibits CDK4)	4	-109333480	-109337977	NM_007671|NP_031697	Mm.1912	ENSMUSG00000028551	12580
Fry	1456480_at	4.67184	1.9143	0.409752	3.30605	-4.42744	1.12139	0	0	furry homolog (Drosophila)	5	NA	NA	XM_001477828|XM_488539|XM_976343|XP_001477878|XP_488539|XP_981437	Mm.216590|Mm.412151	ENSMUSG00000056602	320365
Fgf2	1449826_a_at	4.67132	1.98229	0.424354	-4.34381	3.40318	0.940632	0	0	fibroblast growth factor 2	3	37247574	37303752	NM_008006|NP_032032	Mm.473689	ENSMUSG00000037225	14173
Hpca	1450930_at	4.66901	1.86261	0.398931	4.2382	-3.72645	-0.511749	0	0	hippocalcin	4	-128788818	-128798535	NM_001130419|NM_010471|NP_001123891|NP_034601	Mm.443017	ENSMUSG00000028785	15444
Scarf2	1438203_at	4.66808	1.58576	0.339702	-4.65321	3.36375	1.28946	0	0	scavenger receptor class F, member 2	16	17797374	17808380	NM_153790|NP_722485	Mm.194950	ENSMUSG00000012017	224024
Unc5b	1453269_at	4.66661	1.20969	0.259222	4.40399	-4.63896	0.234976	0	0	unc-5 homolog B (C. elegans)	10	-60225342	-60294329	NM_029770|NP_084046	Mm.290433	ENSMUSG00000020099	107449
Casp7	1426062_a_at	4.66474	0.973421	0.208676	-5.35875	4.463	0.895747	0	0	caspase 7	19	56471618	56516833	NM_007611|NP_031637	Mm.35687	ENSMUSG00000025076	12369
Zfp385b	1438327_at	4.66342	1.50302	0.322299	-4.76217	3.25777	1.5044	0	0	zinc finger protein 385B	2	-77248688	-77357723	NM_001113399|NM_001113400|NM_178723|NP_001106870|NP_001106871|NP_848838	Mm.126649|Mm.447554	ENSMUSG00000027016	241494
100043775	1436362_x_at	4.65797	0.52373	0.112437	-6.16288	-3.88325	10.0461	0	0	predicted gene, 100043775	14	NA	NA	XM_001480931|XP_001480981	NA	NA	100043775
Fez2	1434348_at	4.65738	0.601092	0.129062	-7.4513	6.97465	0.476651	0	0	fasciculation and elongation protein zeta 2 (zygin II)	17	-78777224	-78817443	NM_199448|NP_955519	Mm.236835	ENSMUSG00000056121	225020
NA	1438570_at	4.65736	0.799247	0.171609	1.59656	-6.19884	4.60228	0	0	NA	NA	NA	NA	NA	NA	NA	NA
Calm3	1450864_at	4.65651	1.00156	0.215088	-5.50507	3.83581	1.66926	0	0	calmodulin 3	7	-17500727	-17509381	NM_007590|NP_031616	Mm.288630	ENSMUSG00000019370	12315
Ccnf	1422513_at	4.65384	0.733438	0.157598	-6.6876	4.64563	2.04197	0	0	cyclin F	17	-24360176	-24388354	NM_007634|NP_031660	Mm.77695	ENSMUSG00000072082	12449
Ctnna2	1448895_a_at	4.65282	2.69605	0.579445	-4.23937	2.85245	1.38692	0	0	catenin (cadherin associated protein), alpha 2	6	-76831630	-77929661	NM_001109764|NM_009819|NM_145732|NP_001103234|NP_033949|NP_663785	Mm.34637	ENSMUSG00000063063	12386
Magee1	1422431_at	4.65144	1.22442	0.263235	-4.66575	4.28136	0.384385	0	0	melanoma antigen, family E, 1	21	102315734	102319250	NM_053201|NP_444431	Mm.24341	ENSMUSG00000031227	107528
Slc7a1	1454991_at	4.65131	0.925095	0.198889	4.17881	-5.66069	1.48188	0	0	solute carrier family 7 (cationic amino acid transporter, y+ system), member 1	5	-149138985	-149211480	NM_007513|NP_031539	Mm.275489	ENSMUSG00000041313	11987
Dync1li2	1433925_at	4.65118	0.808565	0.173841	5.95588	-4.93932	-1.01655	0	0	dynein, cytoplasmic 1 light intermediate chain 2	8	-106943030	-106966905	NM_001013380|NP_001013398	Mm.289583	ENSMUSG00000035770	234663
Ddah1	1429299_at	4.65018	1.85747	0.399441	-4.32309	3.54014	0.782948	0	0	dimethylarginine dimethylaminohydrolase 1	3	145421690	145554637	NM_026993|NP_081269	Mm.234247	ENSMUSG00000028194	69219
Hoxa10	1431475_a_at	4.64358	2.94091	0.633329	-4.21741	2.65517	1.56224	0	0	homeo box A10	6	-52181183	-52184950	NM_001122950|NM_008263|NP_001116422|NP_032289	Mm.5	ENSMUSG00000000938	15395
Glrb	1459850_x_at	4.64298	0.861348	0.185516	5.61202	-4.87744	-0.734587	0	0	glycine receptor, beta subunit	3	-80647525	-80717546	NM_010298|NP_034428	Mm.275639	ENSMUSG00000028020	14658
G0s2	1448700_at	4.64101	0.641766	0.138281	-7.18856	5.98472	1.20383	0	0	G0/G1 switch gene 2	1	-195098353	-195099382	NM_008059|NP_032085	Mm.439721	ENSMUSG00000009633	14373
Agrn	1443980_at	4.64044	0.970873	0.20922	4.57447	-5.23731	0.66284	0	0	agrin	4	-155539398	-155559244	NM_021604|NP_067617	Mm.273098	ENSMUSG00000041936	11603
Akt3	1435260_at	4.63983	0.925034	0.199368	-5.72294	3.90646	1.81648	0	0	thymoma viral proto-oncogene 3	1	-178952245	-179178898	NM_011785|NP_035915	Mm.235194	ENSMUSG00000019699	23797
Dlg3	1416918_at	4.63245	0.860382	0.185729	5.20148	-5.33112	0.129639	0	0	discs, large homolog 3 (Drosophila)	21	97963085	98013747	NM_016747|NP_058027	Mm.4615	ENSMUSG00000000881	53310
Gng2	1428156_at	4.63124	1.39203	0.300575	-4.76641	3.48859	1.27781	0	0	guanine nucleotide binding protein (G protein), gamma 2	14	-20691780	-20796471	NM_001038637|NM_010315|NP_001033726|NP_034445	Mm.41737	ENSMUSG00000043004	14702
Cbln1	1423288_s_at	4.63101	1.71402	0.370118	4.00419	-4.07785	0.0736531	0	0	cerebellin 1 precursor protein	8	-89992751	-89996491	NM_019626|NP_062600	Mm.4880	ENSMUSG00000031654	12404
Hsd17b11	1434642_at	4.63095	1.10245	0.238061	-4.75702	4.52401	0.233008	0	0	hydroxysteroid (17-beta) dehydrogenase 11	5	-104418783	-104450815	NM_053262|NP_444492	Mm.46019	ENSMUSG00000029311	114664
Wnt4	1441687_at	4.62979	1.8263	0.394467	3.32485	-4.41422	1.08937	0	0	wingless-related MMTV integration site 4	4	136833549	136852694	NM_009523|NP_033549	Mm.20355	ENSMUSG00000036856	22417
Sacs	1434958_at	4.62818	1.48846	0.321608	-4.71231	3.29222	1.42009	0	0	sacsin	14	61757293	61859530	NM_172809|NP_766397	Mm.440703|Mm.446687	ENSMUSG00000048279	50720
Dusp9	1454737_at	4.62768	1.13827	0.24597	5.00009	-3.99192	-1.00818	0	0	dual specificity phosphatase 9	21	70884779	70888853	NM_029352|NP_083628	Mm.16479	ENSMUSG00000031383	75590
Mpeg1	1427076_at	4.62749	1.2325	0.266343	-4.74992	4.05645	0.693477	0	0	macrophage expressed gene 1	19	12535268	12539775	NM_010821|NP_034951	Mm.3999	ENSMUSG00000046805	17476
Epas1	1435436_at	4.6248	2.42417	0.524167	-4.34252	2.51262	1.8299	0	0	endothelial PAS domain protein 1	17	87153203	87232750	NM_010137|NP_034267	Mm.1415	ENSMUSG00000024140	13819
Tacc1	1429591_at	4.62355	0.886352	0.191704	-5.7553	4.21138	1.54392	0	0	transforming, acidic coiled-coil containing protein 1	8	-26265023	-26311921	NM_177089|NM_199323|NP_796063|NP_955355	Mm.308452	ENSMUSG00000065954	320165
Plau	1422138_at	4.62352	1.35492	0.29305	-4.62361	3.87865	0.744959	0	0	plasminogen activator, urokinase	14	21655928	21662610	NM_008873|NP_032899	Mm.4183	ENSMUSG00000021822	18792
Gjb6	1448397_at	4.62123	3.78752	0.819592	2.75698	-4.0379	1.28092	0	0	gap junction protein, beta 6	14	-57742139	-57744058	NM_001010937|NM_008128|NP_001010937|NP_032154	Mm.25652	ENSMUSG00000040055	14623
Ptrf	1424130_a_at	4.62121	1.34538	0.291131	-4.73456	3.68439	1.05017	0	0	polymerase I and transcript release factor	11	-100818050	-100831931	NM_008986|NP_033012	Mm.21864	ENSMUSG00000004044	19285
Sytl1	1450240_a_at	4.6209	1.18356	0.256131	4.75618	-4.19502	-0.561163	0	0	synaptotagmin-like 1	4	-132809004	-132819002	NM_031393|NP_113570	Mm.25660	ENSMUSG00000028860	269589
Mbp	1425263_a_at	4.62059	1.18449	0.25635	4.84787	-4.04412	-0.803752	0	0	myelin basic protein	18	82644514	82755029	NM_001025245|NM_001025251|NM_001025254|NM_001025255|NM_001025256|NM_001025258|NM_001025259|NM_010777|NP_001020416|NP_001020422|NP_001020425|NP_001020426|NP_001020427|NP_001020429|NP_001020430|NP_034907	Mm.252063|Mm.454459	ENSMUSG00000041607	17196
Arhgap28	1438139_at	4.61847	1.59604	0.345578	-4.69559	2.86085	1.83474	0	0	Rho GTPase activating protein 28	17	-68192052	-68353398	NM_172964|NP_766552	Mm.9935	ENSMUSG00000024043	268970
Mylk	1425505_at	4.6165	1.21285	0.26272	-4.98816	3.58464	1.40352	0	0	myosin, light polypeptide kinase	16	34785035	35002520	NM_139300|NP_647461	Mm.33360	ENSMUSG00000022836	107589
Bok	1417040_a_at	4.6153	1.30638	0.283054	-4.79191	3.66794	1.12397	0	0	BCL2-related ovarian killer protein	1	95582270	95592339	NM_016778|NP_058058	Mm.3295	ENSMUSG00000026278	51800
Ednra	1460513_a_at	4.61138	2.67652	0.580415	-4.08234	3.16463	0.917707	0	0	endothelin receptor type A	8	-80186927	-80248351	NM_010332|NP_034462	Mm.283168|Mm.392296	ENSMUSG00000031616	13617
Dlc1	1436173_at	4.61137	1.74818	0.379102	-4.53934	3.02007	1.51927	0	0	deleted in liver cancer 1	8	-37630798	-37676928	NM_015802|NP_056617	Mm.210875	ENSMUSG00000031523	50768
Opcml	1457446_at	4.61117	0.985184	0.213652	-4.48169	5.16131	-0.679613	0	0	opioid binding protein/cell adhesion molecule-like	9	27598853	28732633	NM_177906|NP_808574	Mm.379474	ENSMUSG00000062257	330908
Rcn3	1424382_at	4.61065	1.04115	0.225813	-5.2591	3.91317	1.34593	0	0	reticulocalbin 3, EF-hand calcium binding domain	7	-52338283	-52347583	NM_026555|NP_080831	Mm.29997	ENSMUSG00000019539	52377
Npal3	1434315_at	4.60795	1.28	0.277781	4.36612	-4.35563	-0.010488	0	0	NIPA-like domain containing 3	4	-135004815	-135050419	NM_028995|NP_083271	Mm.26548	ENSMUSG00000028803	74552
Dse	1455795_at	4.60754	0.699214	0.151754	-5.97497	6.15086	-0.175889	0	0	dermatan sulfate epimerase	10	-33871198	-33927357	NM_172508|NP_766096	Mm.34557	ENSMUSG00000039497	212898
Plek	1417523_at	4.60713	1.93723	0.420485	-4.33275	3.26915	1.0636	0	0	pleckstrin	11	-16871450	-16908705	NM_019549|NP_062422	Mm.98232	ENSMUSG00000020120	56193
Stard8	1427072_at	4.60629	1.13511	0.246425	-5.22209	3.15832	2.06377	0	0	START domain containing 8	21	96238003	96270067	NM_199018|NP_950183	Mm.236928	ENSMUSG00000031216	236920
Sfrp1	1416594_at	4.60503	1.01376	0.220142	-5.06864	4.43095	0.637688	0	0	secreted frizzled-related protein 1	8	24521989	24560104	NM_013834|NP_038862	Mm.281691	ENSMUSG00000031548	20377
Rgmb	1428430_at	4.60431	1.41706	0.307768	3.79624	-4.54122	0.744983	0	0	RGM domain family, member B	17	-15943216	-15963550	NM_178615|NP_848730	Mm.293466	ENSMUSG00000048027	68799
2810046L04Rik	1455524_at	4.60429	0.805238	0.174889	5.92318	-4.77446	-1.14872	0	0	RIKEN cDNA 2810046L04 gene	3	53267738	53285677	NM_173382|NP_775558	Mm.218697	ENSMUSG00000049504	212127
Inadl	1418984_at	4.60423	1.06333	0.230947	5.02714	-4.22628	-0.80086	0	0	InaD-like (Drosophila)	4	98062516	98386294	NM_001005784|NM_001005787|NM_007704|NM_172696|NP_001005784|NP_001005787|NP_031730|NP_766284	Mm.90218	ENSMUSG00000061859	12695
Rfx7	1434521_at	4.60415	0.841577	0.182787	4.8394	-5.64279	0.803388	0	0	regulatory factor X, 7	9	72380046	72470756	NM_001033536|NP_001028708	Mm.32081	ENSMUSG00000037674	319758
Cobl	1434917_at	4.60317	0.64752	0.140668	7.31051	-5.1294	-2.1811	0	0	cordon-bleu	11	-12136678	-12364963	NM_172496|NP_766084	Mm.22847	ENSMUSG00000020173	12808
Adamts12	1439827_at	4.60254	1.10781	0.240695	-4.71617	4.46419	0.251986	0	0	a disintegrin-like and metallopeptidase (reprolysin type) with thrombospondin type 1 motif, 12	15	10994544	11276622	NM_175501|NP_780710	Mm.476098	ENSMUSG00000047497	239337
Gja1	1437992_x_at	4.60232	0.659032	0.143196	5.64663	-6.93162	1.28499	0	0	gap junction protein, alpha 1	10	56097105	56110225	NM_010288|NP_034418	Mm.378921	ENSMUSG00000050953	14609
Skap2	1460623_at	4.60141	1.17575	0.255519	4.68994	-4.2519	-0.438043	0	0	src family associated phosphoprotein 2	6	-51809163	-51962548	NM_018773|NP_061243	Mm.221479|Mm.392558	ENSMUSG00000059182	54353
Srgn	1417426_at	4.59925	2.01817	0.438804	-4.45498	2.55339	1.90159	0	0	serglycin	10	-61957175	-61970503	NM_011157|NP_035287	Mm.338790	ENSMUSG00000020077	19073
Apc	1435543_at	4.59747	1.13055	0.245908	3.59358	-5.11676	1.52318	0	0	adenomatosis polyposis coli	18	34380637	34481844	NM_007462|NP_031488	Mm.384171	ENSMUSG00000005871	11789
Ptger3	1450344_a_at	4.59554	2.23477	0.486291	3.87887	-3.71174	-0.167131	0	0	prostaglandin E receptor 3 (subtype EP3)	3	157229855	157307722	NM_011196|NP_035326	Mm.30424	ENSMUSG00000040016	19218
Patz1	1429739_a_at	4.59535	0.541132	0.117756	9.12116	-6.11895	-3.00222	0	0	POZ (BTB) and AT hook containing zinc finger 1	11	3190459	3208520	NM_019574|NP_062520	Mm.275563	ENSMUSG00000020453	56218
Cadps2	1451499_at	4.59442	1.38962	0.302457	4.87982	-2.65006	-2.22977	0	0	Ca2+-dependent activator protein for secretion 2	6	-23212837	-23789300	NM_153163|NP_694803	Mm.259632|Mm.379572	ENSMUSG00000017978	320405
Tram1l1	1451268_at	4.59333	1.00688	0.219205	-4.93896	4.60156	0.337402	0	0	translocation associated membrane protein 1-like 1	3	124023954	124026178	NM_146140|NP_666252	Mm.165810	ENSMUSG00000044528	229801
Cpz	1426251_at	4.59276	1.74603	0.380169	4.00701	-3.95952	-0.0474935	0	0	carboxypeptidase Z	5	-35844866	-35868275	NM_153107|NP_694747	Mm.108557	ENSMUSG00000036596	242939
Rab6b	1437107_at	4.59188	1.10322	0.240254	-4.29218	4.83576	-0.543578	0	0	RAB6B, member RAS oncogene family	9	103014403	103087600	NM_173781|NP_776142	Mm.335395	ENSMUSG00000032549	270192
Zeb2	1434298_at	4.58977	1.94224	0.423167	-4.41258	2.94043	1.47215	0	0	zinc finger E-box binding homeobox 2	2	-44839153	-44968799	NM_015753|NP_056568	Mm.440702	ENSMUSG00000026872	24136
Pvrl3	1417319_at	4.58954	1.43314	0.312263	3.99825	-4.35317	0.354924	0	0	poliovirus receptor-related 3	16	-46448190	-46496887	NM_021495|NM_021496|NM_021497|NP_067470|NP_067471|NP_067472	Mm.328072|Mm.440435	ENSMUSG00000022656	58998
Cxcl13	1417851_at	4.5841	1.34339	0.293054	-4.1791	4.34247	-0.163377	0	0	chemokine (C-X-C motif) ligand 13	5	96385957	96390087	NM_018866|NP_061354	Mm.10116	ENSMUSG00000023078	55985
Aplp2	1421889_a_at	4.58319	0.660562	0.144127	5.96835	-6.62268	0.654323	0	0	amyloid beta (A4) precursor-like protein 2	9	-30957141	-31019400	NM_001102455|NM_001102456|NM_009691|NP_001095925|NP_001095926|NP_033821	Mm.19133	ENSMUSG00000031996	11804
Cdc7	1426002_a_at	4.58137	0.722656	0.157738	-5.70487	5.9655	-0.260627	0	0	cell division cycle 7 (S. cerevisiae)	5	107393340	107413450	NM_009863|NP_033993	Mm.20842	ENSMUSG00000029283	12545
Kdelr2	1417205_at	4.5785	0.737512	0.161082	-5.74411	5.7364	0.00771541	0	0	KDEL (Lys-Asp-Glu-Leu) endoplasmic reticulum protein retention receptor 2	5	144165515	144182156	NM_025841|NP_080117	Mm.181880	ENSMUSG00000079111	66913
6030487A22Rik	1441195_at	4.57829	1.02576	0.224048	-5.44265	2.58334	2.85931	0	0	RIKEN cDNA 6030487A22 gene	21	NA	NA	NA	NA	NA	402755
NA	1454965_at	4.57804	1.6442	0.359149	-4.1371	3.90062	0.236485	0	0	NA	NA	NA	NA	NA	NA	NA	NA
Cpa4	1453770_at	4.57803	1.96173	0.42851	-4.13444	3.54033	0.594119	0	0	carboxypeptidase A4	6	30518375	30541747	NM_027926|NP_082202	Mm.105759	ENSMUSG00000039070	71791
Sox9	1424950_at	4.57727	1.06042	0.231671	4.63097	-4.65825	0.0272705	0	0	SRY-box containing gene 9	11	112643523	112649071	NM_011448|NP_035578	Mm.286407	ENSMUSG00000000567	20682
NA	1446772_at	4.57621	1.47838	0.323058	-4.56883	3.48462	1.08421	0	0	NA	NA	NA	NA	NA	NA	NA	NA
Gamt	1422558_at	4.57495	1.33217	0.291189	-4.64728	3.72979	0.917497	0	0	guanidinoacetate methyltransferase	10	-79720895	-79723713	NM_010255|NP_034385	Mm.7329	ENSMUSG00000020150	14431
Med12l	1441159_at	4.57479	1.39845	0.305685	4.24322	-4.15494	-0.0882834	0	0	mediator of RNA polymerase II transcription, subunit 12 homolog (yeast)-like	3	NA	NA	XM_887994|XP_893087	Mm.228086|Mm.240059	ENSMUSG00000056476	329650
Nmi	1425719_a_at	4.57383	1.29783	0.28375	-4.61027	3.89632	0.713945	0	0	N-myc (and STAT) interactor	2	-51804024	-51828608	NM_019401|NP_062274	Mm.7491	ENSMUSG00000026946	64685
C630043F03Rik	1433762_at	4.5731	1.03286	0.225856	-4.56528	4.81107	-0.245791	0	0	RIKEN cDNA C630043F03 gene	4	NA	NA	NA	Mm.37541	NA	68285
Map3k8	1419208_at	4.57168	0.901224	0.197132	5.72108	-3.67907	-2.04202	0	0	mitogen-activated protein kinase kinase kinase 8	18	-4331324	-4352951	NM_007746|NP_031772	Mm.3275	ENSMUSG00000024235	26410
Hs6st1	1417293_at	4.57156	1.12018	0.245033	4.3445	-4.69759	0.353082	0	0	heparan sulfate 6-O-sulfotransferase 1	1	36125253	36163291	NM_015818|NP_056633	Mm.213566|Mm.473712	ENSMUSG00000045216	50785
5033414K04Rik	1436999_at	4.57115	1.29158	0.282551	-4.82812	3.42388	1.40424	0	0	RIKEN cDNA 5033414K04 gene	1	-84032875	-84281166	NM_001003948|NP_001003948	Mm.187470	ENSMUSG00000045658	98496
NA	1439732_at	4.571	1.30198	0.284834	4.45779	-4.0997	-0.358093	0	0	NA	NA	NA	NA	NA	NA	NA	NA
Tnik	1455256_at	4.56975	1.00489	0.219899	5.21499	-4.07128	-1.14371	0	0	TRAF2 and NCK interacting kinase	3	NA	NA	XM_001473602|XM_001473621|XM_001474897|XM_001474909|XP_001473652|XP_001473671|XP_001474947|XP_001474959	Mm.126193	ENSMUSG00000027692	665113
Cilp	1457296_at	4.56913	1.26404	0.276649	4.65185	-3.91348	-0.73837	0	0	cartilage intermediate layer protein, nucleotide pyrophosphohydrolase	9	65112986	65128412	NM_173385|NP_775561	Mm.138455	ENSMUSG00000042254	214425
Lfng	1420643_at	4.56907	1.21273	0.265422	3.75996	-4.82925	1.06928	0	0	LFNG O-fucosylpeptide 3-beta-N-acetylglucosaminyltransferase	5	141083294	141091499	NM_008494|NP_032520	Mm.12834	ENSMUSG00000029570	16848
Cd9	1416066_at	4.56662	1.16683	0.255513	4.29074	-4.5994	0.308658	0	0	CD9 antigen	6	-125410283	-125444773	NM_007657|NP_031683	Mm.210676|Mm.404614	ENSMUSG00000030342	12527
NA	1458341_x_at	4.56649	1.71103	0.374693	4.28634	-3.56161	-0.72473	0	0	NA	NA	NA	NA	NA	NA	NA	NA
Arhgap22	1435108_at	4.56608	1.10284	0.24153	4.85421	-4.17424	-0.679975	0	0	Rho GTPase activating protein 22	14	34030008	34183119	NM_153800|NP_722495	Mm.318350	ENSMUSG00000063506	239027
Hist2h3c1	1442051_at	4.56421	1.62974	0.357069	3.34401	-4.45667	1.11266	0	0	histone cluster 2, H3c1	3	-96042453	96073027	NM_019469|NM_178216|NP_062342|NP_835734	Mm.383293|Mm.422680	ENSMUSG00000070392	15077
Timp2	1420924_at	4.56357	0.746592	0.163598	-6.18626	4.90112	1.28514	0	0	tissue inhibitor of metalloproteinase 2	11	-118162374	-118216725	NM_011594|NP_035724	Mm.206505	ENSMUSG00000017466	21858
Rgmb	1433587_at	4.56279	1.35894	0.29783	3.63824	-4.62937	0.991132	0	0	RGM domain family, member B	17	-15943216	-15963550	NM_178615|NP_848730	Mm.293466	ENSMUSG00000048027	68799
Ptrf	1421431_at	4.56227	0.716475	0.157044	-6.14128	5.47302	0.668254	0	0	polymerase I and transcript release factor	11	-100818050	-100831931	NM_008986|NP_033012	Mm.21864	ENSMUSG00000004044	19285
Kcns2	1457325_at	4.55938	1.75002	0.383828	-4.40067	3.2233	1.17737	0	0	K+ voltage-gated channel, subfamily S, 2	15	34767135	34772092	NM_181317|NP_851834	Mm.71045	ENSMUSG00000050963	16539
Sbk1	1451190_a_at	4.55764	0.629943	0.138217	7.38331	-5.1212	-2.26211	0	0	SH3-binding kinase 1	7	133416132	133438513	NM_145587|NP_663562	Mm.29660	ENSMUSG00000042978	104175
Il6st	1421239_at	4.55674	0.608936	0.133634	-7.42646	5.89443	1.53203	0	0	interleukin 6 signal transducer	13	113254316	113297049	NM_010560|NP_034690	Mm.4364	ENSMUSG00000021756	16195
Grhl3	1436932_at	4.55645	4.50224	0.988102	2.50837	-3.95808	1.4497	0	0	grainyhead-like 3 (Drosophila)	4	-135097802	-135129535	NM_001013756|NP_001013778	Mm.331972	ENSMUSG00000037188	230824
4930402H24Rik	1438038_at	4.55532	0.972152	0.21341	-5.37684	3.85801	1.51882	0	0	RIKEN cDNA 4930402H24 gene	2	-130533588	-130665846	NM_029432|NP_083708	Mm.271990	ENSMUSG00000027309	228602
Eef2k	1439860_at	4.55493	0.997272	0.218943	5.06149	-4.33955	-0.72194	0	0	eukaryotic elongation factor-2 kinase	7	127986396	128047515	NM_007908|NP_031934	Mm.25997|Mm.361795	ENSMUSG00000035064	13631
Dnm3	1436624_at	4.55155	1.80011	0.395494	-4.38119	3.14891	1.23228	0	0	dynamin 3	1	-163920353	-164408161	NM_001038619|NM_172646|NP_001033708|NP_766234	Mm.441620	ENSMUSG00000040265	103967
Phactr3	1429651_at	4.55084	1.48558	0.32644	4.01725	-4.17808	0.160828	0	0	phosphatase and actin regulator 3	2	177876721	178071196	NM_001007154|NM_028806|NP_001007155|NP_083082	Mm.44413	ENSMUSG00000027525	74189
Cygb	1423630_at	4.55048	1.19424	0.262443	-5.00355	3.22643	1.77712	0	0	cytoglobin	11	-116506908	-116515627	NM_030206|NP_084482	Mm.34598	ENSMUSG00000020810	114886
Gpc6	1428774_at	4.54982	1.41504	0.311009	-4.53246	3.63074	0.901721	0	0	glypican 6	14	117324536	118378751	NM_001079844|NM_011821|NP_001073313|NP_035951	Mm.440025|Mm.473944	ENSMUSG00000058571	23888
Gabrp	1424647_at	4.5486	3.74598	0.823545	2.38184	-4.03853	1.65668	0	0	gamma-aminobutyric acid (GABA-A) receptor, pi	11	-33450780	-33478957	NM_146017|NP_666129	Mm.99989	ENSMUSG00000020159	216643
Ccnd2	1455956_x_at	4.54859	0.637658	0.140188	6.17859	-6.68255	0.503961	0	0	cyclin D2	6	-127075726	-127101066	NM_009829|NP_033959	Mm.333406	ENSMUSG00000000184	12444
Lyz1	1436996_x_at	4.54641	2.66951	0.587168	-4.13915	2.76565	1.37351	0	0	lysozyme 1	10	-116724852	-116729924	NM_013590|NP_038618	Mm.177539	ENSMUSG00000069515	17110
Nebl	1438452_at	4.5464	1.44497	0.317828	3.58175	-4.51261	0.930854	0	0	nebulette	2	-17268360	-17652695	NM_028757|NP_083033	Mm.120298|Mm.256298|Mm.440498|Mm.440630	ENSMUSG00000053702	74103
Tfrc	1422966_a_at	4.54395	1.88505	0.414848	3.56755	-4.11077	0.543218	0	0	transferrin receptor	16	32609106	32632876	NM_011638|NP_035768	Mm.28683	ENSMUSG00000022797	22042
Eraf	1449077_at	4.54052	3.28471	0.723421	-4.05194	2.60076	1.45118	0	0	erythroid associated factor	NA	NA	NA	NM_133245|NP_573508	Mm.423023	NA	170812
Jam3	1423503_at	4.54034	1.1722	0.258175	-4.86648	3.73251	1.13397	0	0	junction adhesion molecule 3	9	-26904968	-26962965	NM_023277|NP_075766	Mm.28770	ENSMUSG00000031990	83964
4933412E12Rik	1447711_x_at	4.53927	1.04559	0.230342	-4.61111	4.62427	-0.0131606	0	0	RIKEN cDNA 4933412E12 gene	10	NA	NA	XM_983952|XP_989046	Mm.214134	NA	71086
Rhoc	1448605_at	4.53915	1.02718	0.226294	-4.72297	4.58203	0.140941	0	0	ras homolog gene family, member C	3	104591951	104597377	NM_007484|NP_031510	Mm.262	ENSMUSG00000002233	11853
Ets1	1452163_at	4.53729	3.19139	0.703368	-4.05363	2.64319	1.41044	0	0	E26 avian leukemia oncogene 1, 5' domain	9	32503626	32565405	NM_001038642|NM_011808|NP_001033731|NP_035938	Mm.292415	ENSMUSG00000032035	23871
Fhit	1425893_a_at	4.53711	0.999633	0.220323	5.17865	-4.02636	-1.15229	0	0	fragile histidine triad gene	14	-10382607	-11994546	NM_010210|NP_034340	Mm.397619|Mm.441926	ENSMUSG00000060579	14198
Ccnd2	1434745_at	4.53552	0.72449	0.159737	5.71988	-5.72736	0.00748599	0	0	cyclin D2	6	-127075726	-127101066	NM_009829|NP_033959	Mm.333406	ENSMUSG00000000184	12444
NA	1439852_at	4.53526	2.21877	0.489227	-4.23035	2.88914	1.34121	0	0	NA	NA	NA	NA	NA	NA	NA	NA
Snca	1436853_a_at	4.53382	2.66576	0.587971	-4.13826	2.71051	1.42775	0	0	synuclein, alpha	6	-60681566	-60778990	NM_001042451|NM_009221|NP_001035916|NP_033247	Mm.17484	ENSMUSG00000025889	20617
Rora	1424035_at	4.53236	1.16815	0.257735	4.37524	-4.43474	0.059499	0	0	RAR-related orphan receptor alpha	9	68501608	69226835	NM_013646|NP_038674	Mm.378450|Mm.391890|Mm.427266|Mm.476263	ENSMUSG00000032238	19883
2410066E13Rik	1434581_at	4.53214	0.828284	0.182758	5.70794	-4.48355	-1.22439	0	0	RIKEN cDNA 2410066E13 gene	6	54631765	54650400	NM_026629|NP_080905	Mm.233860	ENSMUSG00000038065	68235
4632417K18Rik	1422628_at	4.53213	1.08833	0.240136	-4.91524	4.00548	0.909761	0	0	RIKEN cDNA 4632417K18 gene	19	12648014	12664186	NM_026640|NP_080916	Mm.1643	ENSMUSG00000024691	107373
Nr4a2	1455034_at	4.53118	1.31591	0.290412	-4.67103	3.55841	1.11261	0	0	nuclear receptor subfamily 4, group A, member 2	2	-56960566	-56967666	NM_013613|NP_038641	Mm.3507	ENSMUSG00000026826	18227
Uap1l1	1436890_at	4.53084	1.03746	0.228978	-5.0098	4.09612	0.913679	0	0	UDP-N-acteylglucosamine pyrophosphorylase 1-like 1	2	-25217011	-25221146	NM_001033293|NP_001028465	Mm.33797	ENSMUSG00000026956	227620
Sox13	1450191_a_at	4.52926	1.00164	0.221149	5.13529	-4.06656	-1.06872	0	0	SRY-box containing gene 13	1	-135278876	-135320789	NM_011439|NP_035569	Mm.8575	ENSMUSG00000010034	20668
Prrx1	1439774_at	4.52711	2.78388	0.614935	-4.09031	2.7609	1.32941	0	0	paired related homeobox 1	1	-165185407	-165243781	NM_001025570|NM_011127|NM_175686|NP_001020741|NP_035257|NP_783617	Mm.288642	ENSMUSG00000026586	18933
Krt6a	1422784_at	4.52604	1.7441	0.385347	4.10578	-3.68809	-0.417686	0	0	keratin 6A	15	-101520358	-101524736	NM_008476|NP_032502	Mm.302399	ENSMUSG00000058354	16687
Wisp1	1448593_at	4.52464	2.03061	0.448789	-4.16213	3.26181	0.900319	0	0	WNT1 inducible signaling pathway protein 1	15	66722954	66754761	NM_018865|NP_061353	Mm.10222	ENSMUSG00000005124	22402
Jmy	1420640_at	4.52413	0.772762	0.170809	5.30573	-5.55171	0.24598	0	0	junction-mediating and regulatory protein	13	-94204156	-94269644	NM_021310|NP_067285	Mm.390630	ENSMUSG00000021690	57748
Acpp	1453943_a_at	4.5233	1.51869	0.335749	3.86325	-4.20413	0.340877	0	0	acid phosphatase, prostate	9	-104201329	-104240052	NM_019807|NM_207668|NP_062781|NP_997551	Mm.19941	ENSMUSG00000032561	56318
Lrrk1	1451986_s_at	4.51642	1.32672	0.293755	4.32514	-4.05598	-0.269165	0	0	leucine-rich repeat kinase 1	7	-73403632	-73533227	NM_146191|NP_666303	Mm.33284	ENSMUSG00000015133	233328
Ddx46	1424571_at	4.51491	0.568054	0.125817	7.61123	-6.76719	-0.844037	0	0	DEAD (Asp-Glu-Ala-Asp) box polypeptide 46	13	55736387	55782617	NM_145975|NP_666087	Mm.202725	ENSMUSG00000021500	212880
Bub1b	1416961_at	4.51359	0.632115	0.140047	-7.17689	5.12404	2.05284	0	0	budding uninhibited by benzimidazoles 1 homolog, beta (S. cerevisiae)	2	118423946	118467328	NM_009773|NP_033903	Mm.29133	ENSMUSG00000040084	12236
Cdc2a	1448314_at	4.51325	0.765763	0.16967	-5.92683	4.78182	1.145	0	0	cell division cycle 2 homolog A (S. pombe)	10	-68799382	-68815660	NM_007659|NP_031685	Mm.281367	ENSMUSG00000019942	12534
Trpm3	1456633_at	4.51202	1.41803	0.314278	4.17704	-4.03664	-0.140399	0	0	transient receptor potential cation channel, subfamily M, member 3	19	22213606	23064374	NM_001035239|NM_001035240|NM_001035241|NM_001035242|NM_001035243|NM_001035244|NM_001035245|NM_001035246|NM_177341|NP_001030316|NP_001030317|NP_001030318|NP_001030319|NP_001030320|NP_001030321|NP_001030322|NP_001030323|NP_796315	Mm.131943|Mm.397699|Mm.440339	ENSMUSG00000052387	226025
NA	1457306_at	4.50985	1.23075	0.272902	4.21864	-4.36563	0.146993	0	0	NA	NA	NA	NA	NA	NA	NA	NA
Lrig2	1455217_at	4.50876	0.616849	0.136811	5.4312	-7.27583	1.84463	0	0	leucine-rich repeats and immunoglobulin-like domains 2	3	-104257905	-104315779	NM_001025067|NP_001020238	Mm.34855	ENSMUSG00000032913	269473
Sox11	1429051_s_at	4.50857	0.995229	0.220742	4.39371	-4.91409	0.52038	0	0	SRY-box containing gene 11	12	-28020080	-28027577	NM_009234|NP_033260	Mm.41702|Mm.39088|Mm.466344	ENSMUSG00000063632	20666
2310001A20Rik	1452159_at	4.5059	0.747985	0.166001	5.33739	-5.69102	0.353634	0	0	RIKEN cDNA 2310001A20 gene	2	-150408816	-150434259	NM_027977|NP_082253	Mm.26599	ENSMUSG00000033096	71881
Tpst1	1421733_a_at	4.50426	0.929527	0.206366	-5.3233	4.09616	1.22714	0	0	protein-tyrosine sulfotransferase 1	5	130549195	130611602	NM_001130476|NM_013837|NP_001123948|NP_038865	Mm.332720	ENSMUSG00000034118	22021
Itga4	1421194_at	4.50395	1.78922	0.397254	-4.38052	2.94885	1.43167	0	0	integrin alpha 4	2	79095582	79173271	NM_010576|NP_034706	Mm.31903	ENSMUSG00000027009	16401
Dnajc6	1431216_s_at	4.50361	1.88848	0.419325	3.60948	-4.00951	0.400039	0	0	DnaJ (Hsp40) homolog, subfamily C, member 6	4	101223198	101315404	NM_198412|NP_940804	Mm.76494	ENSMUSG00000028528	72685
Col5a2	1450625_at	4.50172	1.46476	0.325378	-4.48035	3.43333	1.04702	0	0	collagen, type V, alpha 2	1	-45431175	-45560127	NM_007737|NP_031763	Mm.10299	ENSMUSG00000026042	12832
NA	1438245_at	4.50105	1.24848	0.277376	-4.72433	1.169	3.55534	0	0	NA	NA	NA	NA	NA	NA	NA	NA
Rassf4	1439622_at	4.50092	1.5306	0.340064	-4.18563	3.80996	0.375665	0	0	Ras association (RalGDS/AF-6) domain family member 4	6	-116583025	-116623809	NM_178045|NP_835146	Mm.257931	ENSMUSG00000042129	213391
Sgcd	1450805_at	4.50086	1.74993	0.388799	-4.31916	3.20642	1.11274	0	0	sarcoglycan, delta (dystrophin-associated glycoprotein)	11	-46792284	-47192804	NM_011891|NP_036021	Mm.338890	ENSMUSG00000020354	24052
Araf	1440764_at	4.50011	0.953539	0.211893	-4.28652	-0.835581	5.12211	0	0	v-raf murine sarcoma 3611 viral oncogene homolog	21	20425723	20437644	NM_009703|NP_033833	Mm.220946	ENSMUSG00000001127	11836
Fbn2	1454830_at	4.49881	1.67525	0.372377	-4.46545	2.8775	1.58795	0	0	fibrillin 2	18	-58168276	-58369580	NM_010181|NP_034311	Mm.20271	ENSMUSG00000024598	14119
Dusp26	1425848_a_at	4.4981	1.20995	0.268992	4.32357	-4.28521	-0.0383634	0	0	dual specificity phosphatase 26 (putative)	8	32200133	32207519	NM_025869|NP_080145	Mm.23916	ENSMUSG00000039661	66959
Mpp7	1455179_at	4.49578	1.52041	0.338186	4.03332	-3.99078	-0.0425382	0	0	membrane protein, palmitoylated 7 (MAGUK p55 subfamily member 7)	18	-7350734	-7626861	NM_001081287|NP_001074756	Mm.133293	ENSMUSG00000057440	75739
St6galnac5	1419420_at	4.4954	2.8893	0.642724	-4.06182	2.63237	1.42945	0	0	ST6 (alpha-N-acetyl-neuraminyl-2,3-beta-galactosyl-1,3)-N-acetylgalactosaminide alpha-2,6-sialyltransferase 5	3	-152483673	-152645171	NM_012028|NP_036158	Mm.40915	ENSMUSG00000039037	26938
Cdc42ep2	1428750_at	4.49423	1.00091	0.222711	-4.31739	4.90916	-0.591768	0	0	CDC42 effector protein (Rho GTPase binding) 2	19	-5917560	-5918993	NM_026772|NP_081048	Mm.195932	ENSMUSG00000045664	104252
Tpm1	1423721_at	4.49278	0.771373	0.171692	-6.1561	3.76921	2.38689	0	0	tropomyosin 1, alpha	9	-66870399	-66897020	NM_024427|NP_077745	Mm.121878	ENSMUSG00000032366	22003
Tmem30b	1433579_at	4.49176	2.29123	0.510096	3.41748	-3.90126	0.48378	0	0	transmembrane protein 30B	12	-74644100	-74647382	NM_178715|NP_848830	Mm.251196	ENSMUSG00000034435	238257
Traf3	1418587_at	4.49061	1.05981	0.236006	4.24354	-4.7543	0.510763	0	0	Tnf receptor-associated factor 3	12	112404758	112505359	NM_001048206|NM_011632|NP_001041671|NP_035762	Mm.27431	ENSMUSG00000021277	22031
Cxadr	1452391_at	4.49005	1.05877	0.235804	4.48902	-4.55366	0.0646426	0	0	coxsackievirus and adenovirus receptor	16	78301935	78360030	NM_001025192|NM_009988|NP_001020363|NP_034118	Mm.66222	ENSMUSG00000022865	13052
Lix1	1421180_at	4.48993	2.19126	0.488039	-4.24265	2.62454	1.61811	0	0	limb expression 1 homolog (chicken)	17	17539649	17596351	NM_025681|NP_079957	Mm.268018	ENSMUSG00000047786	66643
Col6a2	1452250_a_at	4.48688	2.56351	0.571335	-4.16726	2.33025	1.83701	0	0	collagen, type VI, alpha 2	10	-76058500	-76086149	NM_146007|NP_666119	Mm.1949	ENSMUSG00000020241	12834
Hook3	1446737_a_at	4.4862	0.663524	0.147903	-6.05136	6.0298	0.0215558	0	0	hook homolog 3 (Drosophila)	8	-27131892	-27229696	NM_207659|NP_997542	Mm.334464|Mm.458186	ENSMUSG00000037234	320191
Pnma2	1435618_at	4.48476	0.981844	0.218929	-4.59158	4.74279	-0.151217	0	0	paraneoplastic antigen MA2	14	67530044	67538898	NM_175498|NP_780707	Mm.44358	ENSMUSG00000046204	239157
NA	1458599_at	4.48472	1.91434	0.426859	3.93545	-3.63848	-0.296974	0	0	NA	NA	NA	NA	NA	NA	NA	NA
NA	1447279_at	4.4838	0.889698	0.198425	5.38812	-4.21395	-1.17417	0	0	NA	NA	NA	NA	NA	NA	NA	NA
Tnfaip2	1416273_at	4.48333	1.94956	0.434846	3.26404	-4.14284	0.878809	0	0	tumor necrosis factor, alpha-induced protein 2	12	112680871	112693229	NM_009396|NP_033422	Mm.255332	ENSMUSG00000021281	21928
Mef2c	1421028_a_at	4.48218	1.65103	0.368354	-4.43109	2.99616	1.43492	0	0	myocyte enhancer factor 2C	13	83643193	83802948	NM_025282|NP_079558	Mm.24001|Mm.392364|Mm.428347|Mm.451574	ENSMUSG00000005583	17260
Pcdh9	1458269_at	4.48027	1.30289	0.290806	4.70266	-3.27816	-1.4245	0	0	protocadherin 9	14	-93412919	-94287951	NM_001081377|NP_001074846	Mm.37126|Mm.458162	ENSMUSG00000055421	211712
NA	1443353_at	4.47996	0.92632	0.20677	-3.44061	-2.0394	5.48	0	0	NA	NA	NA	NA	NA	NA	NA	NA
Il6st	1452843_at	4.47968	0.818841	0.18279	-5.48567	4.71567	0.769994	0	0	interleukin 6 signal transducer	13	113254316	113297049	NM_010560|NP_034690	Mm.4364	ENSMUSG00000021756	16195
Gprin2	1443997_at	4.47562	1.3932	0.311286	-4.59087	3.24142	1.34945	0	0	G protein regulated inducer of neurite outgrowth 2	14	NA	NA	XM_138975|XM_910756|XP_138975|XP_915849	Mm.303696|Mm.318398	ENSMUSG00000051843|ENSMUSG00000071531	432839
Nefl	1454672_at	4.47531	1.84539	0.412349	-4.26661	3.07925	1.18736	0	0	neurofilament, light polypeptide	14	68701940	68705794	NM_010910|NP_035040	Mm.1956	ENSMUSG00000022055	18039
Wwc2	1417196_s_at	4.47509	0.788246	0.176141	-6.04906	3.5279	2.52116	0	0	WW, C2 and coiled-coil domain containing 2	8	-48912963	-49075905	NM_133791|NP_598552	Mm.235074|Mm.390033	ENSMUSG00000031563	52357
Frmd4b	1426594_at	4.47472	1.23738	0.276527	3.91599	-4.50504	0.589043	0	0	FERM domain containing 4B	6	-97236860	-97567651	NM_145148|NP_660130	Mm.27789	ENSMUSG00000030064	232288
Plcxd3	1436821_at	4.4744	1.88888	0.422153	4.19795	-3.1885	-1.00945	0	0	phosphatidylinositol-specific phospholipase C, X domain containing 3	15	4325490	4525579	NM_177355|NP_796329	Mm.308996|Mm.403108	ENSMUSG00000049148	239318
Tgm2	1437277_x_at	4.47438	1.38369	0.309247	-4.28799	3.86646	0.421536	0	0	transglutaminase 2, C polypeptide	2	-157942140	-157972128	NM_009373|NP_033399	Mm.330731	ENSMUSG00000037820	21817
Scarb2	1460235_at	4.47433	0.880093	0.196698	5.3769	-4.27947	-1.09743	0	0	scavenger receptor class B, member 2	5	-92872898	-92934634	NM_007644|NP_031670	Mm.297964	ENSMUSG00000029426	12492
Paip1	1451740_at	4.4737	1.07154	0.23952	4.45698	-4.49432	0.0373416	0	0	polyadenylate binding protein-interacting protein 1	13	120217406	120249127	NM_001079849|NM_145457|NP_001073318|NP_663432	Mm.132584	ENSMUSG00000025451	218693
Pdgfrb	1417148_at	4.47161	1.39948	0.312969	-4.63535	3.02835	1.60699	0	0	platelet derived growth factor receptor, beta polypeptide	18	61205094	61244713	NM_008809|NP_032835	Mm.4146	ENSMUSG00000024620	18596
Tor3a	1450454_at	4.4712	1.60669	0.359342	3.6313	-4.172	0.540701	0	0	torsin family 3, member A	1	-158584715	-158604438	NM_023141|NP_075630	Mm.206737	ENSMUSG00000060519	30935
Cugbp2	1451154_a_at	4.47007	0.941412	0.210603	-4.67383	4.80787	-0.134037	0	0	CUG triplet repeat, RNA binding protein 2	2	-6460743	-6806042	NM_001110228|NM_001110229|NM_001110230|NM_001110231|NM_001110232|NM_010160|NP_001103698|NP_001103699|NP_001103700|NP_001103701|NP_001103702|NP_034290	Mm.398543	ENSMUSG00000002107	14007
D14Ertd449e	1428738_a_at	4.46906	1.0933	0.244638	4.26541	-4.58284	0.317424	0	0	DNA segment, Chr 14, ERATO Doi 449, expressed	14	-27023024	-26746694	NM_025311|NP_079587	Mm.33344	ENSMUSG00000072680	66039
Lmo7	1455056_at	4.4685	1.55288	0.347517	3.68084	-4.18994	0.509104	0	0	LIM domain only 7	14	102129144	102333910	NM_201529|NP_963287|XM_001472577|XM_001480973|XP_001472627|XP_001481023	Mm.475718	ENSMUSG00000033060	380928
Zeb1	1418926_at	4.46747	2.12332	0.475285	-4.24954	2.56727	1.68227	0	0	zinc finger E-box binding homeobox 1	18	5591888	5774909	NM_011546|NP_035676	Mm.3929	ENSMUSG00000024238	21417
Ovol2	1449205_at	4.46678	1.75829	0.393636	3.78328	-3.90274	0.119466	0	0	ovo-like 2 (Drosophila)	2	-144130911	-144157098	NM_026924|NM_152947|NP_081200|NP_694455	Mm.252750	ENSMUSG00000037279	107586
Slc2a1	1426600_at	4.46678	0.471653	0.105591	8.13882	-10.337	2.19816	0	0	solute carrier family 2 (facilitated glucose transporter), member 1	4	118781349	118809934	NM_011400|NP_035530	Mm.21002	ENSMUSG00000028645	20525
Mgat3	1428801_at	4.46618	0.814921	0.182465	-5.57995	4.52465	1.0553	0	0	mannoside acetylglucosaminyltransferase 3	15	80004150	80045949	NM_010795|NP_034925|XM_001473411|XP_001473461	Mm.299693	ENSMUSG00000042428	17309
Cntn3	1420739_at	4.46536	0.88991	0.199292	-4.6096	5.10418	-0.494576	0	0	contactin 3	6	-102113299	-102414661	NM_008779|NP_032805	Mm.435479	ENSMUSG00000030075	18488
Tanc1	1452714_at	4.46268	1.67188	0.374635	3.60315	-4.11366	0.510514	0	0	tetratricopeptide repeat, ankyrin repeat and coiled-coil containing 1	2	59450100	59684206	NM_198294|NP_938036	Mm.27917	ENSMUSG00000035168	66860
Pthr1	1417092_at	4.461	2.42274	0.543094	-4.1724	2.34854	1.82386	0	0	parathyroid hormone receptor 1	9	-110624588	-110645114	NM_001083935|NM_001083936|NM_011199|NP_001077404|NP_001077405|NP_035329	Mm.3542	ENSMUSG00000032492	19228
Ppm1m	1428351_at	4.46062	1.07715	0.241479	-4.63437	4.23398	0.400392	0	0	protein phosphatase 1M	9	-106097283	-106101270	NM_026447|NM_198931|NP_080723|NP_945149	Mm.23018	ENSMUSG00000020253	67905
Fras1	1440765_at	4.4594	2.48805	0.557935	2.13739	-4.16494	2.02755	0	0	Fraser syndrome 1 homolog (human)	5	96802973	97213747	NM_175473|NP_780682	Mm.291120	ENSMUSG00000034687	231470
Rnf26	1423650_at	4.4593	0.542201	0.121589	-7.72458	7.1757	0.54888	0	0	ring finger protein 26	9	-43918863	-43921134	NM_153762|NP_717095	Mm.472132|Mm.472711	ENSMUSG00000053128	213211
Tle4	1425650_at	4.4584	1.09857	0.246404	5.03615	-3.16635	-1.8698	0	0	transducin-like enhancer of split 4, homolog of Drosophila E(spl)	19	-14522561	-14672473	NM_011600|NP_035730	Mm.103638	ENSMUSG00000024642	21888
Hoxd8	1433638_s_at	4.45648	1.50831	0.338454	-4.5431	2.8472	1.69589	0	0	homeo box D8	2	74543545	74545364	NM_008276|NP_032302	Mm.280673	ENSMUSG00000027102	15437
Hoxc10	1439798_at	4.45392	2.16463	0.486005	-4.2235	2.5291	1.6944	0	0	homeo box C10	15	102797295	102802152	NM_010462|NP_034592	Mm.31665	ENSMUSG00000022484	209448
Hecw2	1458464_at	4.4535	1.76755	0.39689	-4.04484	3.56156	0.483279	0	0	HECT, C2 and WW domain containing E3 ubiquitin protein ligase 2	1	-53987660	-54097336	NM_001001883|NM_172655|NP_001001883|NP_766243	Mm.444911|Mm.447527	ENSMUSG00000042807	329152
Olfml3	1448475_at	4.45121	1.95948	0.440212	-4.30174	2.53297	1.76876	0	0	olfactomedin-like 3	3	-103539316	-103541924	NM_133859|NP_598620	Mm.211535	ENSMUSG00000027848	99543
Cd302	1448919_at	4.45117	0.919418	0.206556	-5.34465	3.82084	1.52382	0	0	CD302 antigen	2	-60090049	-60122475	NM_025422|NP_079698	Mm.227281	ENSMUSG00000060703	66205
Sft2d2	1435142_at	4.45095	1.25058	0.28097	4.45524	-3.8772	-0.578048	0	0	SFT2 domain containing 2	1	-167104627	-167124451	NM_145512|NP_663487	Mm.288369	ENSMUSG00000040848	108735
Slc9a3r1	1438115_a_at	4.45019	1.85757	0.417413	3.46831	-4.03451	0.566204	0	0	solute carrier family 9 (sodium/hydrogen exchanger), member 3 regulator 1	11	115024654	115042492	NM_012030|NP_036160	Mm.27842	ENSMUSG00000020733	26941
Dcc	1440487_at	4.44992	1.28233	0.288168	-4.00042	4.30411	-0.303685	0	0	deleted in colorectal carcinoma	18	-71413285	-72510723	NM_007831|NP_031857	Mm.167882	ENSMUSG00000060534	13176
Tm7sf2	1460684_at	4.44917	0.853839	0.19191	-5.09956	4.81175	0.287813	0	0	transmembrane 7 superfamily member 2	19	-6062820	-6067850	NM_028454|NP_082730	Mm.458077	ENSMUSG00000024799	73166
Rapgef3	1424470_a_at	4.44813	1.43792	0.323264	-4.48547	3.27099	1.21448	0	0	Rap guanine nucleotide exchange factor (GEF) 3	15	-97575383	-97598097	NM_144850|NP_659099	Mm.24028	ENSMUSG00000022469	223864
Jazf1	1433894_at	4.44743	2.29512	0.516056	-4.04794	3.00469	1.04325	0	0	JAZF zinc finger 1	6	-52718790	-53018589	NM_173406|NP_775582	Mm.386865	ENSMUSG00000063568	231986
Ncald	1417568_at	4.44729	0.979642	0.220278	-4.37615	4.82445	-0.448304	0	0	neurocalcin delta	15	-37295929	-37722162	NM_134094|NP_598855	Mm.283370	ENSMUSG00000051359	52589
Cdh11	1450757_at	4.44727	2.25851	0.507841	-4.19006	2.4831	1.70696	0	0	cadherin 11	8	-105156894	-105309011	NM_009866|NP_033996	Mm.1571	ENSMUSG00000031673	12552
Cacna1c	1421297_a_at	4.44207	2.08555	0.469498	-4.21816	2.65455	1.56361	0	0	calcium channel, voltage-dependent, L type, alpha 1C subunit	6	-118543909	-119146249	NM_009781|NP_033911	Mm.436656	ENSMUSG00000051331	12288
Cacna2d1	1440397_at	4.44156	1.2625	0.284248	-4.14508	4.19704	-0.0519629	0	0	calcium channel, voltage-dependent, alpha2/delta subunit 1	5	15440508	15880329	NM_001110843|NM_001110844|NM_001110845|NM_001110846|NM_009784|NP_001104313|NP_001104314|NP_001104315|NP_001104316|NP_033914	Mm.159842	ENSMUSG00000040118	12293
Nfib	1434101_at	4.44044	1.04262	0.234802	-4.92045	3.84256	1.07789	0	0	nuclear factor I/B	4	-81936076	-82151212	NM_001113209|NM_001113210|NM_008687|NP_001106680|NP_001106681|NP_032713	Mm.317947	ENSMUSG00000008575	18028
Nfia	1446742_at	4.44027	1.20959	0.272414	-4.86822	2.78286	2.08536	0	0	nuclear factor I/A	4	97248633	97785567	NM_001122952|NM_001122953|NM_010905|NP_001116424|NP_001116425|NP_035035	Mm.31274|Mm.409646	ENSMUSG00000028565	18027
Nudt10	1435061_at	4.44009	1.1725	0.264072	4.71099	-3.63964	-1.07136	0	0	nudix (nucleoside diphosphate linked moiety X)-type motif 10	21	-5745814	-5750109	NM_001031664|NP_001026834	Mm.426101	ENSMUSG00000073293	102954
Ikzf2	1456956_at	4.43613	1.41694	0.319409	1.89087	-4.61783	2.72696	0	0	IKAROS family zinc finger 2	1	-69577783	-69732534	NM_011770|NP_035900	Mm.106343	ENSMUSG00000025997	22779
Cpeb2	1434272_at	4.43552	1.13661	0.256253	4.52919	-4.07616	-0.453029	0	0	cytoplasmic polyadenylation element binding protein 2	5	43625197	43677429	NM_175937|NP_787951	Mm.7233	ENSMUSG00000039782	231207
2900024O10Rik	1437704_at	4.43549	1.1011	0.248247	4.95167	-3.33631	-1.61536	0	0	RIKEN cDNA 2900024O10 gene	13	81850415	81892274	NM_028372|NP_082648	Mm.31095	ENSMUSG00000051098	72852
Gjb2	1423271_at	4.43529	3.53789	0.797669	2.31263	-3.95196	1.63934	0	0	gap junction protein, beta 2	14	-57717454	-57723502	NM_008125|NP_032151	Mm.390683	ENSMUSG00000046352	14619
Hdac11	1454803_a_at	4.43495	1.19816	0.270164	4.54291	-3.84583	-0.697071	0	0	histone deacetylase 11	6	91106808	91124677	NM_144919|NP_659168	Mm.206218	ENSMUSG00000034245	232232
Nfkbiz	1417483_at	4.43442	1.29247	0.291462	-2.11491	4.76028	-2.64538	0	0	nuclear factor of kappa light polypeptide gene enhancer in B-cells inhibitor, zeta	16	-55811490	-55838967	NM_030612|NP_085115	Mm.247272	ENSMUSG00000035356	80859
Nsdhl	1416222_at	4.43434	0.718842	0.162108	-6.08212	4.7333	1.34882	0	0	NAD(P) dependent steroid dehydrogenase-like	21	70163859	70203867	NM_010941|NP_035071	Mm.38792	ENSMUSG00000031349	18194
Tcf4	1434148_at	4.43004	0.945163	0.213353	-5.34634	3.28024	2.0661	0	0	transcription factor 4	18	69504145	69847621	NM_001083967|NM_013685|NP_001077436|NP_038713	Mm.4269	ENSMUSG00000053477	21413
Atp8a1	1454728_s_at	4.42947	1.45855	0.329282	4.34047	-3.48199	-0.858472	0	0	ATPase, aminophospholipid transporter (APLT), class I, type 8A, member 1	5	-68009379	-68238670	NM_001038999|NM_009727|NP_001034088|NP_033857	Mm.153230	ENSMUSG00000037685	11980
Bnc2	1459132_at	4.42803	1.94532	0.43932	-4.28542	2.48348	1.80194	0	0	basonuclin 2	4	-83920998	-84192237	NM_172870|NP_766458	Mm.190774	ENSMUSG00000028487	242509
8430420F16Rik	1444646_at	4.42725	2.45868	0.555351	-4.05924	2.72623	1.33301	0	0	RIKEN cDNA 8430420F16 gene	4	NA	NA	NA	NA	NA	71498
Fam126a	1450724_at	4.42717	1.34057	0.302805	-4.61164	3.1194	1.49224	0	0	family with sequence similarity 126, member A	5	-23466753	-23536501	NM_053090|NP_444320	Mm.304976	ENSMUSG00000028995	84652
Col11a1	1449154_at	4.42704	1.59336	0.359916	-3.93593	3.84099	0.0949416	0	0	collagen, type XI, alpha 1	3	113733457	113923244	NM_007729|NP_031755	Mm.209715	ENSMUSG00000027966	12814
Trp63	1418158_at	4.42682	4.15844	0.939374	2.35839	-3.8763	1.51791	0	0	transformation related protein 63	16	25683850	25892174	NM_001127259|NM_001127260|NM_001127261|NM_001127262|NM_001127263|NM_001127264|NM_001127265|NM_011641|NP_001120731|NP_001120732|NP_001120733|NP_001120734|NP_001120735|NP_001120736|NP_001120737|NP_035771	Mm.20894	ENSMUSG00000022510	22061
Plxna2	1429772_at	4.42668	1.37491	0.310595	3.43442	-4.45827	1.02385	0	0	plexin A2	1	196446022	196643062	NM_008882|NP_032908	Mm.2251	ENSMUSG00000026640	18845
Arhgap24	1424842_a_at	4.42507	0.741277	0.167518	6.04542	-4.29502	-1.75041	0	0	Rho GTPase activating protein 24	5	102910409	103326956	NM_029270|NM_146161|NP_083546|NP_666273	Mm.440191	ENSMUSG00000057315	231532
Kank3	1448839_at	4.4236	1.12333	0.253941	-4.51487	4.10324	0.411635	0	0	KN motif and ankyrin repeat domains 3	17	33947467	33959859	NM_030697|NP_109622	Mm.196330	ENSMUSG00000042099	80880
Cnn2	1450981_at	4.42207	0.841211	0.19023	-5.56209	3.95103	1.61105	0	0	calponin 2	10	79451344	79458145	NM_007725|NP_031751	Mm.157770	ENSMUSG00000004665	12798
2004-09-01	1448729_a_at	4.42078	1.04349	0.236043	-5.1124	3.00358	2.10882	0	0	septin 4	11	87394632	87404041	NM_011129|NP_035259	Mm.2214	ENSMUSG00000020486	18952
Nfix	1423493_a_at	4.4207	1.97723	0.447266	-4.11286	3.08789	1.02497	0	0	nuclear factor I/X	8	-87231497	-87298268	NM_001081981|NM_001081982|NM_010906|NP_001075450|NP_001075451|NP_035036	Mm.9394	ENSMUSG00000001911	18032
Nat1	1421758_at	4.41886	0.79822	0.180639	5.47198	-4.65377	-0.818214	0	0	N-acetyltransferase 1 (arylamine N-acetyltransferase)	8	70014656	70016002	NM_008673|NP_032699	Mm.14125	ENSMUSG00000025588	17960
Ucp2	1459741_x_at	4.41849	0.775305	0.175468	5.64422	-4.62364	-1.02058	0	0	uncoupling protein 2 (mitochondrial, proton carrier)	7	107641853	107650682	NM_011671|NP_035801	Mm.171378	ENSMUSG00000033685	22228
BC052328	1435375_at	4.40935	0.736109	0.166943	-5.64129	5.07872	0.562572	0	0	cDNA sequence BC052328	15	-27586024	-27611253	NM_198301|NP_938043	Mm.266485	ENSMUSG00000056069	223433
Birc5	1424278_a_at	4.40923	0.774551	0.175666	-5.79691	4.23304	1.56387	0	0	baculoviral IAP repeat-containing 5	11	117710550	117717057	NM_001012273|NM_009689|NP_001012273|NP_033819	Mm.8552	ENSMUSG00000017716	11799
Il13ra1	1427165_at	4.40885	1.6503	0.374315	3.6279	-4.0175	0.389599	0	0	interleukin 13 receptor, alpha 1	21	33652133	33711256	NM_133990|NP_598751	Mm.24208	ENSMUSG00000017057	16164
Arrdc3	1454617_at	4.40855	0.894505	0.202902	-5.50033	2.94836	2.55197	0	0	arrestin domain containing 3	13	81022682	81035303	NM_001042591|NP_001036056	Mm.423137	ENSMUSG00000074794	105171
Emx2	1456258_at	4.40791	1.15321	0.261623	-4.46352	4.02356	0.439956	0	0	empty spiracles homolog 2 (Drosophila)	19	59533179	59539847	NM_010132|NP_034262	Mm.245394	ENSMUSG00000043969	13797
Dpysl4	1418298_s_at	4.40226	2.32024	0.527058	-4.06505	2.74309	1.32196	0	0	dihydropyrimidinase-like 4	7	146271899	146287690	NM_011993|NP_036123	Mm.250414	ENSMUSG00000025478	26757
Upk1b	1435831_at	4.40211	0.922705	0.209605	5.12286	-4.05546	-1.0674	0	0	uroplakin 1B	16	-38773296	-38800316	NM_178924|NP_849255	Mm.130793	ENSMUSG00000049436	22268
Sgk1	1416041_at	4.39864	2.0408	0.463963	-4.17385	2.69294	1.48091	0	0	serum/glucocorticoid regulated kinase 1	10	21714500	21719695	NM_011361|NP_035491	Mm.28405	ENSMUSG00000019970	20393
Znrf2	1455291_s_at	4.39766	1.45614	0.331116	3.87034	-4.01896	0.148619	0	0	zinc and ring finger 2	6	54766909	54839730	NM_199143|NP_954594	Mm.286149|Mm.392146	ENSMUSG00000058446	387524
Tnfsf12	1452440_at	4.39759	0.884424	0.201116	-4.72469	4.82988	-0.105189	0	0	tumor necrosis factor (ligand) superfamily, member 12	11	-69499849	-69509256	NM_011614|NP_035744	Mm.8983	ENSMUSG00000018752	21944
Camk2a	1457311_at	4.39548	1.02797	0.23387	-4.07528	4.735	-0.659725	0	0	calcium/calmodulin-dependent protein kinase II alpha	18	61085285	61147806	NM_009792|NM_177407|NP_033922|NP_803126	Mm.131530	ENSMUSG00000024617	12322
Pcdh7	1427592_at	4.3935	1.3823	0.314623	3.82845	-4.15093	0.322482	0	0	protocadherin 7	5	58109259	58523479	NM_001122758|NM_018764|NP_001116230|NP_061234	Mm.332387|Mm.397491|Mm.473017	ENSMUSG00000029108	54216
Stat1	1450034_at	4.3933	0.720272	0.163948	-5.3738	5.49344	-0.119634	0	0	signal transducer and activator of transcription 1	1	52176281	52218707	NM_009283|NP_033309	Mm.277406	ENSMUSG00000026104	20846
Anxa8	1417732_at	4.39199	1.60113	0.364557	3.76158	-3.92645	0.164867	0	0	annexin A8	14	34899175	34913754	NM_013473|NP_038501	Mm.3267	ENSMUSG00000021950	11752
Stxbp5	1453021_at	4.38996	1.30796	0.297944	3.87699	-4.2239	0.346906	0	0	syntaxin binding protein 5 (tomosyn)	10	-9475344	-9620838	NM_001081344|NP_001074813	Mm.331751	ENSMUSG00000019790	78808
Runx1t1	1427640_a_at	4.38955	1.89059	0.430702	-4.20905	2.78778	1.42127	0	0	runt-related transcription factor 1; translocated to, 1 (cyclin D-related)	4	13670448	13820790	NM_001111026|NM_001111027|NM_009822|NP_001104496|NP_001104497|NP_033952	Mm.4909|Mm.470961	ENSMUSG00000006586	12395
Gabrp	1451424_at	4.38908	2.74207	0.62475	2.91015	-3.87884	0.968687	0	0	gamma-aminobutyric acid (GABA-A) receptor, pi	11	-33450780	-33478957	NM_146017|NP_666129	Mm.99989	ENSMUSG00000020159	216643
Ubxn2b	1439932_at	4.38839	1.05692	0.240844	5.03282	-2.95364	-2.07918	0	0	UBX domain protein 2B	4	6118251	6146935	NM_026534|NP_080810	Mm.404043|Mm.427021	ENSMUSG00000028243	68053
C130030K03Rik	1445234_at	4.38808	1.26541	0.288374	4.72383	-2.66018	-2.06365	0	0	RIKEN cDNA C130030K03 gene	10	NA	NA	NA	Mm.185993	NA	320644
Slc25a33	1424211_at	4.38743	0.850103	0.193759	5.60737	-3.11775	-2.48962	0	0	solute carrier family 25, member 33	4	-149118144	-149148376	NM_027460|NP_081736	Mm.41877	ENSMUSG00000028982	70556
Ccnb2	1450920_at	4.38743	0.598475	0.136407	-7.24017	4.87739	2.36278	0	0	cyclin B2	9	-70255495	-70269361	NM_007630|NP_031656	Mm.22592	ENSMUSG00000032218	12442
Ets1	1422027_a_at	4.3872	1.99841	0.455509	-4.08226	3.01763	1.06463	0	0	E26 avian leukemia oncogene 1, 5' domain	9	32503626	32565405	NM_001038642|NM_011808|NP_001033731|NP_035938	Mm.292415	ENSMUSG00000032035	23871
Lyz2	1423547_at	4.38699	2.23439	0.509322	-4.11796	2.53769	1.58027	0	0	lysozyme 2	10	-116714596	-116719328	NM_017372|NP_059068	Mm.45436	ENSMUSG00000069516	17105
Sox10	1451689_a_at	4.38669	1.82782	0.416674	-4.20241	2.92143	1.28098	0	0	SRY-box containing gene 10	15	NA	NA	XM_128139|XM_985075|XP_128139|XP_990169	Mm.276739	ENSMUSG00000033006	20665
Dusp3	1434472_at	4.38638	1.27918	0.291624	-4.61586	3.15188	1.46399	0	0	dual specificity phosphatase 3 (vaccinia virus phosphatase VH1-related)	11	-101835472	-101846084	NM_028207|NP_082483	Mm.196295|Mm.229761	ENSMUSG00000003518	72349
Sfrp2	1448201_at	4.386	1.14512	0.261086	-4.83049	3.12221	1.70828	0	0	secreted frizzled-related protein 2	3	83570242	83578237	NM_009144|NP_033170	Mm.19155	ENSMUSG00000027996	20319
Cxxc4	1437351_at	4.38573	1.48566	0.338748	-4.20152	3.53831	0.663209	0	0	CXXC finger 4	3	133902608	133925053	NM_001004367|NP_001004367	Mm.224814|Mm.442744|Mm.459381	ENSMUSG00000044365	319478
2310030G06Rik	1449357_at	4.38521	1.8454	0.420824	3.90103	-3.51243	-0.388595	0	0	RIKEN cDNA 2310030G06 gene	9	-50547795	-50554626	NM_025865|NP_080141	Mm.273375	ENSMUSG00000032062	66952
Tdrd7	1426716_at	4.38466	1.32064	0.301195	-4.62061	2.88914	1.73146	0	0	tudor domain containing 7	4	46000333	46047631	NM_146142|NP_666254	Mm.275413	ENSMUSG00000035517	100121
Fzd2	1418534_at	4.3835	0.548584	0.125147	-7.83415	5.88323	1.95092	0	0	frizzled homolog 2 (Drosophila)	11	102465744	102469372	NM_020510|NP_065256	Mm.36416	ENSMUSG00000050288	57265
Asb4	1423422_at	4.38212	1.77544	0.405155	-4.22187	2.93697	1.2849	0	0	ankyrin repeat and SOCS box-containing 4	6	5333385	5383021	NM_023048|NP_075535	Mm.51340	ENSMUSG00000042607	65255
Hdac6	1448928_at	4.3817	0.682626	0.15579	6.24303	-4.7329	-1.51013	0	0	histone deacetylase 6	21	-7507247	-7525015	NM_001130416|NM_010413|NP_001123888|NP_034543	Mm.29854	ENSMUSG00000031161	15185
Slc2a3	1427770_a_at	4.38038	2.15562	0.492107	2.46572	-4.14734	1.68162	0	0	solute carrier family 2 (facilitated glucose transporter), member 3	6	-122677843	-122692537	NM_011401|NP_035531	Mm.395108	ENSMUSG00000003153	20527
[truncated: 2,002 more rows]

## Sheet: B. Epithelial enriched genes
B. Epithelial enriched genes
Gene Symbol	Probe ID	Score(d)	Numerator(r)	Denominator(s+s0)	Fold Change	q value	Localfdr(%)	Epithelium Expression	Mesenchyme Expression	Description	Chrom	Start	End	Refseq	Unigene	Ensembl	Entrez Gene ID
Pthlh	1422324_a_at	-54.8241	-7.54162	0.13756	186.318	0	0	11.2206	3.67902	parathyroid hormone-like peptide	6	-147200631	-147212607	NM_008970|NP_032996	Mm.28440	ENSMUSG00000048776	19227
Krt8	1420647_a_at	-30.7255	-6.47608	0.210772	89.0213	0	0.00084733	11.35	4.87394	keratin 8	15	-101827141	-101834773	NM_031170|NP_112447	Mm.358618	ENSMUSG00000049382	16691
Gata3	1448886_at	-34.316	-6.09803	0.177702	68.4999	0	0.0462704	11.1613	5.06327	GATA binding protein 3	2	-9778704	-9800227	NM_008091|NP_032117	Mm.313866	ENSMUSG00000015619	14462
Krt8	1423691_x_at	-25.5555	-6.02604	0.235802	65.1655	0	0	11.2773	5.25125	keratin 8	15	-101827141	-101834773	NM_031170|NP_112447	Mm.358618	ENSMUSG00000049382	16691
Krt8	1435989_x_at	-21.3259	-5.88912	0.276149	59.2657	0	0	11.3985	5.50941	keratin 8	15	-101827141	-101834773	NM_031170|NP_112447	Mm.358618	ENSMUSG00000049382	16691
Edar	1419724_at	-17.3697	-5.69952	0.32813	51.9668	0	0	9.56617	3.86665	ectodysplasin-A receptor	10	-58063535	-58138444	NM_010100|NP_034230	Mm.174523	ENSMUSG00000003227	13608
Pthlh	1427527_a_at	-18.7399	-5.63561	0.300728	49.715	0	0	11.839	6.20342	parathyroid hormone-like peptide	6	-147200631	-147212607	NM_008970|NP_032996	Mm.28440	ENSMUSG00000048776	19227
Rnf43	1427008_at	-12.2373	-5.60407	0.457949	48.6401	0	0.732214	10.2423	4.63822	ring finger protein 43	11	87476588	87549041	NM_172448|NP_766036	Mm.440230	ENSMUSG00000034177	207742
Wnt3	1450763_x_at	-9.92825	-5.59179	0.56322	48.2277	0	3.45746	9.9153	4.32351	wingless-related MMTV integration site 3	11	103635537	103679271	NM_009521|NP_033547	Mm.159091	ENSMUSG00000000125	22415
Odz2	1457273_at	-12.9156	-5.57677	0.431785	47.728	0	0.212991	10.8513	5.27455	odd Oz/ten-m homolog 2 (Drosophila)	11	-35820170	-36757745	NM_011856|NP_035986	Mm.439889|Mm.445432	ENSMUSG00000049336	23964
Wnt6	1435980_x_at	-9.41972	-5.51111	0.585061	45.6047	0	4.28351	11.5733	6.06217	wingless-related MMTV integration site 6	1	74818465	74831893	NM_009526|NP_033552	Mm.268282	ENSMUSG00000033227	22420
1810019J16Rik	1417797_a_at	-11.8625	-5.39905	0.455136	42.1965	0	1.06946	9.28976	3.89071	RIKEN cDNA 1810019J16 gene	4	133074877	133086705	NM_001083916|NM_133707|NP_001077385|NP_598468	Mm.299081	ENSMUSG00000037600	69073
NA	1436218_at	-22.7473	-5.35198	0.23528	40.8418	0	0	11.3338	5.98181	NA	NA	NA	NA	NA	NA	NA	NA
Gca	1451451_at	-16.0047	-5.34639	0.334051	40.6839	0	0	8.69188	3.3455	grancalcin	2	62502383	62532166	NM_145523|NP_663498	Mm.219877	ENSMUSG00000026893	227960
4732474O15Rik	1457044_at	-14.827	-5.33538	0.359843	40.3748	0	0	8.84826	3.51287	RIKEN cDNA 4732474O15 gene	12	NA	NA	XM_138397|XM_906766|XP_138397|XP_911859	Mm.31376	ENSMUSG00000041886	238455
Wnt7a	1423367_at	-15.2206	-5.29396	0.347816	39.232	0	0	11.2022	5.90828	wingless-related MMTV integration site 7A	6	-91313976	-91361363	NM_009527|NP_033553	Mm.56964	ENSMUSG00000030093	22421
Trim29	1424162_at	-12.1225	-5.26345	0.434189	38.4109	0	0.831595	11.0442	5.78075	tripartite motif-containing 29	9	43118845	43144208	NM_023655|NP_076144	Mm.273277	ENSMUSG00000032013	72169
Krt18	1448169_at	-15.0287	-5.12181	0.340802	34.8192	0	0	12.0431	6.92132	keratin 18	15	101858655	101862452	NM_010664|NP_034794	Mm.22479	ENSMUSG00000023043	16668
Dsg2	1439476_at	-12.3865	-5.11886	0.413262	34.748	0	0.608252	9.82597	4.70711	desmoglein 2	18	20716616	20763027	NM_007883|NP_031909	Mm.345891	ENSMUSG00000044393	13511
Grhl2	1427046_at	-11.7199	-5.04079	0.430106	32.9177	0	1.20775	10.7156	5.67477	grainyhead-like 2 (Drosophila)	15	37163001	37293318	NM_026496|NP_080772	Mm.244612|Mm.391911	ENSMUSG00000022286	252973
Dsg2	1425619_s_at	-11.3223	-5.01571	0.442995	32.3504	0	1.62351	9.66992	4.65421	desmoglein 2	18	20716616	20763027	NM_007883|NP_031909	Mm.345891	ENSMUSG00000044393	13511
Cldn7	1448393_at	-17.7662	-4.98889	0.280808	31.7545	0	0	9.72912	4.74023	claudin 7	11	69779002	69781380	NM_016887|NP_058583	Mm.281896	ENSMUSG00000018569	53624
Lama3	1427512_a_at	-11.0335	-4.97824	0.451191	31.5209	0	1.95415	9.40478	4.42655	laminin, alpha 3	18	NA	NA	XM_140451|XM_981828|XP_140451|XP_986922	Mm.42012	ENSMUSG00000024421	16774
Dach2	1458012_at	-11.8017	-4.97723	0.421738	31.4988	0	1.12774	9.80705	4.82983	dachshund 2 (Drosophila)	21	110411864	110949995	NM_033605|NP_291083	Mm.79760	ENSMUSG00000025592	93837
Rbm35a	1454681_at	-10.1683	-4.95387	0.48719	30.9929	0	3.09777	10.9043	5.95048	RNA binding motif protein 35A	4	-11259184	-11313930	NM_194055|NP_918944	Mm.387719	ENSMUSG00000040728	207920
Marveld3	1453264_at	-15.9818	-4.94577	0.309463	30.8194	0	0	8.48019	3.53443	MARVEL (membrane-associating) domain containing 3	8	-112476810	-112486068	NM_028584|NM_212447|NP_082860|NP_997612	Mm.86833	ENSMUSG00000001672	73608
NA	1444479_at	-9.15465	-4.93241	0.538787	30.5353	0	4.74872	9.55073	4.61832	NA	NA	NA	NA	NA	NA	NA	NA
2310010M24Rik	1429274_at	-15.2339	-4.90567	0.322024	29.9747	0	0	10.2747	5.36902	RIKEN cDNA 2310010M24 gene	2	49643205	49804366	NM_027990|NP_082266	Mm.41381	ENSMUSG00000026765	71897
Rhpn2	1434628_a_at	-11.3609	-4.89458	0.430827	29.7451	0	1.58115	9.40782	4.51324	rhophilin, Rho GTPase binding protein 2	7	36119342	36177304	NM_027897|NP_082173	Mm.286600	ENSMUSG00000030494	52428
Npnt	1452106_at	-13.1151	-4.85507	0.370188	28.9416	0	0.0811625	11.9434	7.08835	nephronectin	3	-132545658	-132613255	NM_001029836|NM_033525|NP_001025007|NP_277060	Mm.279310	ENSMUSG00000040998	114249
Asprv1	1452732_at	-17.7462	-4.84878	0.273229	28.8156	0	0	9.30049	4.45171	aspartic peptidase, retroviral-like 1	6	86578167	86579698	NM_026414|NP_080690	Mm.183043	ENSMUSG00000033508	67855
Irs4	1441429_at	-10.0075	-4.81284	0.480921	28.1066	0	3.33652	9.34278	4.52994	insulin receptor substrate 4	21	-138145540	-138159760	NM_010572|NP_034702	Mm.261591	ENSMUSG00000054667	16370
Frem2	1457038_at	-9.5416	-4.79075	0.50209	27.6795	0	4.07755	9.2208	4.43005	Fras1 related extracellular matrix protein 2	3	-53317859	-53461277	NM_172862|NP_766450	Mm.38378	ENSMUSG00000037016	242022
Tcfap2b	1435670_at	-10.105	-4.78706	0.473729	27.6088	0	3.19066	11.385	6.59794	transcription factor AP-2 beta	1	19198994	19228815	NM_001025305|NM_009334|NP_001020476|NP_033360	Mm.137021	ENSMUSG00000025927	21419
Rnf128	1449036_at	-19.8055	-4.78681	0.241691	27.6041	0	0	11.1425	6.3557	ring finger protein 128	21	136145158	136207674	NM_023270|NP_075759	Mm.27764	ENSMUSG00000031438	66889
Cxcl15	1456428_at	-28.7418	-4.7815	0.16636	27.5027	0	0	10.2198	5.43834	chemokine (C-X-C motif) ligand 15	5	91223559	91232093	NM_011339|NP_035469	Mm.64326	ENSMUSG00000029375	20309
Hrc	1426048_s_at	-10.9835	-4.77274	0.434539	27.3362	0	2.01404	10.8674	6.09465	histidine rich calcium binding protein	7	52590638	52594342	NM_010473|NP_034603	Mm.39968	ENSMUSG00000038239	15464
Sema3e	1442226_at	-12.9616	-4.76872	0.367911	27.2602	0	0.181788	8.01444	3.24572	sema domain, immunoglobulin domain (Ig), short basic domain, secreted, (semaphorin) 3E	5	14025275	14256689	NM_011348|NP_035478	Mm.134093	ENSMUSG00000063531	20349
Dsc2	1426911_at	-10.2473	-4.75542	0.464067	27.01	0	2.98348	9.30379	4.54837	desmocollin 2	18	-20189298	-20218006	NM_013505|NP_038533	Mm.280547	ENSMUSG00000024331	13506
Tmem178	1429175_at	-11.0386	-4.74532	0.429884	26.8215	0	1.94815	9.42473	4.67941	transmembrane protein 178	17	81343971	81401156	NM_026516|NP_080792	Mm.357108	ENSMUSG00000024245	68027
Dach2	1449823_at	-19.44	-4.72031	0.242815	26.3606	0	0	10.9018	6.18151	dachshund 2 (Drosophila)	21	110411864	110949995	NM_033605|NP_291083	Mm.79760	ENSMUSG00000025592	93837
EG432995	1439560_x_at	-9.84212	-4.71404	0.478966	26.2463	0	3.59122	8.81016	4.09612	predicted gene, EG432995	16	NA	NA	XM_488763|XM_489668|XP_488763|XP_489668	Mm.271618	NA	432995
A930038C07Rik	1453225_at	-22.3061	-4.69645	0.210546	25.9282	0	0	9.06271	4.36626	RIKEN cDNA A930038C07 gene	6	65621604	65656924	NM_172399|NP_765987	Mm.52392	ENSMUSG00000049001	68169
Odz2	1420718_at	-10.7252	-4.69244	0.437516	25.8563	0	2.33489	11.2598	6.56736	odd Oz/ten-m homolog 2 (Drosophila)	11	-35820170	-36757745	NM_011856|NP_035986	Mm.439889|Mm.445432	ENSMUSG00000049336	23964
Krt17	1423227_at	-11.219	-4.68998	0.418038	25.8122	0	1.73892	11.1438	6.45387	keratin 17	11	-100117530	-100122303	NM_010663|NP_034793	Mm.14046	ENSMUSG00000035557	16667
Dkk4	1425447_at	-37.505	-4.6801	0.124786	25.636	0	0.0404718	10.1757	5.49558	dickkopf homolog 4 (Xenopus laevis)	8	23734514	23738018	NM_145592|NP_663567	Mm.157322	ENSMUSG00000031535	234130
Nkain2	1453329_s_at	-17.1012	-4.66333	0.272691	25.3397	0	0	9.51327	4.84994	Na+/K+ transporting ATPase interacting 2	10	-31670384	-32122179	NM_001013411|NM_001025286|NP_001013429|NP_001020457	Mm.49665	ENSMUSG00000069670|ENSMUSG00000069671|ENSMUSG00000075259	432450
Krt19	1417156_at	-38.6094	-4.66151	0.120735	25.3078	0	0.0349062	10.3111	5.64958	keratin 19	11	-100002125	-100007233	NM_008471|NP_032497	Mm.439699	ENSMUSG00000020911	16669
NA	1452107_s_at	-13.4204	-4.62812	0.344856	24.7287	0	0	11.146	6.51792	NA	NA	NA	NA	NA	NA	NA	NA
Cacna1b	1460608_at	-11.8982	-4.62015	0.388308	24.5926	0	1.03576	9.98234	5.36218	calcium channel, voltage-dependent, N type, alpha 1B subunit	2	-24462089	-24618567	NM_001042528|NM_007579|NP_001035993|NP_031605	Mm.4424	ENSMUSG00000004113	12287
Sptlc3	1439492_at	-17.4499	-4.61165	0.26428	24.448	0	0	9.17858	4.56694	serine palmitoyltransferase, long chain base subunit 3	2	139319655	139463410	NM_175467|NP_780676	Mm.100450	ENSMUSG00000039092	228677
Sp6	1437788_at	-13.6223	-4.61116	0.3385	24.4398	0	0	9.77693	5.16577	trans-acting transcription factor 6	11	96874882	96886048	NM_031183|NP_112460	Mm.156282|Mm.476096	ENSMUSG00000038560	83395
Penk1	1427038_at	-9.61731	-4.60967	0.47931	24.4146	0	3.95216	10.9894	6.3797	preproenkephalin 1	4	-4060682	-4065592	NM_001002927|NP_001002927	Mm.475097	ENSMUSG00000045573	18619
Sstr2	1422256_at	-9.64301	-4.55689	0.47256	23.5376	0	3.91003	9.31088	4.75399	somatostatin receptor 2	11	113485570	113486950	NM_001042606|NM_009217|NP_001036071|NP_033243	Mm.454968	ENSMUSG00000047904	20606
Spint2	1451935_a_at	-11.5738	-4.54108	0.392357	23.2809	0	1.35525	10.9002	6.35909	serine protease inhibitor, Kunitz type 2	7	-30041348	-30066996	NM_001082548|NM_011464|NP_001076017|NP_035594	Mm.295230	ENSMUSG00000074227	20733
Pvrl4	1428701_at	-11.6785	-4.53829	0.388603	23.2359	0	1.24898	10.42	5.88174	poliovirus receptor-related 4	1	173300303	173318418	NM_001122680|NM_027893|NP_001116152|NP_082169	Mm.263414	ENSMUSG00000006411	71740
Fev	1425886_at	-19.4569	-4.51511	0.232057	22.8656	0	0	8.19382	3.67872	FEV (ETS oncogene family)	1	-74928082	-74931993	NM_153111|NP_694751	Mm.150496	ENSMUSG00000055197	260298
Ikzf2	1437542_at	-9.37046	-4.49901	0.480127	22.6119	0	4.36817	9.40706	4.90804	IKAROS family zinc finger 2	1	-69577783	-69732534	NM_011770|NP_035900	Mm.106343	ENSMUSG00000025997	22779
Ptpro	1417676_a_at	-28.1291	-4.4753	0.159099	22.2433	0	0	8.53108	4.05578	protein tyrosine phosphatase, receptor type, O	6	137200985	137411753	NM_011216|NP_035346	Mm.186361	ENSMUSG00000030223	19277
Ocln	1448873_at	-17.5062	-4.46903	0.255282	22.1469	0	0	8.07883	3.6098	occludin	13	-101267321	-101322453	NM_008756|NP_032782	Mm.4807	ENSMUSG00000021638	18260
EG574403	1442379_at	-21.7408	-4.46651	0.205444	22.1082	0	0	7.84766	3.38115	predicted gene, EG574403	11	34214821	34322640	NM_001025382|NP_001020553	Mm.444796	ENSMUSG00000069911	574403
Mt2	1428942_at	-17.1018	-4.45798	0.260673	21.9779	0	0	11.2223	6.76434	metallothionein 2	8	96696517	96697467	NM_008630|NP_032656	Mm.147226	ENSMUSG00000031762	17750
Dst	1421117_at	-19.0747	-4.45274	0.233437	21.8982	0	0	9.3312	4.87846	dystonin	1	34068669	34365497	NM_133833|NM_134448|NP_598594|NP_604443	Mm.336625	ENSMUSG00000026131	13518
Cacna1b	1436602_x_at	-19.2511	-4.42313	0.229759	21.4533	0	0	9.91724	5.49412	calcium channel, voltage-dependent, N type, alpha 1B subunit	2	-24462089	-24618567	NM_001042528|NM_007579|NP_001035993|NP_031605	Mm.4424	ENSMUSG00000004113	12287
Glb1l2	1433727_at	-11.4613	-4.41162	0.384914	21.2828	0	1.47303	9.20131	4.78969	galactosidase, beta 1-like 2	9	-26570628	-26614002	NM_153803|NP_722498	Mm.293696	ENSMUSG00000036395	244757
Lgi2	1440147_at	-21.2242	-4.40665	0.207624	21.2097	0	0	8.77037	4.36371	leucine-rich repeat LGI family, member 2	5	-52929102	-52957519	NM_144945|NP_659194	Mm.44721	ENSMUSG00000039252	246316
Sema3d	1429459_at	-11.3898	-4.38334	0.384848	20.8697	0	1.54971	9.06903	4.68569	sema domain, immunoglobulin domain (Ig), short basic domain, secreted, (semaphorin) 3D	5	12383555	12587058	NM_028882|NP_083158	Mm.89313	ENSMUSG00000040254	108151
Tacstd1	1416579_a_at	-11.2927	-4.37331	0.387269	20.7252	0	1.65626	12.7877	8.41439	tumor-associated calcium signal transducer 1	17	88035318	88050467	NM_008532|NP_032558	Mm.4259	ENSMUSG00000045394	17075
Dsg2	1449740_s_at	-9.6838	-4.33119	0.447262	20.1288	0	3.84362	10.0521	5.72087	desmoglein 2	18	20716616	20763027	NM_007883|NP_031909	Mm.345891	ENSMUSG00000044393	13511
4930550L11Rik	1444740_at	-10.5941	-4.31403	0.40721	19.8909	0	2.50557	7.49017	3.17613	RIKEN cDNA 4930550L11 gene	7	NA	NA	NA	Mm.381678|Mm.476245	NA	108975
Col2a1	1450567_a_at	-17.8101	-4.30923	0.241954	19.8248	0	0	11.6432	7.33396	collagen, type II, alpha 1	15	-97806032	-97835155	NM_001113515|NM_031163|NP_001106987|NP_112440	Mm.2423	ENSMUSG00000022483	12824
Npnt	1426561_a_at	-26.1654	-4.29832	0.164275	19.6754	0	0	10.5646	6.26632	nephronectin	3	-132545658	-132613255	NM_001029836|NM_033525|NP_001025007|NP_277060	Mm.279310	ENSMUSG00000040998	114249
Foxq1	1438558_x_at	-31.2187	-4.29315	0.137519	19.605	0	0.0125746	8.4426	4.14944	forkhead box Q1	13	31650038	31652843	NM_008239|NP_032265	Mm.44235	ENSMUSG00000038415	15220
Mpzl2	1448265_x_at	-9.146	-4.27625	0.467554	19.3767	0	4.7643	9.00107	4.72482	myelin protein zero-like 2	9	44850426	44862126	NM_007962|NP_031988	Mm.33240	ENSMUSG00000032092	14012
Nrg3	1421017_at	-10.2697	-4.27232	0.416013	19.324	0	2.95146	8.71142	4.4391	neuregulin 3	14	-39183612	-40286376	NM_008734|NP_032760	Mm.441698	ENSMUSG00000041014	18183
Cldn8	1449091_at	-10.582	-4.27005	0.403519	19.2936	0	2.52161	8.07678	3.80673	claudin 8	16	-88561070	-88563428	NM_018778|NP_061248	Mm.25836	ENSMUSG00000050520	54420
Tcfap2a	1421996_at	-17.2793	-4.26242	0.246679	19.1919	0	0	10.0418	5.77938	transcription factor AP-2, alpha	13	-40811043	-40825812	NM_001122948|NM_011547|NP_001116420|NP_035677	Mm.85544	ENSMUSG00000021359	21418
Rnf128	1418318_at	-13.087	-4.24662	0.324491	18.9827	0	0.0991991	9.26233	5.01571	ring finger protein 128	21	136145158	136207674	NM_023270|NP_075759	Mm.27764	ENSMUSG00000031438	66889
Sema3e	1425906_a_at	-20.8261	-4.23236	0.203224	18.7961	0	0	8.26638	4.03403	sema domain, immunoglobulin domain (Ig), short basic domain, secreted, (semaphorin) 3E	5	14025275	14256689	NM_011348|NP_035478	Mm.134093	ENSMUSG00000063531	20349
Irx4	1419539_at	-16.9351	-4.20634	0.24838	18.4602	0	0	8.58341	4.37706	Iroquois related homeobox 4 (Drosophila)	13	73398246	73407043	NM_018885|NP_061373	Mm.103784	ENSMUSG00000021604	50916
Dnajc6	1433596_at	-17.0119	-4.19945	0.246853	18.3721	0	0	8.71607	4.51663	DnaJ (Hsp40) homolog, subfamily C, member 6	4	101223198	101315404	NM_198412|NP_940804	Mm.76494	ENSMUSG00000028528	72685
Fgfr2	1420847_a_at	-10.0011	-4.19061	0.419014	18.26	0	3.34622	11.4615	7.27092	fibroblast growth factor receptor 2	7	-137305964	-137410322	NM_010207|NM_201601|NP_034337|NP_963895	Mm.16340	ENSMUSG00000030849	14183
Tcfap2a	1421995_at	-9.56619	-4.18202	0.437166	18.1515	0	4.03661	10.198	6.01596	transcription factor AP-2, alpha	13	-40811043	-40825812	NM_001122948|NM_011547|NP_001116420|NP_035677	Mm.85544	ENSMUSG00000021359	21418
Gca	1424698_s_at	-13.9621	-4.17472	0.299004	18.0599	0	0	8.53436	4.35964	grancalcin	2	62502383	62532166	NM_145523|NP_663498	Mm.219877	ENSMUSG00000026893	227960
Ikzf2	1421643_at	-11.35	-4.15881	0.366414	17.8619	0	1.59302	9.21176	5.05295	IKAROS family zinc finger 2	1	-69577783	-69732534	NM_011770|NP_035900	Mm.106343	ENSMUSG00000025997	22779
Kif21a	1450738_at	-15.5946	-4.12903	0.264773	17.497	0	0	10.0178	5.88874	kinesin family member 21A	15	-90763706	-90880379	NM_001109040|NM_001109041|NM_001109042|NM_016705|NP_001102510|NP_001102511|NP_001102512|NP_057914	Mm.41379	ENSMUSG00000022629	16564
Mtap7	1421836_at	-29.4363	-4.106	0.139488	17.2198	0	0	8.78499	4.67899	microtubule-associated protein 7	10	19868725	20001396	NM_008635|NP_032661	Mm.20928	ENSMUSG00000019996	17761
Scn4b	1434008_at	-11.4937	-4.08114	0.355076	16.9256	0	1.43873	9.4372	5.35607	sodium channel, type IV, beta	9	44947124	44962144	NM_001013390|NP_001013408	Mm.335112	ENSMUSG00000046480	399548
Pkp1	1449586_at	-10.4347	-4.07508	0.390531	16.8547	0	2.72045	9.03114	4.95606	plakophilin 1	1	-137767971	-137815601	NM_019645|NP_062619	Mm.4494	ENSMUSG00000026413	18772
Dpyd	1427946_s_at	-23.8568	-4.07451	0.17079	16.848	0	0	7.93209	3.85758	dihydropyrimidine dehydrogenase	3	118265095	119135836	NM_170778|NP_740748	Mm.27907	ENSMUSG00000033308	99586
Rbm35b	1433683_at	-10.1738	-4.04147	0.397244	16.4665	0	3.08975	9.88526	5.84379	RNA binding motif protein 35b	8	-108655082	-108660874	NM_176838|NP_789808	Mm.183003	ENSMUSG00000033824	77411
Fxyd3	1418374_at	-11.2173	-4.03701	0.359893	16.4158	0	1.74091	10.4779	6.44091	FXYD domain-containing ion transport regulator 3	7	-31855555	-31861697	NM_008557|NP_032583	Mm.263847	ENSMUSG00000057092	17178
Mt1	1422557_s_at	-13.0957	-4.03572	0.308172	16.4011	0	0.0936142	11.1139	7.07816	metallothionein 1	8	96703126	96704224	NM_013602|NP_038630	Mm.192991	ENSMUSG00000031765	17748
4833416E15Rik	1440339_at	-21.5987	-4.03483	0.186809	16.391	0	0	8.29824	4.26341	RIKEN cDNA 4833416E15 gene	10	NA	NA	NA	Mm.475947	NA	73762
Dst	1450119_at	-18.4438	-4.03271	0.218648	16.3669	0	0	8.9876	4.95489	dystonin	1	34068669	34365497	NM_133833|NM_134448|NP_598594|NP_604443	Mm.336625	ENSMUSG00000026131	13518
[truncated: 654 more rows]

## Sheet: C. Previously published genes
C. Genes with previously published expression patterns in mid-gestation mammary primordial epithelium
[truncated: 44 more rows]

## Sheet: D. Induced, repressed genes 
D. Genes induced or repressed by separation method
[truncated: 46 more rows]

[truncated: 1 more sheets: E. Mesenchymal enriched genes]
