# Supplementary material for: Transcriptome analysis of embryonic mammary cells reveals insights into mammary lineage establishment
Source: Breast Cancer Res. 2011 Aug 11;13(4):R79. doi: 10.1186/bcr2928 (PMC3236343; doi:10.1186/bcr2928)
Supplement: Additional file 4 — Mammary epithelial primordial core network members. Table contains mammary epithelial core network members. [file bcr2928-S4.XLS]

## Sheet: MBE core network
Mammary bud epithelial core network members
Human Gene Symbol	Node 1st neighbors	Human Web Link ID	Human Web Link ID Name	Mouse Gene Symbol	Name	Mouse Entrez Gene ID
HSPB1	18	ENSG00000106211	Heat shock protein beta-1 (HspB1)(Heat shock 27 kDa protein)(HSP 27)(Stress-responsive protein 27)(SRP27)(Estrogen-regulated 24 kDa protein)(28 kDa heat shock protein) [Source:UniProtKB/Swiss-Prot;Acc:P04792]	Hspb1	heat shock protein 1	15507
KRT1	16	ENSG00000167768	Keratin, type II cytoskeletal 1 (Cytokeratin-1)(CK-1)(Keratin-1)(K1)(67 kDa cytokeratin)(Hair alpha protein) [Source:UniProtKB/Swiss-Prot;Acc:P04264]	Krt1	keratin 1	16678
CTNNB1	14	ENSG00000168036	Catenin beta-1 (Beta-catenin) [Source:UniProtKB/Swiss-Prot;Acc:P35222]	Ctnnb1	catenin (cadherin associated protein), beta 1	12387
JUP	12	ENSG00000173801	Junction plakoglobin (Desmoplakin-3)(Desmoplakin III)(Catenin gamma) [Source:UniProtKB/Swiss-Prot;Acc:P14923]	Jup	junction plakoglobin	16480
KRT17	12	ENSG00000128422	Keratin, type I cytoskeletal 17 (Cytokeratin-17)(CK-17)(Keratin-17)(K17)(39.1) [Source:UniProtKB/Swiss-Prot;Acc:Q04695]	Krt17	keratin 17	16667
KRT18	12	ENSG00000111057	Keratin, type I cytoskeletal 18 (Cytokeratin-18)(CK-18)(Keratin-18)(K18)(Cell proliferation-inducing gene 46 protein) [Source:UniProtKB/Swiss-Prot;Acc:P05783]	Krt18	keratin 18	16668
KRT8	12	ENSG00000170421	Keratin, type II cytoskeletal 8 (Cytokeratin-8)(CK-8)(Keratin-8)(K8) [Source:UniProtKB/Swiss-Prot;Acc:P05787]	Krt8	keratin 8	16691
ABLIM1	10	ENSG00000099204	Actin-binding LIM protein 1 (Actin-binding LIM protein family member 1)(abLIM-1)(Actin-binding double zinc finger protein)(LIMAB1)(Limatin) [Source:UniProtKB/Swiss-Prot;Acc:O14639]	Ablim1	actin-binding LIM protein 1	226251
DMD	10	ENSG00000198947	Dystrophin [Source:UniProtKB/Swiss-Prot;Acc:P11532]	Dmd	dystrophin, muscular dystrophy	13405
KRT7	10	ENSG00000135480	Keratin, type II cytoskeletal 7 (Cytokeratin-7)(CK-7)(Keratin-7)(K7)(Sarcolectin) [Source:UniProtKB/Swiss-Prot;Acc:P08729]	Krt7	keratin 7	110310
PIK3R1	9	ENSG00000145675	Phosphatidylinositol 3-kinase regulatory subunit alpha (PI3-kinase p85 subunit alpha)(PtdIns-3-kinase p85-alpha)(PI3K) [Source:UniProtKB/Swiss-Prot;Acc:P27986]	Pik3r1	phosphatidylinositol 3-kinase, regulatory subunit, polypeptide 1 (p85 alpha)	18708
VAV2	9	ENSG00000160293	Guanine nucleotide exchange factor VAV2 (VAV-2) [Source:UniProtKB/Swiss-Prot;Acc:P52735]	Vav2	vav 2 oncogene	22325
ACVR2B	8	ENSG00000114739	Activin receptor type-2B Precursor (EC 2.7.11.30)(Activin receptor type IIB)(ACTR-IIB) [Source:UniProtKB/Swiss-Prot;Acc:Q13705]	Acvr2b	activin receptor IIB	11481
PHGDH	8	ENSG00000092621	D-3-phosphoglycerate dehydrogenase (3-PGDH)(EC 1.1.1.95) [Source:UniProtKB/Swiss-Prot;Acc:O43175]	Phgdh	3-phosphoglycerate dehydrogenase	236539
CDCP1	7	ENSG00000163814	CUB domain-containing protein 1 Precursor (Transmembrane and associated with src kinases)(Membrane glycoprotein gp140)(Subtractive immunization M plus HEp3-associated 135 kDa protein)(SIMA135)(CD318 antigen) [Source:UniProtKB/Swiss-Prot;Acc:Q9H5V8]	Cdcp1	CUB domain containing protein 1	109332
ITGA6	7	ENSG00000091409	Integrin alpha-6 Precursor (VLA-6)(CD49 antigen-like family member F)(CD49f antigen) [Contains Integrin alpha-6 heavy chain;Integrin alpha-6 light chain] [Source:UniProtKB/Swiss-Prot;Acc:P23229]	Itga6	integrin alpha 6	16403
ITGB4	7	ENSG00000132470	Integrin beta-4 Precursor (GP150)(CD104 antigen) [Source:UniProtKB/Swiss-Prot;Acc:P16144]	Itgb4	integrin beta 4	192897
LAMA5	7	ENSG00000130702	Laminin subunit alpha-5 Precursor [Source:UniProtKB/Swiss-Prot;Acc:O15230]	Lama5	laminin, alpha 5	16776
PTPN14	7	ENSG00000152104	Tyrosine-protein phosphatase non-receptor type 14 (EC 3.1.3.48)(Protein-tyrosine phosphatase pez) [Source:UniProtKB/Swiss-Prot;Acc:Q15678]	Ptpn14	protein tyrosine phosphatase, non-receptor type 14	19250
SLC3A2	7	ENSG00000168003	4F2 cell-surface antigen heavy chain (4F2hc)(Lymphocyte activation antigen 4F2 large subunit)(4F2 heavy chain antigen)(CD98 antigen) [Source:UniProtKB/Swiss-Prot;Acc:P08195]	Slc3a2	solute carrier family 3 (activators of dibasic and neutral amino acid transport), member 2	17254
TNK1	7	ENSG00000174292	Non-receptor tyrosine-protein kinase TNK1 (EC 2.7.10.2)(CD38 negative kinase 1) [Source:UniProtKB/Swiss-Prot;Acc:Q13470]	Tnk1	tyrosine kinase, non-receptor, 1	83813
ACVR1B	6	ENSG00000135503	Activin receptor type-1B Precursor (EC 2.7.11.30)(ACTR-IB)(Serine/threonine-protein kinase receptor R2)(SKR2)(Activin receptor-like kinase 4)(ALK-4) [Source:UniProtKB/Swiss-Prot;Acc:P36896]	Acvr1b	activin A receptor, type 1B	11479
CD151	6	ENSG00000177697	CD151 antigen (Platelet-endothelial tetraspan antigen 3)(PETA-3)(GP27)(Membrane glycoprotein SFA-1)(Tetraspanin-24)(Tspan-24)(CD151 antigen) [Source:UniProtKB/Swiss-Prot;Acc:P48509]	Cd151	CD151 antigen	12476
COL17A1	6	ENSG00000065618	Collagen alpha-1(XVII) chain (Bullous pemphigoid antigen 2)(180 kDa bullous pemphigoid antigen 2) [Contains 120 kDa linear IgA disease antigen(120 kDa linear IgA dermatosis antigen)(Linear IgA disease antigen 1)(LAD-1);97 kDa linear IgA disease antigen(97	Col17a1	collagen, type XVII, alpha 1	12821
DDR1	6	ENSG00000234078	Epithelial discoidin domain-containing receptor 1 Precursor (Epithelial discoidin domain receptor 1)(EC 2.7.10.1)(Tyrosine kinase DDR)(Discoidin receptor tyrosine kinase)(Tyrosine-protein kinase CAK)(Cell adhesion kinase)(TRK E)(Protein-tyrosine kinase RT	Ddr1	discoidin domain receptor family, member 1	12305
ERBB3	6	ENSG00000065361	Receptor tyrosine-protein kinase erbB-3 Precursor (c-erbB3)(EC 2.7.10.1)(Tyrosine kinase-type cell surface receptor HER3) [Source:UniProtKB/Swiss-Prot;Acc:P21860]	Erbb3	v-erb-b2 erythroblastic leukemia viral oncogene homolog 3 (avian)	13867
IRS4	6	ENSG00000133124	Insulin receptor substrate 4 (IRS-4)(160 kDa phosphotyrosine protein)(PY160) [Source:UniProtKB/Swiss-Prot;Acc:O14654]	Irs4	insulin receptor substrate 4	16370
PDGFA	6	ENSG00000197461	Platelet-derived growth factor subunit A Precursor (PDGF subunit A)(Platelet-derived growth factor A chain)(Platelet-derived growth factor alpha polypeptide)(PDGF-1) [Source:UniProtKB/Swiss-Prot;Acc:P04085]	Pdgfa	platelet derived growth factor, alpha	18590
APOC1	5	ENSG00000130208	Apolipoprotein C-I Precursor (Apo-CI)(ApoC-I) [Source:UniProtKB/Swiss-Prot;Acc:P02654]	Apoc1	apolipoprotein C-I	11812
DAG1	5	ENSG00000173402	Dystroglycan Precursor (Dystrophin-associated glycoprotein 1) [Contains Alpha-dystroglycan(Alpha-DG);Beta-dystroglycan(Beta-DG)] [Source:UniProtKB/Swiss-Prot;Acc:Q14118]	Dag1	dystroglycan 1	13138
LIMK2	5	ENSG00000182541	LIM domain kinase 2 (LIMK-2)(EC 2.7.11.1) [Source:UniProtKB/Swiss-Prot;Acc:P53671]	Limk2	LIM motif-containing protein kinase 2	16886
NLK	5	ENSG00000087095	Serine/threonine protein kinase NLK (EC 2.7.11.24)(Nemo-like kinase)(Protein LAK1) [Source:UniProtKB/Swiss-Prot;Acc:Q9UBE8]	Nlk	nemo like kinase	18099
TRIM29	5	ENSG00000137699	Tripartite motif-containing protein 29 (Ataxia-telangiectasia group D-associated protein) [Source:UniProtKB/Swiss-Prot;Acc:Q14134]	Trim29	tripartite motif-containing 29	72169
APC	4	ENSG00000134982	Adenomatous polyposis coli protein (Protein APC)(Deleted in polyposis 2.5) [Source:UniProtKB/Swiss-Prot;Acc:P25054]	Apc	adenomatosis polyposis coli	11789
MAPK13	4	ENSG00000156711	Mitogen-activated protein kinase 13 (EC 2.7.11.24)(Stress-activated protein kinase 4)(Mitogen-activated protein kinase p38 delta)(MAP kinase p38 delta) [Source:UniProtKB/Swiss-Prot;Acc:O15264]	Mapk13	mitogen-activated protein kinase 13	26415
CDH3	3	ENSG00000062038	Cadherin-3 Precursor (Placental cadherin)(P-cadherin) [Source:UniProtKB/Swiss-Prot;Acc:P22223]	Cdh3	cadherin 3	12560
COL2A1	3	ENSG00000139219	Collagen alpha-1(II) chain Precursor (Alpha-1 type II collagen) [Contains Chondrocalcin] [Source:UniProtKB/Swiss-Prot;Acc:P02458]	Col2a1	collagen, type II, alpha 1	12824
DSC2	3	ENSG00000134755	Desmocollin-2 Precursor (Desmosomal glycoprotein II and III)(Desmocollin-3) [Source:UniProtKB/Swiss-Prot;Acc:Q02487]	Dsc2	desmocollin 2	13506
DSG2	3	ENSG00000046604	Desmoglein-2 Precursor (HDGC) [Source:UniProtKB/Swiss-Prot;Acc:Q14126]	Dsg2	desmoglein 2	13511
EEF2K	3	ENSG00000103319	Elongation factor 2 kinase (EC 2.7.11.20)(eEF-2 kinase)(eEF-2K)(Calcium/calmodulin-dependent eukaryotic elongation factor 2 kinase) [Source:UniProtKB/Swiss-Prot;Acc:O00418]	Eef2k	eukaryotic elongation factor-2 kinase	13631
ITGA3	3	ENSG00000005884	Integrin alpha-3 Precursor (Galactoprotein B3)(GAPB3)(VLA-3 alpha chain)(FRP-2)(CD49 antigen-like family member C)(CD49c antigen) [Contains Integrin alpha-3 heavy chain;Integrin alpha-3 light chain] [Source:UniProtKB/Swiss-Prot;Acc:P26006]	Itga3	integrin alpha 3	16400
ITGB5	3	ENSG00000082781	Integrin beta-5 Precursor [Source:UniProtKB/Swiss-Prot;Acc:P18084]	Itgb5	integrin beta 5	16419
KLC3	3	ENSG00000104892	Kinesin light chain 3 (kinesin light chain 2)(KLC2-like) [Source:UniProtKB/Swiss-Prot;Acc:Q6P597]	Klc3	kinesin light chain 3	232943
KRT19	3	ENSG00000171345	Keratin, type I cytoskeletal 19 (Cytokeratin-19)(CK-19)(Keratin-19)(K19) [Source:UniProtKB/Swiss-Prot;Acc:P08727]	Krt19	keratin 19	16669
LSR	3	ENSG00000105699	Lipolysis-stimulated lipoprotein receptor [Source:UniProtKB/Swiss-Prot;Acc:Q86X29]	Lsr	lipolysis stimulated lipoprotein receptor	54135
MAPKAPK3	3	ENSG00000114738	MAP kinase-activated protein kinase 3 (MAPK-activated protein kinase 3)(MAPKAP kinase 3)(MAPKAPK-3)(EC 2.7.11.1)(Chromosome 3p kinase)(3pK) [Source:UniProtKB/Swiss-Prot;Acc:Q16644]	Mapkapk3	mitogen-activated protein kinase-activated protein kinase 3	102626
RUNX1	3	ENSG00000159216	Runt-related transcription factor 1 (Core-binding factor subunit alpha-2)(CBF-alpha-2)(Acute myeloid leukemia 1 protein)(Oncogene AML-1)(Polyomavirus enhancer-binding protein 2 alpha B subunit)(PEBP2-alpha B)(PEA2-alpha B)(SL3-3 enhancer factor 1 alpha B	Runx1	runt related transcription factor 1	12394
VIL2	3	ENSG00000092820	Ezrin (p81)(Cytovillin)(Villin-2) [Source:UniProtKB/Swiss-Prot;Acc:P15311]	Ezr	ezrin	22350
AC079811.3	2	ENSG00000179818	AC079811.3	NA	NA	NA
ACPP	2	ENSG00000014257	Prostatic acid phosphatase Precursor (EC 3.1.3.2) [Source:UniProtKB/Swiss-Prot;Acc:P15309]	Acpp	acid phosphatase, prostate	56318
AQP4	2	ENSG00000171885	Aquaporin-4 (AQP-4)(WCH4)(Mercurial-insensitive water channel)(MIWC) [Source:UniProtKB/Swiss-Prot;Acc:P55087]	Aqp4	aquaporin 4	11829
ARHGAP12	2	ENSG00000165322	Rho GTPase-activating protein 12 (Rho-type GTPase-activating protein 12) [Source:UniProtKB/Swiss-Prot;Acc:Q8IWW6]	Arhgap12	Rho GTPase activating protein 12	75415
BDKRB2	2	ENSG00000168398	B2 bradykinin receptor (BK-2 receptor)(B2R) [Source:UniProtKB/Swiss-Prot;Acc:P30411]	Bdkrb2	bradykinin receptor, beta 2	12062
BMP7	2	ENSG00000101144	Bone morphogenetic protein 7 Precursor (BMP-7)(Osteogenic protein 1)(OP-1)(Eptotermin alfa) [Source:UniProtKB/Swiss-Prot;Acc:P18075]	Bmp7	bone morphogenetic protein 7	12162
CDH13	2	ENSG00000140945	Cadherin-13 Precursor (Truncated cadherin)(T-cadherin)(T-cad)(Heart cadherin)(H-cadherin)(P105) [Source:UniProtKB/Swiss-Prot;Acc:P55290]	Cdh13	cadherin 13	12554
COL4A5	2	ENSG00000188153	Collagen alpha-5(IV) chain Precursor [Source:UniProtKB/Swiss-Prot;Acc:P29400]	Col4a5	collagen, type IV, alpha 5	12830
COL9A3	2	ENSG00000092758	Collagen alpha-3(IX) chain Precursor [Source:UniProtKB/Swiss-Prot;Acc:Q14050]	Col9a3	collagen, type IX, alpha 3	12841
DAB1	2	ENSG00000173406	Disabled homolog 1 [Source:UniProtKB/Swiss-Prot;Acc:O75553]	Dab1	disabled homolog 1 (Drosophila)	13131
DST	2	ENSG00000151914	Bullous pemphigoid antigen 1, isoform 7 Fragment (Bullous pemphigoid antigen)(BPA)(Hemidesmosomal plaque protein)(Dystonia musculorum protein)(Dystonin) [Source:UniProtKB/Swiss-Prot;Acc:Q8WXK8]	Dst	dystonin	13518
EPHA1	2	ENSG00000146904	Ephrin type-A receptor 1 Precursor (EC 2.7.10.1)(Tyrosine-protein kinase receptor EPH) [Source:UniProtKB/Swiss-Prot;Acc:P21709]	Epha1	Eph receptor A1	13835
FRK	2	ENSG00000111816	Tyrosine-protein kinase FRK (EC 2.7.10.2)(FYN-related kinase)(Nuclear tyrosine protein kinase RAK) [Source:UniProtKB/Swiss-Prot;Acc:P42685]	Frk	fyn-related kinase	14302
GRB7	2	ENSG00000141738	Growth factor receptor-bound protein 7 (GRB7 adapter protein)(Epidermal growth factor receptor GRB-7)(B47) [Source:UniProtKB/Swiss-Prot;Acc:Q14451]	Grb7	growth factor receptor bound protein 7	14786
NFKBIA	2	ENSG00000100906	NF-kappa-B inhibitor alpha (I-kappa-B-alpha)(IkappaBalpha)(IkB-alpha)(Major histocompatibility complex enhancer-binding protein MAD3) [Source:UniProtKB/Swiss-Prot;Acc:P25963]	Nfkbia	nuclear factor of kappa light polypeptide gene enhancer in B-cells inhibitor, alpha	18035
PCDH1	2	ENSG00000156453	Protocadherin-1 Precursor (Protocadherin-42)(PC42)(Cadherin-like protein 1) [Source:UniProtKB/Swiss-Prot;Acc:Q08174]	Pcdh1	protocadherin 1	75599
PDLIM1	2	ENSG00000107438	PDZ and LIM domain protein 1 (Elfin)(LIM domain protein CLP-36)(C-terminal LIM domain protein 1) [Source:UniProtKB/Swiss-Prot;Acc:O00151]	Pdlim1	PDZ and LIM domain 1 (elfin)	54132
PKP3	2	ENSG00000184363	Plakophilin-3 [Source:UniProtKB/Swiss-Prot;Acc:Q9Y446]	Pkp3	plakophilin 3	56460
PRKAA2	2	ENSG00000162409	5'-AMP-activated protein kinase catalytic subunit alpha-2 (AMPK alpha-2 chain)(EC 2.7.11.1) [Source:UniProtKB/Swiss-Prot;Acc:P54646]	Prkaa2	protein kinase, AMP-activated, alpha 2 catalytic subunit	108079
PTPRF	2	ENSG00000142949	Receptor-type tyrosine-protein phosphatase F Precursor (EC 3.1.3.48)(Leukocyte common antigen related)(LAR) [Source:UniProtKB/Swiss-Prot;Acc:P10586]	Ptprf	protein tyrosine phosphatase, receptor type, F	19268
SERPINB5	2	ENSG00000206075	Serpin B5 (Protease inhibitor 5)(Maspin) [Source:UniProtKB/Swiss-Prot;Acc:P36952]	Serpinb5	serine (or cysteine) peptidase inhibitor, clade B, member 5	20724
SLC7A5	2	ENSG00000103257	Large neutral amino acids transporter small subunit 1 (L-type amino acid transporter 1)(Solute carrier family 7 member 5)(y+ system cationic amino acid transporter)(4F2 light chain)(4F2 LC)(4F2LC)(CD98 light chain)(Integral membrane protein E16)(hLAT1) [S	Slc7a5	solute carrier family 7 (cationic amino acid transporter, y+ system), member 5	20539
SSTR2	2	ENSG00000180616	Somatostatin receptor type 2 (SS2R)(SRIF-1) [Source:UniProtKB/Swiss-Prot;Acc:P30874]	Sstr2	somatostatin receptor 2	20606
ST14	2	ENSG00000149418	Suppressor of tumorigenicity protein 14 (EC 3.4.21.109)(Serine protease 14)(Matriptase)(Membrane-type serine protease 1)(MT-SP1)(Prostamin)(Serine protease TADG-15)(Tumor-associated differentially-expressed gene 15 protein) [Source:UniProtKB/Swiss-Prot;Ac	St14	suppression of tumorigenicity 14 (colon carcinoma)	19143
BCAM	1	ENSG00000187244	Lutheran blood group glycoprotein Precursor (B-CAM cell surface glycoprotein)(Auberger B antigen)(F8/G253 antigen)(CD239 antigen) [Source:UniProtKB/Swiss-Prot;Acc:P50895]	Bcam	basal cell adhesion molecule	57278
CCND2	1	ENSG00000118971	G1/S-specific cyclin-D2 [Source:UniProtKB/Swiss-Prot;Acc:P30279]	Ccnd2	cyclin D2	12444
COL4A6	1	ENSG00000197565	Collagen alpha-6(IV) chain Precursor [Source:UniProtKB/Swiss-Prot;Acc:Q14031]	Col4a6	collagen, type IV, alpha 6	94216
CTNND2	1	ENSG00000169862	Catenin delta-2 (Delta-catenin)(Neural plakophilin-related ARM-repeat protein)(NPRAP)(Neurojungin)(GT24) [Source:UniProtKB/Swiss-Prot;Acc:Q9UQB3]	Ctnnd2	catenin (cadherin associated protein), delta 2	18163
FGD2	1	ENSG00000146192	FYVE, RhoGEF and PH domain-containing protein 2 (Zinc finger FYVE domain-containing protein 4) [Source:UniProtKB/Swiss-Prot;Acc:Q7Z6J4]	Fgd2	FYVE, RhoGEF and PH domain containing 2	26382
GRIK2	1	ENSG00000164418	Glutamate receptor, ionotropic kainate 2 Precursor (Glutamate receptor 6)(GluR-6)(GluR6)(Excitatory amino acid receptor 4)(EAA4) [Source:UniProtKB/Swiss-Prot;Acc:Q13002]	Grik2	glutamate receptor, ionotropic, kainate 2 (beta 2)	14806
LAD1	1	ENSG00000159166	Ladinin-1 (Lad-1)(Linear IgA disease antigen)(LADA) [Source:UniProtKB/Swiss-Prot;Acc:O00515]	Lad1	ladinin	16763
MBP	1	ENSG00000197971	Myelin basic protein (MBP)(Myelin A1 protein)(Myelin membrane encephalitogenic protein) [Source:UniProtKB/Swiss-Prot;Acc:P02686]	Mbp	myelin basic protein	17196
PDGFC	1	ENSG00000145431	Platelet-derived growth factor C Precursor (PDGF-C)(Spinal cord-derived growth factor)(SCDGF)(Fallotein)(VEGF-E) [Contains Platelet-derived growth factor C, latent form(PDGFC latent form);Platelet-derived growth factor C, receptor-binding form(PDGFC recep	Pdgfc	platelet-derived growth factor, C polypeptide	54635
PKP1	1	ENSG00000081277	Plakophilin-1 (Band-6 protein)(B6P) [Source:UniProtKB/Swiss-Prot;Acc:Q13835]	Pkp1	plakophilin 1	18772
PPL	1	ENSG00000118898	Periplakin (195 kDa cornified envelope precursor protein)(190 kDa paraneoplastic pemphigus antigen) [Source:UniProtKB/Swiss-Prot;Acc:O60437]	Ppl	periplakin	19041
PTGFRN	1	ENSG00000134247	Prostaglandin F2 receptor negative regulator Precursor (Prostaglandin F2-alpha receptor regulatory protein)(Prostaglandin F2-alpha receptor-associated protein)(CD9 partner 1)(CD9P-1)(Glu-Trp-Ile EWI motif-containing protein F)(EWI-F)(CD315 antigen) [Sourc	Ptgfrn	prostaglandin F2 receptor negative regulator	19221
PTPRO	1	ENSG00000151490	Receptor-type tyrosine-protein phosphatase O Precursor (EC 3.1.3.48)(Glomerular epithelial protein 1)(Protein tyrosine phosphatase U2)(PTPase U2)(PTP-U2) [Source:UniProtKB/Swiss-Prot;Acc:Q16827]	Ptpro	protein tyrosine phosphatase, receptor type, O	19277
PTPRU	1	ENSG00000060656	Receptor-type tyrosine-protein phosphatase U Precursor (R-PTP-U)(EC 3.1.3.48)(Receptor-type protein-tyrosine phosphatase psi)(R-PTP-psi)(Pancreatic carcinoma phosphatase 2)(PCP-2)(Protein-tyrosine phosphatase receptor omicron)(PTP-RO)(Protein-tyrosine pho	Ptpru	protein tyrosine phosphatase, receptor type, U	19273
PTPRZ1	1	ENSG00000106278	Receptor-type tyrosine-protein phosphatase zeta Precursor (R-PTP-zeta)(EC 3.1.3.48)(R-PTP-zeta-2)(Protein-tyrosine phosphatase receptor type Z polypeptide 1)(Protein-tyrosine phosphatase receptor type Z polypeptide 2) [Source:UniProtKB/Swiss-Prot;Acc:P234	Ptprz1	protein tyrosine phosphatase, receptor type Z, polypeptide 1	19283
RHPN2	1	ENSG00000131941	Rhophilin-2 (GTP-Rho-binding protein 2)(76 kDa RhoB effector protein)(p76RBE) [Source:UniProtKB/Swiss-Prot;Acc:Q8IUC4]	Rhpn2	rhophilin, Rho GTPase binding protein 2	52428
SLC16A1	1	ENSG00000155380	Monocarboxylate transporter 1 (MCT 1)(Solute carrier family 16 member 1) [Source:UniProtKB/Swiss-Prot;Acc:P53985]	Slc16a1	solute carrier family 16 (monocarboxylic acid transporters), member 1	20501
SOSTDC1	1	ENSG00000171243	Sclerostin domain-containing protein 1 Precursor (Ectodermal BMP inhibitor)(Ectodin)(Uterine sensitization-associated gene 1 protein)(USAG-1) [Source:UniProtKB/Swiss-Prot;Acc:Q6X4U4]	Sostdc1	sclerostin domain containing 1	66042
SPINT1	1	ENSG00000166145	Kunitz-type protease inhibitor 1 Precursor (Hepatocyte growth factor activator inhibitor type 1)(HAI-1) [Source:UniProtKB/Swiss-Prot;Acc:O43278]	Spint1	serine protease inhibitor, Kunitz type 1	20732
STXBP5	1	ENSG00000164506	Syntaxin-binding protein 5 (Tomosyn-1)(Lethal(2) giant larvae protein homolog 3) [Source:UniProtKB/Swiss-Prot;Acc:Q5T5C0]	Stxbp5	syntaxin binding protein 5 (tomosyn)	78808
TNS4	1	ENSG00000131746	Tensin-4 Precursor (C-terminal tensin-like protein) [Source:UniProtKB/Swiss-Prot;Acc:Q8IZW8]	Tns4	tensin 4	217169
