# Supplementary material for: Transcriptome analysis of embryonic mammary cells reveals insights into mammary lineage establishment
Source: Breast Cancer Res. 2011 Aug 11;13(4):R79. doi: 10.1186/bcr2928 (PMC3236343; doi:10.1186/bcr2928)
Supplement: Additional file 6 — Mammary mesenchymal primordial core network members. Table contains mammary mesenchymal core network members. [file bcr2928-S6.XLS]

## Sheet: MM core network
Mammary mesenchyme core network members
Human Gene Symbol	Node 1st neighbors	Human Web Link ID	Human Web Link ID Name	Mouse Gene Symbol	Name	Mouse Entrez Gene ID
GNG2	19	ENSG00000186469	Guanine nucleotide-binding protein G(I)/G(S)/G(O) subunit gamma-2 Precursor (G gamma-I) [Source:UniProtKB/Swiss-Prot;Acc:P59768]	Gng2	guanine nucleotide binding protein (G protein), gamma 2	14702
GNAI2	15	ENSG00000114353	Guanine nucleotide-binding protein G(i), alpha-2 subunit (Adenylate cyclase-inhibiting G alpha protein) [Source:UniProtKB/Swiss-Prot;Acc:P04899]	Gnai2	guanine nucleotide binding protein (G protein), alpha inhibiting 2	14678
PIK3R6	14	ENSG00000174083	Phosphoinositide 3-kinase regulatory subunit 6 (Phosphoinositide 3-kinase gamma adapter protein of 87 kDa)(p87 PI3K adapter protein)(p87PIKAP) [Source:UniProtKB/Swiss-Prot;Acc:Q5UE93]	Pik3r6	phosphoinositide-3-kinase, regulatory subunit 6	104709
TPM1	14	ENSG00000140416	Tropomyosin alpha-1 chain (Tropomyosin-1)(Alpha-tropomyosin) [Source:UniProtKB/Swiss-Prot;Acc:P09493]	Tpm1	tropomyosin 1, alpha	22003
ACTC1	13	ENSG00000159251	Actin, alpha cardiac muscle 1 (Alpha-cardiac actin) [Source:UniProtKB/Swiss-Prot;Acc:P68032]	Actc1	actin, alpha, cardiac muscle 1	11464
CAMK2D	13	ENSG00000145349	Calcium/calmodulin-dependent protein kinase type II delta chain (CaM-kinase II delta chain)(CaM kinase II subunit delta)(CaMK-II subunit delta)(EC 2.7.11.17) [Source:UniProtKB/Swiss-Prot;Acc:Q13557]	Camk2d	calcium/calmodulin-dependent protein kinase II, delta	108058
ETS1	12	ENSG00000134954	Protein C-ets-1 (p54) [Source:UniProtKB/Swiss-Prot;Acc:P14921]	Ets1	E26 avian leukemia oncogene 1, 5' domain	23871
LYN	12	ENSG00000147507	Tyrosine-protein kinase Lyn (EC 2.7.10.2) [Source:UniProtKB/Swiss-Prot;Acc:P07948]	Lyn	Yamaguchi sarcoma viral (v-yes-1) oncogene homolog	17096
TPM2	12	ENSG00000198467	Tropomyosin beta chain (Tropomyosin-2)(Beta-tropomyosin) [Source:UniProtKB/Swiss-Prot;Acc:P07951]	Tpm2	tropomyosin 2, beta	22004
CXCR4	11	ENSG00000121966	C-X-C chemokine receptor type 4 (CXC-R4)(CXCR-4)(Stromal cell-derived factor 1 receptor)(SDF-1 receptor)(Fusin)(Leukocyte-derived seven transmembrane domain receptor)(LESTR)(LCR1)(FB22)(NPYRL)(HM89)(CD184 antigen) [Source:UniProtKB/Swiss-Prot;Acc:P61073]	Cxcr4	chemokine (C-X-C motif) receptor 4	12767
GSN	11	ENSG00000148180	Gelsolin Precursor (Actin-depolymerizing factor)(ADF)(Brevin)(AGEL) [Source:UniProtKB/Swiss-Prot;Acc:P06396]	Gsn	gelsolin	227753
APLN	10	ENSG00000171388	Apelin Precursor (APJ endogenous ligand) [Contains Apelin-36;Apelin-31;Apelin-28;Apelin-13] [Source:UniProtKB/Swiss-Prot;Acc:Q9ULZ1]	Apln	apelin	30878
APLNR	10	ENSG00000134817	Apelin receptor (G-protein coupled receptor APJ)(Angiotensin receptor-like 1)(HG11) [Source:UniProtKB/Swiss-Prot;Acc:P35414]	Aplnr	apelin receptor	23796
CXCL12	10	ENSG00000107562	Stromal cell-derived factor 1 Precursor (SDF-1)(hSDF-1)(C-X-C motif chemokine 12)(Pre-B cell growth-stimulating factor)(PBSF)(hIRH) [Contains SDF-1-beta(3-72);SDF-1-alpha(3-67)] [Source:UniProtKB/Swiss-Prot;Acc:P48061]	Cxcl12	chemokine (C-X-C motif) ligand 12	20315
PF4	10	ENSG00000163737	Platelet factor 4 Precursor (PF-4)(C-X-C motif chemokine 4)(Oncostatin-A)(Iroplact) [Contains Platelet factor 4, short form] [Source:UniProtKB/Swiss-Prot;Acc:P02776]	Pf4	platelet factor 4	56744
PPBP	10	ENSG00000163736	Platelet basic protein Precursor (PBP)(C-X-C motif chemokine 7)(Small-inducible cytokine B7)(Leukocyte-derived growth factor)(LDGF)(Macrophage-derived growth factor)(MDGF) [Contains Connective tissue-activating peptide III(CTAP-III)(Low-affinity platelet factor IV)(LA-PF4);TC-2;Connective tissue-activating peptide III(1-81)(CTAP-III(1-81));Beta-thromboglobulin(Beta-TG);Neutrophil-activating pepti…	Ppbp	pro-platelet basic protein	57349
ABLIM3	9	ENSG00000173210	Actin-binding LIM protein 3 (Actin-binding LIM protein family member 3)(abLIM-3) [Source:UniProtKB/Swiss-Prot;Acc:O94929]	Ablim3	actin binding LIM protein family, member 3	319713
ANXA6	9	ENSG00000197043	Annexin A6 (Annexin-6)(Annexin VI)(Lipocortin VI)(p68)(p70)(Protein III)(Chromobindin-20)(67 kDa calelectrin)(Calphobindin-II)(CPB-II) [Source:UniProtKB/Swiss-Prot;Acc:P08133]	Anxa6	annexin A6	11749
C5AR1	9	ENSG00000197405	C5a anaphylatoxin chemotactic receptor (C5a-R)(C5aR)(CD88 antigen) [Source:UniProtKB/Swiss-Prot;Acc:P21730]	C5ar1	complement component 5a receptor 1	12273
CAV1	9	ENSG00000105974	Caveolin-1 [Source:UniProtKB/Swiss-Prot;Acc:Q03135]	Cav1	caveolin 1, caveolae protein	12389
MYO1C	9	ENSG00000197879	Myosin-Ic (Myosin I beta)(MMI-beta)(MMIb) [Source:UniProtKB/Swiss-Prot;Acc:O00159]	Myo1c	myosin IC	17913
ARPC1B	8	ENSG00000130429	Actin-related protein 2/3 complex subunit 1B (Arp2/3 complex 41 kDa subunit)(p41-ARC) [Source:UniProtKB/Swiss-Prot;Acc:O15143]	Arpc1b	actin related protein 2/3 complex, subunit 1B	11867
KDR	8	ENSG00000128052	Vascular endothelial growth factor receptor 2 Precursor (VEGFR-2)(EC 2.7.10.1)(Kinase insert domain receptor)(Protein-tyrosine kinase receptor Flk-1)(CD309 antigen) [Source:UniProtKB/Swiss-Prot;Acc:P35968]	Kdr	kinase insert domain protein receptor	16542
NRP1	7	ENSG00000099250	Neuropilin-1 Precursor (Vascular endothelial cell growth factor 165 receptor)(CD304 antigen) [Source:UniProtKB/Swiss-Prot;Acc:O14786]	Nrp1	neuropilin 1	18186
TRIO	7	ENSG00000038382	Triple functional domain protein (EC 2.7.11.1)(PTPRF-interacting protein) [Source:UniProtKB/Swiss-Prot;Acc:O75962]	Trio	triple functional domain (PTPRF interacting)	223435
TUBB2A	7	ENSG00000137267	Tubulin beta-2A chain [Source:UniProtKB/Swiss-Prot;Acc:Q13885]	Tubb2a	tubulin, beta 5	22154
COL1A2	6	ENSG00000164692	Collagen alpha-2(I) chain Precursor (Alpha-2 type I collagen) [Source:UniProtKB/Swiss-Prot;Acc:P08123]	Col1a2	collagen, type I, alpha 2	12843
FGFR1	6	ENSG00000077782	Basic fibroblast growth factor receptor 1 Precursor (FGFR-1)(bFGF-R)(EC 2.7.10.1)(Fms-like tyrosine kinase 2)(c-fgr)(CD331 antigen) [Source:UniProtKB/Swiss-Prot;Acc:P11362]	Fgfr1	fibroblast growth factor receptor 1	14182
TEK	6	ENSG00000120156	Angiopoietin-1 receptor Precursor (EC 2.7.10.1)(Tyrosine-protein kinase receptor TIE-2)(hTIE2)(Tyrosine-protein kinase receptor TEK)(Tunica interna endothelial cell kinase)(p140 TEK)(CD202b antigen) [Source:UniProtKB/Swiss-Prot;Acc:Q02763]	Tek	endothelial-specific receptor tyrosine kinase	21687
CALCRL	5	ENSG00000064989	Calcitonin gene-related peptide type 1 receptor Precursor (CGRP type 1 receptor)(Calcitonin receptor-like receptor) [Source:UniProtKB/Swiss-Prot;Acc:Q16602]	Calcrl	calcitonin receptor-like	54598
COL3A1	5	ENSG00000168542	Collagen alpha-1(III) chain Precursor [Source:UniProtKB/Swiss-Prot;Acc:P02461]	Col3a1	collagen, type III, alpha 1	12825
IGF1	5	ENSG00000017427	Insulin-like growth factor IA Precursor (IGF-IA)(Somatomedin-C)(Mechano growth factor)(MGF) [Source:UniProtKB/Swiss-Prot;Acc:P01343]	Igf1	insulin-like growth factor 1	16000
IGFBP3	5	ENSG00000146674	Insulin-like growth factor-binding protein 3 Precursor (IGF-binding protein 3)(IGFBP-3)(IBP-3) [Source:UniProtKB/Swiss-Prot;Acc:P17936]	Igfbp3	insulin-like growth factor binding protein 3	16009
LPAR4	5	ENSG00000147145	Lysophosphatidic acid receptor 4 (LPA receptor 4)(LPA-4)(P2Y purinoceptor 9)(P2Y9)(Purinergic receptor 9)(G-protein coupled receptor 23)(P2Y5-like receptor) [Source:UniProtKB/Swiss-Prot;Acc:Q99677]	Lpar4	lysophosphatidic acid receptor 4	78134
PTPRC	5	ENSG00000081237	Leukocyte common antigen Precursor (L-CA)(EC 3.1.3.48)(T200)(CD45 antigen) [Source:UniProtKB/Swiss-Prot;Acc:P08575]	Ptprc	protein tyrosine phosphatase, receptor type, C	19264
RAMP2	5	ENSG00000131477	Receptor activity-modifying protein 2 Precursor (Calcitonin-receptor-like receptor activity-modifying protein 2)(CRLR activity-modifying protein 2) [Source:UniProtKB/Swiss-Prot;Acc:O60895]	Ramp2	receptor (calcitonin) activity modifying protein 2	54409
RHOC	5	ENSG00000155366	Rho-related GTP-binding protein RhoC Precursor (H9) [Source:UniProtKB/Swiss-Prot;Acc:P08134]	Rhoc	ras homolog gene family, member C	11853
TGFBR2	5	ENSG00000163513	TGF-beta receptor type-2 Precursor (EC 2.7.11.30)(Transforming growth factor-beta receptor type II)(TGF-beta receptor type II)(TGF-beta type II receptor)(TbetaR-II)(TGFR-2) [Source:UniProtKB/Swiss-Prot;Acc:P37173]	Tgfbr2	transforming growth factor, beta receptor II	21813
ADRB3	4	ENSG00000188778	Beta-3 adrenergic receptor (Beta-3 adrenoreceptor)(Beta-3 adrenoceptor) [Source:UniProtKB/Swiss-Prot;Acc:P13945]	Adrb3	adrenergic receptor, beta 3	11556
CAMK2A	4	ENSG00000070808	Calcium/calmodulin-dependent protein kinase type II alpha chain (CaM-kinase II alpha chain)(CaM kinase II subunit alpha)(CaMK-II subunit alpha)(EC 2.7.11.17) [Source:UniProtKB/Swiss-Prot;Acc:Q9UQM7]	Camk2a	calcium/calmodulin-dependent protein kinase II alpha	12322
DCN	4	ENSG00000011465	Decorin Precursor (Bone proteoglycan II)(PG-S2)(PG40) [Source:UniProtKB/Swiss-Prot;Acc:P07585]	Dcn	decorin	13179
EPHB1	4	ENSG00000154928	Ephrin type-B receptor 1 Precursor (EC 2.7.10.1)(Tyrosine-protein kinase receptor EPH-2)(NET)(HEK6)(ELK) [Source:UniProtKB/Swiss-Prot;Acc:P54762]	Ephb1	Eph receptor B1	270190
FLT1	4	ENSG00000102755	Vascular endothelial growth factor receptor 1 Precursor (VEGFR-1)(EC 2.7.10.1)(Vascular permeability factor receptor)(Tyrosine-protein kinase receptor FLT)(Flt-1)(Tyrosine-protein kinase FRT)(Fms-like tyrosine kinase 1) [Source:UniProtKB/Swiss-Prot;Acc:P17948]	Flt1	FMS-like tyrosine kinase 1	14254
GNA14	4	ENSG00000156049	Guanine nucleotide-binding protein subunit alpha-14 (G-protein subunit alpha-14)(G alpha-14) [Source:UniProtKB/Swiss-Prot;Acc:O95837]	Gna14	guanine nucleotide binding protein, alpha 14	14675
GNB4	4	ENSG00000114450	Guanine nucleotide-binding protein subunit beta-4 (Transducin beta chain 4) [Source:UniProtKB/Swiss-Prot;Acc:Q9HAV0]	Gnb4	guanine nucleotide binding protein (G protein), beta 4	14696
NCAM1	4	ENSG00000149294	Neural cell adhesion molecule 1 Precursor (NCAM-1)(N-CAM-1)(CD56 antigen) [Source:UniProtKB/Swiss-Prot;Acc:P13591]	Ncam1	neural cell adhesion molecule 1	17967
PTPRB	4	ENSG00000127329	Receptor-type tyrosine-protein phosphatase beta Precursor (Protein-tyrosine phosphatase beta)(R-PTP-beta)(EC 3.1.3.48) [Source:UniProtKB/Swiss-Prot;Acc:P23467]	Ptprb	protein tyrosine phosphatase, receptor type, B	19263
THBD	4	ENSG00000178726	Thrombomodulin Precursor (TM)(Fetomodulin)(CD141 antigen) [Source:UniProtKB/Swiss-Prot;Acc:P07204]	Thbd	thrombomodulin	21824
TNNT1	4	ENSG00000105048	Troponin T, slow skeletal muscle (TnTs)(Slow skeletal muscle troponin T)(sTnT) [Source:UniProtKB/Swiss-Prot;Acc:P13805]	Tnnt1	troponin T1, skeletal, slow	21955
CDH2	3	ENSG00000170558	Cadherin-2 Precursor (Neural cadherin)(N-cadherin)(CDw325)(CD325 antigen) [Source:UniProtKB/Swiss-Prot;Acc:P19022]	Cdh2	cadherin 2	12558
CRMP1	3	ENSG00000072832	Dihydropyrimidinase-related protein 1 (DRP-1)(Collapsin response mediator protein 1)(CRMP-1) [Source:UniProtKB/Swiss-Prot;Acc:Q14194]	Crmp1	collapsin response mediator protein 1	12933
DNM1	3	ENSG00000106976	Dynamin-1 (EC 3.6.5.5) [Source:UniProtKB/Swiss-Prot;Acc:Q05193]	Dnm1	dynamin 1	13429
FCER1G	3	ENSG00000158869	High affinity immunoglobulin epsilon receptor subunit gamma Precursor (IgE Fc receptor subunit gamma)(FceRI gamma)(Fc-epsilon RI-gamma) [Source:UniProtKB/Swiss-Prot;Acc:P30273]	Fcer1g	Fc receptor, IgE, high affinity I, gamma polypeptide	14127
FGF7	3	ENSG00000140285	Keratinocyte growth factor Precursor (KGF)(Fibroblast growth factor 7)(FGF-7)(Heparin-binding growth factor 7)(HBGF-7) [Source:UniProtKB/Swiss-Prot;Acc:P21781]	Fgf7	fibroblast growth factor 7	14178
FLI1	3	ENSG00000151702	Friend leukemia integration 1 transcription factor (Fli-1 proto-oncogene)(ERGB transcription factor) [Source:UniProtKB/Swiss-Prot;Acc:Q01543]	Fli1	Friend leukemia integration 1	14247
GNG11	3	ENSG00000127920	Guanine nucleotide-binding protein G(I)/G(S)/G(O) subunit gamma-11 Precursor [Source:UniProtKB/Swiss-Prot;Acc:P61952]	Gng11	guanine nucleotide binding protein (G protein), gamma 11	66066
GNGT2	3	ENSG00000167083	Guanine nucleotide-binding protein G(I)/G(S)/G(O) subunit gamma-T2 Precursor (G gamma-C)(G-gamma-8)(G-gamma-9) [Source:UniProtKB/Swiss-Prot;Acc:O14610]	Gngt2	guanine nucleotide binding protein (G protein), gamma transducing activity polypeptide 2	14710
HHEX	3	ENSG00000152804	Hematopoietically-expressed homeobox protein HHEX (Homeobox protein HEX)(Homeobox protein PRH) [Source:UniProtKB/Swiss-Prot;Acc:Q03014]	Hhex	hematopoietically expressed homeobox	15242
MSN	3	ENSG00000147065	Moesin (Membrane-organizing extension spike protein) [Source:UniProtKB/Swiss-Prot;Acc:P26038]	Msn	moesin	17698
PRKCDBP	3	ENSG00000170955	Protein kinase C delta-binding protein (Serum deprivation response factor-related gene product that binds to C-kinase)(hSRBC) [Source:UniProtKB/Swiss-Prot;Acc:Q969G5]	Prkcdbp	protein kinase C, delta binding protein	109042
PRKG1	3	ENSG00000185532	cGMP-dependent protein kinase 1, beta isozyme (cGK 1 beta)(cGKI-beta)(EC 2.7.11.12) [Source:UniProtKB/Swiss-Prot;Acc:P14619]	Prkg1	protein kinase, cGMP-dependent, type I	19091
S100A4	3	ENSG00000196154	Protein S100-A4 (S100 calcium-binding protein A4)(Metastasin)(Protein Mts1)(Placental calcium-binding protein)(Calvasculin) [Source:UniProtKB/Swiss-Prot;Acc:P26447]	S100a4	S100 calcium binding protein A4	20198
THBS1	3	ENSG00000137801	Thrombospondin-1 Precursor [Source:UniProtKB/Swiss-Prot;Acc:P07996]	Thbs1	thrombospondin 1	21825
TNC	3	ENSG00000041982	Tenascin Precursor (TN)(Tenascin-C)(TN-C)(Hexabrachion)(Cytotactin)(Neuronectin)(GMEM)(JI)(Myotendinous antigen)(Glioma-associated-extracellular matrix antigen)(GP 150-225) [Source:UniProtKB/Swiss-Prot;Acc:P24821]	Tnc	tenascin C	21923
TNNT2	3	ENSG00000118194	Troponin T, cardiac muscle (TnTc)(Cardiac muscle troponin T)(cTnT) [Source:UniProtKB/Swiss-Prot;Acc:P45379]	Tnnt2	troponin T2, cardiac	21956
ACVRL1	2	ENSG00000139567	Serine/threonine-protein kinase receptor R3 Precursor (SKR3)(EC 2.7.11.30)(Activin receptor-like kinase 1)(ALK-1)(TGF-B superfamily receptor type I)(TSR-I) [Source:UniProtKB/Swiss-Prot;Acc:P37023]	Acvrl1	activin A receptor, type II-like 1	11482
ALOX5AP	2	ENSG00000132965	Arachidonate 5-lipoxygenase-activating protein (FLAP)(MK-886-binding protein) [Source:UniProtKB/Swiss-Prot;Acc:P20292]	Alox5ap	arachidonate 5-lipoxygenase activating protein	11690
ANGPT1	2	ENSG00000154188	Angiopoietin-1 Precursor (ANG-1) [Source:UniProtKB/Swiss-Prot;Acc:Q15389]	Angpt1	angiopoietin 1	11600
ARHGAP20	2	ENSG00000137727	Rho GTPase-activating protein 20 (Rho-type GTPase-activating protein 20) [Source:UniProtKB/Swiss-Prot;Acc:Q9P2F6]	Arhgap20	Rho GTPase activating protein 20	244867
ARHGAP28	2	ENSG00000088756	Rho GTPase-activating protein 28 (Rho-type GTPase-activating protein 28) [Source:UniProtKB/Swiss-Prot;Acc:Q9P2N2]	Arhgap28	Rho GTPase activating protein 28	268970
CD93	2	ENSG00000125810	Complement component C1q receptor Precursor (Complement component 1 q subcomponent receptor 1)(C1q/MBL/SPA receptor)(C1qR(p))(C1qRp)(C1qR)(Matrix-remodeling-associated protein 4)(CDw93)(CD93 antigen) [Source:UniProtKB/Swiss-Prot;Acc:Q9NPY3]	Cd93	CD93 antigen	17064
CDH5	2	ENSG00000179776	Cadherin-5 Precursor (Vascular endothelial cadherin)(VE-cadherin)(7B4 antigen)(CD144 antigen) [Source:UniProtKB/Swiss-Prot;Acc:P33151]	Cdh5	cadherin 5	12562
CRIP2	2	ENSG00000182809	Cysteine-rich protein 2 (CRP2)(Protein ESP1) [Source:UniProtKB/Swiss-Prot;Acc:P52943]	Crip2	cysteine rich protein 2	68337
DAB2	2	ENSG00000153071	Disabled homolog 2 (Differentially-expressed protein 2)(DOC-2) [Source:UniProtKB/Swiss-Prot;Acc:P98082]	Dab2	disabled homolog 2 (Drosophila)	13132
DLC1	2	ENSG00000164741	Rho GTPase-activating protein 7 (Rho-type GTPase-activating protein 7)(Deleted in liver cancer 1 protein)(Dlc-1)(StAR-related lipid transfer protein 12)(START domain-containing protein 12)(StARD12)(HP protein) [Source:UniProtKB/Swiss-Prot;Acc:Q96QB1]	Dlc1	deleted in liver cancer 1	50768
DPYSL2	2	ENSG00000092964	Dihydropyrimidinase-related protein 2 (DRP-2)(Collapsin response mediator protein 2)(CRMP-2)(N2A3) [Source:UniProtKB/Swiss-Prot;Acc:Q16555]	Dpysl2	dihydropyrimidinase-like 2	12934
FIGF	2	ENSG00000165197	Vascular endothelial growth factor D Precursor (VEGF-D)(c-fos-induced growth factor)(FIGF) [Source:UniProtKB/Swiss-Prot;Acc:O43915]	Figf	c-fos induced growth factor	14205
FLT4	2	ENSG00000037280	Vascular endothelial growth factor receptor 3 Precursor (VEGFR-3)(EC 2.7.10.1)(Tyrosine-protein kinase receptor FLT4) [Source:UniProtKB/Swiss-Prot;Acc:P35916]	Flt4	FMS-like tyrosine kinase 4	14257
GATA6	2	ENSG00000141448	Transcription factor GATA-6 (GATA-binding factor 6) [Source:UniProtKB/Swiss-Prot;Acc:Q92908]	Gata6	GATA binding protein 6	14465
NOV	2	ENSG00000136999	Protein NOV homolog Precursor (NovH)(Nephroblastoma overexpressed gene protein homolog) [Source:UniProtKB/Swiss-Prot;Acc:P48745]	Nov	nephroblastoma overexpressed gene	18133
NRP2	2	ENSG00000118257	Neuropilin-2 Precursor (Vascular endothelial cell growth factor 165 receptor 2) [Source:UniProtKB/Swiss-Prot;Acc:O60462]	Nrp2	neuropilin 2	18187
SDPR	2	ENSG00000168497	Serum deprivation-response protein (Phosphatidylserine-binding protein)(PS-p68) [Source:UniProtKB/Swiss-Prot;Acc:O95810]	Sdpr	serum deprivation response	20324
SLC4A1	2	ENSG00000004939	Band 3 anion transport protein (Anion exchange protein 1)(Anion exchanger 1)(AE 1)(Solute carrier family 4 member 1)(CD233 antigen) [Source:UniProtKB/Swiss-Prot;Acc:P02730]	Slc4a1	solute carrier family 4 (anion exchanger), member 1	20533
TIE1	2	ENSG00000066056	Tyrosine-protein kinase receptor Tie-1 Precursor (EC 2.7.10.1) [Source:UniProtKB/Swiss-Prot;Acc:P35590]	Tie1	tyrosine kinase with immunoglobulin-like and EGF-like domains 1	21846
TIMP3	2	ENSG00000100234	Metalloproteinase inhibitor 3 Precursor (Tissue inhibitor of metalloproteinases 3)(TIMP-3)(Protein MIG-5) [Source:UniProtKB/Swiss-Prot;Acc:P35625]	Timp3	tissue inhibitor of metalloproteinase 3	21859
TLE1	2	ENSG00000196781	Transducin-like enhancer protein 1 (Enhancer of split groucho-like protein 1)(ESG1)(E(Sp1) homolog) [Source:UniProtKB/Swiss-Prot;Acc:Q04724]	Tle1	transducin-like enhancer of split 1, homolog of Drosophila E(spl)	21885
TLR4	2	ENSG00000136869	Toll-like receptor 4 Precursor (hToll)(CD284 antigen) [Source:UniProtKB/Swiss-Prot;Acc:O00206]	Tlr4	toll-like receptor 4	21898
VCAM1	2	ENSG00000162692	Vascular cell adhesion protein 1 Precursor (V-CAM 1)(INCAM-100)(CD106 antigen) [Source:UniProtKB/Swiss-Prot;Acc:P19320]	Vcam1	vascular cell adhesion molecule 1	22329
ADAM12	1	ENSG00000148848	Disintegrin and metalloproteinase domain-containing protein 12 Precursor (ADAM 12)(EC 3.4.24.-)(Meltrin-alpha) [Source:UniProtKB/Swiss-Prot;Acc:O43184]	Adam12	a disintegrin and metallopeptidase domain 12 (meltrin alpha)	11489
ANGPTL1	1	ENSG00000116194	Angiopoietin-related protein 1 Precursor (Angiopoietin-like 1)(Angiopoietin-3)(ANG-3) [Source:UniProtKB/Swiss-Prot;Acc:O95841]	Angptl1	angiopoietin-like 1	72713
ANXA5	1	ENSG00000164111	Annexin A5 (Annexin-5)(Annexin V)(Lipocortin V)(Endonexin II)(Calphobindin I)(CBP-I)(Placental anticoagulant protein I)(PAP-I)(Placental anticoagulant protein 4)(PP4)(Thromboplastin inhibitor)(Vascular anticoagulant-alpha)(VAC-alpha)(Anchorin CII) [Source:UniProtKB/Swiss-Prot;Acc:P08758]	Anxa5	annexin A5	11747
CASP7	1	ENSG00000165806	Caspase-7 Precursor (CASP-7)(EC 3.4.22.60)(ICE-like apoptotic protease 3)(ICE-LAP3)(Apoptotic protease Mch-3)(CMH-1) [Contains Caspase-7 subunit p20;Caspase-7 subunit p11] [Source:UniProtKB/Swiss-Prot;Acc:P55210]	Casp7	caspase 7	12369
CDKN2C	1	ENSG00000123080	Cyclin-dependent kinase 4 inhibitor C (p18-INK4c)(Cyclin-dependent kinase 6 inhibitor)(p18-INK6) [Source:UniProtKB/Swiss-Prot;Acc:P42773]	Cdkn2c	cyclin-dependent kinase inhibitor 2C (p18, inhibits CDK4)	12580
CDON	1	ENSG00000064309	Cell adhesion molecule-related/down-regulated by oncogenes Precursor [Source:UniProtKB/Swiss-Prot;Acc:Q4KMG0]	Cdon	cell adhesion molecule-related/down-regulated by oncogenes	57810
COL5A2	1	ENSG00000204262	Collagen alpha-2(V) chain Precursor [Source:UniProtKB/Swiss-Prot;Acc:P05997]	Col5a2	collagen, type V, alpha 2	12832
CSF1R	1	ENSG00000182578	Macrophage colony-stimulating factor 1 receptor Precursor (CSF-1-R)(EC 2.7.10.1)(Fms proto-oncogene)(c-fms)(CD115 antigen) [Source:UniProtKB/Swiss-Prot;Acc:P07333]	Csf1r	colony stimulating factor 1 receptor	12978
DDR2	1	ENSG00000162733	Discoidin domain-containing receptor 2 Precursor (Discoidin domain receptor 2)(EC 2.7.10.1)(Receptor protein-tyrosine kinase TKT)(Tyrosine-protein kinase TYRO10)(Neurotrophic tyrosine kinase, receptor-related 3)(CD167 antigen-like family member B)(CD167b antigen) [Source:UniProtKB/Swiss-Prot;Acc:Q16832]	Ddr2	discoidin domain receptor family, member 2	18214
EBF1	1	ENSG00000164330	Transcription factor COE1 (O/E-1)(OE-1)(Early B-cell factor) [Source:UniProtKB/Swiss-Prot;Acc:Q9UH73]	Ebf1	early B-cell factor 1	13591
EFEMP1	1	ENSG00000115380	EGF-containing fibulin-like extracellular matrix protein 1 Precursor (Fibulin-3)(FIBL-3)(Fibrillin-like protein)(Extracellular protein S1-5) [Source:UniProtKB/Swiss-Prot;Acc:Q12805]	Efemp1	epidermal growth factor-containing fibulin-like extracellular matrix protein 1	216616
EFEMP2	1	ENSG00000172638	EGF-containing fibulin-like extracellular matrix protein 2 Precursor (Fibulin-4)(FIBL-4)(Protein UPH1) [Source:UniProtKB/Swiss-Prot;Acc:O95967]	Efemp2	epidermal growth factor-containing fibulin-like extracellular matrix protein 2	58859
F13A1	1	ENSG00000124491	Coagulation factor XIII A chain Precursor (Coagulation factor XIIIa)(EC 2.3.2.13)(Protein-glutamine gamma-glutamyltransferase A chain)(Transglutaminase A chain) [Source:UniProtKB/Swiss-Prot;Acc:P00488]	F13a1	coagulation factor XIII, A1 subunit	74145
FBN1	1	ENSG00000166147	Fibrillin-1 Precursor [Source:UniProtKB/Swiss-Prot;Acc:P35555]	Fbn1	fibrillin 1	14118
HBEGF	1	ENSG00000113070	Proheparin-binding EGF-like growth factor Precursor [Contains Heparin-binding EGF-like growth factor(HB-EGF)(HBEGF)(Diphtheria toxin receptor)(DT-R)] [Source:UniProtKB/Swiss-Prot;Acc:Q99075]	Hbegf	heparin-binding EGF-like growth factor	15200
HPGD	1	ENSG00000164120	15-hydroxyprostaglandin dehydrogenase [NAD+] (PGDH)(EC 1.1.1.141)(Prostaglandin dehydrogenase 1) [Source:UniProtKB/Swiss-Prot;Acc:P15428]	Hpgd	hydroxyprostaglandin dehydrogenase 15 (NAD)	15446
ICAM2	1	ENSG00000108622	Intercellular adhesion molecule 2 Precursor (ICAM-2)(CD102 antigen) [Source:UniProtKB/Swiss-Prot;Acc:P13598]	Icam2	intercellular adhesion molecule 2	15896
IL33	1	ENSG00000137033	Interleukin-33 Precursor (IL-33)(Interleukin-1 family member 11)(IL-1F11)(Nuclear factor from high endothelial venules)(NF-HEV) [Source:UniProtKB/Swiss-Prot;Acc:O95760]	Il33	interleukin 33	77125
ILK	1	ENSG00000166333	Integrin-linked protein kinase (EC 2.7.11.1)(ILK-1)(ILK-2)(59 kDa serine/threonine-protein kinase)(p59ILK) [Source:UniProtKB/Swiss-Prot;Acc:Q13418]	Ilk	integrin linked kinase	16202
INHBB	1	ENSG00000163083	Inhibin beta B chain Precursor (Activin beta-B chain) [Source:UniProtKB/Swiss-Prot;Acc:P09529]	Inhbb	inhibin beta-B	16324
LAMA4	1	ENSG00000112769	Laminin subunit alpha-4 Precursor [Source:UniProtKB/Swiss-Prot;Acc:Q16363]	Lama4	laminin, alpha 4	16775
MAF	1	ENSG00000178573	Transcription factor Maf (Proto-oncogene c-maf)(C-Maf)(V-maf musculoaponeurotic fibrosarcoma oncogene homolog) [Source:UniProtKB/Swiss-Prot;Acc:O75444]	Maf	avian musculoaponeurotic fibrosarcoma (v-maf) AS42 oncogene homolog	17132
MSR1	1	ENSG00000038945	Macrophage scavenger receptor types I and II (Macrophage acetylated LDL receptor I and II)(Scavenger receptor class A member 1)(CD204 antigen) [Source:UniProtKB/Swiss-Prot;Acc:P21757]	Msr1	macrophage scavenger receptor 1	20288
MYL9	1	ENSG00000101335	Myosin regulatory light polypeptide 9 (Myosin regulatory light chain 9)(Myosin regulatory light chain MRLC1)(Myosin regulatory light chain 2, smooth muscle isoform)(Myosin RLC)(MLC-2C)(LC20) [Source:UniProtKB/Swiss-Prot;Acc:P24844]	Myl9	myosin, light polypeptide 9, regulatory	98932
MYLK	1	ENSG00000065534	Myosin light chain kinase, smooth muscle (MLCK)(EC 2.7.11.18)(Telokin)(Kinase-related protein)(KRP) [Source:UniProtKB/Swiss-Prot;Acc:Q15746]	Mylk	myosin, light polypeptide kinase	107589
PCOLCE	1	ENSG00000106333	Procollagen C-endopeptidase enhancer 1 Precursor (Procollagen COOH-terminal proteinase enhancer 1)(Procollagen C-proteinase enhancer 1)(PCPE-1)(Type I procollagen COOH-terminal proteinase enhancer)(Type 1 procollagen C-proteinase enhancer protein) [Source:UniProtKB/Swiss-Prot;Acc:Q15113]	Pcolce	procollagen C-endopeptidase enhancer protein	18542
PKD2	1	ENSG00000118762	Polycystin-2 (Polycystic kidney disease 2 protein)(Autosomal dominant polycystic kidney disease type II protein)(Polycystwin)(R48321) [Source:UniProtKB/Swiss-Prot;Acc:Q13563]	Pkd2	polycystic kidney disease 2	18764
PLAU	1	ENSG00000122861	Urokinase-type plasminogen activator Precursor (U-plasminogen activator)(uPA)(EC 3.4.21.73) [Contains Urokinase-type plasminogen activator long chain A;Urokinase-type plasminogen activator short chain A;Urokinase-type plasminogen activator chain B] [Source:UniProtKB/Swiss-Prot;Acc:P00749]	Plau	plasminogen activator, urokinase	18792
RABGEF1	1	ENSG00000154710	Rab5 GDP/GTP exchange factor (Rabex-5)(Rabaptin-5-associated exchange factor for Rab5)(RAP1) [Source:UniProtKB/Swiss-Prot;Acc:Q9UJ41]	Rabgef1	RAB guanine nucleotide exchange factor (GEF) 1	56715
RGS2	1	ENSG00000116741	Regulator of G-protein signaling 2 (RGS2)(G0/G1 switch regulatory protein 8)(Cell growth-inhibiting gene 31 protein) [Source:UniProtKB/Swiss-Prot;Acc:P41220]	Rgs2	regulator of G-protein signaling 2	19735
RGS4	1	ENSG00000117152	Regulator of G-protein signaling 4 (RGS4)(RGP4) [Source:UniProtKB/Swiss-Prot;Acc:P49798]	Rgs4	regulator of G-protein signaling 4	19736
TFPI	1	ENSG00000003436	Tissue factor pathway inhibitor Precursor (TFPI)(Lipoprotein-associated coagulation inhibitor)(LACI)(Extrinsic pathway inhibitor)(EPI) [Source:UniProtKB/Swiss-Prot;Acc:P10646]	Tfpi	tissue factor pathway inhibitor	21788
TGFBI	1	ENSG00000120708	Transforming growth factor-beta-induced protein ig-h3 Precursor (Beta ig-h3)(Kerato-epithelin)(RGD-containing collagen-associated protein)(RGD-CAP) [Source:UniProtKB/Swiss-Prot;Acc:Q15582]	Tgfbi	transforming growth factor, beta induced	21810
TLR2	1	ENSG00000137462	Toll-like receptor 2 Precursor (Toll/interleukin-1 receptor-like protein 4)(CD282 antigen) [Source:UniProtKB/Swiss-Prot;Acc:O60603]	Tlr2	toll-like receptor 2	24088
TMOD2	1	ENSG00000128872	Tropomodulin-2 (Neuronal tropomodulin)(N-Tmod) [Source:UniProtKB/Swiss-Prot;Acc:Q9NZR1]	Tmod2	tropomodulin 2	50876
TUBB6	1	ENSG00000176014	Tubulin beta-6 chain [Source:UniProtKB/Swiss-Prot;Acc:Q9BUF5]	Tubb6	tubulin, beta 6	67951
WIPF1	1	ENSG00000115935	WAS/WASL-interacting protein family member 1 (Wiskott-Aldrich syndrome protein-interacting protein)(WASP-interacting protein)(Protein PRPL-2) [Source:UniProtKB/Swiss-Prot;Acc:O43516]	Wipf1	WAS/WASL interacting protein family, member 1	215280
WISP1	1	ENSG00000104415	WNT1-inducible-signaling pathway protein 1 Precursor (WISP-1)(Wnt-1-induced secreted protein) [Source:UniProtKB/Swiss-Prot;Acc:O95388]	Wisp1	WNT1 inducible signaling pathway protein 1	22402
