# Supplementary material for: Transcriptome analysis of embryonic mammary cells reveals insights into mammary lineage establishment
Source: Breast Cancer Res. 2011 Aug 11;13(4):R79. doi: 10.1186/bcr2928 (PMC3236343; doi:10.1186/bcr2928)
Supplement: Additional file 7 — List of candidate mammary inducing factors with Gene Ontology. This table contains expression patterns of genes enriched in primordial-associated mesenchyme when compared to postnatal mammary stroma in a previously published dataset [13]. Gene expression patterns were overlaid in order to discern enriched secreted factors present only in the mammary mesenchyme that could confer mammary cell phenotype to uninduced surface epithelium. [file bcr2928-S7.XLS]

## Sheet: Candidate mammary inducers
Candidate mammary inducers
			Gene Ontology (GO)
Mouse Gene Symbol	Name	Entrez Gene ID	ID	Term	Code
Gm3932	predicted gene 3932	100042616	GO:0008150	biological_process	ND
			GO:0005575	cellular_component	ND
			GO:0003674	molecular_function	ND
Cd93*	CD93 antigen	17064	GO:0009986	cell surface	IDA
			GO:0016023	cytoplasmic membrane-bounded vesicle	IDA
			GO:0005886	plasma membrane	IDA
			GO:0005488	binding	IEA
			GO:0005509	calcium ion binding	IEA
			GO:0007155	cell adhesion	IEA
			GO:0016021	integral to membrane	IEA
			GO:0016020	membrane	IEA
			GO:0004872	receptor activity	IEA
			GO:0007165	signal transduction	IEA
			GO:0005529	sugar binding	IEA
			GO:0016337	cell-cell adhesion	ISO
			GO:0001849	complement component C1q binding	ISO
			GO:0005886	plasma membrane	ISO
			GO:0016337	cell-cell adhesion	ISS
Ctla2a	cytotoxic T lymphocyte-associated protein 2 alpha	13024	GO:0008234	cysteine-type peptidase activity	IEA
			GO:0005576	extracellular region	IEA
			GO:0008152	metabolic process	IEA
Klhl4	kelch-like 4 (Drosophila)	237010	GO:0005737	cytoplasm	ISO
			GO:0043231	intracellular membrane-bounded organelle	ISO
			GO:0015630	microtubule cytoskeleton	ISO
			GO:0005730	nucleolus	ISO
			GO:0005634	nucleus	ISO
			GO:0008150	biological_process	ND
			GO:0003674	molecular_function	ND
Dmrt2	doublesex and mab-3 related transcription factor 2	226049	GO:0006917	induction of apoptosis	ISO
			GO:0005634	nucleus	ISO
C1qb	complement component 1, q subcomponent, beta polypeptide	12260	GO:0042803	protein homodimerization activity	IDA
			GO:0005581	collagen	IEA
			GO:0006958	complement activation, classical pathway	IEA
			GO:0045087	innate immune response	IEA
			GO:0005602	complement component C1 complex	ISO
			GO:0005576	extracellular region	ISO
Gimap4	GTPase, IMAP family member 4	107526	GO:0005525	GTP binding	IEA
			GO:0000166	nucleotide binding	IEA
Actc1*	actin, alpha, cardiac muscle 1	11464	GO:0031674	I band	IDA
			GO:0005856	cytoskeleton	IEA
			GO:0000166	nucleotide binding	IEA
			GO:0031032	actomyosin structure organization	IMP
			GO:0006915	apoptosis	IMP
			GO:0055008	cardiac muscle tissue morphogenesis	IMP
			GO:0055003	cardiac myofibril assembly	IMP
			GO:0030240	skeletal muscle thin filament assembly	IMP
			GO:0005884	actin filament	ISO
			GO:0030048	actin filament-based movement	ISO
			GO:0033275	actin-myosin filament sliding	ISO
			GO:0042643	actomyosin, actin part	ISO
			GO:0005524	ATP binding	ISO
			GO:0006200	ATP catabolic process	ISO
			GO:0016887	ATPase activity	ISO
			GO:0060048	cardiac muscle contraction	ISO
			GO:0005737	cytoplasm	ISO
			GO:0060047	heart contraction	ISO
			GO:0017022	myosin binding	ISO
			GO:0030017	sarcomere	ISO
			GO:0005625	soluble fraction	ISO
Tmem26	transmembrane protein 26	327766	GO:0016021	integral to membrane	IEA
			GO:0016020	membrane	IEA
			GO:0008150	biological_process	ND
			GO:0003674	molecular_function	ND
Emcn	endomucin	59308	GO:0016020	membrane	IEA
			GO:0016021	integral to membrane	ISA
			GO:0008150	biological_process	ND
			GO:0003674	molecular_function	ND
			GO:0016021	integral to membrane	TAS
Lmo2	LIM domain only 2	16909	GO:0003677	DNA binding	IDA
			GO:0005634	nucleus	IDA
			GO:0046872	metal ion binding	IEA
			GO:0008270	zinc ion binding	IEA
			GO:0045647	negative regulation of erythrocyte differentiation	IMP
			GO:0005515	protein binding	IPI
			GO:0043234	protein complex	IPI
Sdpr*	serum deprivation response	20324	GO:0008289	lipid binding	IEA
			GO:0016020	membrane	IEA
			GO:0005737	cytoplasm	ISO
			GO:0005829	cytosol	ISO
			GO:0001786	phosphatidylserine binding	ISO
			GO:0045944	positive regulation of transcription from RNA polymerase II promoter	ISO
Cbln4	cerebellin 4 precursor protein	228942	GO:0030054	cell junction	IEA
			GO:0005576	extracellular region	IEA
			GO:0045202	synapse	IEA
			GO:0008150	biological_process	ND
			GO:0003674	molecular_function	ND
Cldn5	claudin 5	12741	GO:0016337	cell-cell adhesion	IC
			GO:0005923	tight junction	IDA
			GO:0030054	cell junction	IEA
			GO:0016020	membrane	IEA
			GO:0005886	plasma membrane	IEA
			GO:0005198	structural molecule activity	IEA
			GO:0005515	protein binding	IPI
			GO:0005911	cell-cell junction	ISO
			GO:0042552	myelination	ISO
			GO:0033270	paranode region of axon	ISO
			GO:0043220	Schmidt-Lanterman incisure	ISO
			GO:0016021	integral to membrane	NAS
Lyve1	lymphatic vessel endothelial hyaluronan receptor 1	114332	GO:0006027	glycosaminoglycan catabolic process	IDA
			GO:0005540	hyaluronic acid binding	IDA
			GO:0005886	plasma membrane	IDA
			GO:0004888	transmembrane receptor activity	IDA
			GO:0005488	binding	IEA
			GO:0007155	cell adhesion	IEA
			GO:0016021	integral to membrane	IEA
			GO:0016020	membrane	IEA
			GO:0004872	receptor activity	IEA
			GO:0007165	signal transduction	IEA
			GO:0006810	transport	IEA
Cdh5*	cadherin 5	12562	GO:0016337	cell-cell adhesion	IC
			GO:0005911	cell-cell junction	IDA
			GO:0005923	tight junction	IDA
			GO:0005509	calcium ion binding	IEA
			GO:0007155	cell adhesion	IEA
			GO:0030054	cell junction	IEA
			GO:0007156	homophilic cell adhesion	IEA
			GO:0016021	integral to membrane	IEA
			GO:0016020	membrane	IEA
			GO:0008285	negative regulation of cell proliferation	IGI
			GO:0001955	blood vessel maturation	IMP
			GO:2000114	regulation of establishment of cell polarity	IMP
			GO:0005515	protein binding	IPI
			GO:0019903	protein phosphatase binding	IPI
			GO:0042153	RPTP-like protein binding	IPI
			GO:0008013	beta-catenin binding	ISO
			GO:0005911	cell-cell junction	ISO
			GO:0044325	ion channel binding	ISO
			GO:0005886	plasma membrane	ISO
			GO:0005102	receptor binding	ISO
			GO:2000114	regulation of establishment of cell polarity	ISO
Robo4	roundabout homolog 4 (Drosophila)	74144	GO:0009897	external side of plasma membrane	IDA
			GO:0030336	negative regulation of cell migration	IDA
			GO:0004872	receptor activity	IDA
			GO:0030154	cell differentiation	IEA
			GO:0007275	multicellular organismal development	IEA
			GO:0005515	protein binding	IPI
			GO:0001525	angiogenesis	ISO
			GO:0016021	integral to membrane	TAS
Laptm5	lysosomal-associated protein transmembrane 5	16792	GO:0016021	integral to membrane	IEA
			GO:0005887	integral to plasma membrane	IEA
			GO:0005765	lysosomal membrane	IEA
			GO:0016020	membrane	IEA
			GO:0006810	transport	IEA
			GO:0005764	lysosome	ISO
Sox17	SRY-box containing gene 17	20671	GO:0003677	DNA binding	IDA
			GO:0030178	negative regulation of Wnt receptor signaling pathway	IDA
			GO:0005634	nucleus	IDA
			GO:0045732	positive regulation of protein catabolic process	IDA
			GO:0048643	positive regulation of skeletal muscle tissue development	IDA
			GO:0045944	positive regulation of transcription from RNA polymerase II promoter	IDA
			GO:0045893	positive regulation of transcription, DNA-dependent	IDA
			GO:0006355	regulation of transcription, DNA-dependent	IDA
			GO:0043565	sequence-specific DNA binding	IDA
			GO:0003700	sequence-specific DNA binding transcription factor activity	IDA
			GO:0003705	sequence-specific enhancer binding RNA polymerase II transcription factor activity	IDA
			GO:0007283	spermatogenesis	IDA
			GO:0003713	transcription coactivator activity	IDA
			GO:0044212	transcription regulatory region DNA binding	IDA
			GO:0006351	transcription, DNA-dependent	IEA
			GO:0016055	Wnt receptor signaling pathway	IEA
			GO:0001525	angiogenesis	IGI
			GO:0035050	embryonic heart tube development	IGI
			GO:0060956	endocardial cell differentiation	IGI
			GO:0060214	endocardium formation	IGI
			GO:0003151	outflow tract morphogenesis	IGI
			GO:0001570	vasculogenesis	IGI
			GO:0007492	endoderm development	IMP
			GO:0001947	heart looping	IMP
			GO:0030178	negative regulation of Wnt receptor signaling pathway	IMP
			GO:0045995	regulation of embryonic development	IMP
			GO:0042661	regulation of mesodermal cell fate specification	IMP
			GO:0005515	protein binding	IPI
			GO:0008013	beta-catenin binding	ISO
			GO:0060913	cardiac cell fate determination	ISO
			GO:0071445	cellular response to protein stimulus	ISO
			GO:0001706	endoderm formation	ISO
			GO:0090090	negative regulation of canonical Wnt receptor signaling pathway	ISO
			GO:0030308	negative regulation of cell growth	ISO
			GO:0005634	nucleus	ISO
			GO:0031648	protein destabilization	ISO
			GO:0050821	protein stabilization	ISO
			GO:0008134	transcription factor binding	ISO
			GO:0005667	transcription factor complex	ISO
Pitx2	paired-like homeodomain transcription factor 2	18741	GO:0003682	chromatin binding	IDA
			GO:0005737	cytoplasm	IDA
			GO:0005634	nucleus	IDA
			GO:0045944	positive regulation of transcription from RNA polymerase II promoter	IDA
			GO:0006355	regulation of transcription, DNA-dependent	IDA
			GO:0003700	sequence-specific DNA binding transcription factor activity	IDA
			GO:0005667	transcription factor complex	IDA
			GO:0016055	Wnt receptor signaling pathway	IDA
			GO:0003677	DNA binding	IEA
			GO:0007275	multicellular organismal development	IEA
			GO:0043565	sequence-specific DNA binding	IEA
			GO:0035116	embryonic hindlimb morphogenesis	IGI
			GO:0007507	heart development	IGI
			GO:0009653	anatomical structure morphogenesis	IMP
			GO:0055009	atrial cardiac muscle tissue morphogenesis	IMP
			GO:0055007	cardiac muscle cell differentiation	IMP
			GO:0007368	determination of left/right symmetry	IMP
			GO:0055123	digestive system development	IMP
			GO:0031076	embryonic camera-type eye development	IMP
			GO:0002074	extraocular skeletal muscle development	IMP
			GO:0007507	heart development	IMP
			GO:0001701	in utero embryonic development	IMP
			GO:0060460	left lung morphogenesis	IMP
			GO:0030324	lung development	IMP
			GO:0042476	odontogenesis	IMP
			GO:0009887	organ morphogenesis	IMP
			GO:0001569	patterning of blood vessels	IMP
			GO:0021983	pituitary gland development	IMP
			GO:0045893	positive regulation of transcription, DNA-dependent	IMP
			GO:0003350	pulmonary myocardium development	IMP
			GO:0060577	pulmonary vein morphogenesis	IMP
			GO:0030334	regulation of cell migration	IMP
			GO:0042127	regulation of cell proliferation	IMP
			GO:0007519	skeletal muscle tissue development	IMP
			GO:0060578	superior vena cava morphogenesis	IMP
			GO:0001570	vasculogenesis	IMP
			GO:0005515	protein binding	IPI
			GO:0005634	nucleus	ISO
			GO:0045944	positive regulation of transcription from RNA polymerase II promoter	ISO
			GO:0006355	regulation of transcription, DNA-dependent	ISO
			GO:0000978	RNA polymerase II core promoter proximal region sequence-specific DNA binding	ISO
			GO:0001077	RNA polymerase II core promoter proximal region sequence-specific DNA binding transcription factor activity involved in positive regulation of transcription	ISO
			GO:0003700	sequence-specific DNA binding transcription factor activity	ISO
			GO:0008134	transcription factor binding	ISO
			GO:0005667	transcription factor complex	ISO
			GO:0006351	transcription, DNA-dependent	ISO
Prnd	prion protein dublet	26434	GO:0006878	cellular copper ion homeostasis	IDA
			GO:0005507	copper ion binding	IDA
			GO:0031225	anchored to membrane	IEA
			GO:0016020	membrane	IEA
			GO:0005886	plasma membrane	IEA
			GO:0051260	protein homooligomerization	IEA
Pf4*	platelet factor 4	56744	GO:0008009	chemokine activity	IEA
			GO:0006935	chemotaxis	IEA
			GO:0005125	cytokine activity	IEA
			GO:0005615	extracellular space	IEA
			GO:0019221	cytokine-mediated signaling pathway	ISO
			GO:0005576	extracellular region	ISO
			GO:0008201	heparin binding	ISO
			GO:0006955	immune response	ISO
			GO:0030595	leukocyte chemotaxis	ISO
			GO:0016525	negative regulation of angiogenesis	ISO
			GO:0043066	negative regulation of apoptosis	ISO
			GO:0045918	negative regulation of cytolysis	ISO
			GO:0045653	negative regulation of megakaryocyte differentiation	ISO
			GO:0045347	negative regulation of MHC class II biosynthetic process	ISO
			GO:0030168	platelet activation	ISO
			GO:0031091	platelet alpha granule	ISO
			GO:0010628	positive regulation of gene expression	ISO
			GO:0010744	positive regulation of macrophage derived foam cell differentiation	ISO
			GO:0045651	positive regulation of macrophage differentiation	ISO
			GO:0032760	positive regulation of tumor necrosis factor production	ISO
			GO:0043234	protein complex	ISO
			GO:0006461	protein complex assembly	ISO
			GO:0031982	vesicle	ISO
Sox18	SRY-box containing gene 18	20672	GO:0005634	nucleus	IC
			GO:0003677	DNA binding	IDA
			GO:0045892	negative regulation of transcription, DNA-dependent	IDA
			GO:0005634	nucleus	IDA
			GO:0045893	positive regulation of transcription, DNA-dependent	IDA
			GO:0006355	regulation of transcription, DNA-dependent	IDA
			GO:0043565	sequence-specific DNA binding	IDA
			GO:0003700	sequence-specific DNA binding transcription factor activity	IDA
			GO:0044212	transcription regulatory region DNA binding	IDA
			GO:0006351	transcription, DNA-dependent	IEA
			GO:0001525	angiogenesis	IGI
			GO:0035050	embryonic heart tube development	IGI
			GO:0060956	endocardial cell differentiation	IGI
			GO:0060214	endocardium formation	IGI
			GO:0001570	vasculogenesis	IGI
			GO:0001568	blood vessel development	IMP
			GO:0001942	hair follicle development	IMP
			GO:0007507	heart development	IMP
			GO:0001701	in utero embryonic development	IMP
			GO:0001945	lymph vessel development	IMP
			GO:0001946	lymphangiogenesis	IMP
			GO:0060836	lymphatic endothelial cell differentiation	IMP
			GO:0001944	vasculature development	IMP
			GO:0061028	establishment of endothelial barrier	ISO
			GO:0022405	hair cycle process	ISO
			GO:0001946	lymphangiogenesis	ISO
			GO:0005634	nucleus	ISO
			GO:0045944	positive regulation of transcription from RNA polymerase II promoter	ISO
Mup1	major urinary protein 1	17840	GO:0005550	pheromone binding	IDA
AI256396	EST AI256396	58871
Nrp2*	neuropilin 2	18187	GO:0005886	plasma membrane	IC
			GO:0030424	axon	IDA
			GO:0071445	cellular response to protein stimulus	IDA
			GO:0007165	signal transduction	IEA
			GO:0007507	heart development	IGI
			GO:0050919	negative chemotaxis	IGI
			GO:0007411	axon guidance	IMP
			GO:0050919	negative chemotaxis	IMP
			GO:0001755	neural crest cell migration	IMP
			GO:0005515	protein binding	IPI
			GO:0017154	semaphorin receptor activity	IPI
			GO:0005886	plasma membrane	ISO
Plvap	plasmalemma vesicle associated protein	84094	GO:0016020	membrane	IEA
			GO:0005886	plasma membrane	IEA
			GO:0005901	caveola	ISO
			GO:0005737	cytoplasm	ISO
			GO:0016021	integral to membrane	ISO
			GO:0042803	protein homodimerization activity	ISO
Lcp1	lymphocyte cytosolic protein 1	18826	GO:0005884	actin filament	IDA
			GO:0051015	actin filament binding	IDA
			GO:0051017	actin filament bundle assembly	IDA
			GO:0005737	cytoplasm	IDA
			GO:0001891	phagocytic cup	IDA
			GO:0001726	ruffle	IDA
			GO:0003779	actin binding	IEA
			GO:0005509	calcium ion binding	IEA
			GO:0030054	cell junction	IEA
			GO:0042995	cell projection	IEA
			GO:0005856	cytoskeleton	IEA
			GO:0016020	membrane	IEA
			GO:0042802	identical protein binding	IPI
			GO:0005515	protein binding	IPI
			GO:0015629	actin cytoskeleton	ISO
			GO:0005737	cytoplasm	ISO
			GO:0005829	cytosol	ISO
			GO:0005886	plasma membrane	ISO
			GO:0033157	regulation of intracellular protein transport	ISO
			GO:0009611	response to wounding	ISO
			GO:0002286	T cell activation involved in immune response	ISO
Aplnr*	apelin receptor	23796	GO:0004930	G-protein coupled receptor activity	IEA
			GO:0007186	G-protein coupled receptor protein signaling pathway	IEA
			GO:0016021	integral to membrane	IEA
			GO:0016020	membrane	IEA
			GO:0004872	receptor activity	IEA
			GO:0004871	signal transducer activity	IEA
			GO:0007165	signal transduction	IEA
			GO:0031410	cytoplasmic vesicle	ISO
			GO:0005624	membrane fraction	ISO
			GO:0005634	nucleus	ISO
			GO:0005886	plasma membrane	ISO
			GO:0050878	regulation of body fluid levels	ISO
Prokr1	prokineticin receptor 1	58182	GO:0016021	integral to membrane	IEA
			GO:0016020	membrane	IEA
			GO:0007218	neuropeptide signaling pathway	IEA
			GO:0004983	neuropeptide Y receptor activity	IEA
			GO:0004872	receptor activity	IEA
			GO:0004871	signal transducer activity	IEA
			GO:0007165	signal transduction	IEA
			GO:0007268	synaptic transmission	IEA
			GO:0006916	anti-apoptosis	ISO
			GO:0004930	G-protein coupled receptor activity	ISO
			GO:0007186	G-protein coupled receptor protein signaling pathway	ISO
			GO:0005886	plasma membrane	ISO
			GO:0007623	circadian rhythm	TAS
			GO:0004930	G-protein coupled receptor activity	TAS
			GO:0007186	G-protein coupled receptor protein signaling pathway	TAS
Myct1	myc target 1	68632	GO:0016021	integral to membrane	IEA
			GO:0016020	membrane	IEA
			GO:0005634	nucleus	IEA
			GO:0008150	biological_process	ND
			GO:0003674	molecular_function	ND
Fam70a	family with sequence similarity 70, member A	245386	GO:0016021	integral to membrane	IEA
			GO:0016020	membrane	IEA
			GO:0008150	biological_process	ND
			GO:0003674	molecular_function	ND
Slc4a1*	solute carrier family 4 (anion exchanger), member 1	20533	GO:0016323	basolateral plasma membrane	IDA
			GO:0015108	chloride transmembrane transporter activity	IDA
			GO:0006821	chloride transport	IDA
			GO:0030863	cortical cytoskeleton	IDA
			GO:0016020	membrane	IDA
			GO:0008509	anion transmembrane transporter activity	IEA
			GO:0006820	anion transport	IEA
			GO:0005452	inorganic anion exchanger activity	IEA
			GO:0016021	integral to membrane	IEA
			GO:0034220	ion transmembrane transport	IEA
			GO:0006811	ion transport	IEA
			GO:0006810	transport	IEA
			GO:0005215	transporter activity	IEA
			GO:0005515	protein binding	IPI
			GO:0003779	actin binding	ISO
			GO:0006820	anion transport	ISO
			GO:0015301	anion:anion antiporter activity	ISO
			GO:0030506	ankyrin binding	ISO
			GO:0016323	basolateral plasma membrane	ISO
			GO:0030863	cortical cytoskeleton	ISO
			GO:0005887	integral to plasma membrane	ISO
			GO:0034220	ion transmembrane transport	ISO
			GO:0008022	protein C-terminus binding	ISO
			GO:0042803	protein homodimerization activity	ISO
			GO:0030018	Z disc	ISO
Meox2	mesenchyme homeobox 2	17286	GO:0003677	DNA binding	IEA
			GO:0007275	multicellular organismal development	IEA
			GO:0005634	nucleus	IEA
			GO:0006355	regulation of transcription, DNA-dependent	IEA
			GO:0003700	sequence-specific DNA binding transcription factor activity	IEA
			GO:0001757	somite specification	IGI
			GO:0001525	angiogenesis	IMP
			GO:0060173	limb development	IMP
			GO:0060021	palate development	IMP
			GO:0007519	skeletal muscle tissue development	IMP
			GO:0005737	cytoplasm	ISO
			GO:0043565	sequence-specific DNA binding	ISO
Lhx9	LIM homeobox protein 9	16876	GO:0003677	DNA binding	IEA
			GO:0046872	metal ion binding	IEA
			GO:0005634	nucleus	IEA
			GO:0006355	regulation of transcription, DNA-dependent	IEA
			GO:0043565	sequence-specific DNA binding	IEA
			GO:0003700	sequence-specific DNA binding transcription factor activity	IEA
			GO:0008270	zinc ion binding	IEA
			GO:0008283	cell proliferation	IMP
			GO:0008585	female gonad development	IMP
			GO:0035262	gonad morphogenesis	IMP
			GO:0008584	male gonad development	IMP
			GO:0005515	protein binding	IPI
Ddah1	dimethylarginine dimethylaminohydrolase 1	69219	GO:0005739	mitochondrion	IDA
			GO:0005737	cytoplasm	IEA
			GO:0016787	hydrolase activity	IEA
			GO:0016813	hydrolase activity, acting on carbon-nitrogen (but not peptide) bonds, in linear amidines	IEA
			GO:0008152	metabolic process	IEA
			GO:0046872	metal ion binding	IEA
			GO:0016403	dimethylargininase activity	ISA
			GO:0006809	nitric oxide biosynthetic process	ISA
			GO:0017014	protein nitrosylation	ISA
			GO:0008270	zinc ion binding	ISA
			GO:0016597	amino acid binding	ISO
			GO:0006525	arginine metabolic process	ISO
			GO:0000052	citrulline metabolic process	ISO
			GO:0016403	dimethylargininase activity	ISO
			GO:0045766	positive regulation of angiogenesis	ISO
			GO:0045429	positive regulation of nitric oxide biosynthetic process	ISO
Pecam1	platelet/endothelial cell adhesion molecule 1	18613	GO:0016020	membrane	IDA
			GO:0045121	membrane raft	IDA
			GO:0005886	plasma membrane	IDA
			GO:0042523	positive regulation of tyrosine phosphorylation of Stat5 protein	IDA
			GO:0030485	smooth muscle contractile fiber	IDA
			GO:0005625	soluble fraction	IDA
			GO:0007155	cell adhesion	IEA
			GO:0030054	cell junction	IEA
			GO:0016021	integral to membrane	IEA
			GO:0030334	regulation of cell migration	IMP
			GO:0007266	Rho protein signal transduction	IMP
			GO:0042060	wound healing	IMP
			GO:0005515	protein binding	IPI
			GO:0009986	cell surface	ISO
			GO:0006928	cellular component movement	ISO
			GO:0050904	diapedesis	ISO
			GO:0005615	extracellular space	ISO
			GO:0006909	phagocytosis	ISO
			GO:0005886	plasma membrane	ISO
			GO:0031092	platelet alpha granule membrane	ISO
			GO:0002687	positive regulation of leukocyte migration	ISO
Gpm6a	glycoprotein m6a	234267	GO:0016021	integral to membrane	IEA
			GO:0016020	membrane	IEA
			GO:0005262	calcium channel activity	ISO
			GO:0070588	calcium ion transmembrane transport	ISO
			GO:0009986	cell surface	ISO
Gmfg	glia maturation factor, gamma	63986	GO:0003779	actin binding	IEA
			GO:0008083	growth factor activity	IEA
			GO:0005622	intracellular	IEA
Hbb-bh1	hemoglobin Z, beta-like embryonic chain	15132	GO:0005506	iron ion binding	IEA
			GO:0046872	metal ion binding	IEA
			GO:0019825	oxygen binding	IEA
			GO:0015671	oxygen transport	IEA
			GO:0005344	oxygen transporter activity	IEA
			GO:0006810	transport	IEA
			GO:0000122	negative regulation of transcription from RNA polymerase II promoter	IGI
			GO:0020037	heme binding	ISO
			GO:0031721	hemoglobin alpha binding	ISO
			GO:0005833	hemoglobin complex	ISO
			GO:0051291	protein heterooligomerization	ISO
Ctla2b	cytotoxic T lymphocyte-associated protein 2 beta	13025	GO:0008234	cysteine-type peptidase activity	IEA
			GO:0008152	metabolic process	IEA
			GO:0005515	protein binding	IPI
			GO:0005575	cellular_component	ND
			GO:0004869	cysteine-type endopeptidase inhibitor activity	TAS
Tll1	tolloid-like	21892	GO:0005518	collagen binding	IDA
			GO:0005509	calcium ion binding	IEA
			GO:0030154	cell differentiation	IEA
			GO:0005576	extracellular region	IEA
			GO:0016787	hydrolase activity	IEA
			GO:0046872	metal ion binding	IEA
			GO:0004222	metalloendopeptidase activity	IEA
			GO:0008237	metallopeptidase activity	IEA
			GO:0007275	multicellular organismal development	IEA
			GO:0008233	peptidase activity	IEA
			GO:0006508	proteolysis	IEA
			GO:0008270	zinc ion binding	IEA
Tyrobp	TYRO protein tyrosine kinase binding protein	22177	GO:0016021	integral to membrane	IEA
			GO:0016301	kinase activity	IEA
			GO:0016020	membrane	IEA
			GO:0016310	phosphorylation	IEA
			GO:0005515	protein binding	IPI
			GO:0005886	plasma membrane	ISO
Hhex	hematopoietically expressed homeobox	15242	GO:0003682	chromatin binding	IDA
			GO:0005737	cytoplasm	IDA
			GO:0000122	negative regulation of transcription from RNA polymerase II promoter	IDA
			GO:0005634	nucleus	IDA
			GO:0003677	DNA binding	IEA
			GO:0007275	multicellular organismal development	IEA
			GO:0006355	regulation of transcription, DNA-dependent	IEA
			GO:0003700	sequence-specific DNA binding transcription factor activity	IEA
			GO:0006351	transcription, DNA-dependent	IEA
			GO:0016055	Wnt receptor signaling pathway	IEA
			GO:0030183	B cell differentiation	IMP
			GO:0061009	common bile duct development	IMP
			GO:0035050	embryonic heart tube development	IMP
			GO:0048568	embryonic organ development	IMP
			GO:0007492	endoderm development	IMP
			GO:0030900	forebrain development	IMP
			GO:0061010	gall bladder development	IMP
			GO:0030097	hemopoiesis	IMP
			GO:0061011	hepatic duct development	IMP
			GO:0061017	hepatoblast differentiation	IMP
			GO:0070365	hepatocyte differentiation	IMP
			GO:0022027	interkinetic nuclear migration	IMP
			GO:0001889	liver development	IMP
			GO:0002009	morphogenesis of an epithelium	IMP
			GO:0002573	myeloid leukocyte differentiation	IMP
			GO:0009887	organ morphogenesis	IMP
			GO:0031016	pancreas development	IMP
			GO:0060431	primary lung bud formation	IMP
			GO:0042127	regulation of cell proliferation	IMP
			GO:0030878	thyroid gland development	IMP
			GO:0001570	vasculogenesis	IMP
			GO:0007049	cell cycle	ISO
			GO:0030154	cell differentiation	ISO
			GO:0008283	cell proliferation	ISO
			GO:0005737	cytoplasm	ISO
			GO:0008301	DNA bending activity	ISO
			GO:0071103	DNA conformation change	ISO
			GO:0008190	eukaryotic initiation factor 4E binding	ISO
			GO:0006406	mRNA export from nucleus	ISO
			GO:0016525	negative regulation of angiogenesis	ISO
			GO:0000122	negative regulation of transcription from RNA polymerase II promoter	ISO
			GO:0045892	negative regulation of transcription, DNA-dependent	ISO
			GO:0030948	negative regulation of vascular endothelial growth factor receptor signaling pathway	ISO
			GO:0005634	nucleus	ISO
			GO:0016973	poly(A)+ mRNA export from nucleus	ISO
			GO:0045944	positive regulation of transcription from RNA polymerase II promoter	ISO
			GO:0042803	protein homodimerization activity	ISO
			GO:0034504	protein localization to nucleus	ISO
			GO:0032993	protein-DNA complex	ISO
			GO:0070491	repressing transcription factor binding	ISO
			GO:0043565	sequence-specific DNA binding	ISO
			GO:0008134	transcription factor binding	ISO
Matn2*	matrilin 2	17181	GO:0005578	proteinaceous extracellular matrix	IDA
F13a1*	coagulation factor XIII, A1 subunit	74145	GO:0008415	acyltransferase activity	IEA
			GO:0005737	cytoplasm	IEA
			GO:0008152	metabolic process	IEA
			GO:0046872	metal ion binding	IEA
			GO:0016740	transferase activity	IEA
			GO:0007596	blood coagulation	IMP
			GO:0018149	peptide cross-linking	IMP
			GO:0003810	protein-glutamine gamma-glutamyltransferase activity	IMP
			GO:0007596	blood coagulation	ISO
			GO:0005576	extracellular region	ISO
Esam	endothelial cell-specific adhesion molecule	69524	GO:0005912	adherens junction	IDA
			GO:0016337	cell-cell adhesion	IDA
			GO:0007156	homophilic cell adhesion	IDA
			GO:0005886	plasma membrane	IDA
			GO:0005923	tight junction	IDA
			GO:0007155	cell adhesion	IEA
			GO:0030054	cell junction	IEA
			GO:0016021	integral to membrane	IEA
			GO:0016020	membrane	IEA
			GO:0016338	calcium-independent cell-cell adhesion	TAS
Adamts1	a disintegrin-like and metallopeptidase (reprolysin type) with thrombospondin type 1 motif, 1	11504	GO:0005604	basement membrane	IDA
			GO:0031410	cytoplasmic vesicle	IDA
			GO:0031012	extracellular matrix	IDA
			GO:0008201	heparin binding	IDA
			GO:0004222	metalloendopeptidase activity	IDA
			GO:0005576	extracellular region	IEA
			GO:0016787	hydrolase activity	IEA
			GO:0046872	metal ion binding	IEA
			GO:0008237	metallopeptidase activity	IEA
			GO:0008233	peptidase activity	IEA
			GO:0005578	proteinaceous extracellular matrix	IEA
			GO:0006508	proteolysis	IEA
			GO:0008270	zinc ion binding	IEA
			GO:0060347	heart trabecula formation	IMP
			GO:0001822	kidney development	IMP
			GO:0004222	metalloendopeptidase activity	IMP
			GO:0001542	ovulation from ovarian follicle	IMP
			GO:0005515	protein binding	IPI
			GO:0004222	metalloendopeptidase activity	ISO
			GO:0016525	negative regulation of angiogenesis	ISO
Il33*	interleukin 33	77125	GO:0005125	cytokine activity	IDA
			GO:0090197	positive regulation of chemokine secretion	IDA
			GO:0050729	positive regulation of inflammatory response	IDA
			GO:0043032	positive regulation of macrophage activation	IDA
			GO:0045944	positive regulation of transcription from RNA polymerase II promoter	IDA
			GO:0005576	extracellular region	IEA
			GO:0005615	extracellular space	IEA
			GO:0051025	negative regulation of immunoglobulin secretion	IGI
			GO:0032689	negative regulation of interferon-gamma production	IGI
			GO:0002686	negative regulation of leukocyte migration	IGI
			GO:0002826	negative regulation of T-helper 1 type immune response	IGI
			GO:0051024	positive regulation of immunoglobulin secretion	IGI
			GO:0032736	positive regulation of interleukin-13 production	IGI
			GO:0032753	positive regulation of interleukin-4 production	IGI
			GO:0032754	positive regulation of interleukin-5 production	IGI
			GO:0032755	positive regulation of interleukin-6 production	IGI
			GO:0002830	positive regulation of type 2 immune response	IGI
			GO:0005125	cytokine activity	IPI
			GO:0005125	cytokine activity	ISO
			GO:0005634	nucleus	ISO
			GO:0090197	positive regulation of chemokine secretion	ISO
			GO:0043032	positive regulation of macrophage activation	ISO
C5ar1*	complement component 5a receptor 1	12273	GO:0004944	C5a anaphylatoxin receptor activity	IDA
			GO:0004930	G-protein coupled receptor activity	IEA
			GO:0007186	G-protein coupled receptor protein signaling pathway	IEA
			GO:0016021	integral to membrane	IEA
			GO:0004872	receptor activity	IEA
			GO:0004871	signal transducer activity	IEA
			GO:0007165	signal transduction	IEA
			GO:0050830	defense response to Gram-positive bacterium	IMP
			GO:0030593	neutrophil chemotaxis	IMP
			GO:0032494	response to peptidoglycan	IMP
			GO:0006915	apoptosis	ISO
			GO:0004944	C5a anaphylatoxin receptor activity	ISO
			GO:0021534	cell proliferation in hindbrain	ISO
			GO:0009986	cell surface	ISO
			GO:0001856	complement component C5a binding	ISO
			GO:0004878	complement component C5a receptor activity	ISO
			GO:0002430	complement receptor mediated signaling pathway	ISO
			GO:0007204	elevation of cytosolic calcium ion concentration	ISO
			GO:0007186	G-protein coupled receptor protein signaling pathway	ISO
			GO:0043524	negative regulation of neuron apoptosis	ISO
			GO:0043526	neuroprotection	ISO
			GO:0005886	plasma membrane	ISO
Mef2c	myocyte enhancer factor 2C	17260	GO:0005634	nucleus	IC
			GO:0003677	DNA binding	IDA
			GO:0090073	positive regulation of protein homodimerization activity	IDA
			GO:0045944	positive regulation of transcription from RNA polymerase II promoter	IDA
			GO:0006355	regulation of transcription, DNA-dependent	IDA
			GO:0043565	sequence-specific DNA binding	IDA
			GO:0003700	sequence-specific DNA binding transcription factor activity	IDA
			GO:0006915	apoptosis	IEA
			GO:0030154	cell differentiation	IEA
			GO:0007275	multicellular organismal development	IEA
			GO:0007399	nervous system development	IEA
			GO:0035051	cardiac cell differentiation	IGI
			GO:0003211	cardiac ventricle formation	IGI
			GO:0002062	chondrocyte differentiation	IGI
			GO:0001958	endochondral ossification	IGI
			GO:0001649	osteoblast differentiation	IGI
			GO:0003151	outflow tract morphogenesis	IGI
			GO:0045944	positive regulation of transcription from RNA polymerase II promoter	IGI
			GO:0042100	B cell proliferation	IMP
			GO:0001568	blood vessel development	IMP
			GO:0001974	blood vessel remodeling	IMP
			GO:0001958	endochondral ossification	IMP
			GO:0007507	heart development	IMP
			GO:0007611	learning or memory	IMP
			GO:0007521	muscle cell fate determination	IMP
			GO:0048666	neuron development	IMP
			GO:0030182	neuron differentiation	IMP
			GO:0045893	positive regulation of transcription, DNA-dependent	IMP
			GO:0002634	regulation of germinal center formation	IMP
			GO:0045652	regulation of megakaryocyte differentiation	IMP
			GO:0060025	regulation of synaptic activity	IMP
			GO:0007519	skeletal muscle tissue development	IMP
			GO:0051145	smooth muscle cell differentiation	IMP
			GO:0042826	histone deacetylase binding	IPI
			GO:0005515	protein binding	IPI
			GO:0033613	activating transcription factor binding	ISO
			GO:0071300	cellular response to retinoic acid	ISO
			GO:0005737	cytoplasm	ISO
			GO:0003677	DNA binding	ISO
			GO:0043231	intracellular membrane-bounded organelle	ISO
			GO:0000165	MAPKKK cascade	ISO
			GO:0002755	MyD88-dependent toll-like receptor signaling pathway	ISO
			GO:0002756	MyD88-independent toll-like receptor signaling pathway	ISO
			GO:0000122	negative regulation of transcription from RNA polymerase II promoter	ISO
			GO:0016607	nuclear speck	ISO
			GO:0005654	nucleoplasm	ISO
			GO:0005634	nucleus	ISO
			GO:0051149	positive regulation of muscle cell differentiation	ISO
			GO:0045885	positive regulation of survival gene product expression	ISO
			GO:0045944	positive regulation of transcription from RNA polymerase II promoter	ISO
			GO:0046982	protein heterodimerization activity	ISO
			GO:0000981	sequence-specific DNA binding RNA polymerase II transcription factor activity	ISO
			GO:0003700	sequence-specific DNA binding transcription factor activity	ISO
			GO:0006351	transcription, DNA-dependent	ISO
Zfhx4	zinc finger homeodomain 4	80892	GO:0003677	DNA binding	IEA
			GO:0005634	nucleus	IEA
			GO:0008150	biological_process	ND
Adamts9	a disintegrin-like and metallopeptidase (reprolysin type) with thrombospondin type 1 motif, 9	101401	GO:0004175	endopeptidase activity	IDA
			GO:0005615	extracellular space	IDA
			GO:0006508	proteolysis	IDA
			GO:0016787	hydrolase activity	IEA
			GO:0046872	metal ion binding	IEA
			GO:0008233	peptidase activity	IEA
			GO:0045636	positive regulation of melanocyte differentiation	IGI
			GO:0048070	regulation of developmental pigmentation	IGI
			GO:0008237	metallopeptidase activity	ISO
			GO:0005578	proteinaceous extracellular matrix	ISO
			GO:0006508	proteolysis	ISO
Inhbb*	inhibin beta-B	16324	GO:0005576	extracellular region	IEA
			GO:0040007	growth	IEA
			GO:0008083	growth factor activity	IEA
			GO:0005179	hormone activity	IEA
			GO:0048599	oocyte development	IGI
			GO:0042981	regulation of apoptosis	IGI
			GO:0046676	negative regulation of insulin secretion	IMP
			GO:0060279	positive regulation of ovulation	IMP
			GO:0032924	activin receptor signaling pathway	ISO
			GO:0071397	cellular response to cholesterol	ISO
			GO:0046882	negative regulation of follicle-stimulating hormone secretion	ISO
			GO:0048178	negative regulation of hepatocyte growth factor biosynthetic process	ISO
			GO:0048471	perinuclear region of cytoplasm	ISO
			GO:0046881	positive regulation of follicle-stimulating hormone secretion	ISO
			GO:0042803	protein homodimerization activity	ISO
			GO:0009605	response to external stimulus	ISO
			GO:0001654	eye development	TAS
Kcne3	potassium voltage-gated channel, Isk-related subfamily, gene 3	57442	GO:0016021	integral to membrane	IEA
			GO:0005216	ion channel activity	IEA
			GO:0006811	ion transport	IEA
			GO:0016020	membrane	IEA
			GO:0071805	potassium ion transmembrane transport	IEA
			GO:0006813	potassium ion transport	IEA
			GO:0034765	regulation of ion transmembrane transport	IEA
			GO:0006810	transport	IEA
			GO:0005244	voltage-gated ion channel activity	IEA
			GO:0005249	voltage-gated potassium channel activity	IEA
			GO:0015459	potassium channel regulator activity	ISO
			GO:0043266	regulation of potassium ion transport	ISO
			GO:0005267	potassium channel activity	ISS
			GO:0071805	potassium ion transmembrane transport	ISS
			GO:0008076	voltage-gated potassium channel complex	ISS
Kdr*	kinase insert domain protein receptor	16542	GO:0055074	calcium ion homeostasis	IDA
			GO:0071944	cell periphery	IDA
			GO:0045446	endothelial cell differentiation	IDA
			GO:0005021	vascular endothelial growth factor receptor activity	IDA
			GO:0048010	vascular endothelial growth factor receptor signaling pathway	IDA
			GO:0005524	ATP binding	IEA
			GO:0016021	integral to membrane	IEA
			GO:0016301	kinase activity	IEA
			GO:0016020	membrane	IEA
			GO:0000166	nucleotide binding	IEA
			GO:0016310	phosphorylation	IEA
			GO:0004872	receptor activity	IEA
			GO:0016740	transferase activity	IEA
			GO:0004714	transmembrane receptor protein tyrosine kinase activity	IEA
			GO:0016477	cell migration	IGI
			GO:0001945	lymph vessel development	IGI
			GO:0048754	branching morphogenesis of a tube	IMP
			GO:0045165	cell fate commitment	IMP
			GO:0048469	cell maturation	IMP
			GO:0030097	hemopoiesis	IMP
			GO:0048286	lung alveolus development	IMP
			GO:0030324	lung development	IMP
			GO:0001541	ovarian follicle development	IMP
			GO:0050679	positive regulation of epithelial cell proliferation	IMP
			GO:0002053	positive regulation of mesenchymal cell proliferation	IMP
			GO:0043129	surfactant homeostasis	IMP
			GO:0001570	vasculogenesis	IMP
			GO:0019838	growth factor binding	IPI
			GO:0005737	cytoplasm	ISO
			GO:0007204	elevation of cytosolic calcium ion concentration	ISO
			GO:0019838	growth factor binding	ISO
			GO:0005178	integrin binding	ISO
			GO:0008584	male gonad development	ISO
			GO:0005624	membrane fraction	ISO
			GO:0043005	neuron projection	ISO
			GO:0048812	neuron projection morphogenesis	ISO
			GO:0043025	neuronal cell body	ISO
			GO:0043526	neuroprotection	ISO
			GO:0005886	plasma membrane	ISO
			GO:0045766	positive regulation of angiogenesis	ISO
			GO:0050850	positive regulation of calcium-mediated signaling	ISO
			GO:0030335	positive regulation of cell migration	ISO
			GO:0008284	positive regulation of cell proliferation	ISO
			GO:0010595	positive regulation of endothelial cell migration	ISO
			GO:0001938	positive regulation of endothelial cell proliferation	ISO
			GO:0051894	positive regulation of focal adhesion assembly	ISO
			GO:0048170	positive regulation of long-term neuronal synaptic plasticity	ISO
			GO:0014068	positive regulation of phosphatidylinositol 3-kinase cascade	ISO
			GO:0050927	positive regulation of positive chemotaxis	ISO
			GO:0032008	positive regulation of TOR signaling cascade	ISO
			GO:0045909	positive regulation of vasodilation	ISO
			GO:0046777	protein autophosphorylation	ISO
			GO:0008360	regulation of cell shape	ISO
			GO:0042221	response to chemical stimulus	ISO
			GO:0001666	response to hypoxia	ISO
			GO:0005021	vascular endothelial growth factor receptor activity	ISO
			GO:0048010	vascular endothelial growth factor receptor signaling pathway	ISO
Sox7	SRY-box containing gene 7	20680	GO:0005737	cytoplasm	IDA
			GO:0005634	nucleus	IDA
			GO:0045893	positive regulation of transcription, DNA-dependent	IDA
			GO:0006357	regulation of transcription from RNA polymerase II promoter	IDA
			GO:0043565	sequence-specific DNA binding	IDA
			GO:0003700	sequence-specific DNA binding transcription factor activity	IDA
			GO:0003705	sequence-specific enhancer binding RNA polymerase II transcription factor activity	IDA
			GO:0044212	transcription regulatory region DNA binding	IDA
			GO:0003677	DNA binding	IEA
			GO:0006355	regulation of transcription, DNA-dependent	IEA
			GO:0005737	cytoplasm	ISO
			GO:0001706	endoderm formation	ISO
			GO:0008285	negative regulation of cell proliferation	ISO
			GO:0005634	nucleus	ISO
			GO:0043280	positive regulation of caspase activity	ISO
			GO:0060828	regulation of canonical Wnt receptor signaling pathway	ISO
			GO:0003700	sequence-specific DNA binding transcription factor activity	ISO
			GO:0006351	transcription, DNA-dependent	ISO
Lama4	laminin, alpha 4	16775	GO:0005605	basal lamina	IDA
			GO:0005604	basement membrane	IDA
			GO:0050873	brown fat cell differentiation	IDA
			GO:0007155	cell adhesion	IEA
			GO:0005576	extracellular region	IEA
			GO:0005606	laminin-1 complex	IEA
			GO:0005578	proteinaceous extracellular matrix	IEA
			GO:0005102	receptor binding	IEA
			GO:0030155	regulation of cell adhesion	IEA
			GO:0030334	regulation of cell migration	IEA
			GO:0045995	regulation of embryonic development	IEA
			GO:0001568	blood vessel development	IMP
			GO:0005604	basement membrane	ISO
8430434A19Rik	RIKEN cDNA 8430434A19 gene	71556	GO:0008150	biological_process	ND
			GO:0005575	cellular_component	ND
			GO:0003674	molecular_function	ND
Ephb1	Eph receptor B1	270190	GO:0007411	axon guidance	IDA
			GO:0008046	axon guidance receptor activity	IDA
			GO:0021952	central nervous system projection neuron axonogenesis	IDA
			GO:0005737	cytoplasm	IDA
			GO:0016020	membrane	IDA
			GO:0045121	membrane raft	IDA
			GO:0031290	retinal ganglion cell axon guidance	IDA
			GO:0005524	ATP binding	IEA
			GO:0005003	ephrin receptor activity	IEA
			GO:0016021	integral to membrane	IEA
			GO:0016301	kinase activity	IEA
			GO:0000166	nucleotide binding	IEA
			GO:0016310	phosphorylation	IEA
			GO:0004672	protein kinase activity	IEA
			GO:0006468	protein phosphorylation	IEA
			GO:0004872	receptor activity	IEA
			GO:0016740	transferase activity	IEA
			GO:0016772	transferase activity, transferring phosphorus-containing groups	IEA
			GO:0004714	transmembrane receptor protein tyrosine kinase activity	IEA
			GO:0007169	transmembrane receptor protein tyrosine kinase signaling pathway	IEA
			GO:0007411	axon guidance	IMP
			GO:0048593	camera-type eye morphogenesis	IMP
			GO:0021952	central nervous system projection neuron axonogenesis	IMP
			GO:0021545	cranial nerve development	IMP
			GO:0021631	optic nerve morphogenesis	IMP
			GO:0046777	protein autophosphorylation	ISO
			GO:0004713	protein tyrosine kinase activity	ISO
			GO:0005887	integral to plasma membrane	TAS
			GO:0005005	transmembrane-ephrin receptor activity	TAS
Galntl6	UDP-N-acetyl-alpha-D-galactosamine:polypeptide N-acetylgalactosaminyltransferase-like 6	270049	GO:0005794	Golgi apparatus	IEA
			GO:0016021	integral to membrane	IEA
			GO:0016020	membrane	IEA
			GO:0005529	sugar binding	IEA
			GO:0016740	transferase activity	IEA
			GO:0016757	transferase activity, transferring glycosyl groups	IEA
			GO:0008150	biological_process	ND
Ctss	cathepsin S	13040	GO:0005764	lysosome	IDA
			GO:0016020	membrane	IDA
			GO:0008233	peptidase activity	IDA
			GO:0006508	proteolysis	IDA
			GO:0008234	cysteine-type peptidase activity	IEA
			GO:0016787	hydrolase activity	IEA
			GO:0008152	metabolic process	IEA
			GO:0043231	intracellular membrane-bounded organelle	ISO
Tm4sf1	transmembrane 4 superfamily member 1	17112	GO:0016021	integral to membrane	IEA
			GO:0016020	membrane	IEA
			GO:0005887	integral to plasma membrane	ISO
Esm1	endothelial cell-specific molecule 1	71690	GO:0005576	extracellular region	IEA
			GO:0005520	insulin-like growth factor binding	IEA
			GO:0001558	regulation of cell growth	IEA
Apln*	apelin	30878	GO:0005179	hormone activity	IEA
			GO:0007186	G-protein coupled receptor protein signaling pathway	ISA
			GO:0005102	receptor binding	ISA
			GO:0031704	apelin receptor binding	ISO
			GO:0042756	drinking behavior	ISO
			GO:0005576	extracellular region	ISO
			GO:0005615	extracellular space	ISO
			GO:0007631	feeding behavior	ISO
			GO:0045776	negative regulation of blood pressure	ISO
			GO:0045906	negative regulation of vasoconstriction	ISO
			GO:0048471	perinuclear region of cytoplasm	ISO
			GO:0008284	positive regulation of cell proliferation	ISO
			GO:0051461	positive regulation of corticotropin secretion	ISO
			GO:0051466	positive regulation of corticotropin-releasing hormone secretion	ISO
			GO:0031652	positive regulation of heat generation	ISO
			GO:0042327	positive regulation of phosphorylation	ISO
			GO:0045909	positive regulation of vasodilation	ISO
			GO:0050878	regulation of body fluid levels	ISO
			GO:0043576	regulation of respiratory gaseous exchange	ISO
			GO:0002026	regulation of the force of heart contraction	ISO
Pcdh12	protocadherin 12	53601	GO:0016339	calcium-dependent cell-cell adhesion	IDA
			GO:0005911	cell-cell junction	IDA
			GO:0007156	homophilic cell adhesion	IDA
			GO:0005509	calcium ion binding	IEA
			GO:0007155	cell adhesion	IEA
			GO:0030054	cell junction	IEA
			GO:0016021	integral to membrane	IEA
			GO:0016020	membrane	IEA
			GO:0005886	plasma membrane	IEA
			GO:0005977	glycogen metabolic process	IMP
			GO:0060711	labyrinthine layer development	IMP
			GO:0005887	integral to plasma membrane	ISS
Msn*	moesin	17698	GO:0045177	apical part of cell	IDA
			GO:0016324	apical plasma membrane	IDA
			GO:0016323	basolateral plasma membrane	IDA
			GO:0001931	uropod	IDA
			GO:0005488	binding	IEA
			GO:0042995	cell projection	IEA
			GO:0008092	cytoskeletal protein binding	IEA
			GO:0005856	cytoskeleton	IEA
			GO:0019898	extrinsic to membrane	IEA
			GO:0016020	membrane	IEA
			GO:0003779	actin binding	ISO
			GO:0045177	apical part of cell	ISO
			GO:0050839	cell adhesion molecule binding	ISO
			GO:0009986	cell surface	ISO
			GO:0005737	cytoplasm	ISO
			GO:0030175	filopodium	ISO
			GO:0031527	filopodium membrane	ISO
			GO:0009898	internal side of plasma membrane	ISO
			GO:0005902	microvillus	ISO
			GO:0005730	nucleolus	ISO
			GO:0005634	nucleus	ISO
			GO:0005886	plasma membrane	ISO
			GO:0005102	receptor binding	ISO
			GO:0030667	secretory granule membrane	ISO
			GO:0005625	soluble fraction	ISO
Rasgrp3	RAS, guanyl releasing protein 3	240168	GO:0005737	cytoplasm	IDA
			GO:0032045	guanyl-nucleotide exchange factor complex	IDA
			GO:0048471	perinuclear region of cytoplasm	IDA
			GO:0017016	Ras GTPase binding	IDA
			GO:0005088	Ras guanyl-nucleotide exchange factor activity	IDA
			GO:0007265	Ras protein signal transduction	IDA
			GO:0043087	regulation of GTPase activity	IDA
			GO:0005085	guanyl-nucleotide exchange factor activity	IEA
			GO:0046872	metal ion binding	IEA
			GO:0019900	kinase binding	IPI
			GO:0017016	Ras GTPase binding	IPI
			GO:0032854	positive regulation of Rap GTPase activity	ISO
			GO:0046582	Rap GTPase activator activity	ISO
Tnnt1*	troponin T1, skeletal, slow	21955	GO:0045932	negative regulation of muscle contraction	ISO
			GO:0006937	regulation of muscle contraction	ISO
			GO:0003009	skeletal muscle contraction	ISO
			GO:0031444	slow-twitch skeletal muscle fiber contraction	ISO
			GO:0005523	tropomyosin binding	ISO
			GO:0005861	troponin complex	ISO
			GO:0031014	troponin T binding	ISO
Pcdh10	protocadherin 10	18526	GO:0007155	cell adhesion	IDA
			GO:0007156	homophilic cell adhesion	IDA
			GO:0016021	integral to membrane	IEA
			GO:0016020	membrane	IEA
			GO:0005886	plasma membrane	IEA
			GO:0005887	integral to plasma membrane	ISS
Arsj	arylsulfatase J	271970	GO:0003824	catalytic activity	IEA
			GO:0005576	extracellular region	IEA
			GO:0016787	hydrolase activity	IEA
			GO:0008152	metabolic process	IEA
			GO:0046872	metal ion binding	IEA
			GO:0008484	sulfuric ester hydrolase activity	IEA
Crip1	cysteine-rich protein 1 (intestinal)	12925	GO:0046872	metal ion binding	IEA
			GO:0008270	zinc ion binding	ISS
Flt4*	FMS-like tyrosine kinase 4	14257	GO:0005524	ATP binding	IEA
			GO:0016021	integral to membrane	IEA
			GO:0005887	integral to plasma membrane	IEA
			GO:0016301	kinase activity	IEA
			GO:0016020	membrane	IEA
			GO:0000166	nucleotide binding	IEA
			GO:0016310	phosphorylation	IEA
			GO:0004672	protein kinase activity	IEA
			GO:0006468	protein phosphorylation	IEA
			GO:0004713	protein tyrosine kinase activity	IEA
			GO:0004872	receptor activity	IEA
			GO:0016740	transferase activity	IEA
			GO:0016772	transferase activity, transferring phosphorus-containing groups	IEA
			GO:0004714	transmembrane receptor protein tyrosine kinase activity	IEA
			GO:0007169	transmembrane receptor protein tyrosine kinase signaling pathway	IEA
			GO:0001945	lymph vessel development	IGI
			GO:0008284	positive regulation of cell proliferation	IGI
			GO:0005021	vascular endothelial growth factor receptor activity	IGI
			GO:0005515	protein binding	IPI
			GO:0019838	growth factor binding	ISO
			GO:0030307	positive regulation of cell growth	ISO
			GO:0008284	positive regulation of cell proliferation	ISO
			GO:0019903	protein phosphatase binding	ISO
			GO:0005021	vascular endothelial growth factor receptor activity	ISO
			GO:0048010	vascular endothelial growth factor receptor signaling pathway	ISO
Cd38	CD38 antigen	12494	GO:0009986	cell surface	IDA
			GO:0005624	membrane fraction	IDA
			GO:0030890	positive regulation of B cell proliferation	IDA
			GO:0005488	binding	IEA
			GO:0016787	hydrolase activity	IEA
			GO:0016021	integral to membrane	IEA
			GO:0016020	membrane	IEA
			GO:0008152	metabolic process	IEA
			GO:0016798	hydrolase activity, acting on glycosyl bonds	IMP
			GO:0016849	phosphorus-oxygen lyase activity	IMP
			GO:0050853	B cell receptor signaling pathway	ISO
			GO:0007204	elevation of cytosolic calcium ion concentration	ISO
			GO:0060292	long term synaptic depression	ISO
			GO:0005792	microsome	ISO
			GO:0003953	NAD+ nucleosidase activity	ISO
			GO:0043066	negative regulation of apoptosis	ISO
			GO:0045779	negative regulation of bone resorption	ISO
			GO:0045892	negative regulation of transcription, DNA-dependent	ISO
			GO:0005634	nucleus	ISO
			GO:0005886	plasma membrane	ISO
			GO:0030890	positive regulation of B cell proliferation	ISO
			GO:0030307	positive regulation of cell growth	ISO
			GO:0032024	positive regulation of insulin secretion	ISO
			GO:0045893	positive regulation of transcription, DNA-dependent	ISO
			GO:0045907	positive regulation of vasoconstriction	ISO
			GO:0042493	response to drug	ISO
			GO:0009725	response to hormone stimulus	ISO
			GO:0033194	response to hydroperoxide	ISO
			GO:0001666	response to hypoxia	ISO
Lrrc33	leucine rich repeat containing 33	224109	GO:0016021	integral to membrane	IEA
			GO:0016020	membrane	IEA
			GO:0008150	biological_process	ND
			GO:0003674	molecular_function	ND
Mmrn1	multimerin 1	70945	GO:0005576	extracellular region	IEA
			GO:0008150	biological_process	ND
			GO:0003674	molecular_function	ND
Dlk1	delta-like 1 homolog (Drosophila)	13386	GO:0009790	embryo development	IDA
			GO:0048706	embryonic skeletal system development	IDA
			GO:0009897	external side of plasma membrane	IDA
			GO:0009791	post-embryonic development	IDA
			GO:0005509	calcium ion binding	IEA
			GO:0016021	integral to membrane	IEA
			GO:0016020	membrane	IEA
			GO:0005515	protein binding	IPI
			GO:0030154	cell differentiation	ISO
Camk2a*	calcium/calmodulin-dependent protein kinase II alpha	12322	GO:0005524	ATP binding	IEA
			GO:0005516	calmodulin binding	IEA
			GO:0030054	cell junction	IEA
			GO:0005737	cytoplasm	IEA
			GO:0016020	membrane	IEA
			GO:0000166	nucleotide binding	IEA
			GO:0016310	phosphorylation	IEA
			GO:0004672	protein kinase activity	IEA
			GO:0045202	synapse	IEA
			GO:0016740	transferase activity	IEA
			GO:0016772	transferase activity, transferring phosphorus-containing groups	IEA
			GO:0006816	calcium ion transport	IMP
			GO:0000082	G1/S transition of mitotic cell cycle	IMP
			GO:0046777	protein autophosphorylation	IMP
			GO:0004674	protein serine/threonine kinase activity	IMP
			GO:0048168	regulation of neuronal synaptic plasticity	IMP
			GO:0046928	regulation of neurotransmitter secretion	IMP
			GO:0035254	glutamate receptor binding	IPI
			GO:0005515	protein binding	IPI
			GO:0004683	calmodulin-dependent protein kinase activity	ISO
			GO:0005829	cytosol	ISO
			GO:0030425	dendrite	ISO
			GO:0030666	endocytic vesicle membrane	ISO
			GO:0035235	ionotropic glutamate receptor signaling pathway	ISO
			GO:0016301	kinase activity	ISO
			GO:0005654	nucleoplasm	ISO
			GO:0005886	plasma membrane	ISO
			GO:0051092	positive regulation of NF-kappaB transcription factor activity	ISO
			GO:0006468	protein phosphorylation	ISO
			GO:0005954	calcium- and calmodulin-dependent protein kinase complex	TAS
Gpr116	G protein-coupled receptor 116	224792	GO:0016021	integral to membrane	IEA
			GO:0016020	membrane	IEA
			GO:0005886	plasma membrane	IEA
			GO:0008150	biological_process	ND
			GO:0003674	molecular_function	ND
Rian	RNA imprinted and accumulated in nucleus	75745	GO:0005634	nucleus	IDA
			GO:0008150	biological_process	ND
			GO:0003674	molecular_function	ND
Cav1*	caveolin 1, caveolae protein	12389	GO:0002080	acrosomal membrane	IDA
			GO:0005901	caveola	IDA
			GO:0005938	cell cortex	IDA
			GO:0005783	endoplasmic reticulum	IDA
			GO:0019861	flagellum	IDA
			GO:0005794	Golgi apparatus	IDA
			GO:0000299	integral to membrane of membrane fraction	IDA
			GO:0005887	integral to plasma membrane	IDA
			GO:0005624	membrane fraction	IDA
			GO:0045121	membrane raft	IDA
			GO:0090090	negative regulation of canonical Wnt receptor signaling pathway	IDA
			GO:0046426	negative regulation of JAK-STAT cascade	IDA
			GO:0009968	negative regulation of signal transduction	IDA
			GO:0000122	negative regulation of transcription from RNA polymerase II promoter	IDA
			GO:0042524	negative regulation of tyrosine phosphorylation of Stat5 protein	IDA
			GO:0048471	perinuclear region of cytoplasm	IDA
			GO:0005886	plasma membrane	IDA
			GO:0010524	positive regulation of calcium ion transport into cytosol	IDA
			GO:0051260	protein homooligomerization	IDA
			GO:0051259	protein oligomerization	IDA
			GO:0051592	response to calcium ion	IDA
			GO:0043627	response to estrogen stimulus	IDA
			GO:0016020	membrane	IEA
			GO:0046426	negative regulation of JAK-STAT cascade	IGI
			GO:0055074	calcium ion homeostasis	IMP
			GO:0006816	calcium ion transport	IMP
			GO:0006874	cellular calcium ion homeostasis	IMP
			GO:0042632	cholesterol homeostasis	IMP
			GO:0000188	inactivation of MAPK activity	IMP
			GO:0007595	lactation	IMP
			GO:0019915	lipid storage	IMP
			GO:0030879	mammary gland development	IMP
			GO:0060056	mammary gland involution	IMP
			GO:0000165	MAPKKK cascade	IMP
			GO:0051899	membrane depolarization	IMP
			GO:0008285	negative regulation of cell proliferation	IMP
			GO:0001960	negative regulation of cytokine-mediated signaling pathway	IMP
			GO:0001937	negative regulation of endothelial cell proliferation	IMP
			GO:0030857	negative regulation of epithelial cell differentiation	IMP
			GO:0046426	negative regulation of JAK-STAT cascade	IMP
			GO:0043407	negative regulation of MAP kinase activity	IMP
			GO:0043409	negative regulation of MAPKKK cascade	IMP
			GO:0045019	negative regulation of nitric oxide biosynthetic process	IMP
			GO:0042524	negative regulation of tyrosine phosphorylation of Stat5 protein	IMP
			GO:0033484	nitric oxide homeostasis	IMP
			GO:0016504	peptidase activator activity	IMP
			GO:0048554	positive regulation of metalloenzyme activity	IMP
			GO:0045907	positive regulation of vasoconstriction	IMP
			GO:0008104	protein localization	IMP
			GO:0019217	regulation of fatty acid metabolic process	IMP
			GO:0052547	regulation of peptidase activity	IMP
			GO:0006940	regulation of smooth muscle contraction	IMP
			GO:0001666	response to hypoxia	IMP
			GO:0007519	skeletal muscle tissue development	IMP
			GO:0006641	triglyceride metabolic process	IMP
			GO:0001570	vasculogenesis	IMP
			GO:0042310	vasoconstriction	IMP
			GO:0005515	protein binding	IPI
			GO:0043234	protein complex	IPI
			GO:0016324	apical plasma membrane	ISO
			GO:0009925	basal plasma membrane	ISO
			GO:0016323	basolateral plasma membrane	ISO
			GO:0005901	caveola	ISO
			GO:0070836	caveola assembly	ISO
			GO:0009986	cell surface	ISO
			GO:0006874	cellular calcium ion homeostasis	ISO
			GO:0033344	cholesterol efflux	ISO
			GO:0005737	cytoplasm	ISO
			GO:0031410	cytoplasmic vesicle	ISO
			GO:0005829	cytosol	ISO
			GO:0051480	cytosolic calcium ion homeostasis	ISO
			GO:0005783	endoplasmic reticulum	ISO
			GO:0005925	focal adhesion	ISO
			GO:0005794	Golgi apparatus	ISO
			GO:0000139	Golgi membrane	ISO
			GO:0005622	intracellular	ISO
			GO:0019900	kinase binding	ISO
			GO:0005811	lipid particle	ISO
			GO:0032507	maintenance of protein location in cell	ISO
			GO:0005624	membrane fraction	ISO
			GO:0045121	membrane raft	ISO
			GO:0046785	microtubule polymerization	ISO
			GO:0005739	mitochondrion	ISO
			GO:0030514	negative regulation of BMP signaling pathway	ISO
			GO:0001937	negative regulation of endothelial cell proliferation	ISO
			GO:0033137	negative regulation of peptidyl-serine phosphorylation	ISO
			GO:0032091	negative regulation of protein binding	ISO
			GO:0050998	nitric-oxide synthase binding	ISO
			GO:0005886	plasma membrane	ISO
			GO:0045768	positive regulation of anti-apoptosis	ISO
			GO:0090263	positive regulation of canonical Wnt receptor signaling pathway	ISO
			GO:0045807	positive regulation of endocytosis	ISO
			GO:0031116	positive regulation of microtubule polymerization	ISO
			GO:0033138	positive regulation of peptidyl-serine phosphorylation	ISO
			GO:0009967	positive regulation of signal transduction	ISO
			GO:0005102	receptor binding	ISO
			GO:0031623	receptor internalization	ISO
			GO:0030193	regulation of blood coagulation	ISO
			GO:0043627	response to estrogen stimulus	ISO
			GO:0009612	response to mechanical stimulus	ISO
			GO:0032570	response to progesterone stimulus	ISO
			GO:0000149	SNARE binding	ISO
			GO:0005625	soluble fraction	ISO
			GO:0005198	structural molecule activity	ISO
			GO:0019905	syntaxin binding	ISO
			GO:0031295	T cell costimulation	ISO
			GO:0016050	vesicle organization	ISO
			GO:0005901	caveola	TAS
			GO:0006897	endocytosis	TAS
Gimap6	GTPase, IMAP family member 6	231931	GO:0005525	GTP binding	IEA
			GO:0000166	nucleotide binding	IEA
			GO:0008150	biological_process	ND
			GO:0005575	cellular_component	ND
Eltd1	EGF, latrophilin seven transmembrane domain containing 1	170757	GO:0016021	integral to membrane	IEA
			GO:0016020	membrane	IEA
			GO:0005886	plasma membrane	IEA
			GO:0046983	protein dimerization activity	ISO
8430408G22Rik	RIKEN cDNA 8430408G22 gene	213393	GO:0005739	mitochondrion	IDA
			GO:0008150	biological_process	ND
			GO:0003674	molecular_function	ND
Maob	monoamine oxidase B	109731	GO:0005743	mitochondrial inner membrane	IDA
			GO:0005739	mitochondrion	IDA
			GO:0016021	integral to membrane	IEA
			GO:0016020	membrane	IEA
			GO:0055114	oxidation-reduction process	IEA
			GO:0016491	oxidoreductase activity	IEA
			GO:0050660	flavin adenine dinucleotide binding	ISO
			GO:0005741	mitochondrial outer membrane	ISO
			GO:0014063	negative regulation of serotonin secretion	ISO
			GO:0042135	neurotransmitter catabolic process	ISO
			GO:0045964	positive regulation of dopamine metabolic process	ISO
			GO:0008131	primary amine oxidase activity	ISO
			GO:0042803	protein homodimerization activity	ISO
Flt1*	FMS-like tyrosine kinase 1	14254	GO:0048010	vascular endothelial growth factor receptor signaling pathway	IC
			GO:0005021	vascular endothelial growth factor receptor activity	IDA
			GO:0030154	cell differentiation	IEA
			GO:0016021	integral to membrane	IEA
			GO:0005887	integral to plasma membrane	IEA
			GO:0016301	kinase activity	IEA
			GO:0016020	membrane	IEA
			GO:0007275	multicellular organismal development	IEA
			GO:0000166	nucleotide binding	IEA
			GO:0016310	phosphorylation	IEA
			GO:0004672	protein kinase activity	IEA
			GO:0004713	protein tyrosine kinase activity	IEA
			GO:0004872	receptor activity	IEA
			GO:0016740	transferase activity	IEA
			GO:0016772	transferase activity, transferring phosphorus-containing groups	IEA
			GO:0007169	transmembrane receptor protein tyrosine kinase signaling pathway	IEA
			GO:0016477	cell migration	IGI
			GO:0001525	angiogenesis	IMP
			GO:0001569	patterning of blood vessels	IMP
			GO:0002040	sprouting angiogenesis	IMP
			GO:0048010	vascular endothelial growth factor receptor signaling pathway	IMP
			GO:0042802	identical protein binding	IPI
			GO:0005515	protein binding	IPI
			GO:0000186	activation of MAPKK activity	ISO
			GO:0005524	ATP binding	ISO
			GO:0005737	cytoplasm	ISO
			GO:0005794	Golgi apparatus	ISO
			GO:0019838	growth factor binding	ISO
			GO:0030522	intracellular receptor mediated signaling pathway	ISO
			GO:0005634	nucleus	ISO
			GO:0005886	plasma membrane	ISO
			GO:0030335	positive regulation of cell migration	ISO
			GO:0048661	positive regulation of smooth muscle cell proliferation	ISO
			GO:0030949	positive regulation of vascular endothelial growth factor receptor signaling pathway	ISO
			GO:0006468	protein phosphorylation	ISO
			GO:0006940	regulation of smooth muscle contraction	ISO
			GO:0001666	response to hypoxia	ISO
			GO:0004714	transmembrane receptor protein tyrosine kinase activity	ISO
			GO:0005021	vascular endothelial growth factor receptor activity	ISO
			GO:0048010	vascular endothelial growth factor receptor signaling pathway	ISO
S1pr3	sphingosine-1-phosphate receptor 3	13610	GO:0007193	inhibition of adenylate cyclase activity by G-protein signaling pathway	IDA
			GO:0007186	G-protein coupled receptor protein signaling pathway	IEA
			GO:0016021	integral to membrane	IEA
			GO:0001619	lysosphingolipid and lysophosphatidic acid receptor activity	IEA
			GO:0016020	membrane	IEA
			GO:0004872	receptor activity	IEA
			GO:0004871	signal transducer activity	IEA
			GO:0007165	signal transduction	IEA
			GO:0001816	cytokine production	IMP
			GO:0006954	inflammatory response	IMP
			GO:0032651	regulation of interleukin-1 beta production	IMP
			GO:0005886	plasma membrane	ISO
			GO:0004930	G-protein coupled receptor activity	TAS
			GO:0005887	integral to plasma membrane	TAS
Alx3	aristaless-like homeobox 3	11694	GO:0007275	multicellular organismal development	IEA
			GO:0043565	sequence-specific DNA binding	IEA
			GO:0006351	transcription, DNA-dependent	IEA
			GO:0035115	embryonic forelimb morphogenesis	IGI
			GO:0035116	embryonic hindlimb morphogenesis	IGI
			GO:0048704	embryonic skeletal system morphogenesis	IGI
			GO:0007389	pattern specification process	IGI
			GO:0042981	regulation of apoptosis	IGI
			GO:0003677	DNA binding	ISO
			GO:0005634	nucleus	ISO
			GO:0006355	regulation of transcription, DNA-dependent	ISO
			GO:0003700	sequence-specific DNA binding transcription factor activity	ISO
Loxl3	lysyl oxidase-like 3	16950	GO:0007165	signal transduction	IEA
			GO:0005576	extracellular region	ISO
			GO:0003674	molecular_function	ND
Ecscr	endothelial cell-specific chemotaxis regulator	68545	GO:0001525	angiogenesis	IEA
			GO:0030154	cell differentiation	IEA
			GO:0006935	chemotaxis	IEA
			GO:0016021	integral to membrane	IEA
			GO:0016020	membrane	IEA
			GO:0007275	multicellular organismal development	IEA
			GO:0005886	plasma membrane	IEA
Lix1l	Lix1-like	280411	GO:0008150	biological_process	ND
			GO:0005575	cellular_component	ND
			GO:0003674	molecular_function	ND
Rgs4*	regulator of G-protein signaling 4	19736	GO:0009968	negative regulation of signal transduction	IEA
			GO:0004871	signal transducer activity	IEA
			GO:0005829	cytosol	ISO
			GO:0005624	membrane fraction	ISO
			GO:0005737	cytoplasm	ISS
			GO:0005096	GTPase activator activity	ISS
			GO:0005886	plasma membrane	ISS
			GO:0043547	positive regulation of GTPase activity	ISS
			GO:0005737	cytoplasm	TAS
			GO:0007186	G-protein coupled receptor protein signaling pathway	TAS
			GO:0005096	GTPase activator activity	TAS
			GO:0043547	positive regulation of GTPase activity	TAS
Mylk*	myosin, light polypeptide kinase	107589	GO:0003779	actin binding	IEA
			GO:0005524	ATP binding	IEA
			GO:0005516	calmodulin binding	IEA
			GO:0005737	cytoplasm	IEA
			GO:0016301	kinase activity	IEA
			GO:0046872	metal ion binding	IEA
			GO:0004687	myosin light chain kinase activity	IEA
			GO:0000166	nucleotide binding	IEA
			GO:0016310	phosphorylation	IEA
			GO:0004672	protein kinase activity	IEA
			GO:0006468	protein phosphorylation	IEA
			GO:0004674	protein serine/threonine kinase activity	IEA
			GO:0016740	transferase activity	IEA
			GO:0016772	transferase activity, transferring phosphorus-containing groups	IEA
			GO:0019899	enzyme binding	IPI
			GO:0060414	aorta smooth muscle tissue morphogenesis	ISO
			GO:0005829	cytosol	ISO
			GO:0006936	muscle contraction	ISO
Nxnl2	nucleoredoxin-like 2	75124	GO:0008150	biological_process	ND
			GO:0005575	cellular_component	ND
			GO:0003674	molecular_function	ND
Arsb	arylsulfatase B	11881	GO:0004065	arylsulfatase activity	IDA
			GO:0003824	catalytic activity	IEA
			GO:0016787	hydrolase activity	IEA
			GO:0008152	metabolic process	IEA
			GO:0046872	metal ion binding	IEA
			GO:0003943	N-acetylgalactosamine-4-sulfatase activity	IEA
			GO:0006914	autophagy	ISO
			GO:0007417	central nervous system development	ISO
			GO:0005794	Golgi apparatus	ISO
			GO:0005764	lysosome	ISO
			GO:0005739	mitochondrion	ISO
			GO:0043627	response to estrogen stimulus	ISO
			GO:0051597	response to methylmercury	ISO
			GO:0007584	response to nutrient	ISO
			GO:0009268	response to pH	ISO
			GO:0005791	rough endoplasmic reticulum	ISO
			GO:0008484	sulfuric ester hydrolase activity	ISO
Bcl6b	B-cell CLL/lymphoma 6, member B	12029	GO:0003677	DNA binding	IDA
			GO:0000122	negative regulation of transcription from RNA polymerase II promoter	IDA
			GO:0005634	nucleus	IDA
			GO:0005622	intracellular	IEA
			GO:0046872	metal ion binding	IEA
			GO:0003676	nucleic acid binding	IEA
			GO:0008270	zinc ion binding	IEA
			GO:0005515	protein binding	IPI
Prkg1	protein kinase, cGMP-dependent, type I	19091	GO:0030553	cGMP binding	IDA
			GO:0004692	cGMP-dependent protein kinase activity	IDA
			GO:0005794	Golgi apparatus	IDA
			GO:0004672	protein kinase activity	IDA
			GO:0006468	protein phosphorylation	IDA
			GO:0007165	signal transduction	IDA
			GO:0005524	ATP binding	IEA
			GO:0016301	kinase activity	IEA
			GO:0008152	metabolic process	IEA
			GO:0000166	nucleotide binding	IEA
			GO:0016310	phosphorylation	IEA
			GO:0016740	transferase activity	IEA
			GO:0016772	transferase activity, transferring phosphorus-containing groups	IEA
			GO:0016358	dendrite development	IMP
			GO:0030900	forebrain development	IMP
			GO:0001764	neuron migration	IMP
			GO:0005886	plasma membrane	IMP
			GO:0005515	protein binding	IPI
			GO:0004692	cGMP-dependent protein kinase activity	ISO
			GO:0005829	cytosol	ISO
			GO:0016310	phosphorylation	ISO
			GO:0004674	protein serine/threonine kinase activity	ISO
Lyz2	lysozyme 2	17105	GO:0050829	defense response to Gram-negative bacterium	IDA
			GO:0050830	defense response to Gram-positive bacterium	IDA
			GO:0003796	lysozyme activity	IDA
			GO:0003824	catalytic activity	IEA
			GO:0016998	cell wall macromolecule catabolic process	IEA
			GO:0019835	cytolysis	IEA
			GO:0005576	extracellular region	IEA
			GO:0016787	hydrolase activity	IEA
			GO:0042742	defense response to bacterium	IMP
			GO:0005737	cytoplasm	ISO
			GO:0050829	defense response to Gram-negative bacterium	ISO
			GO:0050830	defense response to Gram-positive bacterium	ISO
			GO:0005788	endoplasmic reticulum lumen	ISO
			GO:0000137	Golgi cis cisterna	ISO
			GO:0005795	Golgi stack	ISO
			GO:0016798	hydrolase activity, acting on glycosyl bonds	ISO
			GO:0003796	lysozyme activity	ISO
			GO:0008152	metabolic process	ISO
			GO:0005902	microvillus	ISO
			GO:0048237	rough endoplasmic reticulum lumen	ISO
			GO:0005625	soluble fraction	ISO
			GO:0030141	stored secretory granule	ISO
			GO:0030140	trans-Golgi network transport vesicle	ISO
Crmp1*	collapsin response mediator protein 1	12933	GO:0030425	dendrite	IDA
			GO:0043025	neuronal cell body	IDA
			GO:0005737	cytoplasm	IEA
			GO:0005856	cytoskeleton	IEA
			GO:0016787	hydrolase activity	IEA
			GO:0016810	hydrolase activity, acting on carbon-nitrogen (but not peptide) bonds	IEA
			GO:0016812	hydrolase activity, acting on carbon-nitrogen (but not peptide) bonds, in cyclic amides	IEA
			GO:0006208	pyrimidine base catabolic process	IEA
			GO:0051219	phosphoprotein binding	IPI
Pik3r6*	phosphoinositide-3-kinase, regulatory subunit 6	104709	GO:0005737	cytoplasm	IEA
			GO:0005829	cytosol	ISO
			GO:0008150	biological_process	ND
			GO:0003674	molecular_function	ND
Scd1	stearoyl-Coenzyme A desaturase 1	20249	GO:0050873	brown fat cell differentiation	IDA
			GO:0050872	white fat cell differentiation	IDA
			GO:0005783	endoplasmic reticulum	IEA
			GO:0016021	integral to membrane	IEA
			GO:0005506	iron ion binding	IEA
			GO:0008610	lipid biosynthetic process	IEA
			GO:0006629	lipid metabolic process	IEA
			GO:0016020	membrane	IEA
			GO:0055114	oxidation-reduction process	IEA
			GO:0016491	oxidoreductase activity	IEA
			GO:0016717	oxidoreductase activity, acting on paired donors, with oxidation of a pair of donors resulting in the reduction of molecular oxygen to two molecules of water	IEA
			GO:0034435	cholesterol esterification	IMP
			GO:0050830	defense response to Gram-positive bacterium	IMP
			GO:0006633	fatty acid biosynthetic process	IMP
			GO:0044130	negative regulation of growth of symbiont in host	IMP
			GO:0005792	microsome	ISO
			GO:0004768	stearoyl-CoA 9-desaturase activity	ISO
Tubb6	tubulin, beta 6	67951	GO:0005737	cytoplasm	IEA
			GO:0005856	cytoskeleton	IEA
			GO:0005525	GTP binding	IEA
			GO:0006184	GTP catabolic process	IEA
			GO:0003924	GTPase activity	IEA
			GO:0005874	microtubule	IEA
			GO:0007018	microtubule-based movement	IEA
			GO:0007017	microtubule-based process	IEA
			GO:0000166	nucleotide binding	IEA
			GO:0043234	protein complex	IEA
			GO:0051258	protein polymerization	IEA
			GO:0005198	structural molecule activity	IEA
Gimap8	GTPase, IMAP family member 8	243374	GO:0005783	endoplasmic reticulum	IEA
			GO:0005794	Golgi apparatus	IEA
			GO:0005525	GTP binding	IEA
			GO:0005739	mitochondrion	IEA
			GO:0000166	nucleotide binding	IEA
			GO:0008150	biological_process	ND
Svep1	sushi, von Willebrand factor type A, EGF and pentraxin domain containing 1	64817	GO:0003682	chromatin binding	IDA
			GO:0005509	calcium ion binding	IEA
			GO:0007155	cell adhesion	IEA
			GO:0016020	membrane	IEA
			GO:0005737	cytoplasm	ISO
			GO:0005576	extracellular region	ISS
Hsd3b6	hydroxy-delta-5-steroid dehydrogenase, 3 beta- and steroid delta-isomerase 6	15497	GO:0055114	oxidation-reduction process	IEA
			GO:0016491	oxidoreductase activity	IEA
			GO:0003854	3-beta-hydroxy-delta5-steroid dehydrogenase activity	ISO
			GO:0006702	androgen biosynthetic process	ISO
			GO:0006700	C21-steroid hormone biosynthetic process	ISO
			GO:0005789	endoplasmic reticulum membrane	ISO
			GO:0005792	microsome	ISO
			GO:0005743	mitochondrial inner membrane	ISO
			GO:0005758	mitochondrial intermembrane space	ISO
			GO:0034757	negative regulation of iron ion transport	ISO
			GO:0005625	soluble fraction	ISO
			GO:0004769	steroid delta-isomerase activity	ISO
			GO:0008202	steroid metabolic process	ISO
Cdh2*	cadherin 2	12558	GO:0005912	adherens junction	IDA
			GO:0016339	calcium-dependent cell-cell adhesion	IDA
			GO:0007155	cell adhesion	IDA
			GO:0016477	cell migration	IDA
			GO:0005916	fascia adherens	IDA
			GO:0007157	heterophilic cell-cell adhesion	IDA
			GO:0007156	homophilic cell adhesion	IDA
			GO:0030027	lamellipodium	IDA
			GO:0045202	synapse	IDA
			GO:0005509	calcium ion binding	IEA
			GO:0016021	integral to membrane	IEA
			GO:0016020	membrane	IEA
			GO:0090090	negative regulation of canonical Wnt receptor signaling pathway	IGI
			GO:0043410	positive regulation of MAPKKK cascade	IGI
			GO:0051146	striated muscle cell differentiation	IGI
			GO:0048514	blood vessel morphogenesis	IMP
			GO:0005515	protein binding	IPI
			GO:0019903	protein phosphatase binding	IPI
			GO:0042153	RPTP-like protein binding	IPI
			GO:0045294	alpha-catenin binding	ISO
			GO:0008013	beta-catenin binding	ISO
			GO:0016339	calcium-dependent cell-cell adhesion	ISO
			GO:0016342	catenin complex	ISO
			GO:0005913	cell-cell adherens junction	ISO
			GO:0016337	cell-cell adhesion	ISO
			GO:0005911	cell-cell junction	ISO
			GO:0005916	fascia adherens	ISO
			GO:0045295	gamma-catenin binding	ISO
			GO:0005624	membrane fraction	ISO
			GO:0005886	plasma membrane	ISO
			GO:0051149	positive regulation of muscle cell differentiation	ISO
			GO:0043234	protein complex	ISO
			GO:0032403	protein complex binding	ISO
			GO:0051291	protein heterooligomerization	ISO
			GO:0019901	protein kinase binding	ISO
			GO:0050770	regulation of axonogenesis	ISO
			GO:0031641	regulation of myelination	ISO
			GO:0032880	regulation of protein localization	ISO
			GO:0035023	regulation of Rho protein signal transduction	ISO
			GO:0045202	synapse	ISO
			GO:0007416	synapse assembly	ISO
			GO:0044456	synapse part	ISO
Tie1*	tyrosine kinase with immunoglobulin-like and EGF-like domains 1	21846	GO:0005886	plasma membrane	IDA
			GO:0005524	ATP binding	IEA
			GO:0016301	kinase activity	IEA
			GO:0016020	membrane	IEA
			GO:0000166	nucleotide binding	IEA
			GO:0016310	phosphorylation	IEA
			GO:0004872	receptor activity	IEA
			GO:0016740	transferase activity	IEA
			GO:0001701	in utero embryonic development	IGI
			GO:0016525	negative regulation of angiogenesis	IMP
			GO:0030336	negative regulation of cell migration	IMP
			GO:0045026	plasma membrane fusion	IMP
			GO:0016021	integral to membrane	ISM
			GO:0001570	vasculogenesis	ISO
1190002H23Rik	RIKEN cDNA 1190002H23 gene	66214	GO:0005856	cytoskeleton	IEA
			GO:0005515	protein binding	IPI
			GO:0007049	cell cycle	ISO
			GO:0005737	cytoplasm	ISO
			GO:0005634	nucleus	ISO
			GO:0001934	positive regulation of protein phosphorylation	ISO
			GO:0030295	protein kinase activator activity	ISO
Fli1*	Friend leukemia integration 1	14247	GO:0005634	nucleus	IDA
			GO:0003677	DNA binding	IEA
			GO:0043565	sequence-specific DNA binding	IEA
			GO:0003700	sequence-specific DNA binding transcription factor activity	IEA
			GO:0006351	transcription, DNA-dependent	IEA
			GO:0008015	blood circulation	IMP
			GO:0009887	organ morphogenesis	IMP
			GO:0006355	regulation of transcription, DNA-dependent	IMP
			GO:0009987	cellular process	TAS
Nfix	nuclear factor I/X	18032	GO:0000122	negative regulation of transcription from RNA polymerase II promoter	IDA
			GO:0045944	positive regulation of transcription from RNA polymerase II promoter	IDA
			GO:0003677	DNA binding	IEA
			GO:0006260	DNA replication	IEA
			GO:0005622	intracellular	IEA
			GO:0005634	nucleus	IEA
			GO:0006355	regulation of transcription, DNA-dependent	IEA
			GO:0003700	sequence-specific DNA binding transcription factor activity	IEA
			GO:0006351	transcription, DNA-dependent	IEA
			GO:0005515	protein binding	IPI
			GO:0000122	negative regulation of transcription from RNA polymerase II promoter	ISO
			GO:0045944	positive regulation of transcription from RNA polymerase II promoter	ISO
Ppbp*	pro-platelet basic protein	57349	GO:0005576	extracellular region	ISO
			GO:0008150	biological_process	ND
			GO:0003674	molecular_function	ND
Tmem88	transmembrane protein 88	67020	GO:0016021	integral to membrane	IEA
			GO:0016020	membrane	IEA
			GO:0008150	biological_process	ND
			GO:0003674	molecular_function	ND
A730035I17Rik	RIKEN cDNA A730035I17 gene	100268169
Serpinb8	serine (or cysteine) peptidase inhibitor, clade B, member 8	20725	GO:0010466	negative regulation of peptidase activity	IEA
			GO:0030414	peptidase inhibitor activity	IEA
			GO:0005829	cytosol	ISO
			GO:0010951	negative regulation of endopeptidase activity	ISO
			GO:0004867	serine-type endopeptidase inhibitor activity	ISO
			GO:0005737	cytoplasm	ISS
			GO:0010951	negative regulation of endopeptidase activity	ISS
			GO:0030162	regulation of proteolysis	ISS
			GO:0004867	serine-type endopeptidase inhibitor activity	ISS
Cap2	CAP, adenylate cyclase-associated protein, 2 (yeast)	67252	GO:0003779	actin binding	IEA
			GO:0005488	binding	IEA
			GO:0000902	cell morphogenesis	IEA
			GO:0007010	cytoskeleton organization	IEA
			GO:0016020	membrane	IEA
			GO:0005886	plasma membrane	IEA
2610316D01Rik	RIKEN cDNA 2610316D01 gene	72511	GO:0008150	biological_process	ND
			GO:0005575	cellular_component	ND
			GO:0003674	molecular_function	ND
Icam2*	intercellular adhesion molecule 2	15896	GO:0071944	cell periphery	IDA
			GO:0005887	integral to plasma membrane	IDA
			GO:0005886	plasma membrane	IDA
			GO:0001931	uropod	IDA
			GO:0007155	cell adhesion	IEA
			GO:0016337	cell-cell adhesion	IEA
			GO:0016021	integral to membrane	IEA
			GO:0016020	membrane	IEA
			GO:0005515	protein binding	IPI
			GO:0005178	integrin binding	ISO
			GO:0005886	plasma membrane	ISO
Klf12	Kruppel-like factor 12	16597	GO:0003677	DNA binding	IDA
			GO:0045944	positive regulation of transcription from RNA polymerase II promoter	IDA
			GO:0006355	regulation of transcription, DNA-dependent	IDA
			GO:0003700	sequence-specific DNA binding transcription factor activity	IDA
			GO:0003677	DNA binding	ISA
			GO:0000122	negative regulation of transcription from RNA polymerase II promoter	ISA
			GO:0003700	sequence-specific DNA binding transcription factor activity	ISA
			GO:0006351	transcription, DNA-dependent	ISO
			GO:0003677	DNA binding	ISS
			GO:0005575	cellular_component	ND
Ncam2	neural cell adhesion molecule 2	17968	GO:0030424	axon	IDA
			GO:0031225	anchored to membrane	IEA
			GO:0007155	cell adhesion	IEA
			GO:0016021	integral to membrane	IEA
			GO:0016020	membrane	IEA
			GO:0005886	plasma membrane	IEA
Rasgrp2	RAS, guanyl releasing protein 2	19395	GO:0005829	cytosol	EXP
			GO:0005509	calcium ion binding	IEA
			GO:0030054	cell junction	IEA
			GO:0042995	cell projection	IEA
			GO:0005737	cytoplasm	IEA
			GO:0005085	guanyl-nucleotide exchange factor activity	IEA
			GO:0005622	intracellular	IEA
			GO:0035556	intracellular signal transduction	IEA
			GO:0016020	membrane	IEA
			GO:0046872	metal ion binding	IEA
			GO:0050790	regulation of catalytic activity	IEA
			GO:0051056	regulation of small GTPase mediated signal transduction	IEA
			GO:0007264	small GTPase mediated signal transduction	IEA
			GO:0045202	synapse	IEA
			GO:0019717	synaptosome	IEA
			GO:0005829	cytosol	ISO
			GO:0005886	plasma membrane	ISO
Wscd2	WSC domain containing 2	320916	GO:0008150	biological_process	ND
			GO:0005575	cellular_component	ND
			GO:0003674	molecular_function	ND
Enox1	ecto-NOX disulfide-thiol exchanger 1	239188	GO:0022900	electron transport chain	IEA
			GO:0005576	extracellular region	IEA
			GO:0016020	membrane	IEA
			GO:0003676	nucleic acid binding	IEA
			GO:0000166	nucleotide binding	IEA
			GO:0055114	oxidation-reduction process	IEA
			GO:0016491	oxidoreductase activity	IEA
			GO:0005886	plasma membrane	IEA
			GO:0048511	rhythmic process	IEA
			GO:0006810	transport	IEA
Synpr	synaptoporin	72003	GO:0030054	cell junction	IEA
			GO:0031410	cytoplasmic vesicle	IEA
			GO:0016021	integral to membrane	IEA
			GO:0016020	membrane	IEA
			GO:0045202	synapse	IEA
			GO:0008021	synaptic vesicle	IEA
			GO:0019717	synaptosome	IEA
			GO:0006810	transport	IEA
			GO:0005215	transporter activity	IEA
			GO:0030285	integral to synaptic vesicle membrane	TAS
Ms4a4d	membrane-spanning 4-domains, subfamily A, member 4D	66607	GO:0016021	integral to membrane	IEA
			GO:0016020	membrane	IEA
			GO:0004872	receptor activity	IEA
			GO:0007165	signal transduction	IEA
Pcdh19	protocadherin 19	279653	GO:0005509	calcium ion binding	IEA
			GO:0007155	cell adhesion	IEA
			GO:0007156	homophilic cell adhesion	IEA
			GO:0016021	integral to membrane	IEA
			GO:0016020	membrane	IEA
			GO:0005886	plasma membrane	IEA
Casq1	calsequestrin 1	12372	GO:0005739	mitochondrion	IDA
			GO:0010880	regulation of release of sequestered calcium ion into cytosol by sarcoplasmic reticulum	IDA
			GO:0016529	sarcoplasmic reticulum	IDA
			GO:0033018	sarcoplasmic reticulum lumen	IDA
			GO:0005509	calcium ion binding	IEA
			GO:0007029	endoplasmic reticulum organization	IMP
			GO:0010880	regulation of release of sequestered calcium ion into cytosol by sarcoplasmic reticulum	IMP
			GO:0014809	regulation of skeletal muscle contraction by regulation of release of sequestered calcium ion	IMP
			GO:0009408	response to heat	IMP
			GO:0005737	cytoplasm	ISO
			GO:0005794	Golgi apparatus	ISO
			GO:0031674	I band	ISO
			GO:0005792	microsome	ISO
			GO:0030016	myofibril	ISO
			GO:0051282	regulation of sequestering of calcium ion	ISO
			GO:0042383	sarcolemma	ISO
			GO:0030315	T-tubule	ISO
			GO:0014802	terminal cisterna	ISO
			GO:0014804	terminal cisterna lumen	ISO
			GO:0006937	regulation of muscle contraction	TAS
			GO:0016529	sarcoplasmic reticulum	TAS
Meg3	maternally expressed 3	17263	GO:0008340	determination of adult lifespan	IMP
			GO:0001701	in utero embryonic development	IMP
			GO:0001889	liver development	IMP
			GO:0048286	lung alveolus development	IMP
			GO:0035264	multicellular organism growth	IMP
			GO:0009791	post-embryonic development	IMP
			GO:0005737	cytoplasm	ISO
			GO:0032274	gonadotropin secretion	ISO
			GO:0008285	negative regulation of cell proliferation	ISO
			GO:2000279	negative regulation of DNA biosynthetic process	ISO
			GO:0045892	negative regulation of transcription, DNA-dependent	ISO
			GO:0005634	nucleus	ISO
			GO:0045893	positive regulation of transcription, DNA-dependent	ISO
			GO:0034337	RNA folding	ISO
			GO:0003713	transcription coactivator activity	ISO
Aff2	AF4/FMR2 family, member 2	14266	GO:0002151	G-quadruplex RNA binding	IDA
			GO:0016607	nuclear speck	IDA
			GO:0043484	regulation of RNA splicing	IDA
			GO:0006397	mRNA processing	IEA
			GO:0005634	nucleus	IEA
			GO:0003723	RNA binding	IEA
			GO:0008380	RNA splicing	IEA
			GO:0007611	learning or memory	IMP
			GO:0016607	nuclear speck	ISO
			GO:0043484	regulation of RNA splicing	ISO
Plac1	placental specific protein 1	56096	GO:0005576	extracellular region	IEA
			GO:0007275	multicellular organismal development	IEA
			GO:0003674	molecular_function	ND
Adamts4	a disintegrin-like and metallopeptidase (reprolysin type) with thrombospondin type 1 motif, 4	240913	GO:0008237	metallopeptidase activity	IDA
			GO:0006508	proteolysis	IDA
			GO:0031012	extracellular matrix	IEA
			GO:0005576	extracellular region	IEA
			GO:0016787	hydrolase activity	IEA
			GO:0008152	metabolic process	IEA
			GO:0046872	metal ion binding	IEA
			GO:0004222	metalloendopeptidase activity	IEA
			GO:0008233	peptidase activity	IEA
			GO:0005578	proteinaceous extracellular matrix	IEA
			GO:0008270	zinc ion binding	IEA
			GO:0005615	extracellular space	ISO
			GO:0008152	metabolic process	ISO
			GO:0008237	metallopeptidase activity	ISO
			GO:0002020	protease binding	ISO
Abcg2	ATP-binding cassette, sub-family G (WHITE), member 2	26357	GO:0005524	ATP binding	IEA
			GO:0006200	ATP catabolic process	IEA
			GO:0016887	ATPase activity	IEA
			GO:0016021	integral to membrane	IEA
			GO:0016020	membrane	IEA
			GO:0008152	metabolic process	IEA
			GO:0017111	nucleoside-triphosphatase activity	IEA
			GO:0000166	nucleotide binding	IEA
			GO:0005886	plasma membrane	IEA
			GO:0006810	transport	IEA
			GO:0016324	apical plasma membrane	ISO
			GO:0046618	drug export	ISO
			GO:0006855	drug transmembrane transport	ISO
			GO:0015238	drug transmembrane transporter activity	ISO
			GO:0015893	drug transport	ISO
			GO:0060136	embryonic process involved in female pregnancy	ISO
			GO:0005624	membrane fraction	ISO
			GO:0005634	nucleus	ISO
			GO:0046983	protein dimerization activity	ISO
			GO:0042803	protein homodimerization activity	ISO
			GO:0046415	urate metabolic process	ISO
Rnf125	ring finger protein 125	67664	GO:0005622	intracellular	IEA
			GO:0016874	ligase activity	IEA
			GO:0008152	metabolic process	IEA
			GO:0046872	metal ion binding	IEA
			GO:0008270	zinc ion binding	IEA
Cxcr4*	chemokine (C-X-C motif) receptor 4	12767	GO:0009897	external side of plasma membrane	IDA
			GO:0030426	growth cone	IDA
			GO:0001764	neuron migration	IDA
			GO:0016494	C-X-C chemokine receptor activity	IEA
			GO:0004950	chemokine receptor activity	IEA
			GO:0004930	G-protein coupled receptor activity	IEA
			GO:0007186	G-protein coupled receptor protein signaling pathway	IEA
			GO:0016021	integral to membrane	IEA
			GO:0016020	membrane	IEA
			GO:0004872	receptor activity	IEA
			GO:0004871	signal transducer activity	IEA
			GO:0007165	signal transduction	IEA
			GO:0030334	regulation of cell migration	IGI
			GO:0001667	ameboidal cell migration	IMP
			GO:0007420	brain development	IMP
			GO:0007281	germ cell development	IMP
			GO:0008354	germ cell migration	IMP
			GO:0008045	motor axon guidance	IMP
			GO:0001569	patterning of blood vessels	IMP
			GO:0030334	regulation of cell migration	IMP
			GO:0042098	T cell proliferation	IMP
			GO:0005515	protein binding	IPI
			GO:0003779	actin binding	ISO
			GO:0060048	cardiac muscle contraction	ISO
			GO:0031252	cell leading edge	ISO
			GO:0016477	cell migration	ISO
			GO:0009986	cell surface	ISO
			GO:0016023	cytoplasmic membrane-bounded vesicle	ISO
			GO:0031410	cytoplasmic vesicle	ISO
			GO:0005768	endosome	ISO
			GO:0002064	epithelial cell development	ISO
			GO:0007186	G-protein coupled receptor protein signaling pathway	ISO
			GO:0019059	initiation of viral infection	ISO
			GO:0032027	myosin light chain binding	ISO
			GO:0001764	neuron migration	ISO
			GO:0005886	plasma membrane	ISO
			GO:0051924	regulation of calcium ion transport	ISO
			GO:0050920	regulation of chemotaxis	ISO
			GO:0043067	regulation of programmed cell death	ISO
			GO:0022029	telencephalon cell migration	ISO
			GO:0043130	ubiquitin binding	ISO
			GO:0031625	ubiquitin protein ligase binding	ISO
			GO:0007399	nervous system development	TAS
			GO:0009887	organ morphogenesis	TAS
Klhl6	kelch-like 6 (Drosophila)	239743	GO:0050853	B cell receptor signaling pathway	IMP
			GO:0002467	germinal center formation	IMP
			GO:0005575	cellular_component	ND
			GO:0003674	molecular_function	ND
Entpd1	ectonucleoside triphosphate diphosphohydrolase 1	12495	GO:0006200	ATP catabolic process	IDA
			GO:0005605	basal lamina	IDA
			GO:0007186	G-protein coupled receptor protein signaling pathway	IDA
			GO:0017110	nucleoside-diphosphatase activity	IDA
			GO:0017111	nucleoside-triphosphatase activity	IDA
			GO:0030168	platelet activation	IDA
			GO:0009181	purine ribonucleoside diphosphate catabolic process	IDA
			GO:0005524	ATP binding	IEA
			GO:0016787	hydrolase activity	IEA
			GO:0016021	integral to membrane	IEA
			GO:0016020	membrane	IEA
			GO:0008152	metabolic process	IEA
			GO:0000166	nucleotide binding	IEA
Fam124b	family with sequence similarity 124, member B	241128	GO:0008150	biological_process	ND
			GO:0005575	cellular_component	ND
			GO:0003674	molecular_function	ND
Gpx3	glutathione peroxidase 3	14778	GO:0004602	glutathione peroxidase activity	IDA
			GO:0042744	hydrogen peroxide catabolic process	IDA
			GO:0005576	extracellular region	IEA
			GO:0055114	oxidation-reduction process	IEA
			GO:0016491	oxidoreductase activity	IEA
			GO:0004601	peroxidase activity	IEA
			GO:0006979	response to oxidative stress	IEA
			GO:0005615	extracellular space	ISO
			GO:0043295	glutathione binding	ISO
			GO:0006749	glutathione metabolic process	ISO
			GO:0004602	glutathione peroxidase activity	ISO
			GO:0042744	hydrogen peroxide catabolic process	ISO
			GO:0051289	protein homotetramerization	ISO
			GO:0008430	selenium binding	ISO
			GO:0005625	soluble fraction	ISO
Cacna1c	calcium channel, voltage-dependent, L type, alpha 1C subunit	12288	GO:0005886	plasma membrane	EXP
			GO:0006816	calcium ion transport	IDA
			GO:0002095	caveolar macromolecular signaling complex	IDA
			GO:0043198	dendritic shaft	IDA
			GO:0030252	growth hormone secretion	IDA
			GO:0005624	membrane fraction	IDA
			GO:0043025	neuronal cell body	IDA
			GO:0005886	plasma membrane	IDA
			GO:0005245	voltage-gated calcium channel activity	IDA
			GO:0005262	calcium channel activity	IEA
			GO:0070588	calcium ion transmembrane transport	IEA
			GO:0005216	ion channel activity	IEA
			GO:0006811	ion transport	IEA
			GO:0016020	membrane	IEA
			GO:0034765	regulation of ion transmembrane transport	IEA
			GO:0055085	transmembrane transport	IEA
			GO:0006810	transport	IEA
			GO:0005244	voltage-gated ion channel activity	IEA
			GO:0007628	adult walking behavior	IGI
			GO:0006816	calcium ion transport	IMP
			GO:0017156	calcium ion-dependent exocytosis	IMP
			GO:0006874	cellular calcium ion homeostasis	IMP
			GO:0042593	glucose homeostasis	IMP
			GO:0030073	insulin secretion	IMP
			GO:0008217	regulation of blood pressure	IMP
			GO:0046620	regulation of organ growth	IMP
			GO:0019229	regulation of vasoconstriction	IMP
			GO:0006939	smooth muscle contraction	IMP
			GO:0060083	smooth muscle contraction involved in micturition	IMP
			GO:0007268	synaptic transmission	IMP
			GO:0008542	visual learning	IMP
			GO:0005245	voltage-gated calcium channel activity	IMP
			GO:0005515	protein binding	IPI
			GO:0070588	calcium ion transmembrane transport	ISO
			GO:0006816	calcium ion transport	ISO
			GO:0005516	calmodulin binding	ISO
			GO:0005737	cytoplasm	ISO
			GO:0030425	dendrite	ISO
			GO:0007204	elevation of cytosolic calcium ion concentration	ISO
			GO:0016021	integral to membrane	ISO
			GO:0005624	membrane fraction	ISO
			GO:0043025	neuronal cell body	ISO
			GO:0005634	nucleus	ISO
			GO:0005886	plasma membrane	ISO
			GO:0014069	postsynaptic density	ISO
			GO:0042734	presynaptic membrane	ISO
			GO:0019904	protein domain specific binding	ISO
			GO:0051721	protein phosphatase 2A binding	ISO
			GO:0051925	regulation of calcium ion transport via voltage-gated calcium channel activity	ISO
			GO:0042383	sarcolemma	ISO
			GO:0030315	T-tubule	ISO
			GO:0005245	voltage-gated calcium channel activity	ISO
			GO:0005891	voltage-gated calcium channel complex	ISO
			GO:0030018	Z disc	ISO
			GO:0070588	calcium ion transmembrane transport	TAS
			GO:0051925	regulation of calcium ion transport via voltage-gated calcium channel activity	TAS
			GO:0030315	T-tubule	TAS
			GO:0005245	voltage-gated calcium channel activity	TAS
			GO:0005891	voltage-gated calcium channel complex	TAS
Ablim3*	actin binding LIM protein family, member 3	319713	GO:0003779	actin binding	IEA
			GO:0005737	cytoplasm	IEA
			GO:0007010	cytoskeleton organization	IEA
			GO:0046872	metal ion binding	IEA
			GO:0008270	zinc ion binding	IEA
			GO:0045944	positive regulation of transcription from RNA polymerase II promoter	IMP
Adamts3	a disintegrin-like and metallopeptidase (reprolysin type) with thrombospondin type 1 motif, 3	330119	GO:0016787	hydrolase activity	IEA
			GO:0046872	metal ion binding	IEA
			GO:0008237	metallopeptidase activity	IEA
			GO:0008233	peptidase activity	IGI
			GO:0051605	protein maturation by peptide bond cleavage	IGI
			GO:0005575	cellular_component	ND
Ace2	angiotensin I converting enzyme (peptidyl-dipeptidase A) 2	70008	GO:0016787	hydrolase activity	IEA
			GO:0016021	integral to membrane	IEA
			GO:0016020	membrane	IEA
			GO:0008152	metabolic process	IEA
			GO:0046872	metal ion binding	IEA
			GO:0008237	metallopeptidase activity	IEA
			GO:0008233	peptidase activity	IEA
			GO:0008241	peptidyl-dipeptidase activity	IEA
			GO:0005886	plasma membrane	IEA
			GO:0003051	angiotensin-mediated drinking behavior	ISO
			GO:0004180	carboxypeptidase activity	ISO
			GO:0009986	cell surface	ISO
			GO:0005576	extracellular region	ISO
			GO:0005615	extracellular space	ISO
			GO:0001948	glycoprotein binding	ISO
			GO:0005624	membrane fraction	ISO
			GO:0042277	peptide binding	ISO
			GO:0017046	peptide hormone binding	ISO
			GO:0006508	proteolysis	ISO
			GO:0032800	receptor biosynthetic process	ISO
			GO:0003081	regulation of systemic arterial blood pressure by renin-angiotensin	ISO
			GO:0007165	signal transduction	ISO
			GO:0001618	viral receptor activity	ISO
			GO:0046813	virion attachment, binding of host cell surface receptor	ISO
			GO:0004180	carboxypeptidase activity	TAS
Wipf1*	WAS/WASL interacting protein family, member 1	215280	GO:0015629	actin cytoskeleton	IDA
			GO:0030048	actin filament-based movement	IDA
			GO:0003779	actin binding	IEA
			GO:0005737	cytoplasm	IEA
			GO:0031410	cytoplasmic vesicle	IEA
			GO:0005856	cytoskeleton	IEA
			GO:0030036	actin cytoskeleton organization	ISO
			GO:0005884	actin filament	ISO
			GO:0046827	positive regulation of protein export from nucleus	ISO
Gng11	guanine nucleotide binding protein (G protein), gamma 11	66066	GO:0007186	G-protein coupled receptor protein signaling pathway	IEA
			GO:0005834	heterotrimeric G-protein complex	IEA
			GO:0016020	membrane	IEA
			GO:0005886	plasma membrane	IEA
			GO:0004871	signal transducer activity	IEA
			GO:0007165	signal transduction	IEA
			GO:0071377	cellular response to glucagon stimulus	ISO
Fndc3c1	fibronectin type III domain containing 3C1	333564	GO:0016021	integral to membrane	IEA
			GO:0016020	membrane	IEA
			GO:0008150	biological_process	ND
			GO:0003674	molecular_function	ND
Adrb3*	adrenergic receptor, beta 3	11556	GO:0007189	activation of adenylate cyclase activity by G-protein signaling pathway	IDA
			GO:0031699	beta-3 adrenergic receptor binding	IDA
			GO:0005624	membrane fraction	IDA
			GO:0002025	vasodilation by norepinephrine-epinephrine involved in regulation of systemic arterial blood pressure	IDA
			GO:0004935	adrenergic receptor activity	IEA
			GO:0071875	adrenergic receptor signaling pathway	IEA
			GO:0004930	G-protein coupled receptor activity	IEA
			GO:0007186	G-protein coupled receptor protein signaling pathway	IEA
			GO:0016021	integral to membrane	IEA
			GO:0016020	membrane	IEA
			GO:0004872	receptor activity	IEA
			GO:0004871	signal transducer activity	IEA
			GO:0007165	signal transduction	IEA
			GO:0050873	brown fat cell differentiation	IGI
			GO:0002024	diet induced thermogenesis	IGI
			GO:0031649	heat generation	IGI
			GO:0040015	negative regulation of multicellular organism growth	IGI
			GO:0009409	response to cold	IGI
			GO:0007190	activation of adenylate cyclase activity	ISO
			GO:0007189	activation of adenylate cyclase activity by G-protein signaling pathway	ISO
			GO:0071875	adrenergic receptor signaling pathway	ISO
			GO:0004939	beta-adrenergic receptor activity	ISO
			GO:0015052	beta3-adrenergic receptor activity	ISO
			GO:0042755	eating behavior	ISO
			GO:0051379	epinephrine binding	ISO
			GO:0051380	norepinephrine binding	ISO
			GO:0005634	nucleus	ISO
			GO:0005886	plasma membrane	ISO
			GO:0043410	positive regulation of MAPKKK cascade	ISO
			GO:0042803	protein homodimerization activity	ISO
			GO:0043235	receptor complex	ISO
Plek	pleckstrin	56193	GO:0035556	intracellular signal transduction	IEA
			GO:0070527	platelet aggregation	IMP
			GO:0030836	positive regulation of actin filament depolymerization	IMP
			GO:0033625	positive regulation of integrin activation	IMP
			GO:0010572	positive regulation of platelet activation	IMP
			GO:0070528	protein kinase C signaling cascade	IMP
			GO:0070560	protein secretion by platelet	IMP
			GO:0070493	thrombin receptor signaling pathway	IMP
			GO:0006904	vesicle docking involved in exocytosis	IMP
			GO:0031532	actin cytoskeleton reorganization	ISO
			GO:0030030	cell projection organization	ISO
			GO:0030866	cortical actin cytoskeleton organization	ISO
			GO:0005737	cytoplasm	ISO
			GO:0005829	cytosol	ISO
			GO:0005576	extracellular region	ISO
			GO:0030845	inhibition of phospholipase C activity involved in G-protein coupled receptor signaling pathway	ISO
			GO:0007229	integrin-mediated signaling pathway	ISO
			GO:0005624	membrane fraction	ISO
			GO:0045744	negative regulation of G-protein coupled receptor protein signaling pathway	ISO
			GO:0010920	negative regulation of inositol phosphate biosynthetic process	ISO
			GO:0046488	phosphatidylinositol metabolic process	ISO
			GO:0043325	phosphatidylinositol-3,4-bisphosphate binding	ISO
			GO:0032233	positive regulation of actin filament bundle assembly	ISO
			GO:0030836	positive regulation of actin filament depolymerization	ISO
			GO:0010925	positive regulation of inositol-polyphosphate 5-phosphatase activity	ISO
			GO:0042803	protein homodimerization activity	ISO
			GO:0005080	protein kinase C binding	ISO
			GO:0060305	regulation of cell diameter	ISO
			GO:0032587	ruffle membrane	ISO
			GO:0031529	ruffle organization	ISO
			GO:0005625	soluble fraction	ISO
			GO:0070493	thrombin receptor signaling pathway	ISO
Hspa12b	heat shock protein 12B	72630	GO:0005524	ATP binding	IEA
			GO:0000166	nucleotide binding	IEA
			GO:0008150	biological_process	ND
			GO:0005575	cellular_component	ND
Nrk	Nik related kinase	27206	GO:0007256	activation of JNKK activity	IDA
			GO:0004672	protein kinase activity	IDA
			GO:0005524	ATP binding	IEA
			GO:0016301	kinase activity	IEA
			GO:0000166	nucleotide binding	IEA
			GO:0016310	phosphorylation	IEA
			GO:0050790	regulation of catalytic activity	IEA
			GO:0004672	protein kinase activity	ISA
[truncated: 2,421 more rows]
