# Supplementary material for: Transcriptome analysis of embryonic mammary cells reveals insights into mammary lineage establishment
Source: Breast Cancer Res. 2011 Aug 11;13(4):R79. doi: 10.1186/bcr2928 (PMC3236343; doi:10.1186/bcr2928)
Supplement: Additional file 8 — Lists of candidate mammary lineage promoting/enforcing factors. Table A contains genes expressed by both the mammary mesenchyme and the mature mammary stroma in a previously published dataset [13]. These genes are candidates for promoting mammary differentiation or enforcing mammary lineage commitment. Table B contains genes expressed by human mammary stromal cells in a previously published dataset [55] which were also found expressed by the mammary mesenchymal cell populations in the current study. [file bcr2928-S8.XLS]

## Sheet: A. Mouse stromal cells and MM
A. Common genes expressed by stromal cells and mammary mesenchyme cells (candidate mammary lineage promoting/enforcing factors)
			Gene Ontology (GO)
Mouse Gene Symbol	Name	Entrez Gene ID	ID	Term	Code
Col3a1	collagen, type III, alpha 1	12825	GO:0071230	cellular response to amino acid stimulus	IDA
			GO:0005581	collagen	IDA
			GO:0005586	collagen type III	IDA
			GO:0031012	extracellular matrix	IDA
			GO:0005576	extracellular region	IEA
			GO:0005578	proteinaceous extracellular matrix	IEA
			GO:0001568	blood vessel development	IMP
			GO:0030199	collagen fibril organization	IMP
			GO:0048565	digestive tract development	IMP
			GO:0046332	SMAD binding	IPI
			GO:0007160	cell-matrix adhesion	ISO
			GO:0032964	collagen biosynthetic process	ISO
			GO:0030199	collagen fibril organization	ISO
			GO:0005586	collagen type III	ISO
			GO:0031012	extracellular matrix	ISO
			GO:0005201	extracellular matrix structural constituent	ISO
			GO:0005615	extracellular space	ISO
			GO:0043206	fibril organization	ISO
			GO:0007507	heart development	ISO
			GO:0005178	integrin binding	ISO
			GO:0007229	integrin-mediated signaling pathway	ISO
			GO:0050777	negative regulation of immune response	ISO
			GO:0018149	peptide cross-linking	ISO
			GO:0048407	platelet-derived growth factor binding	ISO
			GO:0034097	response to cytokine stimulus	ISO
			GO:0009314	response to radiation	ISO
			GO:0043588	skin development	ISO
			GO:0007179	transforming growth factor beta receptor signaling pathway	ISO
			GO:0042060	wound healing	ISO
Ogn	osteoglycin	18295	GO:0005576	extracellular region	IEA
			GO:0008083	growth factor activity	IEA
			GO:0005578	proteinaceous extracellular matrix	IEA
			GO:0005615	extracellular space	ISO
Emilin2	elastin microfibril interfacer 2	246707	GO:0007155	cell adhesion	IEA
			GO:0005581	collagen	IEA
			GO:0005578	proteinaceous extracellular matrix	IEA
			GO:0005576	extracellular region	ISO
Gsn	gelsolin	227753	GO:0030027	lamellipodium	IDA
			GO:0051693	actin filament capping	IEA
			GO:0030030	cell projection organization	IEA
			GO:0005737	cytoplasm	IEA
			GO:0005856	cytoskeleton	IEA
			GO:0016192	vesicle-mediated transport	IMP
			GO:0003779	actin binding	ISO
			GO:0015629	actin cytoskeleton	ISO
			GO:0030041	actin filament polymerization	ISO
			GO:0051014	actin filament severing	ISO
			GO:0008154	actin polymerization or depolymerization	ISO
			GO:0006915	apoptosis	ISO
			GO:0071276	cellular response to cadmium ion	ISO
			GO:0060271	cilium morphogenesis	ISO
			GO:0005829	cytosol	ISO
			GO:0005576	extracellular region	ISO
			GO:0005615	extracellular space	ISO
			GO:0048471	perinuclear region of cytoplasm	ISO
			GO:0048015	phosphatidylinositol-mediated signaling	ISO
			GO:0043234	protein complex	ISO
			GO:0030155	regulation of cell adhesion	ISO
			GO:0001726	ruffle	ISO
Col1a2	collagen, type I, alpha 2	12843	GO:0071230	cellular response to amino acid stimulus	IDA
			GO:0005581	collagen	IDA
			GO:0005584	collagen type I	IDA
			GO:0070208	protein heterotrimerization	IDA
			GO:0005201	extracellular matrix structural constituent	IEA
			GO:0005578	proteinaceous extracellular matrix	IEA
			GO:0005515	protein binding	IPI
			GO:0046332	SMAD binding	IPI
			GO:0001568	blood vessel development	ISO
			GO:0030199	collagen fibril organization	ISO
			GO:0005584	collagen type I	ISO
			GO:0005576	extracellular region	ISO
			GO:0005615	extracellular space	ISO
			GO:0042802	identical protein binding	ISO
			GO:0005886	plasma membrane	ISO
			GO:0048407	platelet-derived growth factor binding	ISO
			GO:0030674	protein binding, bridging	ISO
			GO:0008217	regulation of blood pressure	ISO
			GO:0007266	Rho protein signal transduction	ISO
			GO:0001501	skeletal system development	ISO
			GO:0043589	skin morphogenesis	ISO
			GO:0007179	transforming growth factor beta receptor signaling pathway	ISO
Osr2	odd-skipped related 2 (Drosophila)	107587	GO:0005634	nucleus	IDA
			GO:0043565	sequence-specific DNA binding	IDA
			GO:0005622	intracellular	IEA
			GO:0046872	metal ion binding	IEA
			GO:0003676	nucleic acid binding	IEA
			GO:0008270	zinc ion binding	IEA
			GO:0030154	cell differentiation	IGI
			GO:0002062	chondrocyte differentiation	IGI
			GO:0042733	embryonic digit morphogenesis	IGI
			GO:0035115	embryonic forelimb morphogenesis	IGI
			GO:0035116	embryonic hindlimb morphogenesis	IGI
			GO:0046591	embryonic leg joint morphogenesis	IGI
			GO:0072498	embryonic skeletal joint development	IGI
			GO:0000122	negative regulation of transcription from RNA polymerase II promoter	IGI
			GO:0030501	positive regulation of bone mineralization	IGI
			GO:0045944	positive regulation of transcription from RNA polymerase II promoter	IGI
			GO:0060349	bone morphogenesis	IMP
			GO:0060272	embryonic skeletal joint morphogenesis	IMP
			GO:0048704	embryonic skeletal system morphogenesis	IMP
			GO:0061029	eyelid development in camera-type eye	IMP
			GO:0060322	head development	IMP
			GO:0042474	middle ear morphogenesis	IMP
			GO:0042476	odontogenesis	IMP
			GO:0033687	osteoblast proliferation	IMP
			GO:0060021	palate development	IMP
			GO:0008284	positive regulation of cell proliferation	IMP
			GO:0050679	positive regulation of epithelial cell proliferation	IMP
			GO:0010628	positive regulation of gene expression	IMP
Mfap4	microfibrillar-associated protein 4	76293	GO:0007155	cell adhesion	IEA
			GO:0005576	extracellular region	IEA
			GO:0005578	proteinaceous extracellular matrix	IEA
			GO:0005102	receptor binding	IEA
			GO:0007165	signal transduction	IEA
Fbn1	fibrillin 1	14118	GO:0005515	protein binding	IPI
			GO:0005604	basement membrane	ISO
			GO:0005509	calcium ion binding	ISO
			GO:0031012	extracellular matrix	ISO
			GO:0005201	extracellular matrix structural constituent	ISO
			GO:0005576	extracellular region	ISO
			GO:0005615	extracellular space	ISO
			GO:0007507	heart development	ISO
			GO:0001822	kidney development	ISO
			GO:0001527	microfibril	ISO
			GO:0005578	proteinaceous extracellular matrix	ISO
			GO:0001501	skeletal system development	ISO
			GO:0001527	microfibril	TAS
Xpnpep2	X-prolyl aminopeptidase (aminopeptidase P) 2, membrane-bound	170745	GO:0004177	aminopeptidase activity	IEA
			GO:0016787	hydrolase activity	IEA
			GO:0008152	metabolic process	IEA
			GO:0046872	metal ion binding	IEA
			GO:0005575	cellular_component	ND
Cd248	CD248 antigen, endosialin	70445	GO:0005737	cytoplasm	IDA
			GO:0005488	binding	IEA
			GO:0005509	calcium ion binding	IEA
			GO:0016021	integral to membrane	IEA
			GO:0016020	membrane	IEA
			GO:0005529	sugar binding	IEA
			GO:0005886	plasma membrane	ISO
			GO:0008150	biological_process	ND
Olfml1	olfactomedin-like 1	244198	GO:0008150	biological_process	ND
			GO:0005575	cellular_component	ND
			GO:0003674	molecular_function	ND
Lox	lysyl oxidase	16948	GO:0005581	collagen	IDA
			GO:0004720	protein-lysine 6-oxidase activity	IDA
			GO:0005578	proteinaceous extracellular matrix	IDA
			GO:0005576	extracellular region	IEA
			GO:0046872	metal ion binding	IEA
			GO:0055114	oxidation-reduction process	IEA
			GO:0016491	oxidoreductase activity	IEA
			GO:0016641	oxidoreductase activity, acting on the CH-NH2 group of donors, oxygen as acceptor	IEA
			GO:0001568	blood vessel development	IMP
			GO:0030199	collagen fibril organization	IMP
			GO:0048251	elastic fiber assembly	IMP
			GO:0030324	lung development	IMP
			GO:0005515	protein binding	IPI
			GO:0030199	collagen fibril organization	ISO
			GO:0005507	copper ion binding	ISO
			GO:0048251	elastic fiber assembly	ISO
			GO:0005634	nucleus	ISO
			GO:0004720	protein-lysine 6-oxidase activity	ISO
			GO:0005578	proteinaceous extracellular matrix	ISO
			GO:0009725	response to hormone stimulus	ISO
			GO:0048545	response to steroid hormone stimulus	ISO
			GO:0042060	wound healing	ISO
Tgfbi	transforming growth factor, beta induced	21810	GO:0007155	cell adhesion	IDA
			GO:0050840	extracellular matrix binding	IDA
			GO:0030198	extracellular matrix organization	IDA
			GO:0005615	extracellular space	IDA
			GO:0005578	proteinaceous extracellular matrix	IDA
			GO:0005576	extracellular region	IEA
Gpc3	glypican 3	14734	GO:0005764	lysosome	IDA
			GO:0005886	plasma membrane	IDA
			GO:0045807	positive regulation of endocytosis	IDA
			GO:0046326	positive regulation of glucose import	IDA
			GO:0045732	positive regulation of protein catabolic process	IDA
			GO:0031225	anchored to membrane	IEA
			GO:0005576	extracellular region	IEA
			GO:0043395	heparan sulfate proteoglycan binding	IEA
			GO:0016020	membrane	IEA
			GO:0010466	negative regulation of peptidase activity	IEA
			GO:0030414	peptidase inhibitor activity	IEA
			GO:0005578	proteinaceous extracellular matrix	IEA
			GO:0009948	anterior/posterior axis specification	IGI
			GO:0001658	branching involved in ureteric bud morphogenesis	IGI
			GO:0035116	embryonic hindlimb morphogenesis	IGI
			GO:0008285	negative regulation of cell proliferation	IGI
			GO:0045879	negative regulation of smoothened signaling pathway	IGI
			GO:0040008	regulation of growth	IGI
			GO:0046658	anchored to plasma membrane	IMP
			GO:0010171	body morphogenesis	IMP
			GO:0030282	bone mineralization	IMP
			GO:0072111	cell proliferation involved in kidney development	IMP
			GO:0072203	cell proliferation involved in metanephros development	IMP
			GO:0060976	coronary vasculature development	IMP
			GO:0001822	kidney development	IMP
			GO:0030324	lung development	IMP
			GO:0072180	mesonephric duct morphogenesis	IMP
			GO:0090090	negative regulation of canonical Wnt receptor signaling pathway	IMP
			GO:0050680	negative regulation of epithelial cell proliferation	IMP
			GO:0045926	negative regulation of growth	IMP
			GO:0045879	negative regulation of smoothened signaling pathway	IMP
			GO:0009887	organ morphogenesis	IMP
			GO:0030316	osteoclast differentiation	IMP
			GO:0030513	positive regulation of BMP signaling pathway	IMP
			GO:0045880	positive regulation of smoothened signaling pathway	IMP
			GO:2000096	positive regulation of Wnt receptor signaling pathway, planar cell polarity pathway	IMP
			GO:0040008	regulation of growth	IMP
			GO:0005515	protein binding	IPI
			GO:0090090	negative regulation of canonical Wnt receptor signaling pathway	ISO
			GO:0010466	negative regulation of peptidase activity	ISO
			GO:0060422	peptidyl-dipeptidase inhibitor activity	ISO
			GO:2000096	positive regulation of Wnt receptor signaling pathway, planar cell polarity pathway	ISO
			GO:0005887	integral to plasma membrane	ISS
Adamts2	a disintegrin-like and metallopeptidase (reprolysin type) with thrombospondin type 1 motif, 2	216725	GO:0031012	extracellular matrix	IDA
			GO:0008233	peptidase activity	IDA
			GO:0030574	collagen catabolic process	IEA
			GO:0005576	extracellular region	IEA
			GO:0016787	hydrolase activity	IEA
			GO:0007229	integrin-mediated signaling pathway	IEA
			GO:0046872	metal ion binding	IEA
			GO:0004222	metalloendopeptidase activity	IEA
			GO:0008237	metallopeptidase activity	IEA
			GO:0005578	proteinaceous extracellular matrix	IEA
			GO:0006508	proteolysis	IEA
			GO:0008270	zinc ion binding	IEA
			GO:0030199	collagen fibril organization	IMP
			GO:0030324	lung development	IMP
			GO:0051605	protein maturation by peptide bond cleavage	IMP
			GO:0043588	skin development	IMP
			GO:0007283	spermatogenesis	IMP
Ptgis	prostaglandin I2 (prostacyclin) synthase	19223	GO:0009055	electron carrier activity	IEA
			GO:0005783	endoplasmic reticulum	IEA
			GO:0006633	fatty acid biosynthetic process	IEA
			GO:0020037	heme binding	IEA
			GO:0016021	integral to membrane	IEA
			GO:0005506	iron ion binding	IEA
			GO:0016853	isomerase activity	IEA
			GO:0008610	lipid biosynthetic process	IEA
			GO:0016020	membrane	IEA
			GO:0046872	metal ion binding	IEA
			GO:0004497	monooxygenase activity	IEA
			GO:0016705	oxidoreductase activity, acting on paired donors, with incorporation or reduction of molecular oxygen	IEA
			GO:0001516	prostaglandin biosynthetic process	IEA
			GO:0005788	endoplasmic reticulum lumen	ISO
			GO:0005615	extracellular space	ISO
			GO:0008152	metabolic process	ISO
			GO:0008116	prostaglandin-I synthase activity	ISO
Lrrc17	leucine rich repeat containing 17	74511	GO:0048539	bone marrow development	IDA
			GO:0005615	extracellular space	IDA
			GO:0045671	negative regulation of osteoclast differentiation	IDA
			GO:0005576	extracellular region	IEA
			GO:0001503	ossification	IEA
			GO:0003674	molecular_function	ND
Lsp1	lymphocyte specific 1	16985	GO:0016020	membrane	IEA
			GO:0004871	signal transducer activity	IEA
			GO:0007165	signal transduction	IEA
			GO:0006935	chemotaxis	IMP
			GO:0006952	defense response	IMP
			GO:0005794	Golgi apparatus	ISO
			GO:0005886	plasma membrane	ISO
			GO:0003779	actin binding	TAS
			GO:0006915	apoptosis	TAS
			GO:0007010	cytoskeleton organization	TAS
Itm2a	integral membrane protein 2A	16431	GO:0016021	integral to membrane	IEA
			GO:0016020	membrane	IEA
Col15a1	collagen, type XV, alpha 1	12819	GO:0005604	basement membrane	IDA
			GO:0005488	binding	IEA
			GO:0007155	cell adhesion	IEA
			GO:0005581	collagen	IEA
			GO:0031012	extracellular matrix	IEA
			GO:0005576	extracellular region	IEA
			GO:0005578	proteinaceous extracellular matrix	IEA
			GO:0005198	structural molecule activity	IEA
			GO:0005615	extracellular space	ISO
6330406I15Rik	RIKEN cDNA 6330406I15 gene	70717	GO:0008150	biological_process	ND
			GO:0005575	cellular_component	ND
			GO:0003674	molecular_function	ND
Fap	fibroblast activation protein	14089	GO:0008233	peptidase activity	IDA
			GO:0030054	cell junction	IEA
			GO:0042995	cell projection	IEA
			GO:0016787	hydrolase activity	IEA
			GO:0016021	integral to membrane	IEA
			GO:0016020	membrane	IEA
			GO:0005886	plasma membrane	IEA
			GO:0006508	proteolysis	IEA
			GO:0004252	serine-type endopeptidase activity	IEA
			GO:0043542	endothelial cell migration	ISO
			GO:0030027	lamellipodium	ISO
			GO:0010716	negative regulation of extracellular matrix disassembly	ISO
			GO:0008233	peptidase activity	ISO
			GO:0008236	serine-type peptidase activity	ISO
Thbs2	thrombospondin 2	21826	GO:0005604	basement membrane	IDA
			GO:0031012	extracellular matrix	IDA
			GO:0016525	negative regulation of angiogenesis	ISO
			GO:0051965	positive regulation of synaptogenesis	ISO
Cxcl12	chemokine (C-X-C motif) ligand 12	20315	GO:0007420	brain development	IDA
			GO:0008009	chemokine activity	IDA
			GO:0009897	external side of plasma membrane	IDA
			GO:0007281	germ cell development	IDA
			GO:0008354	germ cell migration	IDA
			GO:0050930	induction of positive chemotaxis	IDA
			GO:0030335	positive regulation of cell migration	IDA
			GO:0030334	regulation of cell migration	IDA
			GO:0006935	chemotaxis	IEA
			GO:0005125	cytokine activity	IEA
			GO:0008083	growth factor activity	IEA
			GO:0006955	immune response	IEA
			GO:0001667	ameboidal cell migration	IMP
			GO:0008045	motor axon guidance	IMP
			GO:0001569	patterning of blood vessels	IMP
			GO:0042098	T cell proliferation	IMP
			GO:0008344	adult locomotory behavior	ISO
			GO:0005576	extracellular region	ISO
			GO:0005615	extracellular space	ISO
			GO:2000107	negative regulation of leukocyte apoptosis	ISO
			GO:0001764	neuron migration	ISO
			GO:0031100	organ regeneration	ISO
			GO:0005886	plasma membrane	ISO
			GO:0048842	positive regulation of axon extension involved in axon guidance	ISO
			GO:0051929	positive regulation of calcium ion transport via voltage-gated calcium channel activity	ISO
			GO:0030335	positive regulation of cell migration	ISO
			GO:0008284	positive regulation of cell proliferation	ISO
			GO:0033603	positive regulation of dopamine secretion	ISO
			GO:0001938	positive regulation of endothelial cell proliferation	ISO
			GO:0090026	positive regulation of monocyte chemotaxis	ISO
			GO:0045666	positive regulation of neuron differentiation	ISO
			GO:0022029	telencephalon cell migration	ISO
Angptl1	angiopoietin-like 1	72713	GO:0005576	extracellular region	IEA
			GO:0007165	signal transduction	IEA
			GO:0005102	receptor binding	IPI
			GO:0007169	transmembrane receptor protein tyrosine kinase signaling pathway	IPI
			GO:0005615	extracellular space	ISO
Pcolce	procollagen C-endopeptidase enhancer protein	18542	GO:0006508	proteolysis	IDA
			GO:0005518	collagen binding	ISO
			GO:0005615	extracellular space	ISO
			GO:0008201	heparin binding	ISO
			GO:0016504	peptidase activator activity	ISO
			GO:0010952	positive regulation of peptidase activity	ISO
Adam19	a disintegrin and metallopeptidase domain 19 (meltrin beta)	11492	GO:0016787	hydrolase activity	IEA
			GO:0016021	integral to membrane	IEA
			GO:0007229	integrin-mediated signaling pathway	IEA
			GO:0016020	membrane	IEA
			GO:0046872	metal ion binding	IEA
			GO:0004222	metalloendopeptidase activity	IEA
			GO:0008237	metallopeptidase activity	IEA
			GO:0008233	peptidase activity	IEA
			GO:0006508	proteolysis	IEA
			GO:0017124	SH3 domain binding	IEA
			GO:0008270	zinc ion binding	IEA
			GO:0007507	heart development	IMP
			GO:0006509	membrane protein ectodomain proteolysis	IMP
			GO:0005515	protein binding	IPI
Ptx3	pentraxin related gene	19288	GO:0005576	extracellular region	IEA
			GO:0001872	1,3-beta-D-glucan binding	IMP
			GO:0008228	opsonization	IMP
			GO:0045429	positive regulation of nitric oxide biosynthetic process	IMP
			GO:0050766	positive regulation of phagocytosis	IMP
			GO:0001878	response to yeast	IMP
Efemp1	epidermal growth factor-containing fibulin-like extracellular matrix protein 1	216616	GO:0005509	calcium ion binding	IEA
			GO:0005576	extracellular region	IEA
			GO:0008083	growth factor activity	IEA
			GO:0005578	proteinaceous extracellular matrix	IEA
			GO:0005006	epidermal growth factor receptor activity	ISO
			GO:0005154	epidermal growth factor receptor binding	ISO
			GO:0007173	epidermal growth factor receptor signaling pathway	ISO
			GO:0005615	extracellular space	ISO
			GO:0032331	negative regulation of chondrocyte differentiation	ISO
			GO:0018108	peptidyl-tyrosine phosphorylation	ISO
			GO:0006355	regulation of transcription, DNA-dependent	ISO
Loxl1	lysyl oxidase-like 1	16949	GO:0031012	extracellular matrix	IDA
			GO:0016641	oxidoreductase activity, acting on the CH-NH2 group of donors, oxygen as acceptor	IDA
			GO:0005507	copper ion binding	IEA
			GO:0005576	extracellular region	IEA
			GO:0046872	metal ion binding	IEA
			GO:0055114	oxidation-reduction process	IEA
			GO:0016491	oxidoreductase activity	IEA
			GO:0005515	protein binding	IPI
			GO:0005578	proteinaceous extracellular matrix	ISO
Col5a2	collagen, type V, alpha 2	12832	GO:0071230	cellular response to amino acid stimulus	IDA
			GO:0005581	collagen	IDA
			GO:0005201	extracellular matrix structural constituent	IEA
			GO:0005576	extracellular region	IEA
			GO:0005578	proteinaceous extracellular matrix	IEA
			GO:0001501	skeletal system development	IMP
			GO:0046332	SMAD binding	IPI
			GO:0030199	collagen fibril organization	ISO
			GO:0005588	collagen type V	ISO
			GO:0048592	eye morphogenesis	ISO
			GO:0043588	skin development	ISO
Plac9	placenta specific 9	211623	GO:0008150	biological_process	ND
			GO:0005575	cellular_component	ND
			GO:0003674	molecular_function	ND
Adam12	a disintegrin and metallopeptidase domain 12 (meltrin alpha)	11489	GO:0005886	plasma membrane	EXP
			GO:0007155	cell adhesion	IEA
			GO:0016787	hydrolase activity	IEA
			GO:0016021	integral to membrane	IEA
			GO:0016020	membrane	IEA
			GO:0046872	metal ion binding	IEA
			GO:0004222	metalloendopeptidase activity	IEA
			GO:0008237	metallopeptidase activity	IEA
			GO:0008233	peptidase activity	IEA
			GO:0006508	proteolysis	IEA
			GO:0008270	zinc ion binding	IEA
			GO:0005515	protein binding	IPI
			GO:0005886	plasma membrane	ISO
			GO:0017124	SH3 domain binding	ISO
Prrx1	paired related homeobox 1	18933	GO:0003677	DNA binding	IDA
			GO:0005634	nucleus	IDA
			GO:0007275	multicellular organismal development	IEA
			GO:0006355	regulation of transcription, DNA-dependent	IEA
			GO:0043565	sequence-specific DNA binding	IEA
			GO:0003700	sequence-specific DNA binding transcription factor activity	IEA
			GO:0048844	artery morphogenesis	IGI
			GO:0051216	cartilage development	IGI
			GO:0048701	embryonic cranial skeleton morphogenesis	IGI
			GO:0030326	embryonic limb morphogenesis	IGI
			GO:0048704	embryonic skeletal system morphogenesis	IGI
			GO:0042472	inner ear morphogenesis	IGI
			GO:0042474	middle ear morphogenesis	IGI
			GO:0002053	positive regulation of mesenchymal cell proliferation	IGI
			GO:0045880	positive regulation of smoothened signaling pathway	IGI
			GO:0048844	artery morphogenesis	IMP
			GO:0051216	cartilage development	IMP
			GO:0048701	embryonic cranial skeleton morphogenesis	IMP
			GO:0048704	embryonic skeletal system morphogenesis	IMP
			GO:0042474	middle ear morphogenesis	IMP
			GO:0060021	palate development	IMP
			GO:0000122	negative regulation of transcription from RNA polymerase II promoter	ISO
Tmod2	tropomodulin 2	50876	GO:0005737	cytoplasm	IEA
			GO:0005856	cytoskeleton	IEA
			GO:0007611	learning or memory	IMP
			GO:0007270	neuron-neuron synaptic transmission	IMP
			GO:0045745	positive regulation of G-protein coupled receptor protein signaling pathway	IMP
			GO:0003779	actin binding	ISO
			GO:0030426	growth cone	ISO
			GO:0043005	neuron projection	ISO
			GO:0005523	tropomyosin binding	ISO
Lrrc15	leucine rich repeat containing 15	74488	GO:0016021	integral to membrane	IEA
			GO:0016020	membrane	IEA
			GO:0005622	intracellular	ISO
Ccl11	chemokine (C-C motif) ligand 11	20292	GO:0006935	chemotaxis	IEA
			GO:0005125	cytokine activity	IEA
			GO:0006955	immune response	IEA
			GO:0006954	inflammatory response	IEA
			GO:0060444	branching involved in mammary gland duct morphogenesis	IMP
			GO:0060763	mammary duct terminal end bud growth	IMP
			GO:0007015	actin filament organization	ISO
			GO:0008009	chemokine activity	ISO
			GO:0048245	eosinophil chemotaxis	ISO
			GO:0070371	ERK1 and ERK2 cascade	ISO
			GO:0005576	extracellular region	ISO
			GO:0005615	extracellular space	ISO
			GO:0002551	mast cell chemotaxis	ISO
			GO:0030838	positive regulation of actin filament polymerization	ISO
			GO:0030335	positive regulation of cell migration	ISO
			GO:0001938	positive regulation of endothelial cell proliferation	ISO
			GO:0032855	positive regulation of Rac GTPase activity	ISO
Igf1	insulin-like growth factor 1	16000	GO:0048009	insulin-like growth factor receptor signaling pathway	IC
			GO:0006916	anti-apoptosis	IDA
			GO:0050650	chondroitin sulfate proteoglycan biosynthetic process	IDA
			GO:0005615	extracellular space	IDA
			GO:0048009	insulin-like growth factor receptor signaling pathway	IDA
			GO:0035264	multicellular organism growth	IDA
			GO:0021940	positive regulation of cerebellar granule cell precursor proliferation	IDA
			GO:0051897	positive regulation of protein kinase B signaling cascade	IDA
			GO:0045944	positive regulation of transcription from RNA polymerase II promoter	IDA
			GO:0060736	prostate gland growth	IDA
			GO:0032878	regulation of establishment or maintenance of cell polarity	IDA
			GO:0001932	regulation of protein phosphorylation	IDA
			GO:0008083	growth factor activity	IEA
			GO:0001974	blood vessel remodeling	IGI
			GO:0048286	lung alveolus development	IGI
			GO:0030324	lung development	IGI
			GO:0060463	lung lobe morphogenesis	IGI
			GO:0060426	lung vasculature development	IGI
			GO:0008285	negative regulation of cell proliferation	IGI
			GO:0070373	negative regulation of ERK1 and ERK2 cascade	IGI
			GO:0008284	positive regulation of cell proliferation	IGI
			GO:0045944	positive regulation of transcription from RNA polymerase II promoter	IGI
			GO:0051246	regulation of protein metabolic process	IGI
			GO:0030104	water homeostasis	IGI
			GO:0001974	blood vessel remodeling	IMP
			GO:0048754	branching morphogenesis of a tube	IMP
			GO:0048468	cell development	IMP
			GO:0031017	exocrine pancreas development	IMP
			GO:0010001	glial cell differentiation	IMP
			GO:0048286	lung alveolus development	IMP
			GO:0060463	lung lobe morphogenesis	IMP
			GO:0060426	lung vasculature development	IMP
			GO:0030879	mammary gland development	IMP
			GO:0060766	negative regulation of androgen receptor signaling pathway	IMP
			GO:0008285	negative regulation of cell proliferation	IMP
			GO:0007399	nervous system development	IMP
			GO:0045944	positive regulation of transcription from RNA polymerase II promoter	IMP
			GO:0060527	prostate epithelial cord arborization involved in prostate glandular acinus morphogenesis	IMP
			GO:0060740	prostate gland epithelium morphogenesis	IMP
			GO:0060736	prostate gland growth	IMP
			GO:0060741	prostate gland stromal morphogenesis	IMP
			GO:0060509	Type I pneumocyte differentiation	IMP
			GO:0060510	Type II pneumocyte differentiation	IMP
			GO:0005159	insulin-like growth factor receptor binding	IPI
			GO:0005515	protein binding	IPI
			GO:0006916	anti-apoptosis	ISO
			GO:0035630	bone mineralization involved in bone maturation	ISO
			GO:0005576	extracellular region	ISO
			GO:0005615	extracellular space	ISO
			GO:0005179	hormone activity	ISO
			GO:0005158	insulin receptor binding	ISO
			GO:0005159	insulin-like growth factor receptor binding	ISO
			GO:0048009	insulin-like growth factor receptor signaling pathway	ISO
			GO:0005178	integrin binding	ISO
			GO:0005614	interstitial matrix	ISO
			GO:0007613	memory	ISO
			GO:0014896	muscle hypertrophy	ISO
			GO:0045445	myoblast differentiation	ISO
			GO:0051450	myoblast proliferation	ISO
			GO:0014904	myotube cell development	ISO
			GO:0043154	negative regulation of caspase activity	ISO
			GO:0034392	negative regulation of smooth muscle cell apoptosis	ISO
			GO:0048015	phosphatidylinositol-mediated signaling	ISO
			GO:0042104	positive regulation of activated T cell proliferation	ISO
			GO:0045768	positive regulation of anti-apoptosis	ISO
			GO:0051929	positive regulation of calcium ion transport via voltage-gated calcium channel activity	ISO
			GO:0030307	positive regulation of cell growth	ISO
			GO:0008284	positive regulation of cell proliferation	ISO
			GO:0045740	positive regulation of DNA replication	ISO
			GO:0050679	positive regulation of epithelial cell proliferation	ISO
			GO:0045600	positive regulation of fat cell differentiation	ISO
			GO:0048146	positive regulation of fibroblast proliferation	ISO
			GO:0046326	positive regulation of glucose import	ISO
			GO:0045725	positive regulation of glycogen biosynthetic process	ISO
			GO:0045821	positive regulation of glycolysis	ISO
			GO:0043568	positive regulation of insulin-like growth factor receptor signaling pathway	ISO
			GO:0045840	positive regulation of mitosis	ISO
			GO:0045669	positive regulation of osteoblast differentiation	ISO
			GO:0050731	positive regulation of peptidyl-tyrosine phosphorylation	ISO
			GO:0014068	positive regulation of phosphatidylinositol 3-kinase cascade	ISO
			GO:0071902	positive regulation of protein serine/threonine kinase activity	ISO
			GO:0046579	positive regulation of Ras protein signal transduction	ISO
			GO:0014911	positive regulation of smooth muscle cell migration	ISO
			GO:0048661	positive regulation of smooth muscle cell proliferation	ISO
			GO:0090031	positive regulation of steroid hormone biosynthetic process	ISO
			GO:0045944	positive regulation of transcription from RNA polymerase II promoter	ISO
			GO:0045893	positive regulation of transcription, DNA-dependent	ISO
			GO:0042523	positive regulation of tyrosine phosphorylation of Stat5 protein	ISO
			GO:0043539	protein serine/threonine kinase activator activity	ISO
			GO:0030166	proteoglycan biosynthetic process	ISO
			GO:0042127	regulation of cell proliferation	ISO
			GO:0033143	regulation of steroid hormone receptor signaling pathway	ISO
			GO:0006417	regulation of translation	ISO
			GO:0014834	satellite cell maintenance involved in skeletal muscle regeneration	ISO
			GO:0005496	steroid binding	ISO
Bicc1	bicaudal C homolog 1 (Drosophila)	83675	GO:0007275	multicellular organismal development	IEA
			GO:0003723	RNA binding	ISA
Dcn	decorin	13179	GO:0050840	extracellular matrix binding	IDA
			GO:0005539	glycosaminoglycan binding	IDA
			GO:0019800	peptide cross-linking via chondroitin 4-sulfate glycosaminoglycan	IDA
			GO:0005576	extracellular region	IEA
			GO:0005518	collagen binding	ISO
			GO:0005589	collagen type VI	ISO
			GO:0005615	extracellular space	ISO
			GO:0047485	protein N-terminus binding	ISO
			GO:0005578	proteinaceous extracellular matrix	ISO
			GO:0031012	extracellular matrix	ISS
Maf	avian musculoaponeurotic fibrosarcoma (v-maf) AS42 oncogene homolog	17132	GO:0001816	cytokine production	IDA
			GO:0005737	cytoplasm	IDA
			GO:0003677	DNA binding	IDA
			GO:0005634	nucleus	IDA
			GO:0045944	positive regulation of transcription from RNA polymerase II promoter	IDA
			GO:0043565	sequence-specific DNA binding	IDA
			GO:0003700	sequence-specific DNA binding transcription factor activity	IDA
			GO:0048468	cell development	IMP
			GO:0002088	lens development in camera-type eye	IMP
			GO:0070306	lens fiber cell differentiation	IMP
			GO:0045944	positive regulation of transcription from RNA polymerase II promoter	IMP
			GO:0032330	regulation of chondrocyte differentiation	IMP
			GO:0006355	regulation of transcription, DNA-dependent	IMP
			GO:0005515	protein binding	IPI
			GO:0003690	double-stranded DNA binding	ISO
			GO:0046982	protein heterodimerization activity	ISO
			GO:0042803	protein homodimerization activity	ISO
			GO:0006351	transcription, DNA-dependent	ISO
Fam171b	family with sequence similarity 171, member B	241520	GO:0016021	integral to membrane	IEA
			GO:0016020	membrane	IEA
			GO:0008150	biological_process	ND
			GO:0003674	molecular_function	ND
Scara3	scavenger receptor class A, member 3	219151	GO:0005581	collagen	IEA
			GO:0005783	endoplasmic reticulum	IEA
			GO:0005794	Golgi apparatus	IEA
			GO:0016021	integral to membrane	IEA
			GO:0016020	membrane	IEA
			GO:0008150	biological_process	ND
			GO:0003674	molecular_function	ND
Nid2	nidogen 2	18074	GO:0005604	basement membrane	IDA
			GO:0007160	cell-matrix adhesion	IDA
			GO:0005578	proteinaceous extracellular matrix	IDA
			GO:0005604	basement membrane	IPI
			GO:0007160	cell-matrix adhesion	IPI
			GO:0005515	protein binding	IPI
Nnmt	nicotinamide N-methyltransferase	18113	GO:0005737	cytoplasm	IEA
			GO:0032259	methylation	IEA
			GO:0008168	methyltransferase activity	IEA
			GO:0008112	nicotinamide N-methyltransferase activity	IEA
			GO:0016740	transferase activity	IEA
			GO:0005625	soluble fraction	ISO
Figf	c-fos induced growth factor	14205	GO:0008283	cell proliferation	IDA
			GO:0005576	extracellular region	IDA
			GO:0005615	extracellular space	IDA
			GO:0008083	growth factor activity	IDA
			GO:0008284	positive regulation of cell proliferation	IDA
			GO:0043185	vascular endothelial growth factor receptor 3 binding	IDA
			GO:0001525	angiogenesis	IEA
			GO:0030154	cell differentiation	IEA
			GO:0016020	membrane	IEA
			GO:0007275	multicellular organismal development	IEA
			GO:0051781	positive regulation of cell division	IEA
			GO:0048010	vascular endothelial growth factor receptor signaling pathway	IGI
			GO:0005515	protein binding	IPI
			GO:0042803	protein homodimerization activity	IPI
			GO:0042056	chemoattractant activity	ISO
			GO:0050930	induction of positive chemotaxis	ISO
			GO:0050918	positive chemotaxis	ISO
			GO:0032755	positive regulation of interleukin-6 production	ISO
			GO:0060754	positive regulation of mast cell chemotaxis	ISO
			GO:0030947	regulation of vascular endothelial growth factor receptor signaling pathway	ISO
			GO:0005172	vascular endothelial growth factor receptor binding	ISO
			GO:0048010	vascular endothelial growth factor receptor signaling pathway	ISO
Zcchc5	zinc finger, CCHC domain containing 5	213436	GO:0046872	metal ion binding	IEA
			GO:0008150	biological_process	ND
			GO:0005575	cellular_component	ND
Ddr2	discoidin domain receptor family, member 2	18214	GO:0007169	transmembrane receptor protein tyrosine kinase signaling pathway	IDA
			GO:0005524	ATP binding	IEA
			GO:0007155	cell adhesion	IEA
			GO:0016021	integral to membrane	IEA
			GO:0016301	kinase activity	IEA
			GO:0016020	membrane	IEA
			GO:0000166	nucleotide binding	IEA
			GO:0016310	phosphorylation	IEA
			GO:0004672	protein kinase activity	IEA
			GO:0006468	protein phosphorylation	IEA
			GO:0004713	protein tyrosine kinase activity	IEA
			GO:0004872	receptor activity	IEA
			GO:0007165	signal transduction	IEA
			GO:0016740	transferase activity	IEA
			GO:0016772	transferase activity, transferring phosphorus-containing groups	IEA
			GO:0004714	transmembrane receptor protein tyrosine kinase activity	IEA
			GO:0008284	positive regulation of cell proliferation	IMP
			GO:0016324	apical plasma membrane	ISO
			GO:0005518	collagen binding	ISO
Rassf2	Ras association (RalGDS/AF-6) domain family member 2	215653	GO:0007049	cell cycle	IEA
			GO:0007165	signal transduction	IEA
			GO:0005575	cellular_component	ND
			GO:0003674	molecular_function	ND
Fgf7	fibroblast growth factor 7	14178	GO:0060445	branching involved in salivary gland morphogenesis	IDA
			GO:0005576	extracellular region	IDA
			GO:0005794	Golgi apparatus	IDA
			GO:0008284	positive regulation of cell proliferation	IDA
			GO:0050679	positive regulation of epithelial cell proliferation	IDA
			GO:0060665	regulation of branching involved in salivary gland morphogenesis by mesenchymal-epithelial signaling	IDA
			GO:0051781	positive regulation of cell division	IEA
			GO:0008284	positive regulation of cell proliferation	IGI
			GO:0031069	hair follicle morphogenesis	IMP
			GO:0005515	protein binding	IPI
			GO:0031532	actin cytoskeleton reorganization	ISO
			GO:0042056	chemoattractant activity	ISO
			GO:0005576	extracellular region	ISO
			GO:0005615	extracellular space	ISO
			GO:0008543	fibroblast growth factor receptor signaling pathway	ISO
			GO:0008083	growth factor activity	ISO
			GO:0008201	heparin binding	ISO
			GO:0030324	lung development	ISO
			GO:0010463	mesenchymal cell proliferation	ISO
			GO:0001541	ovarian follicle development	ISO
			GO:0006656	phosphatidylcholine biosynthetic process	ISO
			GO:0008654	phospholipid biosynthetic process	ISO
			GO:0050918	positive chemotaxis	ISO
			GO:0008284	positive regulation of cell proliferation	ISO
			GO:0050679	positive regulation of epithelial cell proliferation	ISO
			GO:0060501	positive regulation of epithelial cell proliferation involved in lung morphogenesis	ISO
			GO:0051549	positive regulation of keratinocyte migration	ISO
			GO:0010838	positive regulation of keratinocyte proliferation	ISO
			GO:0050731	positive regulation of peptidyl-tyrosine phosphorylation	ISO
			GO:0034394	protein localization at cell surface	ISO
			GO:0061033	secretion by lung epithelial cell involved in lung growth	ISO
			GO:0043129	surfactant homeostasis	ISO
			GO:0005111	type 2 fibroblast growth factor receptor binding	ISO
			GO:0042060	wound healing	ISO
Nr2f1	nuclear receptor subfamily 2, group F, member 1	13865	GO:0030900	forebrain development	IDA
			GO:0000122	negative regulation of transcription from RNA polymerase II promoter	IDA
			GO:0001764	neuron migration	IDA
			GO:0005634	nucleus	IDA
			GO:0043565	sequence-specific DNA binding	IDA
			GO:0003677	DNA binding	IEA
			GO:0004879	ligand-dependent nuclear receptor activity	IEA
			GO:0046872	metal ion binding	IEA
			GO:0004872	receptor activity	IEA
			GO:0006355	regulation of transcription, DNA-dependent	IEA
			GO:0043401	steroid hormone mediated signaling pathway	IEA
			GO:0003707	steroid hormone receptor activity	IEA
			GO:0008270	zinc ion binding	IEA
			GO:0000122	negative regulation of transcription from RNA polymerase II promoter	ISO
			GO:0007399	nervous system development	ISO
			GO:0005634	nucleus	ISO
			GO:0043565	sequence-specific DNA binding	ISO
			GO:0003700	sequence-specific DNA binding transcription factor activity	ISO
			GO:0006351	transcription, DNA-dependent	ISO
Pde8a	phosphodiesterase 8A	18584	GO:0004115	3',5'-cyclic-AMP phosphodiesterase activity	IDA
			GO:0004114	3',5'-cyclic-nucleotide phosphodiesterase activity	IEA
			GO:0003824	catalytic activity	IEA
			GO:0016787	hydrolase activity	IEA
			GO:0046872	metal ion binding	IEA
			GO:0008081	phosphoric diester hydrolase activity	IEA
			GO:0006355	regulation of transcription, DNA-dependent	IEA
			GO:0004871	signal transducer activity	IEA
			GO:0007165	signal transduction	IEA
			GO:0000156	two-component response regulator activity	IEA
			GO:0000160	two-component signal transduction system (phosphorelay)	IEA
Fstl1	follistatin-like 1	14314	GO:0030509	BMP signaling pathway	ISO
			GO:0005576	extracellular region	ISO
Arhgap20	Rho GTPase activating protein 20	244867	GO:0005096	GTPase activator activity	IEA
			GO:0005622	intracellular	IEA
			GO:0043547	positive regulation of GTPase activity	IEA
			GO:0007165	signal transduction	IEA
Gata6	GATA binding protein 6	14465	GO:0071371	cellular response to gonadotropin stimulus	IDA
			GO:0003682	chromatin binding	IDA
			GO:0003677	DNA binding	IDA
			GO:0005634	nucleus	IDA
			GO:0045944	positive regulation of transcription from RNA polymerase II promoter	IDA
			GO:0006355	regulation of transcription, DNA-dependent	IDA
			GO:0043627	response to estrogen stimulus	IDA
			GO:0043565	sequence-specific DNA binding	IDA
			GO:0003700	sequence-specific DNA binding transcription factor activity	IDA
			GO:0003705	sequence-specific enhancer binding RNA polymerase II transcription factor activity	IDA
			GO:0005667	transcription factor complex	IDA
			GO:0046872	metal ion binding	IEA
			GO:0045893	positive regulation of transcription, DNA-dependent	IEA
			GO:0008270	zinc ion binding	IEA
			GO:0055007	cardiac muscle cell differentiation	IGI
			GO:0060486	Clara cell differentiation	IGI
			GO:0060430	lung saccule development	IGI
			GO:0006644	phospholipid metabolic process	IGI
			GO:0060045	positive regulation of cardiac muscle cell proliferation	IGI
			GO:0045944	positive regulation of transcription from RNA polymerase II promoter	IGI
			GO:0010468	regulation of gene expression	IGI
			GO:0035239	tube morphogenesis	IGI
			GO:0060510	Type II pneumocyte differentiation	IGI
			GO:0006915	apoptosis	IMP
			GO:0055007	cardiac muscle cell differentiation	IMP
			GO:0007492	endoderm development	IMP
			GO:0030855	epithelial cell differentiation	IMP
			GO:0001701	in utero embryonic development	IMP
			GO:0001889	liver development	IMP
			GO:0048645	organ formation	IMP
			GO:0031016	pancreas development	IMP
			GO:0003310	pancreatic A cell differentiation	IMP
			GO:0045944	positive regulation of transcription from RNA polymerase II promoter	IMP
			GO:0003309	type B pancreatic cell differentiation	IMP
			GO:0005515	protein binding	IPI
			GO:0008134	transcription factor binding	IPI
			GO:0060947	cardiac vascular smooth muscle cell differentiation	ISO
			GO:0071456	cellular response to hypoxia	ISO
			GO:0003690	double-stranded DNA binding	ISO
			GO:0060575	intestinal epithelial cell differentiation	ISO
			GO:0043066	negative regulation of apoptosis	ISO
			GO:0000122	negative regulation of transcription from RNA polymerase II promoter	ISO
			GO:0032911	negative regulation of transforming growth factor-beta1 production	ISO
			GO:0032912	negative regulation of transforming growth factor-beta2 production	ISO
			GO:0005634	nucleus	ISO
			GO:0003148	outflow tract septum morphogenesis	ISO
			GO:0045766	positive regulation of angiogenesis	ISO
			GO:0043065	positive regulation of apoptosis	ISO
			GO:0030513	positive regulation of BMP signaling pathway	ISO
			GO:0071158	positive regulation of cell cycle arrest	ISO
			GO:0045944	positive regulation of transcription from RNA polymerase II promoter	ISO
			GO:0019901	protein kinase binding	ISO
			GO:0042493	response to drug	ISO
			GO:0070848	response to growth factor stimulus	ISO
			GO:0000981	sequence-specific DNA binding RNA polymerase II transcription factor activity	ISO
			GO:0003700	sequence-specific DNA binding transcription factor activity	ISO
			GO:0051145	smooth muscle cell differentiation	ISO
			GO:0008134	transcription factor binding	ISO
			GO:0006366	transcription from RNA polymerase II promoter	ISO
			GO:0044212	transcription regulatory region DNA binding	ISO
			GO:0006351	transcription, DNA-dependent	ISO
Ttyh2	tweety homolog 2 (Drosophila)	117160	GO:0005254	chloride channel activity	IEA
			GO:0034707	chloride channel complex	IEA
			GO:0006821	chloride transport	IEA
			GO:0005216	ion channel activity	IEA
			GO:0034220	ion transmembrane transport	IEA
			GO:0006811	ion transport	IEA
			GO:0016020	membrane	IEA
			GO:0005886	plasma membrane	IEA
			GO:0006810	transport	IEA
			GO:0016021	integral to membrane	ISS
Epha3	Eph receptor A3	13837	GO:0005003	ephrin receptor activity	IDA
			GO:0005524	ATP binding	IEA
			GO:0016021	integral to membrane	IEA
			GO:0016301	kinase activity	IEA
			GO:0016020	membrane	IEA
			GO:0000166	nucleotide binding	IEA
			GO:0016310	phosphorylation	IEA
			GO:0004713	protein tyrosine kinase activity	IEA
			GO:0004872	receptor activity	IEA
			GO:0016740	transferase activity	IEA
			GO:0004714	transmembrane receptor protein tyrosine kinase activity	IEA
Tmeff2	transmembrane protein with EGF-like and two follistatin-like domains 2	56363	GO:0016021	integral to membrane	IEA
			GO:0016020	membrane	IEA
Plau	plasminogen activator, urokinase	18792	GO:0003824	catalytic activity	IEA
			GO:0005576	extracellular region	IEA
			GO:0016787	hydrolase activity	IEA
			GO:0016301	kinase activity	IEA
			GO:0008233	peptidase activity	IEA
			GO:0016310	phosphorylation	IEA
			GO:0006508	proteolysis	IEA
			GO:0004252	serine-type endopeptidase activity	IEA
			GO:0008236	serine-type peptidase activity	IEA
			GO:0042127	regulation of cell proliferation	IGI
			GO:0001666	response to hypoxia	IMP
			GO:0014909	smooth muscle cell migration	IMP
			GO:0001525	angiogenesis	ISO
			GO:0009986	cell surface	ISO
			GO:0005615	extracellular space	ISO
			GO:0005886	plasma membrane	ISO
			GO:0033628	regulation of cell adhesion mediated by integrin	ISO
			GO:0010469	regulation of receptor activity	ISO
			GO:0014910	regulation of smooth muscle cell migration	ISO
			GO:2000097	regulation of smooth muscle cell-matrix adhesion	ISO
			GO:0043403	skeletal muscle tissue regeneration	ISO
			GO:0042060	wound healing	ISO
9030425E11Rik	RIKEN cDNA 9030425E11 gene	71566	GO:0030054	cell junction	IEA
			GO:0016021	integral to membrane	IEA
			GO:0016020	membrane	IEA
			GO:0005886	plasma membrane	IEA
			GO:0005923	tight junction	IEA
			GO:0005624	membrane fraction	ISO
			GO:0008150	biological_process	ND
			GO:0003674	molecular_function	ND
Reck	reversion-inducing-cysteine-rich protein with kazal motifs	53614	GO:0004866	endopeptidase inhibitor activity	IDA
			GO:0010951	negative regulation of endopeptidase activity	IEA
			GO:0001955	blood vessel maturation	IGI
			GO:0001955	blood vessel maturation	IMP
			GO:0030198	extracellular matrix organization	IMP
			GO:0004866	endopeptidase inhibitor activity	ISO
			GO:0010951	negative regulation of endopeptidase activity	ISO
			GO:0000300	peripheral to membrane of membrane fraction	ISO
Gpc6	glypican 6	23888	GO:0031225	anchored to membrane	IEA
			GO:0005576	extracellular region	IEA
			GO:0043395	heparan sulfate proteoglycan binding	IEA
			GO:0016020	membrane	IEA
			GO:0005886	plasma membrane	IEA
			GO:0005578	proteinaceous extracellular matrix	IEA
			GO:0005887	integral to plasma membrane	ISS
Tek	endothelial-specific receptor tyrosine kinase	21687	GO:0005886	plasma membrane	EXP
			GO:0032526	response to retinoic acid	IDA
			GO:0005524	ATP binding	IEA
			GO:0005887	integral to plasma membrane	IEA
			GO:0016301	kinase activity	IEA
			GO:0016020	membrane	IEA
			GO:0000166	nucleotide binding	IEA
			GO:0004672	protein kinase activity	IEA
			GO:0006468	protein phosphorylation	IEA
			GO:0016740	transferase activity	IEA
			GO:0016772	transferase activity, transferring phosphorus-containing groups	IEA
			GO:0004714	transmembrane receptor protein tyrosine kinase activity	IEA
			GO:0007169	transmembrane receptor protein tyrosine kinase signaling pathway	IEA
			GO:0006916	anti-apoptosis	IGI
			GO:0033138	positive regulation of peptidyl-serine phosphorylation	IGI
			GO:0001525	angiogenesis	IMP
			GO:0016337	cell-cell adhesion	IMP
			GO:0007160	cell-matrix adhesion	IMP
			GO:0030097	hemopoiesis	IMP
			GO:0045785	positive regulation of cell adhesion	IMP
			GO:0045765	regulation of angiogenesis	IMP
			GO:0030334	regulation of cell migration	IMP
			GO:0005515	protein binding	IPI
			GO:0004872	receptor activity	IPI
			GO:0016021	integral to membrane	ISM
			GO:0016324	apical plasma membrane	ISO
			GO:0016323	basolateral plasma membrane	ISO
			GO:0009986	cell surface	ISO
			GO:0019838	growth factor binding	ISO
			GO:0035556	intracellular signal transduction	ISO
			GO:0045121	membrane raft	ISO
			GO:0005902	microvillus	ISO
			GO:0016310	phosphorylation	ISO
			GO:0005886	plasma membrane	ISO
			GO:0045766	positive regulation of angiogenesis	ISO
			GO:0070374	positive regulation of ERK1 and ERK2 cascade	ISO
			GO:0051897	positive regulation of protein kinase B signaling cascade	ISO
			GO:0051259	protein oligomerization	ISO
			GO:0004713	protein tyrosine kinase activity	ISO
			GO:0043627	response to estrogen stimulus	ISO
Gypc	glycophorin C	71683	GO:0030863	cortical cytoskeleton	IDA
			GO:0016020	membrane	IDA
			GO:0016021	integral to membrane	IEA
			GO:0005886	plasma membrane	IEA
			GO:0030863	cortical cytoskeleton	ISO
			GO:0008150	biological_process	ND
			GO:0003674	molecular_function	ND
Tbx15	T-box 15	21384	GO:0003677	DNA binding	IEA
			GO:0005634	nucleus	IEA
			GO:0006355	regulation of transcription, DNA-dependent	IEA
			GO:0006351	transcription, DNA-dependent	IEA
			GO:0048704	embryonic skeletal system morphogenesis	IGI
			GO:0048701	embryonic cranial skeleton morphogenesis	IMP
			GO:0048704	embryonic skeletal system morphogenesis	IMP
Cacna1g	calcium channel, voltage-dependent, T type, alpha 1G subunit	12291	GO:0008332	low voltage-gated calcium channel activity	IDA
			GO:0005886	plasma membrane	IDA
			GO:0005245	voltage-gated calcium channel activity	IDA
			GO:0005262	calcium channel activity	IEA
			GO:0006816	calcium ion transport	IEA
			GO:0016021	integral to membrane	IEA
			GO:0005216	ion channel activity	IEA
			GO:0006811	ion transport	IEA
			GO:0034765	regulation of ion transmembrane transport	IEA
			GO:0006810	transport	IEA
			GO:0005244	voltage-gated ion channel activity	IEA
			GO:0007268	synaptic transmission	IGI
			GO:0060371	regulation of atrial cardiomyocyte membrane depolarization	IMP
			GO:0002027	regulation of heart rate	IMP
			GO:0010045	response to nickel ion	IMP
			GO:0014824	artery smooth muscle contraction	ISO
			GO:0070588	calcium ion transmembrane transport	ISO
			GO:0030425	dendrite	ISO
			GO:0007204	elevation of cytosolic calcium ion concentration	ISO
			GO:0008332	low voltage-gated calcium channel activity	ISO
			GO:0016020	membrane	ISO
			GO:0043025	neuronal cell body	ISO
			GO:0048471	perinuclear region of cytoplasm	ISO
			GO:0005886	plasma membrane	ISO
			GO:0051929	positive regulation of calcium ion transport via voltage-gated calcium channel activity	ISO
			GO:0045956	positive regulation of calcium ion-dependent exocytosis	ISO
Prrx2	paired related homeobox 2	20204	GO:0003677	DNA binding	IEA
			GO:0007275	multicellular organismal development	IEA
			GO:0005634	nucleus	IEA
			GO:0006355	regulation of transcription, DNA-dependent	IEA
			GO:0043565	sequence-specific DNA binding	IEA
			GO:0003700	sequence-specific DNA binding transcription factor activity	IEA
			GO:0048844	artery morphogenesis	IGI
			GO:0051216	cartilage development	IGI
			GO:0048701	embryonic cranial skeleton morphogenesis	IGI
			GO:0030326	embryonic limb morphogenesis	IGI
			GO:0048704	embryonic skeletal system morphogenesis	IGI
			GO:0042472	inner ear morphogenesis	IGI
			GO:0042474	middle ear morphogenesis	IGI
			GO:0002053	positive regulation of mesenchymal cell proliferation	IGI
			GO:0045880	positive regulation of smoothened signaling pathway	IGI
Cd109	CD109 antigen	235505	GO:0031225	anchored to membrane	IEA
			GO:0004866	endopeptidase inhibitor activity	IEA
			GO:0005576	extracellular region	IEA
			GO:0005615	extracellular space	IEA
			GO:0016020	membrane	IEA
			GO:0010951	negative regulation of endopeptidase activity	IEA
			GO:0010466	negative regulation of peptidase activity	IEA
			GO:0030414	peptidase inhibitor activity	IEA
			GO:0005886	plasma membrane	IEA
			GO:0004867	serine-type endopeptidase inhibitor activity	IEA
Tbx18	T-box18	76365	GO:0003677	DNA binding	IEA
			GO:0005634	nucleus	IEA
			GO:0006355	regulation of transcription, DNA-dependent	IEA
			GO:0003700	sequence-specific DNA binding transcription factor activity	IEA
			GO:0006351	transcription, DNA-dependent	IEA
			GO:0009948	anterior/posterior axis specification	IMP
			GO:0016331	morphogenesis of embryonic epithelium	IMP
			GO:0050679	positive regulation of epithelial cell proliferation	IMP
			GO:0002053	positive regulation of mesenchymal cell proliferation	IMP
			GO:0051145	smooth muscle cell differentiation	IMP
			GO:0001756	somitogenesis	IMP
Gnb4	guanine nucleotide binding protein (G protein), beta 4	14696	GO:0004871	signal transducer activity	IEA
			GO:0007165	signal transduction	IEA
			GO:0003924	GTPase activity	ISA
			GO:0005834	heterotrimeric G-protein complex	ISA
			GO:0071377	cellular response to glucagon stimulus	ISO
			GO:0007186	G-protein coupled receptor protein signaling pathway	TAS
Epb4.1l2	erythrocyte protein band 4.1-like 2	13822	GO:0042731	PH domain binding	IDA
			GO:0030507	spectrin binding	IDA
			GO:0005488	binding	IEA
			GO:0030866	cortical actin cytoskeleton organization	IEA
			GO:0005737	cytoplasm	IEA
			GO:0008092	cytoskeletal protein binding	IEA
			GO:0005856	cytoskeleton	IEA
			GO:0019898	extrinsic to membrane	IEA
			GO:0005198	structural molecule activity	IEA
			GO:0003779	actin binding	ISS
			GO:0015629	actin cytoskeleton	ISS
			GO:0030036	actin cytoskeleton organization	ISS
			GO:0008360	regulation of cell shape	ISS
			GO:0030507	spectrin binding	ISS
S100a4	S100 calcium binding protein A4	20198	GO:0005509	calcium ion binding	IDA
			GO:0042802	identical protein binding	IPI
			GO:0005515	protein binding	IPI
			GO:0048306	calcium-dependent protein binding	ISO
			GO:0043005	neuron projection	ISO
			GO:0005634	nucleus	ISO
			GO:0048471	perinuclear region of cytoplasm	ISO
			GO:0043123	positive regulation of I-kappaB kinase/NF-kappaB cascade	ISO
			GO:0050786	RAGE receptor binding	ISO
Snord123	small nucleolar RNA, C/D box 123	66835	GO:0008150	biological_process	ND
			GO:0005575	cellular_component	ND
			GO:0003674	molecular_function	ND
Slit2	slit homolog 2 (Drosophila)	20563	GO:0007411	axon guidance	IDA
			GO:0007409	axonogenesis	IDA
			GO:0005615	extracellular space	IDA
			GO:0005509	calcium ion binding	IEA
			GO:0030154	cell differentiation	IEA
			GO:0006935	chemotaxis	IEA
			GO:0005576	extracellular region	IEA
			GO:0007275	multicellular organismal development	IEA
			GO:0007399	nervous system development	IEA
			GO:0007411	axon guidance	IGI
			GO:0016337	cell-cell adhesion	IGI
			GO:0033563	dorsal/ventral axon guidance	IGI
			GO:0060603	mammary gland duct morphogenesis	IGI
			GO:0008285	negative regulation of cell proliferation	IGI
			GO:0010629	negative regulation of gene expression	IGI
			GO:0048812	neuron projection morphogenesis	IGI
			GO:0021772	olfactory bulb development	IGI
			GO:0031290	retinal ganglion cell axon guidance	IGI
			GO:0022029	telencephalon cell migration	IGI
			GO:0007411	axon guidance	IMP
			GO:0007409	axonogenesis	IMP
			GO:0016337	cell-cell adhesion	IMP
			GO:0045499	chemorepellent activity	IMP
			GO:0033563	dorsal/ventral axon guidance	IMP
			GO:0001701	in utero embryonic development	IMP
			GO:0060763	mammary duct terminal end bud growth	IMP
			GO:0060603	mammary gland duct morphogenesis	IMP
			GO:0001656	metanephros development	IMP
			GO:0050919	negative chemotaxis	IMP
			GO:0048812	neuron projection morphogenesis	IMP
			GO:0031290	retinal ganglion cell axon guidance	IMP
			GO:0048846	axon extension involved in axon guidance	ISO
			GO:0007411	axon guidance	ISO
			GO:0048754	branching morphogenesis of a tube	ISO
			GO:0002042	cell migration involved in sprouting angiogenesis	ISO
			GO:0009986	cell surface	ISO
			GO:0071504	cellular response to heparin	ISO
			GO:0021836	chemorepulsion involved in postnatal olfactory bulb interneuron migration	ISO
			GO:0021972	corticospinal neuron axon guidance through spinal cord	ISO
			GO:0005737	cytoplasm	ISO
			GO:0005615	extracellular space	ISO
			GO:0005095	GTPase inhibitor activity	ISO
			GO:0043395	heparan sulfate proteoglycan binding	ISO
			GO:0008201	heparin binding	ISO
			GO:0050929	induction of negative chemotaxis	ISO
			GO:0043237	laminin-1 binding	ISO
			GO:0008045	motor axon guidance	ISO
			GO:0050919	negative chemotaxis	ISO
			GO:0030837	negative regulation of actin filament polymerization	ISO
			GO:0030308	negative regulation of cell growth	ISO
			GO:0030336	negative regulation of cell migration	ISO
			GO:0090288	negative regulation of cellular response to growth factor stimulus	ISO
			GO:0070100	negative regulation of chemokine-mediated signaling pathway	ISO
			GO:0010596	negative regulation of endothelial cell migration	ISO
			GO:0050728	negative regulation of inflammatory response	ISO
			GO:0010593	negative regulation of lamellipodium assembly	ISO
			GO:0002689	negative regulation of leukocyte chemotaxis	ISO
			GO:0071676	negative regulation of mononuclear cell migration	ISO
			GO:0090024	negative regulation of neutrophil chemotaxis	ISO
			GO:0001933	negative regulation of protein phosphorylation	ISO
			GO:0090260	negative regulation of retinal ganglion cell axon guidance	ISO
			GO:0051058	negative regulation of small GTPase mediated signal transduction	ISO
			GO:0071672	negative regulation of smooth muscle cell chemotaxis	ISO
			GO:0014912	negative regulation of smooth muscle cell migration	ISO
			GO:0043116	negative regulation of vascular permeability	ISO
			GO:0005886	plasma membrane	ISO
			GO:0043065	positive regulation of apoptosis	ISO
			GO:0042803	protein homodimerization activity	ISO
			GO:0043394	proteoglycan binding	ISO
			GO:0031290	retinal ganglion cell axon guidance	ISO
			GO:0048495	Roundabout binding	ISO
			GO:0035385	Roundabout signaling pathway	ISO
			GO:0001657	ureteric bud development	ISO
			GO:0005102	receptor binding	TAS
Dlc1	deleted in liver cancer 1	50768	GO:0030036	actin cytoskeleton organization	IMP
			GO:0048041	focal adhesion assembly	IMP
			GO:0030900	forebrain development	IMP
			GO:0003007	heart morphogenesis	IMP
			GO:0021575	hindbrain morphogenesis	IMP
			GO:0001843	neural tube closure	IMP
			GO:0005884	actin filament	ISO
			GO:0006919	activation of caspase activity	ISO
			GO:0007202	activation of phospholipase C activity	ISO
			GO:0005901	caveola	ISO
			GO:0005737	cytoplasm	ISO
			GO:0007010	cytoskeleton organization	ISO
			GO:0005829	cytosol	ISO
			GO:0005925	focal adhesion	ISO
			GO:0006917	induction of apoptosis	ISO
			GO:0045121	membrane raft	ISO
			GO:0030336	negative regulation of cell migration	ISO
			GO:0008285	negative regulation of cell proliferation	ISO
			GO:0035024	negative regulation of Rho protein signal transduction	ISO
			GO:0051497	negative regulation of stress fiber assembly	ISO
			GO:0005634	nucleus	ISO
			GO:0043274	phospholipase binding	ISO
			GO:0035307	positive regulation of protein dephosphorylation	ISO
			GO:0032321	positive regulation of Rho GTPase activity	ISO
			GO:0032956	regulation of actin cytoskeleton organization	ISO
			GO:0008360	regulation of cell shape	ISO
			GO:0005100	Rho GTPase activator activity	ISO
			GO:0042169	SH2 domain binding	ISO
			GO:0001725	stress fiber	ISO
			GO:0017166	vinculin binding	ISO
Fam102b	family with sequence similarity 102, member B	329739	GO:0008150	biological_process	ND
			GO:0005575	cellular_component	ND
			GO:0003674	molecular_function	ND
Calcrl	calcitonin receptor-like	54598	GO:0007166	cell surface receptor linked signaling pathway	IEA
			GO:0004930	G-protein coupled receptor activity	IEA
			GO:0007186	G-protein coupled receptor protein signaling pathway	IEA
			GO:0016021	integral to membrane	IEA
			GO:0016020	membrane	IEA
			GO:0004872	receptor activity	IEA
			GO:0004871	signal transducer activity	IEA
			GO:0007165	signal transduction	IEA
			GO:0004888	transmembrane receptor activity	IEA
			GO:0001635	calcitonin gene-related polypeptide receptor activity	IGI
			GO:0007189	activation of adenylate cyclase activity by G-protein signaling pathway	IMP
			GO:0007507	heart development	IMP
			GO:0008284	positive regulation of cell proliferation	IMP
			GO:0048661	positive regulation of smooth muscle cell proliferation	IMP
			GO:0004948	calcitonin receptor activity	ISO
			GO:0007186	G-protein coupled receptor protein signaling pathway	ISO
			GO:0050728	negative regulation of inflammatory response	ISO
			GO:0005886	plasma membrane	ISO
			GO:0006937	regulation of muscle contraction	ISO
			GO:0007186	G-protein coupled receptor protein signaling pathway	TAS
Hpgd	hydroxyprostaglandin dehydrogenase 15 (NAD)	15446	GO:0016404	15-hydroxyprostaglandin dehydrogenase (NAD+) activity	IDA
			GO:0005488	binding	IEA
			GO:0006631	fatty acid metabolic process	IEA
			GO:0006629	lipid metabolic process	IEA
			GO:0008152	metabolic process	IEA
			GO:0055114	oxidation-reduction process	IEA
			GO:0016491	oxidoreductase activity	IEA
			GO:0016404	15-hydroxyprostaglandin dehydrogenase (NAD+) activity	ISO
			GO:0003824	catalytic activity	ISO
			GO:0005737	cytoplasm	ISO
			GO:0007565	female pregnancy	ISO
			GO:0007186	G-protein coupled receptor protein signaling pathway	ISO
			GO:0051287	NAD binding	ISO
			GO:0070403	NAD+ binding	ISO
			GO:0045786	negative regulation of cell cycle	ISO
			GO:0005634	nucleus	ISO
			GO:0007567	parturition	ISO
			GO:0004957	prostaglandin E receptor activity	ISO
			GO:0006693	prostaglandin metabolic process	ISO
			GO:0007179	transforming growth factor beta receptor signaling pathway	ISO
			GO:0004563	beta-N-acetylhexosaminidase activity	IDA
			GO:0005764	lysosome	IDA
			GO:0016020	membrane	IDA
			GO:0005975	carbohydrate metabolic process	IEA
			GO:0003824	catalytic activity	IEA
			GO:0043169	cation binding	IEA
			GO:0016787	hydrolase activity	IEA
			GO:0016798	hydrolase activity, acting on glycosyl bonds	IEA
			GO:0004553	hydrolase activity, hydrolyzing O-glycosyl compounds	IEA
			GO:0008152	metabolic process	IEA
			GO:0004563	beta-N-acetylhexosaminidase activity	IGI
			GO:0030203	glycosaminoglycan metabolic process	IGI
			GO:0007626	locomotory behavior	IGI
			GO:0007040	lysosome organization	IGI
			GO:0042552	myelination	IGI
			GO:0050885	neuromuscular process controlling balance	IGI
			GO:0007605	sensory perception of sound	IGI
			GO:0001501	skeletal system development	IGI
			GO:0007628	adult walking behavior	IMP
			GO:0004563	beta-N-acetylhexosaminidase activity	IMP
			GO:0048667	cell morphogenesis involved in neuron differentiation	IMP
			GO:0006689	ganglioside catabolic process	IMP
			GO:0019915	lipid storage	IMP
			GO:0007040	lysosome organization	IMP
			GO:0050884	neuromuscular process controlling posture	IMP
			GO:0019953	sexual reproduction	IMP
			GO:0046982	protein heterodimerization activity	ISO
Timp3	tissue inhibitor of metalloproteinase 3	21859	GO:0005604	basement membrane	IDA
			GO:0004857	enzyme inhibitor activity	IEA
			GO:0005576	extracellular region	IEA
			GO:0046872	metal ion binding	IEA
			GO:0008191	metalloendopeptidase inhibitor activity	IEA
			GO:0043086	negative regulation of catalytic activity	IEA
			GO:0010951	negative regulation of endopeptidase activity	IEA
			GO:0005578	proteinaceous extracellular matrix	IEA
			GO:0005737	cytoplasm	ISO
			GO:0051045	negative regulation of membrane protein ectodomain proteolysis	ISO
			GO:0045861	negative regulation of proteolysis	ISO
Kdelr3	KDEL (Lys-Asp-Glu-Leu) endoplasmic reticulum protein retention receptor 3	105785	GO:0005783	endoplasmic reticulum	IEA
			GO:0046923	ER retention sequence binding	IEA
			GO:0016021	integral to membrane	IEA
			GO:0016020	membrane	IEA
			GO:0006621	protein retention in ER lumen	IEA
			GO:0015031	protein transport	IEA
			GO:0004872	receptor activity	IEA
			GO:0007165	signal transduction	IEA
			GO:0006810	transport	IEA
			GO:0016192	vesicle-mediated transport	IEA
Ebf1	early B-cell factor 1	13591	GO:0003677	DNA binding	IDA
			GO:0005634	nucleus	IDA
			GO:0045893	positive regulation of transcription, DNA-dependent	IDA
			GO:0006355	regulation of transcription, DNA-dependent	IDA
			GO:0003700	sequence-specific DNA binding transcription factor activity	IDA
			GO:0046872	metal ion binding	IEA
			GO:0007275	multicellular organismal development	IEA
			GO:0006351	transcription, DNA-dependent	IEA
			GO:0005515	protein binding	IPI
			GO:0070742	C2H2 zinc finger domain binding	ISO
Celf2	CUGBP, Elav-like family member 2	14007	GO:0005737	cytoplasm	IDA
			GO:0006376	mRNA splice site selection	IDA
			GO:0005634	nucleus	IDA
			GO:0005625	soluble fraction	IDA
			GO:0006397	mRNA processing	IEA
			GO:0003676	nucleic acid binding	IEA
			GO:0000166	nucleotide binding	IEA
			GO:0003723	RNA binding	ISO
			GO:0005634	nucleus	ISS
Gulp1	GULP, engulfment adaptor PTB domain containing 1	70676	GO:0006915	apoptosis	IEA
			GO:0005737	cytoplasm	IEA
			GO:0006869	lipid transport	IEA
			GO:0006909	phagocytosis	IEA
			GO:0006810	transport	IEA
			GO:0006911	phagocytosis, engulfment	ISA
			GO:0043231	intracellular membrane-bounded organelle	ISO
Igdcc4	immunoglobulin superfamily, DCC subclass, member 4	56741	GO:0016021	integral to membrane	IEA
			GO:0016020	membrane	IEA
			GO:0005886	plasma membrane	IEA
			GO:0005887	integral to plasma membrane	ISA
			GO:0008150	biological_process	ND
			GO:0003674	molecular_function	ND
Sparcl1	SPARC-like 1	13602	GO:0045202	synapse	ISO
Tgfbr2	transforming growth factor, beta receptor II	21813	GO:0032147	activation of protein kinase activity	IDA
			GO:0009897	external side of plasma membrane	IDA
			GO:0070723	response to cholesterol	IDA
			GO:0046332	SMAD binding	IDA
			GO:0005524	ATP binding	IEA
			GO:0016301	kinase activity	IEA
			GO:0016020	membrane	IEA
			GO:0046872	metal ion binding	IEA
			GO:0000166	nucleotide binding	IEA
			GO:0016310	phosphorylation	IEA
			GO:0004672	protein kinase activity	IEA
			GO:0004674	protein serine/threonine kinase activity	IEA
			GO:0004872	receptor activity	IEA
			GO:0004702	receptor signaling protein serine/threonine kinase activity	IEA
			GO:0016740	transferase activity	IEA
			GO:0016772	transferase activity, transferring phosphorus-containing groups	IEA
			GO:0007178	transmembrane receptor protein serine/threonine kinase signaling pathway	IEA
			GO:0007420	brain development	IMP
			GO:0060433	bronchus development	IMP
			GO:0060434	bronchus morphogenesis	IMP
			GO:0048701	embryonic cranial skeleton morphogenesis	IMP
			GO:0035162	embryonic hemopoiesis	IMP
			GO:0007369	gastrulation	IMP
			GO:0007507	heart development	IMP
			GO:0001701	in utero embryonic development	IMP
			GO:0030324	lung development	IMP
			GO:0060463	lung lobe morphogenesis	IMP
			GO:0060425	lung morphogenesis	IMP
			GO:0060443	mammary gland morphogenesis	IMP
			GO:0043011	myeloid dendritic cell differentiation	IMP
			GO:0060021	palate development	IMP
			GO:0001569	patterning of blood vessels	IMP
			GO:0002663	positive regulation of B cell tolerance induction	IMP
			GO:0002053	positive regulation of mesenchymal cell proliferation	IMP
			GO:0051138	positive regulation of NK T cell differentiation	IMP
			GO:0002666	positive regulation of T cell tolerance induction	IMP
			GO:0002651	positive regulation of tolerance induction to self antigen	IMP
			GO:0042127	regulation of cell proliferation	IMP
			GO:0007224	smoothened signaling pathway	IMP
			GO:0060440	trachea formation	IMP
			GO:0060439	trachea morphogenesis	IMP
			GO:0001570	vasculogenesis	IMP
			GO:0005515	protein binding	IPI
			GO:0005901	caveola	ISO
			GO:0009986	cell surface	ISO
			GO:0007182	common-partner SMAD protein phosphorylation	ISO
			GO:0005737	cytoplasm	ISO
			GO:0005829	cytosol	ISO
			GO:0009897	external side of plasma membrane	ISO
			GO:0005539	glycosaminoglycan binding	ISO
			GO:0016021	integral to membrane	ISO
			GO:0005887	integral to plasma membrane	ISO
			GO:0005624	membrane fraction	ISO
			GO:0031435	mitogen-activated protein kinase kinase kinase binding	ISO
			GO:0060044	negative regulation of cardiac muscle cell proliferation	ISO
			GO:0008285	negative regulation of cell proliferation	ISO
			GO:0009887	organ morphogenesis	ISO
			GO:0060389	pathway-restricted SMAD protein phosphorylation	ISO
			GO:0018105	peptidyl-serine phosphorylation	ISO
			GO:0018107	peptidyl-threonine phosphorylation	ISO
			GO:0005886	plasma membrane	ISO
			GO:2000379	positive regulation of reactive oxygen species metabolic process	ISO
			GO:0048661	positive regulation of smooth muscle cell proliferation	ISO
			GO:0006468	protein phosphorylation	ISO
			GO:0043235	receptor complex	ISO
			GO:0006898	receptor-mediated endocytosis	ISO
			GO:0070723	response to cholesterol	ISO
			GO:0042493	response to drug	ISO
			GO:0046332	SMAD binding	ISO
			GO:0050431	transforming growth factor beta binding	ISO
			GO:0005024	transforming growth factor beta receptor activity	ISO
			GO:0005026	transforming growth factor beta receptor activity, type II	ISO
			GO:0007179	transforming growth factor beta receptor signaling pathway	ISO
			GO:0004675	transmembrane receptor protein serine/threonine kinase activity	ISO
			GO:0034713	type I transforming growth factor beta receptor binding	ISO
			GO:0034714	type III transforming growth factor beta receptor binding	ISO
			GO:0006468	protein phosphorylation	TAS
Gngt2	guanine nucleotide binding protein (G protein), gamma transducing activity polypeptide 2	14710	GO:0007186	G-protein coupled receptor protein signaling pathway	IEA
			GO:0005834	heterotrimeric G-protein complex	IEA
			GO:0016020	membrane	IEA
			GO:0004871	signal transducer activity	IEA
			GO:0007165	signal transduction	IEA
			GO:0006184	GTP catabolic process	ISO
			GO:0005886	plasma membrane	ISO
Adam33	a disintegrin and metallopeptidase domain 33	110751	GO:0007229	integrin-mediated signaling pathway	IEA
			GO:0008152	metabolic process	IEA
			GO:0008237	metallopeptidase activity	IEA
			GO:0008233	peptidase activity	IEA
Thbd	thrombomodulin	21824	GO:0005488	binding	IEA
			GO:0005509	calcium ion binding	IEA
			GO:0016021	integral to membrane	IEA
			GO:0016020	membrane	IEA
			GO:0004872	receptor activity	IEA
			GO:0007165	signal transduction	IEA
			GO:0004888	transmembrane receptor activity	IEA
			GO:0009790	embryo development	IMP
			GO:0007565	female pregnancy	IMP
			GO:0007596	blood coagulation	ISO
			GO:0009986	cell surface	ISO
			GO:0005615	extracellular space	ISO
			GO:0005886	plasma membrane	ISO
			GO:0007596	blood coagulation	TAS
			GO:0050819	negative regulation of coagulation	TAS
			GO:0005886	plasma membrane	TAS
Kctd12	potassium channel tetramerisation domain containing 12	239217	GO:0030054	cell junction	IEA
			GO:0016020	membrane	IEA
			GO:0005886	plasma membrane	IEA
			GO:0045211	postsynaptic membrane	IEA
			GO:0071805	potassium ion transmembrane transport	IEA
			GO:0006813	potassium ion transport	IEA
			GO:0034765	regulation of ion transmembrane transport	IEA
			GO:0045202	synapse	IEA
			GO:0005249	voltage-gated potassium channel activity	IEA
			GO:0008076	voltage-gated potassium channel complex	IEA
Oaf	OAF homolog (Drosophila)	102644	GO:0008150	biological_process	ND
			GO:0005575	cellular_component	ND
			GO:0003674	molecular_function	ND
C1qtnf7	C1q and tumor necrosis factor related protein 7	109323	GO:0005615	extracellular space	IDA
			GO:0051260	protein homooligomerization	IDA
			GO:0005581	collagen	IEA
			GO:0005576	extracellular region	IEA
			GO:0003674	molecular_function	ND
Glipr2	GLI pathogenesis-related 2	384009	GO:0005576	extracellular region	IEA
			GO:0005794	Golgi apparatus	IEA
			GO:0016020	membrane	IEA
			GO:0008150	biological_process	ND
			GO:0003674	molecular_function	ND
Tspan11	tetraspanin 11	68498	GO:0016021	integral to membrane	IEA
			GO:0016020	membrane	IEA
			GO:0008150	biological_process	ND
			GO:0003674	molecular_function	ND
Csrp2	cysteine and glycine-rich protein 2	13008	GO:0030154	cell differentiation	IEA
			GO:0046872	metal ion binding	IEA
			GO:0007275	multicellular organismal development	IEA
			GO:0008270	zinc ion binding	IEA
			GO:0005515	protein binding	IPI
			GO:0005634	nucleus	ISO
Ebf3	early B-cell factor 3	13593	GO:0045893	positive regulation of transcription, DNA-dependent	IDA
			GO:0003677	DNA binding	IEA
			GO:0046872	metal ion binding	IEA
			GO:0007275	multicellular organismal development	IEA
			GO:0005634	nucleus	IEA
			GO:0006355	regulation of transcription, DNA-dependent	IEA
			GO:0006351	transcription, DNA-dependent	IEA
			GO:0005515	protein binding	IPI
Ldb2	LIM domain binding 2	16826	GO:0005667	transcription factor complex	IDA
			GO:0007275	multicellular organismal development	IEA
			GO:0003712	transcription cofactor activity	IEA
			GO:0010669	epithelial structure maintenance	IGI
			GO:0001942	hair follicle development	IGI
			GO:0044089	positive regulation of cellular component biogenesis	IGI
			GO:0045944	positive regulation of transcription from RNA polymerase II promoter	IGI
			GO:0035019	somatic stem cell maintenance	IGI
			GO:0019899	enzyme binding	IPI
			GO:0005515	protein binding	IPI
			GO:0000989	transcription factor binding transcription factor activity	IPI
			GO:0005634	nucleus	ISO
St6galnac5	ST6 (alpha-N-acetyl-neuraminyl-2,3-beta-galactosyl-1,3)-N-acetylgalactosaminide alpha-2,6-sialyltransferase 5	26938	GO:0005794	Golgi apparatus	IEA
			GO:0030173	integral to Golgi membrane	IEA
			GO:0016021	integral to membrane	IEA
			GO:0016020	membrane	IEA
			GO:0006486	protein glycosylation	IEA
			GO:0008373	sialyltransferase activity	IEA
			GO:0016740	transferase activity	IEA
			GO:0016757	transferase activity, transferring glycosyl groups	IEA
Stmn4	stathmin-like 4	56471	GO:0035556	intracellular signal transduction	IEA
			GO:0005575	cellular_component	ND
			GO:0003674	molecular_function	ND
Scara5	scavenger receptor class A, member 5 (putative)	71145	GO:0009986	cell surface	IDA
			GO:0006879	cellular iron ion homeostasis	IDA
			GO:0034605	cellular response to heat	IDA
			GO:0006897	endocytosis	IDA
			GO:0070287	ferritin receptor activity	IDA
			GO:0005887	integral to plasma membrane	IDA
			GO:0034755	iron ion transmembrane transport	IDA
			GO:0016021	integral to membrane	IEA
			GO:0006811	ion transport	IEA
			GO:0055072	iron ion homeostasis	IEA
			GO:0016020	membrane	IEA
			GO:0005886	plasma membrane	IEA
			GO:0004872	receptor activity	IEA
			GO:0005044	scavenger receptor activity	IEA
			GO:0007165	signal transduction	IEA
			GO:0006810	transport	IEA
			GO:0005515	protein binding	IPI
			GO:0070207	protein homotrimerization	IPI
Emid2	EMI domain containing 2	140709	GO:0005783	endoplasmic reticulum	IDA
			GO:0005794	Golgi apparatus	IDA
			GO:0010811	positive regulation of cell-substrate adhesion	IDA
			GO:0005578	proteinaceous extracellular matrix	IDA
			GO:0005581	collagen	IEA
			GO:0005576	extracellular region	IEA
			GO:0005515	protein binding	IPI
Tfpi	tissue factor pathway inhibitor	21788	GO:0007596	blood coagulation	IEA
			GO:0010951	negative regulation of endopeptidase activity	IEA
			GO:0010466	negative regulation of peptidase activity	IEA
			GO:0030414	peptidase inhibitor activity	IEA
			GO:0004867	serine-type endopeptidase inhibitor activity	IEA
			GO:0007598	blood coagulation, extrinsic pathway	ISO
			GO:0005576	extracellular region	ISO
			GO:0005615	extracellular space	ISO
			GO:0005886	plasma membrane	ISO
Serpinf1	serine (or cysteine) peptidase inhibitor, clade F, member 1	20317	GO:0005576	extracellular region	IDA
			GO:0005615	extracellular space	IDA
			GO:0016525	negative regulation of angiogenesis	IDA
			GO:0060770	negative regulation of epithelial cell proliferation involved in prostate gland development	IMP
			GO:0005576	extracellular region	ISO
			GO:0005615	extracellular space	ISO
			GO:0016525	negative regulation of angiogenesis	ISO
			GO:0050728	negative regulation of inflammatory response	ISO
			GO:0050769	positive regulation of neurogenesis	ISO
			GO:0007614	short-term memory	ISO
			GO:0010951	negative regulation of endopeptidase activity	ISS
			GO:0030162	regulation of proteolysis	ISS
			GO:0004867	serine-type endopeptidase inhibitor activity	ISS
Slco2b1	solute carrier organic anion transporter family, member 2b1	101488	GO:0016021	integral to membrane	IEA
			GO:0006811	ion transport	IEA
			GO:0016020	membrane	IEA
			GO:0006810	transport	IEA
			GO:0005215	transporter activity	IEA
			GO:0016324	apical plasma membrane	ISO
			GO:0009925	basal plasma membrane	ISO
			GO:0008514	organic anion transmembrane transporter activity	ISO
			GO:0015711	organic anion transport	ISO
			GO:0005886	plasma membrane	ISO
			GO:0015347	sodium-independent organic anion transmembrane transporter activity	ISO
			GO:0043252	sodium-independent organic anion transport	ISO
Nov	nephroblastoma overexpressed gene	18133	GO:0005576	extracellular region	IEA
			GO:0008083	growth factor activity	IEA
			GO:0005520	insulin-like growth factor binding	IEA
			GO:0001558	regulation of cell growth	IEA
			GO:0030424	axon	ISO
			GO:0030425	dendrite	ISO
			GO:0031012	extracellular matrix	ISO
			GO:0043025	neuronal cell body	ISO
Zfp521	zinc finger protein 521	225207	GO:0030154	cell differentiation	IEA
			GO:0003677	DNA binding	IEA
			GO:0005622	intracellular	IEA
			GO:0046872	metal ion binding	IEA
			GO:0007275	multicellular organismal development	IEA
			GO:0003676	nucleic acid binding	IEA
			GO:0006355	regulation of transcription, DNA-dependent	IEA
			GO:0006351	transcription, DNA-dependent	IEA
			GO:0008270	zinc ion binding	IEA
			GO:0005634	nucleus	ISA
			GO:0019904	protein domain specific binding	ISO
Ramp2	receptor (calcitonin) activity modifying protein 2	54409	GO:0015026	coreceptor activity	IDA
			GO:0016021	integral to membrane	IEA
			GO:0006886	intracellular protein transport	IEA
			GO:0016020	membrane	IEA
			GO:0008565	protein transporter activity	IEA
			GO:0004872	receptor activity	IEA
			GO:0008277	regulation of G-protein coupled receptor protein signaling pathway	IEA
			GO:0006810	transport	IEA
			GO:0007186	G-protein coupled receptor protein signaling pathway	IPI
			GO:0015026	coreceptor activity	ISO
			GO:0005886	plasma membrane	ISO
			GO:0007165	signal transduction	ISO
Creb5	cAMP responsive element binding protein 5	231991	GO:0005634	nucleus	IDA
			GO:0045944	positive regulation of transcription from RNA polymerase II promoter	IDA
			GO:0001077	RNA polymerase II core promoter proximal region sequence-specific DNA binding transcription factor activity involved in positive regulation of transcription	IDA
			GO:0003677	DNA binding	IEA
			GO:0046983	protein dimerization activity	IEA
			GO:0006355	regulation of transcription, DNA-dependent	IEA
			GO:0043565	sequence-specific DNA binding	IEA
			GO:0060612	adipose tissue development	IGI
			GO:0045444	fat cell differentiation	IGI
			GO:0045944	positive regulation of transcription from RNA polymerase II promoter	IGI
			GO:0045893	positive regulation of transcription, DNA-dependent	ISO
			GO:0003700	sequence-specific DNA binding transcription factor activity	ISO
			GO:0006351	transcription, DNA-dependent	ISO
Slc43a1	solute carrier family 43, member 1	72401	GO:0015179	L-amino acid transmembrane transporter activity	IDA
			GO:0015807	L-amino acid transport	IDA
			GO:0016021	integral to membrane	IEA
			GO:0016020	membrane	IEA
			GO:0055085	transmembrane transport	IEA
			GO:0006810	transport	IEA
			GO:0003333	amino acid transmembrane transport	ISO
			GO:0015171	amino acid transmembrane transporter activity	ISO
			GO:0006865	amino acid transport	ISO
			GO:0015175	neutral amino acid transmembrane transporter activity	ISO
			GO:0015804	neutral amino acid transport	ISO
			GO:0005886	plasma membrane	ISO
Ank2	ankyrin 2, brain	109676	GO:0005737	cytoplasm	IDA
			GO:0005887	integral to plasma membrane	IDA
			GO:0005856	cytoskeleton	IEA
			GO:0016020	membrane	IEA
			GO:0005886	plasma membrane	IEA
			GO:0007165	signal transduction	IEA
			GO:0060048	cardiac muscle contraction	IMP
			GO:0008104	protein localization	IMP
			GO:0034394	protein localization at cell surface	IMP
			GO:0005515	protein binding	IPI
			GO:0016323	basolateral plasma membrane	ISO
			GO:0005829	cytosol	ISO
			GO:0006915	apoptosis	RCA
			GO:0042981	regulation of apoptosis	RCA
Fkbp10	FK506 binding protein 10	14230	GO:0005509	calcium ion binding	IEA
			GO:0005783	endoplasmic reticulum	IEA
			GO:0016853	isomerase activity	IEA
			GO:0006457	protein folding	IEA
			GO:0005515	protein binding	IPI
			GO:0005528	FK506 binding	ISS
			GO:0016020	membrane	ISS
			GO:0018208	peptidyl-proline modification	ISS
			GO:0003755	peptidyl-prolyl cis-trans isomerase activity	ISS
			GO:0000413	protein peptidyl-prolyl isomerization	ISS
Ddc	dopa decarboxylase	13195	GO:0009636	response to toxin	IDA
			GO:0016831	carboxy-lyase activity	IEA
			GO:0019752	carboxylic acid metabolic process	IEA
			GO:0003824	catalytic activity	IEA
			GO:0042423	catecholamine biosynthetic process	IEA
			GO:0006520	cellular amino acid metabolic process	IEA
			GO:0016829	lyase activity	IEA
			GO:0016597	amino acid binding	ISO
			GO:0004058	aromatic-L-amino-acid decarboxylase activity	ISO
			GO:0030424	axon	ISO
			GO:0005737	cytoplasm	ISO
			GO:0042416	dopamine biosynthetic process	ISO
			GO:0043025	neuronal cell body	ISO
			GO:0019904	protein domain specific binding	ISO
			GO:0030170	pyridoxal phosphate binding	ISO
			GO:0042427	serotonin biosynthetic process	ISO
			GO:0005625	soluble fraction	ISO
			GO:0008021	synaptic vesicle	ISO
			GO:0015842	synaptic vesicle amine transport	ISO
Sec24d	Sec24 related gene family, member D (S. cerevisiae)	69608	GO:0015031	protein transport	IEA
			GO:0006810	transport	IEA
			GO:0016044	cellular membrane organization	ISO
			GO:0006888	ER to Golgi vesicle-mediated transport	ISO
			GO:0005575	cellular_component	ND
			GO:0003674	molecular_function	ND
Dpysl2	dihydropyrimidinase-like 2	12934	GO:0030424	axon	IDA
			GO:0030425	dendrite	IDA
			GO:0005739	mitochondrion	IDA
			GO:0043025	neuronal cell body	IDA
			GO:0030154	cell differentiation	IEA
			GO:0005737	cytoplasm	IEA
			GO:0016787	hydrolase activity	IEA
			GO:0016810	hydrolase activity, acting on carbon-nitrogen (but not peptide) bonds	IEA
			GO:0016812	hydrolase activity, acting on carbon-nitrogen (but not peptide) bonds, in cyclic amides	IEA
			GO:0007275	multicellular organismal development	IEA
			GO:0007399	nervous system development	IEA
			GO:0006208	pyrimidine base catabolic process	IEA
			GO:0005829	cytosol	ISO
			GO:0030425	dendrite	ISO
			GO:0030426	growth cone	ISO
			GO:0043025	neuronal cell body	ISO
			GO:0014049	positive regulation of glutamate secretion	ISO
			GO:0043234	protein complex	ISO
			GO:0045664	regulation of neuron differentiation	ISO
			GO:0005625	soluble fraction	ISO
			GO:0048489	synaptic vesicle transport	ISO
			GO:0019717	synaptosome	ISO
			GO:0043195	terminal button	ISO
Syt11	synaptotagmin XI	229521	GO:0005887	integral to plasma membrane	IDA
			GO:0005509	calcium ion binding	ISO
			GO:0005544	calcium-dependent phospholipid binding	ISO
Kera	keratocan	16545	GO:0005576	extracellular region	IEA
			GO:0005578	proteinaceous extracellular matrix	IEA
Cdon	cell adhesion molecule-related/down-regulated by oncogenes	57810	GO:0045666	positive regulation of neuron differentiation	IDA
			GO:0001934	positive regulation of protein phosphorylation	IDA
			GO:0043497	regulation of protein heterodimerization activity	IDA
			GO:0016021	integral to membrane	IEA
			GO:0016020	membrane	IEA
			GO:0001708	cell fate specification	IGI
			GO:0010172	embryonic body morphogenesis	IGI
			GO:0048598	embryonic morphogenesis	IGI
			GO:0043410	positive regulation of MAPKKK cascade	IGI
			GO:0045944	positive regulation of transcription from RNA polymerase II promoter	IGI
			GO:0007224	smoothened signaling pathway	IGI
			GO:0051146	striated muscle cell differentiation	IGI
			GO:0009952	anterior/posterior pattern formation	IMP
			GO:0021987	cerebral cortex development	IMP
			GO:0010172	embryonic body morphogenesis	IMP
			GO:0060059	embryonic retina morphogenesis in camera-type eye	IMP
			GO:0002088	lens development in camera-type eye	IMP
			GO:0007520	myoblast fusion	IMP
			GO:0043410	positive regulation of MAPKKK cascade	IMP
			GO:2000179	positive regulation of neural precursor cell proliferation	IMP
			GO:0045666	positive regulation of neuron differentiation	IMP
			GO:0048643	positive regulation of skeletal muscle tissue development	IMP
			GO:0051057	positive regulation of small GTPase mediated signal transduction	IMP
			GO:0045664	regulation of neuron differentiation	IMP
			GO:0014816	satellite cell differentiation	IMP
			GO:0005515	protein binding	IPI
			GO:0007155	cell adhesion	ISO
			GO:0009986	cell surface	ISO
			GO:0005887	integral to plasma membrane	ISO
			GO:0051149	positive regulation of muscle cell differentiation	ISO
			GO:0016202	regulation of striated muscle tissue development	ISO
			GO:0007224	smoothened signaling pathway	ISO
			GO:0009986	cell surface	TAS
			GO:0016337	cell-cell adhesion	TAS
			GO:0045663	positive regulation of myoblast differentiation	TAS
Tlr4	toll-like receptor 4	21898	GO:0070374	positive regulation of ERK1 and ERK2 cascade	IDA
			GO:0043123	positive regulation of I-kappaB kinase/NF-kappaB cascade	IDA
			GO:0032755	positive regulation of interleukin-6 production	IDA
			GO:0046330	positive regulation of JNK cascade	IDA
			GO:0070430	positive regulation of nucleotide-binding oligomerization domain containing 1 signaling pathway	IDA
			GO:0070434	positive regulation of nucleotide-binding oligomerization domain containing 2 signaling pathway	IDA
			GO:0032874	positive regulation of stress-activated MAPK cascade	IDA
			GO:0032760	positive regulation of tumor necrosis factor production	IDA
			GO:0006955	immune response	IEA
			GO:0006954	inflammatory response	IEA
			GO:0045087	innate immune response	IEA
			GO:0016021	integral to membrane	IEA
			GO:0031224	intrinsic to membrane	IEA
			GO:0016020	membrane	IEA
			GO:0007165	signal transduction	IEA
			GO:0004888	transmembrane receptor activity	IEA
			GO:0032609	interferon-gamma production	IGI
			GO:0046330	positive regulation of JNK cascade	IGI
			GO:0032496	response to lipopolysaccharide	IGI
			GO:0002218	activation of innate immune response	IMP
			GO:0071223	cellular response to lipoteichoic acid	IMP
			GO:0050829	defense response to Gram-negative bacterium	IMP
			GO:0002537	nitric oxide production involved in inflammatory response	IMP
			GO:0030890	positive regulation of B cell proliferation	IMP
			GO:0045359	positive regulation of interferon-beta biosynthetic process	IMP
			GO:0032755	positive regulation of interleukin-6 production	IMP
			GO:0050671	positive regulation of lymphocyte proliferation	IMP
			GO:0060907	positive regulation of macrophage cytokine production	IMP
			GO:0045348	positive regulation of MHC class II biosynthetic process	IMP
			GO:0045429	positive regulation of nitric oxide biosynthetic process	IMP
			GO:0032760	positive regulation of tumor necrosis factor production	IMP
			GO:0009617	response to bacterium	IMP
			GO:0032496	response to lipopolysaccharide	IMP
			GO:0009986	cell surface	ISO
			GO:0005737	cytoplasm	ISO
			GO:0042742	defense response to bacterium	ISO
			GO:0032497	detection of lipopolysaccharide	ISO
			GO:0009897	external side of plasma membrane	ISO
			GO:0007252	I-kappaB phosphorylation	ISO
			GO:0002758	innate immune response-activating signal transduction	ISO
			GO:0005887	integral to plasma membrane	ISO
			GO:0001530	lipopolysaccharide binding	ISO
			GO:0001875	lipopolysaccharide receptor activity	ISO
			GO:0046696	lipopolysaccharide receptor complex	ISO
			GO:0031663	lipopolysaccharide-mediated signaling pathway	ISO
			GO:0042116	macrophage activation	ISO
			GO:0045121	membrane raft	ISO
			GO:0002282	microglial cell activation involved in immune response	ISO
			GO:0002755	MyD88-dependent toll-like receptor signaling pathway	ISO
			GO:0002756	MyD88-independent toll-like receptor signaling pathway	ISO
			GO:0052033	pathogen-associated molecular pattern dependent induction by symbiont of host innate immunity	ISO
			GO:0048471	perinuclear region of cytoplasm	ISO
			GO:0043548	phosphatidylinositol 3-kinase binding	ISO
			GO:0005886	plasma membrane	ISO
			GO:0043065	positive regulation of apoptosis	ISO
			GO:0032722	positive regulation of chemokine production	ISO
			GO:0043388	positive regulation of DNA binding	ISO
			GO:0050729	positive regulation of inflammatory response	ISO
			GO:0045084	positive regulation of interleukin-12 biosynthetic process	ISO
			GO:0032755	positive regulation of interleukin-6 production	ISO
			GO:0045416	positive regulation of interleukin-8 biosynthetic process	ISO
			GO:0032757	positive regulation of interleukin-8 production	ISO
			GO:0042346	positive regulation of NF-kappaB import into nucleus	ISO
			GO:0051092	positive regulation of NF-kappaB transcription factor activity	ISO
			GO:0050731	positive regulation of peptidyl-tyrosine phosphorylation	ISO
			GO:0051091	positive regulation of sequence-specific DNA binding transcription factor activity	ISO
			GO:0042535	positive regulation of tumor necrosis factor biosynthetic process	ISO
			GO:0004872	receptor activity	ISO
			GO:0051930	regulation of sensory perception of pain	ISO
			GO:0045471	response to ethanol	ISO
			GO:0070542	response to fatty acid	ISO
			GO:0032496	response to lipopolysaccharide	ISO
			GO:0006979	response to oxidative stress	ISO
			GO:0002224	toll-like receptor signaling pathway	ISO
Il11ra1	interleukin 11 receptor, alpha chain 1	16157	GO:0019221	cytokine-mediated signaling pathway	IDA
			GO:0004921	interleukin-11 receptor activity	IDA
			GO:0008284	positive regulation of cell proliferation	IDA
			GO:0004896	cytokine receptor activity	IEA
			GO:0019221	cytokine-mediated signaling pathway	IEA
			GO:0016021	integral to membrane	IEA
			GO:0016020	membrane	IEA
			GO:0004872	receptor activity	IEA
			GO:0007165	signal transduction	IEA
			GO:0046697	decidualization	IMP
			GO:0060135	maternal process involved in female pregnancy	IMP
			GO:0001779	natural killer cell differentiation	IMP
			GO:0001890	placenta development	IMP
			GO:0019970	interleukin-11 binding	IPI
Copz2	coatomer protein complex, subunit zeta 2	56358	GO:0005737	cytoplasm	IEA
			GO:0031410	cytoplasmic vesicle	IEA
			GO:0005794	Golgi apparatus	IEA
			GO:0016020	membrane	IEA
			GO:0015031	protein transport	IEA
			GO:0006810	transport	IEA
			GO:0016192	vesicle-mediated transport	IEA
			GO:0030126	COPI vesicle coat	ISO
			GO:0030137	COPI-coated vesicle	ISS
			GO:0003674	molecular_function	ND
Cacna2d1	calcium channel, voltage-dependent, alpha2/delta subunit 1	12293	GO:0016529	sarcoplasmic reticulum	IDA
			GO:0030315	T-tubule	IDA
			GO:0005262	calcium channel activity	IEA
			GO:0070588	calcium ion transmembrane transport	IEA
			GO:0016021	integral to membrane	IEA
			GO:0005216	ion channel activity	IEA
			GO:0006811	ion transport	IEA
			GO:0016020	membrane	IEA
			GO:0046872	metal ion binding	IEA
			GO:0034765	regulation of ion transmembrane transport	IEA
			GO:0006810	transport	IEA
			GO:0005244	voltage-gated ion channel activity	IEA
			GO:0051924	regulation of calcium ion transport	IMP
			GO:0005515	protein binding	IPI
			GO:0070588	calcium ion transmembrane transport	ISO
			GO:0006816	calcium ion transport	ISO
			GO:0051925	regulation of calcium ion transport via voltage-gated calcium channel activity	ISO
			GO:0005245	voltage-gated calcium channel activity	ISO
			GO:0005891	voltage-gated calcium channel complex	ISO
Ehd2	EH-domain containing 2	259300	GO:0030866	cortical actin cytoskeleton organization	IDA
			GO:0006897	endocytosis	IDA
			GO:0016020	membrane	IDA
			GO:0005624	membrane fraction	IDA
			GO:0005886	plasma membrane	IDA
			GO:0019904	protein domain specific binding	IDA
			GO:0005524	ATP binding	IEA
			GO:0005509	calcium ion binding	IEA
			GO:0005768	endosome	IEA
			GO:0005525	GTP binding	IEA
			GO:0006184	GTP catabolic process	IEA
			GO:0003924	GTPase activity	IEA
			GO:0016787	hydrolase activity	IEA
			GO:0008152	metabolic process	IEA
			GO:0000166	nucleotide binding	IEA
			GO:0005515	protein binding	IPI
			GO:0032456	endocytic recycling	ISO
			GO:0010008	endosome membrane	ISO
			GO:0055038	recycling endosome membrane	ISO
Timp2	tissue inhibitor of metalloproteinase 2	21858	GO:0005604	basement membrane	IDA
			GO:0009986	cell surface	IDA
			GO:0005178	integrin binding	IDA
			GO:0008285	negative regulation of cell proliferation	IDA
			GO:0030814	regulation of cAMP metabolic process	IDA
			GO:0043408	regulation of MAPKKK cascade	IDA
			GO:0045664	regulation of neuron differentiation	IDA
			GO:0008047	enzyme activator activity	IMP
			GO:0008191	metalloendopeptidase inhibitor activity	IMP
			GO:0045664	regulation of neuron differentiation	IMP
			GO:0009986	cell surface	ISO
			GO:0005615	extracellular space	ISO
			GO:0030426	growth cone	ISO
			GO:0005178	integrin binding	ISO
			GO:0008191	metalloendopeptidase inhibitor activity	ISO
			GO:0008285	negative regulation of cell proliferation	ISO
			GO:0010951	negative regulation of endopeptidase activity	ISO
			GO:0045930	negative regulation of mitotic cell cycle	ISO
			GO:0045861	negative regulation of proteolysis	ISO
			GO:0046580	negative regulation of Ras protein signal transduction	ISO
			GO:0043005	neuron projection	ISO
			GO:0043025	neuronal cell body	ISO
			GO:0045762	positive regulation of adenylate cyclase activity	ISO
			GO:0043410	positive regulation of MAPKKK cascade	ISO
			GO:0045666	positive regulation of neuron differentiation	ISO
			GO:0032487	regulation of Rap protein signal transduction	ISO
			GO:0008191	metalloendopeptidase inhibitor activity	TAS
Pkd2	polycystic kidney disease 2	18764	GO:0005262	calcium channel activity	IDA
			GO:0007050	cell cycle arrest	IDA
			GO:0005929	cilium	IDA
			GO:0005783	endoplasmic reticulum	IDA
			GO:0007259	JAK-STAT cascade	IDA
			GO:0031512	motile primary cilium	IDA
			GO:0060315	negative regulation of ryanodine-sensitive calcium-release channel activity	IDA
			GO:0031513	nonmotile primary cilium	IDA
			GO:0005886	plasma membrane	IDA
			GO:0002133	polycystin complex	IDA
			GO:0005267	potassium channel activity	IDA
			GO:0071805	potassium ion transmembrane transport	IDA
			GO:0034220	ion transmembrane transport	IEA
			GO:0006816	calcium ion transport	IMP
			GO:0006874	cellular calcium ion homeostasis	IMP
			GO:0015267	channel activity	IMP
			GO:0050982	detection of mechanical stimulus	IMP
			GO:0007368	determination of left/right symmetry	IMP
			GO:0001892	embryonic placenta development	IMP
			GO:0005783	endoplasmic reticulum	IMP
			GO:0007507	heart development	IMP
			GO:0001822	kidney development	IMP
			GO:0030814	regulation of cAMP metabolic process	IMP
			GO:0051209	release of sequestered calcium ion into cytosol	IMP
			GO:0051117	ATPase binding	IPI
			GO:0005515	protein binding	IPI
			GO:0005102	receptor binding	IPI
			GO:0045180	basal cortex	ISO
			GO:0009925	basal plasma membrane	ISO
			GO:0005737	cytoplasm	ISO
			GO:0008092	cytoskeletal protein binding	ISO
			GO:0005783	endoplasmic reticulum	ISO
			GO:0030027	lamellipodium	ISO
			GO:0005932	microtubule basal body	ISO
			GO:0005262	calcium channel activity	TAS
			GO:0005783	endoplasmic reticulum	TAS
Dab2	disabled homolog 2 (Drosophila)	13132	GO:0005737	cytoplasm	IDA
			GO:0005634	nucleus	IDA
			GO:0031410	cytoplasmic vesicle	IEA
			GO:0016020	membrane	IEA
			GO:0000904	cell morphogenesis involved in differentiation	IMP
			GO:0007588	excretion	IMP
			GO:0001701	in utero embryonic development	IMP
			GO:0006907	pinocytosis	IMP
			GO:0005515	protein binding	IPI
			GO:0006898	receptor-mediated endocytosis	IPI
			GO:0005905	coated pit	ISO
			GO:0090090	negative regulation of canonical Wnt receptor signaling pathway	ISO
			GO:0030308	negative regulation of cell growth	ISO
			GO:0032091	negative regulation of protein binding	ISO
			GO:0045892	negative regulation of transcription, DNA-dependent	ISO
			GO:0032436	positive regulation of proteasomal ubiquitin-dependent protein catabolic process	ISO
			GO:0001934	positive regulation of protein phosphorylation	ISO
			GO:0045893	positive regulation of transcription, DNA-dependent	ISO
			GO:2000096	positive regulation of Wnt receptor signaling pathway, planar cell polarity pathway	ISO
			GO:0008022	protein C-terminus binding	ISO
Fam114a1	family with sequence similarity 114, member A1	68303	GO:0005737	cytoplasm	IEA
			GO:0008150	biological_process	ND
			GO:0003674	molecular_function	ND
Prkcdbp	protein kinase C, delta binding protein	109042	GO:0005080	protein kinase C binding	IPI
			GO:0005080	protein kinase C binding	ISO
			GO:0008150	biological_process	ND
			GO:0005575	cellular_component	ND
Fxyd5	FXYD domain-containing ion transport regulator 5	18301	GO:0005216	ion channel activity	IEA
			GO:0034220	ion transmembrane transport	IEA
			GO:0006811	ion transport	IEA
			GO:0016020	membrane	IEA
			GO:0006810	transport	IEA
			GO:0003779	actin binding	ISO
			GO:0045296	cadherin binding	ISO
			GO:0016021	integral to membrane	ISO
Anxa3	annexin A3	11745	GO:0005509	calcium ion binding	IEA
			GO:0004859	phospholipase inhibitor activity	IEA
			GO:0030424	axon	ISO
			GO:0005544	calcium-dependent phospholipid binding	ISO
			GO:0005737	cytoplasm	ISO
			GO:0042742	defense response to bacterium	ISO
			GO:0030425	dendrite	ISO
			GO:0016020	membrane	ISO
			GO:0043025	neuronal cell body	ISO
			GO:0043312	neutrophil degranulation	ISO
			GO:0030670	phagocytic vesicle membrane	ISO
			GO:0006909	phagocytosis	ISO
			GO:0019834	phospholipase A2 inhibitor activity	ISO
			GO:0005886	plasma membrane	ISO
			GO:0045766	positive regulation of angiogenesis	ISO
			GO:0051054	positive regulation of DNA metabolic process	ISO
			GO:0010595	positive regulation of endothelial cell migration	ISO
			GO:0051091	positive regulation of sequence-specific DNA binding transcription factor activity	ISO
			GO:0042581	specific granule	ISO
Efemp2	epidermal growth factor-containing fibulin-like extracellular matrix protein 2	58859	GO:0007596	blood coagulation	IEA
			GO:0005509	calcium ion binding	IEA
			GO:0005576	extracellular region	IEA
			GO:0016020	membrane	IEA
			GO:0007165	signal transduction	IEA
			GO:0004888	transmembrane receptor activity	IEA
			GO:0005578	proteinaceous extracellular matrix	TAS
Sec23a	SEC23A (S. cerevisiae)	20334	GO:0000139	Golgi membrane	IDA
			GO:0048471	perinuclear region of cytoplasm	IDA
			GO:0030127	COPII vesicle coat	IEA
			GO:0005783	endoplasmic reticulum	IEA
			GO:0005794	Golgi apparatus	IEA
			GO:0016020	membrane	IEA
			GO:0015031	protein transport	IEA
			GO:0006810	transport	IEA
			GO:0016192	vesicle-mediated transport	IEA
			GO:0008270	zinc ion binding	IEA
			GO:0016044	cellular membrane organization	ISO
			GO:0006888	ER to Golgi vesicle-mediated transport	ISO
			GO:0006886	intracellular protein transport	TAS
P4ha2	procollagen-proline, 2-oxoglutarate 4-dioxygenase (proline 4-hydroxylase), alpha II polypeptide	18452	GO:0018401	peptidyl-proline hydroxylation to 4-hydroxy-L-proline	IDA
			GO:0004656	procollagen-proline 4-dioxygenase activity	IDA
			GO:0005488	binding	IEA
			GO:0005581	collagen	IEA
			GO:0005783	endoplasmic reticulum	IEA
			GO:0005506	iron ion binding	IEA
			GO:0031418	L-ascorbic acid binding	IEA
			GO:0046872	metal ion binding	IEA
			GO:0055114	oxidation-reduction process	IEA
			GO:0016491	oxidoreductase activity	IEA
			GO:0016705	oxidoreductase activity, acting on paired donors, with incorporation or reduction of molecular oxygen	IEA
			GO:0016702	oxidoreductase activity, acting on single donors with incorporation of molecular oxygen, incorporation of two atoms of oxygen	IEA
			GO:0005515	protein binding	IPI
Cyp20a1	cytochrome P450, family 20, subfamily A, polypeptide 1	77951	GO:0009055	electron carrier activity	IEA
			GO:0020037	heme binding	IEA
			GO:0016021	integral to membrane	IEA
			GO:0005506	iron ion binding	IEA
			GO:0016020	membrane	IEA
			GO:0046872	metal ion binding	IEA
			GO:0004497	monooxygenase activity	IEA
			GO:0055114	oxidation-reduction process	IEA
			GO:0016491	oxidoreductase activity	IEA
			GO:0016705	oxidoreductase activity, acting on paired donors, with incorporation or reduction of molecular oxygen	IEA
Klf4	Kruppel-like factor 4 (gut)	16600	GO:0008285	negative regulation of cell proliferation	IDA
			GO:0045944	positive regulation of transcription from RNA polymerase II promoter	IDA
			GO:0045893	positive regulation of transcription, DNA-dependent	IDA
			GO:0045595	regulation of cell differentiation	IDA
			GO:0042221	response to chemical stimulus	IDA
			GO:0032526	response to retinoic acid	IDA
			GO:0043565	sequence-specific DNA binding	IDA
			GO:0003700	sequence-specific DNA binding transcription factor activity	IDA
			GO:0001010	sequence-specific DNA binding transcription factor recruiting transcription factor activity	IDA
			GO:0019827	stem cell maintenance	IDA
			GO:0006366	transcription from RNA polymerase II promoter	IDA
			GO:0005622	intracellular	IEA
			GO:0046872	metal ion binding	IEA
			GO:0003676	nucleic acid binding	IEA
			GO:0006355	regulation of transcription, DNA-dependent	IEA
			GO:0008270	zinc ion binding	IEA
			GO:0042127	regulation of cell proliferation	IGI
			GO:0030154	cell differentiation	IMP
			GO:0009913	epidermal cell differentiation	IMP
			GO:0048730	epidermis morphogenesis	IMP
			GO:0045444	fat cell differentiation	IMP
			GO:0045944	positive regulation of transcription from RNA polymerase II promoter	IMP
			GO:0031077	post-embryonic camera-type eye development	IMP
			GO:0001085	RNA polymerase II transcription factor binding	IPI
			GO:0008134	transcription factor binding	IPI
			GO:0000785	chromatin	ISO
			GO:0003690	double-stranded DNA binding	ISO
			GO:0070373	negative regulation of ERK1 and ERK2 cascade	ISO
			GO:0014740	negative regulation of muscle hyperplasia	ISO
			GO:0014067	negative regulation of phosphatidylinositol 3-kinase cascade	ISO
			GO:0051898	negative regulation of protein kinase B signaling cascade	ISO
			GO:0048662	negative regulation of smooth muscle cell proliferation	ISO
			GO:0045892	negative regulation of transcription, DNA-dependent	ISO
			GO:0005634	nucleus	ISO
			GO:0035014	phosphatidylinositol 3-kinase regulator activity	ISO
			GO:0045944	positive regulation of transcription from RNA polymerase II promoter	ISO
			GO:0050790	regulation of catalytic activity	ISO
			GO:0042325	regulation of phosphorylation	ISO
			GO:0043565	sequence-specific DNA binding	ISO
			GO:0003700	sequence-specific DNA binding transcription factor activity	ISO
			GO:0005667	transcription factor complex	ISO
			GO:0006351	transcription, DNA-dependent	ISO
			GO:0003677	DNA binding	ISS
			GO:0045892	negative regulation of transcription, DNA-dependent	ISS
			GO:0045892	negative regulation of transcription, DNA-dependent	NAS
			GO:0005634	nucleus	NAS
Scarf2	scavenger receptor class F, member 2	224024	GO:0007157	heterophilic cell-cell adhesion	IDA
			GO:0005044	scavenger receptor activity	IDA
			GO:0007155	cell adhesion	IEA
			GO:0016021	integral to membrane	IEA
			GO:0016020	membrane	IEA
			GO:0004872	receptor activity	IEA
			GO:0007165	signal transduction	IEA
Insig1	insulin induced gene 1	231070	GO:0045599	negative regulation of fat cell differentiation	IDA
			GO:0006991	response to sterol depletion	IDA
			GO:0016021	integral to membrane	IEA
			GO:0006629	lipid metabolic process	IEA
			GO:0016020	membrane	IEA
			GO:0008202	steroid metabolic process	IEA
			GO:0006695	cholesterol biosynthetic process	IGI
			GO:0008203	cholesterol metabolic process	IGI
			GO:0060363	cranial suture morphogenesis	IGI
			GO:0042472	inner ear morphogenesis	IGI
			GO:0042474	middle ear morphogenesis	IGI
			GO:0045717	negative regulation of fatty acid biosynthetic process	IGI
			GO:0010894	negative regulation of steroid biosynthetic process	IGI
			GO:0060021	palate development	IGI
			GO:0016126	sterol biosynthetic process	IGI
			GO:0006641	triglyceride metabolic process	IGI
			GO:0005515	protein binding	IPI
			GO:0005783	endoplasmic reticulum	ISO
			GO:0030967	ER-nuclear sterol response pathway	ISO
			GO:0005783	endoplasmic reticulum	TAS
Peli2	pellino 2	93834	GO:0005829	cytosol	IDA
			GO:0016020	membrane	IDA
			GO:0043234	protein complex	IDA
			GO:0005515	protein binding	IPI
[truncated: 390 more rows]

## Sheet: B. Human stromal cells and MM 
B. Common genes expressed by human stromal cells and mammary mesenchyme cells
Human Gene Symbol	Mouse Gene Symbol	Name	Human Entrez Gene ID	Mouse Entrez Gene ID
COL1A2	Col1a2	collagen, type I, alpha 2	1278	12843
COL5A2	Col5a2	collagen, type V, alpha 2	1290	12832
THBS2	Thbs2	thrombospondin 2	7058	21826
PRRX1	Prrx1	paired related homeobox 1	5396	18933
PCOLCE	Pcolce	procollagen C-endopeptidase enhancer protein	5118	18542
CD248	Cd248	CD248 antigen, endosialin	57124	70445
TIMP3	Timp3	tissue inhibitor of metalloproteinase 3	7078	21859
PLAC9	Plac9	placenta specific 9	219348	211623
S100A4	S100a4	S100 calcium binding protein A4	6275	20198
TBX15	Tbx15	T-box 15	6913	21384
SERPINF1	Serpinf1	serine (or cysteine) peptidase inhibitor, clade F, member 1	5176	20317
NRP1	Nrp1	neuropilin 1	8829	18186
NR2F1	Nr2f1	nuclear receptor subfamily 2, group F, member 1	7025	13865
EBF1	Ebf1	early B-cell factor 1	1879	13591
ANK2	Ank2	ankyrin 2, brain	287	109676
TSHZ3	Tshz3	teashirt zinc finger family member 3	57616	243931
LIX1L	Lix1l	Lix1-like	128077	280411
RUNX1T1	Runx1t1	runt-related transcription factor 1; translocated to, 1 (cyclin D-related)	862	12395
PCDH19	Pcdh19	protocadherin 19	57526	279653
DLC1	Dlc1	deleted in liver cancer 1	10395	50768
WISP1	Wisp1	WNT1 inducible signaling pathway protein 1	8840	22402
MAF	Maf	avian musculoaponeurotic fibrosarcoma (v-maf) AS42 oncogene homolog	4094	17132
LOXL1	Loxl1	lysyl oxidase-like 1	4016	16949
THBD	Thbd	thrombomodulin	7056	21824
PTGIS	Ptgis	prostaglandin I2 (prostacyclin) synthase	5740	19223
CCL11	Ccl11	chemokine (C-C motif) ligand 11	6356	20292
FSTL1	Fstl1	follistatin-like 1	11167	14314
FBN1	Fbn1	fibrillin 1	2200	14118
EPHA3	Epha3	Eph receptor A3	2042	13837
LHFPL2	Lhfpl2	lipoma HMGIC fusion partner-like 2	10184	218454
ADAM12	Adam12	a disintegrin and metallopeptidase domain 12 (meltrin alpha)	8038	11489
FXYD5	Fxyd5	FXYD domain-containing ion transport regulator 5	53827	18301
transcription factors are in bold
