# Supplementary material for: Transcriptome analysis of embryonic mammary cells reveals insights into mammary lineage establishment
Source: Breast Cancer Res. 2011 Aug 11;13(4):R79. doi: 10.1186/bcr2928 (PMC3236343; doi:10.1186/bcr2928)
Supplement: Additional file 10 — Core interconnected network members with Gene Ontology. Table contains core interconnected network members with Gene Ontology. [file bcr2928-S10.XLS]

## Sheet: Core interconnected network
Core interconnected network members
						Gene Ontology (GO)
Human Gene Symbol	Ensembl ID	Name	Mouse Gene Symbol	Name	Mouse Entrez Gene ID	ID	Term	Code	Tissue
ABLIM3	ENSG00000173210	Actin-binding LIM protein 3 (Actin-binding LIM protein family member 3)(abLIM-3) "Source:UniProtKB/Swiss-Prot;Acc:O94929"	Ablim3	actin binding LIM protein family, member 3	319713	GO:0003779	actin binding	IEA	MM
						GO:0005737	cytoplasm	IEA
						GO:0007010	cytoskeleton organization	IEA
						GO:0046872	metal ion binding	IEA
						GO:0008270	zinc ion binding	IEA
						GO:0045944	positive regulation of transcription from RNA polymerase II promoter	IMP
ACTC1	ENSG00000159251	Actin, alpha cardiac muscle 1 (Alpha-cardiac actin) "Source:UniProtKB/Swiss-Prot;Acc:P68032"	Actc1	actin, alpha, cardiac muscle 1	11464	GO:0031674	I band	IDA	MM
						GO:0005524	ATP binding	IEA
						GO:0005737	cytoplasm	IEA
						GO:0005856	cytoskeleton	IEA
						GO:0000166	nucleotide binding	IEA
						GO:0005515	protein binding	IEA
						GO:0031032	actomyosin structure organization	IMP
						GO:0006915	apoptosis	IMP
						GO:0055008	cardiac muscle tissue morphogenesis	IMP
						GO:0055003	cardiac myofibril assembly	IMP
						GO:0030240	skeletal muscle thin filament assembly	IMP
						GO:0060048	cardiac muscle contraction	ISO
						GO:0005625	soluble fraction	ISO
ACVR1B	ENSG00000135503	Activin receptor type-1B Precursor (EC 2.7.11.30)(ACTR-IB)(Serine/threonine-protein kinase receptor R2)(SKR2)(Activin receptor-like kinase 4)(ALK-4) "Source:UniProtKB/Swiss-Prot;Acc:P36896"	Acvr1b	activin A receptor, type 1B	11479	GO:0018107	peptidyl-threonine phosphorylation	IDA	MBE
						GO:0004674	protein serine/threonine kinase activity	IDA
						GO:0005524	ATP binding	IEA
						GO:0016021	integral to membrane	IEA
						GO:0016301	kinase activity	IEA
						GO:0016020	membrane	IEA
						GO:0008152	metabolic process	IEA
						GO:0046872	metal ion binding	IEA
						GO:0000166	nucleotide binding	IEA
						GO:0016310	phosphorylation	IEA
						GO:0004672	protein kinase activity	IEA
						GO:0004872	receptor activity	IEA
						GO:0016740	transferase activity	IEA
						GO:0005024	transforming growth factor beta receptor activity	IEA
						GO:0009790	embryo development	IMP
						GO:0001942	hair follicle development	IMP
						GO:0001701	in utero embryonic development	IMP
						GO:0048185	activin binding	IPI
						GO:0005515	protein binding	IPI
						GO:0007498	mesoderm development	ISA
						GO:0016361	activin receptor activity, type I	ISO
						GO:0048179	activin receptor complex	ISO
						GO:0010862	positive regulation of pathway-restricted SMAD protein phosphorylation	ISO
						GO:0045944	positive regulation of transcription from RNA polymerase II promoter	ISO
						GO:0006468	protein amino acid phosphorylation	ISO
						GO:0004702	receptor signaling protein serine/threonine kinase activity	ISO
						GO:0046332	SMAD binding	ISO
						GO:0007166	cell surface receptor linked signaling pathway	TAS
						GO:0005887	integral to plasma membrane	TAS
						GO:0016310	phosphorylation	TAS
						GO:0007165	signal transduction	TAS
						GO:0004675	transmembrane receptor protein serine/threonine kinase activity	TAS
ACVR2B	ENSG00000114739	Activin receptor type-2B Precursor (EC 2.7.11.30)(Activin receptor type IIB)(ACTR-IIB) "Source:UniProtKB/Swiss-Prot;Acc:Q13705"	Acvr2b	activin receptor IIB	11481	GO:0032147	activation of protein kinase activity	IDA	MBE
						GO:0048185	activin binding	IDA
						GO:0004674	protein serine/threonine kinase activity	IDA
						GO:0004712	protein serine/threonine/tyrosine kinase activity	IDA
						GO:0017002	activin receptor activity	IEA
						GO:0032924	activin receptor signaling pathway	IEA
						GO:0005524	ATP binding	IEA
						GO:0016021	integral to membrane	IEA
						GO:0016301	kinase activity	IEA
						GO:0016020	membrane	IEA
						GO:0046872	metal ion binding	IEA
						GO:0000166	nucleotide binding	IEA
						GO:0006468	protein amino acid phosphorylation	IEA
						GO:0004672	protein kinase activity	IEA
						GO:0004872	receptor activity	IEA
						GO:0004702	receptor signaling protein serine/threonine kinase activity	IEA
						GO:0016740	transferase activity	IEA
						GO:0005024	transforming growth factor beta receptor activity	IEA
						GO:0004675	transmembrane receptor protein serine/threonine kinase activity	IEA
						GO:0007178	transmembrane receptor protein serine/threonine kinase signaling pathway	IEA
						GO:0009952	anterior/posterior pattern formation	IGI
						GO:0007368	determination of left/right symmetry	IGI
						GO:0001702	gastrulation with mouth forming second	IGI
						GO:0007507	heart development	IGI
						GO:0030073	insulin secretion	IGI
						GO:0001822	kidney development	IGI
						GO:0030324	lung development	IGI
						GO:0007498	mesoderm development	IGI
						GO:0042475	odontogenesis of dentine-containing tooth	IGI
						GO:0035265	organ growth	IGI
						GO:0060021	palate development	IGI
						GO:0031016	pancreas development	IGI
						GO:0007389	pattern specification process	IGI
						GO:0009791	post-embryonic development	IGI
						GO:0009749	response to glucose stimulus	IGI
						GO:0001501	skeletal system development	IGI
						GO:0048705	skeletal system morphogenesis	IGI
						GO:0009952	anterior/posterior pattern formation	IMP
						GO:0007368	determination of left/right symmetry	IMP
						GO:0048617	embryonic foregut morphogenesis	IMP
						GO:0019838	growth factor binding	IMP
						GO:0007507	heart development	IMP
						GO:0001822	kidney development	IMP
						GO:0042475	odontogenesis of dentine-containing tooth	IMP
						GO:0060021	palate development	IMP
						GO:0009791	post-embryonic development	IMP
						GO:0001501	skeletal system development	IMP
						GO:0048705	skeletal system morphogenesis	IMP
						GO:0048185	activin binding	IPI
						GO:0019838	growth factor binding	IPI
						GO:0005515	protein binding	IPI
						GO:0048185	activin binding	ISO
						GO:0048186	inhibin beta-A binding	ISO
						GO:0048187	inhibin beta-B binding	ISO
ACVRL1	ENSG00000139567	Serine/threonine-protein kinase receptor R3 Precursor (SKR3)(EC 2.7.11.30)(Activin receptor-like kinase 1)(ALK-1)(TGF-B superfamily receptor type I)(TSR-I) "Source:UniProtKB/Swiss-Prot;Acc:P37023"	Acvrl1	activin A receptor, type II-like 1	11482	GO:0007179	transforming growth factor beta receptor signaling pathway	IDA	MM
						GO:0005524	ATP binding	IEA
						GO:0016021	integral to membrane	IEA
						GO:0016301	kinase activity	IEA
						GO:0016020	membrane	IEA
						GO:0008152	metabolic process	IEA
						GO:0046872	metal ion binding	IEA
						GO:0000166	nucleotide binding	IEA
						GO:0016310	phosphorylation	IEA
						GO:0004672	protein kinase activity	IEA
						GO:0004674	protein serine/threonine kinase activity	IEA
						GO:0004872	receptor activity	IEA
						GO:0016740	transferase activity	IEA
						GO:0004675	transmembrane receptor protein serine/threonine kinase activity	IEA
						GO:0001525	angiogenesis	IMP
						GO:0048514	blood vessel morphogenesis	IMP
						GO:0001701	in utero embryonic development	IMP
						GO:0005515	protein binding	IPI
						GO:0016361	activin receptor activity, type I	ISO
						GO:0009986	cell surface	ISO
						GO:0030425	dendrite	ISO
						GO:0043025	neuronal cell body	ISO
						GO:0006468	protein amino acid phosphorylation	ISO
						GO:0051291	protein heterooligomerization	ISO
						GO:0004702	receptor signaling protein serine/threonine kinase activity	ISO
						GO:0007165	signal transduction	ISO
						GO:0046332	SMAD binding	ISO
						GO:0005024	transforming growth factor beta receptor activity	ISO
						GO:0005025	transforming growth factor beta receptor activity, type I	ISO
						GO:0007179	transforming growth factor beta receptor signaling pathway	ISO
ADAM12	ENSG00000148848	Disintegrin and metalloproteinase domain-containing protein 12 Precursor (ADAM 12)(EC 3.4.24.-)(Meltrin-alpha) "Source:UniProtKB/Swiss-Prot;Acc:O43184"	Adam12	a disintegrin and metallopeptidase domain 12 (meltrin alpha)	11489	GO:0005886	plasma membrane	EXP	MM
						GO:0007155	cell adhesion	IEA
						GO:0016787	hydrolase activity	IEA
						GO:0016021	integral to membrane	IEA
						GO:0016020	membrane	IEA
						GO:0046872	metal ion binding	IEA
						GO:0004222	metalloendopeptidase activity	IEA
						GO:0008237	metallopeptidase activity	IEA
						GO:0008233	peptidase activity	IEA
						GO:0006508	proteolysis	IEA
						GO:0017124	SH3 domain binding	IEA
						GO:0008270	zinc ion binding	IEA
						GO:0005515	protein binding	IPI
ADRB3	ENSG00000188778	Beta-3 adrenergic receptor (Beta-3 adrenoreceptor)(Beta-3 adrenoceptor) "Source:UniProtKB/Swiss-Prot;Acc:P13945"	Adrb3	adrenergic receptor, beta 3	11556	GO:0007189	activation of adenylate cyclase activity by G-protein signaling pathway	IDA	MM
						GO:0031699	beta-3 adrenergic receptor binding	IDA
						GO:0005624	membrane fraction	IDA
						GO:0002025	vasodilation by norepinephrine-epinephrine involved in regulation of systemic arterial blood pressure	IDA
						GO:0004935	adrenergic receptor activity	IEA
						GO:0071875	adrenergic receptor signaling pathway	IEA
						GO:0004939	beta-adrenergic receptor activity	IEA
						GO:0004930	G-protein coupled receptor activity	IEA
						GO:0007186	G-protein coupled receptor protein signaling pathway	IEA
						GO:0016021	integral to membrane	IEA
						GO:0016020	membrane	IEA
						GO:0005886	plasma membrane	IEA
						GO:0004872	receptor activity	IEA
						GO:0004871	signal transducer activity	IEA
						GO:0007165	signal transduction	IEA
						GO:0050873	brown fat cell differentiation	IGI
						GO:0002024	diet induced thermogenesis	IGI
						GO:0031649	heat generation	IGI
						GO:0040015	negative regulation of multicellular organism growth	IGI
						GO:0009409	response to cold	IGI
						GO:0007189	activation of adenylate cyclase activity by G-protein signaling pathway	ISO
						GO:0042755	eating behavior	ISO
						GO:0051379	epinephrine binding	ISO
						GO:0051380	norepinephrine binding	ISO
AGRN	ENSG00000188157	Agrin Precursor "Source:UniProtKB/Swiss-Prot;Acc:O00468"	Agrn	agrin	11603	GO:0030548	acetylcholine receptor regulator activity	IDA	MBE
						GO:0005605	basal lamina	IDA
						GO:0005604	basement membrane	IDA
						GO:0009986	cell surface	IDA
						GO:0005615	extracellular space	IDA
						GO:0045213	neurotransmitter receptor metabolic process	IDA
						GO:0045944	positive regulation of transcription from RNA polymerase II promoter	IDA
						GO:0043113	receptor clustering	IDA
						GO:0010469	regulation of receptor activity	IDA
						GO:0045202	synapse	IDA
						GO:0007268	synaptic transmission	IDA
						GO:0005576	extracellular region	IEA
						GO:0005578	proteinaceous extracellular matrix	IEA
						GO:0007528	neuromuscular junction development	IGI
						GO:0043113	receptor clustering	IGI
						GO:0007009	plasma membrane organization	IMP
						GO:0043113	receptor clustering	IMP
						GO:0008582	regulation of synaptic growth at neuromuscular junction	IMP
						GO:0005604	basement membrane	ISO
						GO:0043113	receptor clustering	ISO
						GO:0007416	synapse assembly	ISO
						GO:0007268	synaptic transmission	ISO
						GO:0005615	extracellular space	TAS
ALOX5AP	ENSG00000132965	Arachidonate 5-lipoxygenase-activating protein (FLAP)(MK-886-binding protein) [Source:UniProtKB/Swiss-Prot;Acc:P20292]	Alox5ap	arachidonate 5-lipoxygenase activating protein	11690	GO:0019370	leukotriene biosynthetic process
						GO:0005634	nucleus
						GO:0005783	endoplasmic reticulum
						GO:0008047	enzyme activator activity
						GO:0016021	integral to membrane
						GO:0006691	leukotriene metabolic process
						GO:0016020	membrane
						GO:0019370	leukotriene biosynthetic process
						GO:0002540	leukotriene production involved in inflammatory response
						GO:0005515	protein binding
						GO:0004051	arachidonate 5-lipoxygenase activity
						GO:0019899	enzyme binding
						GO:0019370	leukotriene biosynthetic process
						GO:0019372	lipoxygenase pathway
						GO:0005635	nuclear envelope
						GO:0046982	protein heterodimerization activity
						GO:0042803	protein homodimerization activity
						GO:0070207	protein homotrimerization
ANGPT1	ENSG00000154188	Angiopoietin-1 Precursor (ANG-1) "Source:UniProtKB/Swiss-Prot;Acc:Q15389"	Angpt1	angiopoietin 1	11600	GO:0001525	angiogenesis	IDA	MM
						GO:0006916	anti-apoptosis	IDA
						GO:0031589	cell-substrate adhesion	IDA
						GO:0072012	glomerulus vasculature development	IDA
						GO:0030097	hemopoiesis	IDA
						GO:0043116	negative regulation of vascular permeability	IDA
						GO:0045785	positive regulation of cell adhesion	IDA
						GO:0033138	positive regulation of peptidyl-serine phosphorylation	IDA
						GO:0050731	positive regulation of peptidyl-tyrosine phosphorylation	IDA
						GO:0014068	positive regulation of phosphoinositide 3-kinase cascade	IDA
						GO:0007169	transmembrane receptor protein tyrosine kinase signaling pathway	IDA
						GO:0030154	cell differentiation	IEA
						GO:0005576	extracellular region	IEA
						GO:0007275	multicellular organismal development	IEA
						GO:0007165	signal transduction	IEA
						GO:0006916	anti-apoptosis	IGI
						GO:0001701	in utero embryonic development	IGI
						GO:0001525	angiogenesis	IMP
						GO:0001701	in utero embryonic development	IMP
						GO:0005102	receptor binding	IPI
						GO:0005615	extracellular space	ISO
						GO:0001541	ovarian follicle development	ISO
						GO:0045768	positive regulation of anti-apoptosis	ISO
						GO:0051260	protein homooligomerization	ISO
						GO:0007492	endoderm development	TAS
						GO:0005172	vascular endothelial growth factor receptor binding	TAS
ANGPTL1	ENSG00000116194	Angiopoietin-related protein 1 Precursor (Angiopoietin-like 1)(Angiopoietin-3)(ANG-3) "Source:UniProtKB/Swiss-Prot;Acc:O95841"	Angptl1	angiopoietin-like 1	72713	GO:0005576	extracellular region	IEA	MM
						GO:0007165	signal transduction	IEA
						GO:0005102	receptor binding	IPI
						GO:0007169	transmembrane receptor protein tyrosine kinase signaling pathway	IPI
						GO:0005615	extracellular space	ISO
ANXA5	ENSG00000164111	Annexin A5 (Annexin-5)(Annexin V)(Lipocortin V)(Endonexin II)(Calphobindin I)(CBP-I)(Placental anticoagulant protein I)(PAP-I)(Placental anticoagulant protein 4)(PP4)(Thromboplastin inhibitor)(Vascular anticoagulant-alpha)(VAC-alpha)(Anchorin CII) "Source	Anxa5	annexin A5	11747	GO:0043499	eukaryotic cell surface binding	IDA	MM
						GO:0010033	response to organic substance	IDA
						GO:0007596	blood coagulation	IEA
						GO:0005509	calcium ion binding	IEA
						GO:0050819	negative regulation of coagulation	IEA
						GO:0005515	protein binding	IPI
						GO:0005544	calcium-dependent phospholipid binding	ISO
						GO:0042995	cell projection	ISO
						GO:0005737	cytoplasm	ISO
						GO:0014704	intercalated disc	ISO
						GO:0005886	plasma membrane	ISO
						GO:0043065	positive regulation of apoptosis	ISO
						GO:0051260	protein homooligomerization	ISO
						GO:0030971	receptor tyrosine kinase binding	ISO
						GO:0042383	sarcolemma	ISO
AP1M2	ENSG00000129354	AP-1 complex subunit mu-2 (Adaptor-related protein complex 1 mu-2 subunit)(Adaptor protein complex AP-1 mu-2 subunit)(Golgi adaptor HA1/AP1 adaptin mu-2 subunit)(Mu-adaptin 2)(AP-mu chain family member mu1B)(Mu1B-adaptin)(Clathrin assembly protein complex	Ap1m2	adaptor protein complex AP-1, mu 2 subunit	11768	GO:0030131	clathrin adaptor complex	IEA	MBE
						GO:0031410	cytoplasmic vesicle	IEA
						GO:0005794	Golgi apparatus	IEA
						GO:0016020	membrane	IEA
						GO:0005515	protein binding	IEA
						GO:0015031	protein transport	IEA
						GO:0006810	transport	IEA
						GO:0006886	intracellular protein transport	TAS
						GO:0005802	trans-Golgi network	TAS
						GO:0016192	vesicle-mediated transport	TAS
APC	ENSG00000134982	Adenomatous polyposis coli protein (Protein APC)(Deleted in polyposis 2.5) "Source:UniProtKB/Swiss-Prot;Acc:P25054"	Apc	adenomatosis polyposis coli	11789	GO:0033267	axon part	IDA	MBE
						GO:0044295	axonal growth cone	IDA
						GO:0008013	beta-catenin binding	IDA
						GO:0042995	cell projection	IDA
						GO:0031253	cell projection membrane	IDA
						GO:0005737	cytoplasm	IDA
						GO:0005881	cytoplasmic microtubule	IDA
						GO:0030426	growth cone	IDA
						GO:0035371	microtubule plus end	IDA
						GO:0051010	microtubule plus-end binding	IDA
						GO:0005634	nucleus	IDA
						GO:0034750	Scrib-APC-beta-catenin complex	IDA
						GO:0016055	Wnt receptor signaling pathway	IDA
						GO:0005488	binding	IEA
						GO:0030054	cell junction	IEA
						GO:0007409	axonogenesis	IGI
						GO:0051276	chromosome organization	IGI
						GO:0031122	cytoplasmic microtubule organization	IGI
						GO:0007091	mitotic metaphase/anaphase transition	IGI
						GO:0046716	muscle cell homeostasis	IGI
						GO:0008285	negative regulation of cell proliferation	IGI
						GO:0050680	negative regulation of epithelial cell proliferation	IGI
						GO:0043409	negative regulation of MAPKKK cascade	IGI
						GO:0030178	negative regulation of Wnt receptor signaling pathway	IGI
						GO:0030858	positive regulation of epithelial cell differentiation	IGI
						GO:0042981	regulation of apoptosis	IGI
						GO:0045595	regulation of cell differentiation	IGI
						GO:0030334	regulation of cell migration	IGI
						GO:0035019	somatic stem cell maintenance	IGI
						GO:0009952	anterior/posterior pattern formation	IMP
						GO:0009798	axis specification	IMP
						GO:0007409	axonogenesis	IMP
						GO:0060070	canonical Wnt receptor signaling pathway	IMP
						GO:0016477	cell migration	IMP
						GO:0051276	chromosome organization	IMP
						GO:0000281	cytokinesis after mitosis	IMP
						GO:0009953	dorsal/ventral pattern formation	IMP
						GO:0001942	hair follicle development	IMP
						GO:0001822	kidney development	IMP
						GO:0007091	mitotic metaphase/anaphase transition	IMP
						GO:0043066	negative regulation of apoptosis	IMP
						GO:0008285	negative regulation of cell proliferation	IMP
						GO:0050680	negative regulation of epithelial cell proliferation	IMP
						GO:0060770	negative regulation of epithelial cell proliferation involved in prostate gland development	IMP
						GO:0043409	negative regulation of MAPKKK cascade	IMP
						GO:0007026	negative regulation of microtubule depolymerization	IMP
						GO:0042483	negative regulation of odontogenesis	IMP
						GO:0030178	negative regulation of Wnt receptor signaling pathway	IMP
						GO:0007389	pattern specification process	IMP
						GO:0043065	positive regulation of apoptosis	IMP
						GO:0045785	positive regulation of cell adhesion	IMP
						GO:0045597	positive regulation of cell differentiation	IMP
						GO:0051781	positive regulation of cell division	IMP
						GO:0030335	positive regulation of cell migration	IMP
						GO:0031116	positive regulation of microtubule polymerization	IMP
						GO:0045732	positive regulation of protein catabolic process	IMP
						GO:0009954	proximal/distal pattern formation	IMP
						GO:0051988	regulation of attachment of spindle microtubules to kinetochore	IMP
						GO:0051726	regulation of cell cycle	IMP
						GO:0030334	regulation of cell migration	IMP
						GO:0030856	regulation of epithelial cell differentiation	IMP
						GO:0051171	regulation of nitrogen compound metabolic process	IMP
						GO:0045667	regulation of osteoblast differentiation	IMP
						GO:0045670	regulation of osteoclast differentiation	IMP
						GO:0060041	retina development in camera-type eye	IMP
						GO:0043588	skin development	IMP
						GO:0035019	somatic stem cell maintenance	IMP
						GO:0019827	stem cell maintenance	IMP
						GO:0033077	T cell differentiation in the thymus	IMP
						GO:0048538	thymus development	IMP
						GO:0016055	Wnt receptor signaling pathway	IMP
						GO:0008013	beta-catenin binding	IPI
						GO:0005515	protein binding	IPI
						GO:0000281	cytokinesis after mitosis	ISO
						GO:0005737	cytoplasm	ISO
						GO:0007163	establishment or maintenance of cell polarity	ISO
						GO:0030426	growth cone	ISO
						GO:0016328	lateral plasma membrane	ISO
						GO:0005874	microtubule	ISO
						GO:0008017	microtubule binding	ISO
						GO:0007094	mitotic cell cycle spindle assembly checkpoint	ISO
						GO:0090090	negative regulation of canonical Wnt receptor signaling pathway	ISO
						GO:0007026	negative regulation of microtubule depolymerization	ISO
						GO:0043005	neuron projection	ISO
						GO:0031175	neuron projection development	ISO
						GO:0043025	neuronal cell body	ISO
						GO:0005634	nucleus	ISO
						GO:0043065	positive regulation of apoptosis	ISO
						GO:0030335	positive regulation of cell migration	ISO
						GO:0045732	positive regulation of protein catabolic process	ISO
						GO:0031274	positive regulation of pseudopodium assembly	ISO
						GO:0005515	protein binding	ISO
						GO:0051988	regulation of attachment of spindle microtubules to kinetochore	ISO
						GO:0045202	synapse	ISO
APLN	ENSG00000171388	Apelin Precursor (APJ endogenous ligand) "Contains Apelin-36;Apelin-31;Apelin-28;Apelin-13" "Source:UniProtKB/Swiss-Prot;Acc:Q9ULZ1"	Apln	apelin	30878	GO:0005179	hormone activity	IEA	MM
						GO:0007186	G-protein coupled receptor protein signaling pathway	ISA
						GO:0005102	receptor binding	ISA
						GO:0031704	apelin receptor binding	ISO
						GO:0042756	drinking behavior	ISO
						GO:0005615	extracellular space	ISO
						GO:0007631	feeding behavior	ISO
						GO:0045776	negative regulation of blood pressure	ISO
						GO:0045906	negative regulation of vasoconstriction	ISO
						GO:0048471	perinuclear region of cytoplasm	ISO
						GO:0051461	positive regulation of adrenocorticotropin secretion	ISO
						GO:0008284	positive regulation of cell proliferation	ISO
						GO:0051466	positive regulation of corticotropin-releasing hormone secretion	ISO
						GO:0031652	positive regulation of heat generation	ISO
						GO:0042327	positive regulation of phosphorylation	ISO
						GO:0045909	positive regulation of vasodilation	ISO
						GO:0050878	regulation of body fluid levels	ISO
						GO:0043576	regulation of respiratory gaseous exchange	ISO
						GO:0002026	regulation of the force of heart contraction	ISO
APLNR	ENSG00000134817	Apelin receptor (G-protein coupled receptor APJ)(Angiotensin receptor-like 1)(HG11) "Source:UniProtKB/Swiss-Prot;Acc:P35414"	Aplnr	apelin receptor	23796	GO:0004930	G-protein coupled receptor activity	IEA	MM
						GO:0007186	G-protein coupled receptor protein signaling pathway	IEA
						GO:0016021	integral to membrane	IEA
						GO:0016020	membrane	IEA
						GO:0004872	receptor activity	IEA
						GO:0004871	signal transducer activity	IEA
						GO:0007165	signal transduction	IEA
						GO:0031410	cytoplasmic vesicle	ISO
						GO:0005634	nucleus	ISO
						GO:0005886	plasma membrane	ISO
						GO:0050878	regulation of body fluid levels	ISO
ARHGAP12	ENSG00000165322	Rho GTPase-activating protein 12 (Rho-type GTPase-activating protein 12) "Source:UniProtKB/Swiss-Prot;Acc:Q8IWW6"	Arhgap12	Rho GTPase activating protein 12	75415	GO:0005096	GTPase activator activity	IEA	MBE
						GO:0005622	intracellular	IEA
						GO:0005515	protein binding	IEA
						GO:0007165	signal transduction	IEA
ARHGAP20	ENSG00000137727	Rho GTPase-activating protein 20 (Rho-type GTPase-activating protein 20) "Source:UniProtKB/Swiss-Prot;Acc:Q9P2F6"	Arhgap20	Rho GTPase activating protein 20	244867	GO:0005096	GTPase activator activity	IEA	MM
						GO:0005622	intracellular	IEA
						GO:0007165	signal transduction	IEA
ARHGAP28	ENSG00000088756	Rho GTPase-activating protein 28 (Rho-type GTPase-activating protein 28) "Source:UniProtKB/Swiss-Prot;Acc:Q9P2N2"	Arhgap28	Rho GTPase activating protein 28	268970	GO:0005096	GTPase activator activity	IEA	MM
						GO:0005622	intracellular	IEA
						GO:0007165	signal transduction	IEA
BCAM	ENSG00000187244	Lutheran blood group glycoprotein Precursor (B-CAM cell surface glycoprotein)(Auberger B antigen)(F8/G253 antigen)(CD239 antigen) "Source:UniProtKB/Swiss-Prot;Acc:P50895"	Bcam	basal cell adhesion molecule	57278	GO:0007155	cell adhesion	IDA	MBE
						GO:0005055	laminin receptor activity	IDA
						GO:0005886	plasma membrane	IDA
						GO:0007165	signal transduction	IDA
						GO:0016021	integral to membrane	IEA
						GO:0016020	membrane	IEA
						GO:0004872	receptor activity	IEA
						GO:0005887	integral to plasma membrane	ISS
BDKRB2	ENSG00000168398	B2 bradykinin receptor (BK-2 receptor)(B2R) "Source:UniProtKB/Swiss-Prot;Acc:P30411"	Bdkrb2	bradykinin receptor, beta 2	12062	GO:0004930	G-protein coupled receptor activity	IEA	MBE
						GO:0007186	G-protein coupled receptor protein signaling pathway	IEA
						GO:0016021	integral to membrane	IEA
						GO:0016020	membrane	IEA
						GO:0004872	receptor activity	IEA
						GO:0004871	signal transducer activity	IEA
						GO:0007165	signal transduction	IEA
						GO:0043066	negative regulation of apoptosis	IGI
						GO:0009651	response to salt stress	IGI
						GO:0033137	negative regulation of peptidyl-serine phosphorylation	IMP
						GO:0004947	bradykinin receptor activity	ISO
						GO:0007204	elevation of cytosolic calcium ion concentration	ISO
						GO:0045776	negative regulation of blood pressure	ISO
						GO:0008285	negative regulation of cell proliferation	ISO
						GO:0005886	plasma membrane	ISO
BMP7	ENSG00000101144	Bone morphogenetic protein 7 Precursor (BMP-7)(Osteogenic protein 1)(OP-1)(Eptotermin alfa) "Source:UniProtKB/Swiss-Prot;Acc:P18075"	Bmp7	bone morphogenetic protein 7	12162	GO:0007411	axon guidance	IDA	MBE
						GO:0030509	BMP signaling pathway	IDA
						GO:0048754	branching morphogenesis of a tube	IDA
						GO:0048468	cell development	IDA
						GO:0005615	extracellular space	IDA
						GO:0050768	negative regulation of neurogenesis	IDA
						GO:0060686	negative regulation of prostatic bud formation	IDA
						GO:0042475	odontogenesis of dentine-containing tooth	IDA
						GO:0045597	positive regulation of cell differentiation	IDA
						GO:0045666	positive regulation of neuron differentiation	IDA
						GO:0035239	tube morphogenesis	IDA
						GO:0051216	cartilage development	IEA
						GO:0030154	cell differentiation	IEA
						GO:0005576	extracellular region	IEA
						GO:0040007	growth	IEA
						GO:0008083	growth factor activity	IEA
						GO:0007275	multicellular organismal development	IEA
						GO:0001503	ossification	IEA
						GO:0030326	embryonic limb morphogenesis	IGI
						GO:0060272	embryonic skeletal joint morphogenesis	IGI
						GO:0001707	mesoderm formation	IGI
						GO:0072136	metanephric mesenchymal cell proliferation	IGI
						GO:0072133	metanephric mesenchyme morphogenesis	IGI
						GO:0045746	negative regulation of Notch signaling pathway	IGI
						GO:0072134	nephrogenic mesenchyme morphogenesis	IGI
						GO:0010942	positive regulation of cell death	IGI
						GO:0045944	positive regulation of transcription from RNA polymerase II promoter	IGI
						GO:0048646	anatomical structure formation involved in morphogenesis	IMP
						GO:0060445	branching involved in salivary gland morphogenesis	IMP
						GO:0048593	camera-type eye morphogenesis	IMP
						GO:0048596	embryonic camera-type eye morphogenesis	IMP
						GO:0030326	embryonic limb morphogenesis	IMP
						GO:0009880	embryonic pattern specification	IMP
						GO:0060272	embryonic skeletal joint morphogenesis	IMP
						GO:0030855	epithelial cell differentiation	IMP
						GO:0001654	eye development	IMP
						GO:0001822	kidney development	IMP
						GO:0060485	mesenchyme development	IMP
						GO:0008285	negative regulation of cell proliferation	IMP
						GO:0072040	negative regulation of mesenchymal stem cell apoptosis involved in nephron morphogenesis	IMP
						GO:0009887	organ morphogenesis	IMP
						GO:0007389	pattern specification process	IMP
						GO:0043065	positive regulation of apoptosis	IMP
						GO:0060687	regulation of branching involved in prostate gland morphogenesis	IMP
						GO:0007435	salivary gland morphogenesis	IMP
						GO:0001657	ureteric bud development	IMP
						GO:0005515	protein binding	IPI
						GO:0070700	BMP receptor binding	ISO
						GO:0031012	extracellular matrix	ISO
						GO:0005615	extracellular space	ISO
						GO:0008201	heparin binding	ISO
						GO:0031988	membrane-bounded vesicle	ISO
						GO:0042325	regulation of phosphorylation	ISO
						GO:0005125	cytokine activity	TAS
C5AR1	ENSG00000197405	C5a anaphylatoxin chemotactic receptor (C5a-R)(C5aR)(CD88 antigen) "Source:UniProtKB/Swiss-Prot;Acc:P21730"	C5ar1	complement component 5a receptor 1	12273	GO:0004944	C5a anaphylatoxin receptor activity	IDA	MM
						GO:0007186	G-protein coupled receptor protein signaling pathway	IDA
						GO:0007165	signal transduction	IDA
						GO:0004942	anaphylatoxin receptor activity	IEA
						GO:0006935	chemotaxis	IEA
						GO:0004930	G-protein coupled receptor activity	IEA
						GO:0007186	G-protein coupled receptor protein signaling pathway	IEA
						GO:0016021	integral to membrane	IEA
						GO:0016020	membrane	IEA
						GO:0004872	receptor activity	IEA
						GO:0004871	signal transducer activity	IEA
						GO:0007165	signal transduction	IEA
						GO:0050830	defense response to Gram-positive bacterium	IMP
						GO:0030593	neutrophil chemotaxis	IMP
						GO:0045766	positive regulation of angiogenesis	IMP
						GO:0010759	positive regulation of macrophage chemotaxis	IMP
						GO:0090023	positive regulation of neutrophil chemotaxis	IMP
						GO:0010575	positive regulation vascular endothelial growth factor production	IMP
						GO:0032494	response to peptidoglycan	IMP
						GO:0004944	C5a anaphylatoxin receptor activity	ISO
						GO:0009986	cell surface	ISO
						GO:0001856	complement component C5a binding	ISO
						GO:0004878	complement component C5a receptor activity	ISO
						GO:0002430	complement receptor mediated signaling pathway	ISO
						GO:0007204	elevation of cytosolic calcium ion concentration	ISO
						GO:0043526	neuroprotection	ISO
						GO:0005886	plasma membrane	ISO
CALCRL	ENSG00000064989	Calcitonin gene-related peptide type 1 receptor Precursor (CGRP type 1 receptor)(Calcitonin receptor-like receptor) "Source:UniProtKB/Swiss-Prot;Acc:Q16602"	Calcrl	calcitonin receptor-like	54598	GO:0007166	cell surface receptor linked signaling pathway	IEA	MM
						GO:0004930	G-protein coupled receptor activity	IEA
						GO:0007186	G-protein coupled receptor protein signaling pathway	IEA
						GO:0016021	integral to membrane	IEA
						GO:0016020	membrane	IEA
						GO:0005886	plasma membrane	IEA
						GO:0004872	receptor activity	IEA
						GO:0004871	signal transducer activity	IEA
						GO:0007165	signal transduction	IEA
						GO:0004888	transmembrane receptor activity	IEA
						GO:0001635	calcitonin gene-related polypeptide receptor activity	IGI
						GO:0007186	G-protein coupled receptor protein signaling pathway	IGI
						GO:0007165	signal transduction	IGI
						GO:0007189	activation of adenylate cyclase activity by G-protein signaling pathway	IMP
						GO:0007507	heart development	IMP
						GO:0008284	positive regulation of cell proliferation	IMP
						GO:0048661	positive regulation of smooth muscle cell proliferation	IMP
						GO:0004948	calcitonin receptor activity	ISO
						GO:0050728	negative regulation of inflammatory response	ISO
						GO:0006937	regulation of muscle contraction	ISO
						GO:0007186	G-protein coupled receptor protein signaling pathway	TAS
CAMK2A	ENSG00000070808	Calcium/calmodulin-dependent protein kinase type II alpha chain (CaM-kinase II alpha chain)(CaM kinase II subunit alpha)(CaMK-II subunit alpha)(EC 2.7.11.17) "Source:UniProtKB/Swiss-Prot;Acc:Q9UQM7"	Camk2a	calcium/calmodulin-dependent protein kinase II alpha	12322	GO:0005524	ATP binding	IEA	MM
						GO:0005516	calmodulin binding	IEA
						GO:0030054	cell junction	IEA
						GO:0005737	cytoplasm	IEA
						GO:0016301	kinase activity	IEA
						GO:0016020	membrane	IEA
						GO:0008152	metabolic process	IEA
						GO:0000166	nucleotide binding	IEA
						GO:0016310	phosphorylation	IEA
						GO:0005886	plasma membrane	IEA
						GO:0004672	protein kinase activity	IEA
						GO:0045202	synapse	IEA
						GO:0016740	transferase activity	IEA
						GO:0006816	calcium ion transport	IMP
						GO:0000082	G1/S transition of mitotic cell cycle	IMP
						GO:0046777	protein amino acid autophosphorylation	IMP
						GO:0004674	protein serine/threonine kinase activity	IMP
						GO:0048168	regulation of neuronal synaptic plasticity	IMP
						GO:0046928	regulation of neurotransmitter secretion	IMP
						GO:0035254	glutamate receptor binding	IPI
						GO:0005515	protein binding	IPI
						GO:0004683	calmodulin-dependent protein kinase activity	ISO
						GO:0030425	dendrite	ISO
						GO:0035235	ionotropic glutamate receptor signaling pathway	ISO
						GO:0006468	protein amino acid phosphorylation	ISO
						GO:0005954	calcium- and calmodulin-dependent protein kinase complex	TAS
CAPN6	ENSG00000077274	Calpain-6 (Calpamodulin)(CalpM)(Calpain-like protease X-linked) "Source:UniProtKB/Swiss-Prot;Acc:Q9Y6Q1"	Capn6	calpain 6	12338	GO:0004198	calcium-dependent cysteine-type endopeptidase activity	IEA	MM
						GO:0005622	intracellular	IEA
						GO:0006508	proteolysis	IEA
CASP7	ENSG00000165806	Caspase-7 Precursor (CASP-7)(EC 3.4.22.60)(ICE-like apoptotic protease 3)(ICE-LAP3)(Apoptotic protease Mch-3)(CMH-1) "Contains Caspase-7 subunit p20;Caspase-7 subunit p11" "Source:UniProtKB/Swiss-Prot;Acc:P55210"	Casp7	caspase 7	12369	GO:0008152	metabolic process	IDA	MM
						GO:0008233	peptidase activity	IDA
						GO:0006915	apoptosis	IEA
						GO:0004197	cysteine-type endopeptidase activity	IEA
						GO:0005737	cytoplasm	IEA
						GO:0016787	hydrolase activity	IEA
						GO:0008152	metabolic process	IEA
						GO:0007507	heart development	IGI
						GO:0006917	induction of apoptosis	IGI
						GO:0001836	release of cytochrome c from mitochondria	IGI
						GO:0009411	response to UV	IGI
						GO:0008234	cysteine-type peptidase activity	ISO
						GO:0005829	cytosol	ISO
						GO:0005792	microsome	ISO
						GO:0006508	proteolysis	ISO
						GO:0005625	soluble fraction	ISO
						GO:0006917	induction of apoptosis	RCA
						GO:0008233	peptidase activity	RCA
						GO:0006508	proteolysis	RCA
						GO:0042981	regulation of apoptosis	RCA
CAV1	ENSG00000105974	Caveolin-1 "Source:UniProtKB/Swiss-Prot;Acc:Q03135"	Cav1	caveolin 1, caveolae protein	12389	GO:0005901	caveola	IDA	MM
						GO:0005938	cell cortex	IDA
						GO:0000299	integral to membrane of membrane fraction	IDA
						GO:0005887	integral to plasma membrane	IDA
						GO:0045121	membrane raft	IDA
						GO:0090090	negative regulation of canonical Wnt receptor signaling pathway	IDA
						GO:0010553	negative regulation of gene-specific transcription from RNA polymerase II promoter	IDA
						GO:0046426	negative regulation of JAK-STAT cascade	IDA
						GO:0009968	negative regulation of signal transduction	IDA
						GO:0042524	negative regulation of tyrosine phosphorylation of Stat5 protein	IDA
						GO:0048471	perinuclear region of cytoplasm	IDA
						GO:0005886	plasma membrane	IDA
						GO:0010524	positive regulation of calcium ion transport into cytosol	IDA
						GO:0051260	protein homooligomerization	IDA
						GO:0051259	protein oligomerization	IDA
						GO:0051592	response to calcium ion	IDA
						GO:0043627	response to estrogen stimulus	IDA
						GO:0016021	integral to membrane	IEA
						GO:0016020	membrane	IEA
						GO:0046426	negative regulation of JAK-STAT cascade	IGI
						GO:0055074	calcium ion homeostasis	IMP
						GO:0006816	calcium ion transport	IMP
						GO:0006874	cellular calcium ion homeostasis	IMP
						GO:0042632	cholesterol homeostasis	IMP
						GO:0000188	inactivation of MAPK activity	IMP
						GO:0007595	lactation	IMP
						GO:0019915	lipid storage	IMP
						GO:0030879	mammary gland development	IMP
						GO:0060056	mammary gland involution	IMP
						GO:0000165	MAPKKK cascade	IMP
						GO:0051899	membrane depolarization	IMP
						GO:0008285	negative regulation of cell proliferation	IMP
						GO:0001960	negative regulation of cytokine-mediated signaling pathway	IMP
						GO:0001937	negative regulation of endothelial cell proliferation	IMP
						GO:0030857	negative regulation of epithelial cell differentiation	IMP
						GO:0046426	negative regulation of JAK-STAT cascade	IMP
						GO:0043407	negative regulation of MAP kinase activity	IMP
						GO:0043409	negative regulation of MAPKKK cascade	IMP
						GO:0045019	negative regulation of nitric oxide biosynthetic process	IMP
						GO:0042524	negative regulation of tyrosine phosphorylation of Stat5 protein	IMP
						GO:0033484	nitric oxide homeostasis	IMP
						GO:0016504	peptidase activator activity	IMP
						GO:0048554	positive regulation of metalloenzyme activity	IMP
						GO:0010952	positive regulation of peptidase activity	IMP
						GO:0045907	positive regulation of vasoconstriction	IMP
						GO:0008104	protein localization	IMP
						GO:0019217	regulation of fatty acid metabolic process	IMP
						GO:0052547	regulation of peptidase activity	IMP
						GO:0006940	regulation of smooth muscle contraction	IMP
						GO:0001666	response to hypoxia	IMP
						GO:0007519	skeletal muscle tissue development	IMP
						GO:0006641	triglyceride metabolic process	IMP
						GO:0001570	vasculogenesis	IMP
						GO:0042310	vasoconstriction	IMP
						GO:0005515	protein binding	IPI
						GO:0043234	protein complex	IPI
						GO:0009925	basal plasma membrane	ISO
						GO:0005901	caveola	ISO
						GO:0009986	cell surface	ISO
						GO:0006874	cellular calcium ion homeostasis	ISO
						GO:0033344	cholesterol efflux	ISO
						GO:0005737	cytoplasm	ISO
						GO:0031410	cytoplasmic vesicle	ISO
						GO:0005829	cytosol	ISO
						GO:0005925	focal adhesion	ISO
						GO:0005794	Golgi apparatus	ISO
						GO:0042802	identical protein binding	ISO
						GO:0019900	kinase binding	ISO
						GO:0005811	lipid particle	ISO
						GO:0032507	maintenance of protein location in cell	ISO
						GO:0005624	membrane fraction	ISO
						GO:0045121	membrane raft	ISO
						GO:0046785	microtubule polymerization	ISO
						GO:0005739	mitochondrion	ISO
						GO:0001937	negative regulation of endothelial cell proliferation	ISO
						GO:0050998	nitric-oxide synthase binding	ISO
						GO:0005886	plasma membrane	ISO
						GO:0045768	positive regulation of anti-apoptosis	ISO
						GO:0045807	positive regulation of endocytosis	ISO
						GO:0031116	positive regulation of microtubule polymerization	ISO
						GO:0009967	positive regulation of signal transduction	ISO
						GO:0043627	response to estrogen stimulus	ISO
						GO:0009612	response to mechanical stimulus	ISO
						GO:0032570	response to progesterone stimulus	ISO
						GO:0000149	SNARE binding	ISO
						GO:0005625	soluble fraction	ISO
						GO:0019905	syntaxin binding	ISO
						GO:0005901	caveola	TAS
						GO:0006897	endocytosis	TAS
CD151	ENSG00000177697	CD151 antigen (Platelet-endothelial tetraspan antigen 3)(PETA-3)(GP27)(Membrane glycoprotein SFA-1)(Tetraspanin-24)(Tspan-24)(CD151 antigen) "Source:UniProtKB/Swiss-Prot;Acc:P48509"	Cd151	CD151 antigen	12476	GO:0016021	integral to membrane	IEA	MBE
						GO:0016020	membrane	IEA
CD93	ENSG00000125810	Complement component C1q receptor Precursor (Complement component 1 q subcomponent receptor 1)(C1q/MBL/SPA receptor)(C1qR(p))(C1qRp)(C1qR)(Matrix-remodeling-associated protein 4)(CDw93)(CD93 antigen) "Source:UniProtKB/Swiss-Prot;Acc:Q9NPY3"	Cd93	CD93 antigen	17064	GO:0009986	cell surface	IDA	MM
						GO:0016023	cytoplasmic membrane-bounded vesicle	IDA
						GO:0005886	plasma membrane	IDA
						GO:0005488	binding	IEA
						GO:0005509	calcium ion binding	IEA
						GO:0007155	cell adhesion	IEA
						GO:0016021	integral to membrane	IEA
						GO:0016020	membrane	IEA
						GO:0004872	receptor activity	IEA
						GO:0005529	sugar binding	IEA
						GO:0016337	cell-cell adhesion	ISS
CDCP1	ENSG00000163814	CUB domain-containing protein 1 Precursor (Transmembrane and associated with src kinases)(Membrane glycoprotein gp140)(Subtractive immunization M plus HEp3-associated 135 kDa protein)(SIMA135)(CD318 antigen) "Source:UniProtKB/Swiss-Prot;Acc:Q9H5V8"	Cdcp1	CUB domain containing protein 1	109332	GO:0016021	integral to membrane	IEA	MBE
						GO:0016020	membrane	IEA
						GO:0005886	plasma membrane	IEA
						GO:0008150	biological_process	ND
						GO:0003674	molecular_function	ND
CDH13	ENSG00000140945	Cadherin-13 Precursor (Truncated cadherin)(T-cadherin)(T-cad)(Heart cadherin)(H-cadherin)(P105) "Source:UniProtKB/Swiss-Prot;Acc:P55290"	Cdh13	cadherin 13	12554	GO:0055100	adiponectin binding	IDA	MBE
						GO:0009897	external side of plasma membrane	IDA
						GO:0005886	plasma membrane	IDA
						GO:0042803	protein homodimerization activity	IDA
						GO:0031225	anchored to membrane	IEA
						GO:0005509	calcium ion binding	IEA
						GO:0007155	cell adhesion	IEA
						GO:0007156	homophilic cell adhesion	IEA
						GO:0016021	integral to membrane	IEA
						GO:0016020	membrane	IEA
						GO:0005515	protein binding	IPI
						GO:0048471	perinuclear region of cytoplasm	ISO
						GO:0005886	plasma membrane	ISO
						GO:0001558	regulation of cell growth	ISO
CDH2	ENSG00000170558	Cadherin-2 Precursor (Neural cadherin)(N-cadherin)(CDw325)(CD325 antigen) "Source:UniProtKB/Swiss-Prot;Acc:P19022"	Cdh2	cadherin 2	12558	GO:0005912	adherens junction	IDA	MBE
						GO:0016339	calcium-dependent cell-cell adhesion	IDA
						GO:0007155	cell adhesion	IDA
						GO:0016477	cell migration	IDA
						GO:0007157	heterophilic cell-cell adhesion	IDA
						GO:0007156	homophilic cell adhesion	IDA
						GO:0030027	lamellipodium	IDA
						GO:0045202	synapse	IDA
						GO:0005509	calcium ion binding	IEA
						GO:0016021	integral to membrane	IEA
						GO:0016020	membrane	IEA
						GO:0090090	negative regulation of canonical Wnt receptor signaling pathway	IGI
						GO:0048514	blood vessel morphogenesis	IMP
						GO:0005515	protein binding	IPI
						GO:0019903	protein phosphatase binding	IPI
						GO:0042153	RPTP-like protein binding	IPI
						GO:0008013	beta-catenin binding	ISO
						GO:0016339	calcium-dependent cell-cell adhesion	ISO
						GO:0005913	cell-cell adherens junction	ISO
						GO:0016337	cell-cell adhesion	ISO
						GO:0005916	fascia adherens	ISO
						GO:0005886	plasma membrane	ISO
						GO:0043234	protein complex	ISO
						GO:0032403	protein complex binding	ISO
						GO:0051291	protein heterooligomerization	ISO
						GO:0019901	protein kinase binding	ISO
						GO:0050770	regulation of axonogenesis	ISO
						GO:0031641	regulation of myelination	ISO
						GO:0032880	regulation of protein localization	ISO
						GO:0035023	regulation of Rho protein signal transduction	ISO
						GO:0045202	synapse	ISO
						GO:0007416	synapse assembly	ISO
						GO:0044456	synapse part	ISO
CDH3	ENSG00000062038	Cadherin-3 Precursor (Placental cadherin)(P-cadherin) "Source:UniProtKB/Swiss-Prot;Acc:P22223"	Cdh3	cadherin 3	12560	GO:0005913	cell-cell adherens junction	IDA	MBE
						GO:0005886	plasma membrane	IDA
						GO:0005509	calcium ion binding	IEA
						GO:0007155	cell adhesion	IEA
						GO:0007156	homophilic cell adhesion	IEA
						GO:0016021	integral to membrane	IEA
						GO:0016020	membrane	IEA
						GO:0016337	cell-cell adhesion	IMP
						GO:0005737	cytoplasm	ISO
						GO:0005886	plasma membrane	ISO
CDH5	ENSG00000179776	Cadherin-5 Precursor (Vascular endothelial cadherin)(VE-cadherin)(7B4 antigen)(CD144 antigen) "Source:UniProtKB/Swiss-Prot;Acc:P33151"	Cdh5	cadherin 5	12562	GO:0016337	cell-cell adhesion	IC	MM
						GO:0005911	cell-cell junction	IDA
						GO:0005923	tight junction	IDA
						GO:0005509	calcium ion binding	IEA
						GO:0007155	cell adhesion	IEA
						GO:0007156	homophilic cell adhesion	IEA
						GO:0016021	integral to membrane	IEA
						GO:0016020	membrane	IEA
						GO:0005886	plasma membrane	IEA
						GO:0008285	negative regulation of cell proliferation	IGI
						GO:0001955	blood vessel maturation	IMP
						GO:0005515	protein binding	IPI
						GO:0042153	RPTP-like protein binding	IPI
CDON	ENSG00000064309	Cell adhesion molecule-related/down-regulated by oncogenes Precursor "Source:UniProtKB/Swiss-Prot;Acc:Q4KMG0"	Cdon	cell adhesion molecule-related/down-regulated by oncogenes	57810	GO:0016021	integral to membrane	IEA	MBE
						GO:0016020	membrane	IEA
						GO:0001708	cell fate specification	IGI
						GO:0010172	embryonic body morphogenesis	IGI
						GO:0048598	embryonic morphogenesis	IGI
						GO:0007224	smoothened signaling pathway	IGI
						GO:0010172	embryonic body morphogenesis	IMP
						GO:0007520	myoblast fusion	IMP
						GO:0005515	protein binding	IPI
						GO:0007155	cell adhesion	ISO
						GO:0009986	cell surface	ISO
						GO:0005887	integral to plasma membrane	ISO
						GO:0016202	regulation of striated muscle tissue development	ISO
						GO:0007224	smoothened signaling pathway	ISO
						GO:0009986	cell surface	TAS
						GO:0016337	cell-cell adhesion	TAS
						GO:0045663	positive regulation of myoblast differentiation	TAS
COL17A1	ENSG00000065618	Collagen alpha-1(XVII) chain (Bullous pemphigoid antigen 2)(180 kDa bullous pemphigoid antigen 2) Contains 120 kDa linear IgA disease antigen(120 kDa linear IgA dermatosis antigen)(Linear IgA disease antigen 1)(LAD-1);97 kDa linear IgA disease antigen(97	Col17a1	collagen, type XVII, alpha 1	12821	GO:0030056	hemidesmosome	IDA	MBE
						GO:0005604	basement membrane	IEA
						GO:0030054	cell junction	IEA
						GO:0005576	extracellular region	IEA
						GO:0016021	integral to membrane	IEA
						GO:0016020	membrane	IEA
						GO:0005578	proteinaceous extracellular matrix	IEA
COL1A2	ENSG00000164692	Collagen alpha-2(I) chain Precursor (Alpha-2 type I collagen) "Source:UniProtKB/Swiss-Prot;Acc:P08123"	Col1a2	collagen, type I, alpha 2	12843	GO:0005581	collagen	IDA	MM
						GO:0005584	collagen type I	IDA
						GO:0070208	protein heterotrimerization	IDA
						GO:0005201	extracellular matrix structural constituent	IEA
						GO:0005576	extracellular region	IEA
						GO:0005578	proteinaceous extracellular matrix	IEA
						GO:0005515	protein binding	IPI
						GO:0046332	SMAD binding	IPI
						GO:0048407	platelet-derived growth factor binding	ISO
COL2A1	ENSG00000139219	Collagen alpha-1(II) chain Precursor (Alpha-1 type II collagen) "Contains Chondrocalcin" "Source:UniProtKB/Swiss-Prot;Acc:P02458"	Col2a1	collagen, type II, alpha 1	12824	GO:0005604	basement membrane	IDA	MBE
						GO:0005581	collagen	IDA
						GO:0005585	collagen type II	IDA
						GO:0005737	cytoplasm	IDA
						GO:0031012	extracellular matrix	IDA
						GO:0005615	extracellular space	IDA
						GO:0005201	extracellular matrix structural constituent	IEA
						GO:0005576	extracellular region	IEA
						GO:0005578	proteinaceous extracellular matrix	IEA
						GO:0060348	bone development	IMP
						GO:0001502	cartilage condensation	IMP
						GO:0051216	cartilage development	IMP
						GO:0060351	cartilage development involved in endochondral bone morphogenesis	IMP
						GO:0002062	chondrocyte differentiation	IMP
						GO:0030199	collagen fibril organization	IMP
						GO:0005585	collagen type II	IMP
						GO:0001958	endochondral ossification	IMP
						GO:0003007	heart morphogenesis	IMP
						GO:0048839	inner ear development	IMP
						GO:0042472	inner ear morphogenesis	IMP
						GO:0035108	limb morphogenesis	IMP
						GO:0043066	negative regulation of apoptosis	IMP
						GO:0060021	palate development	IMP
						GO:0006029	proteoglycan metabolic process	IMP
						GO:0010468	regulation of gene expression	IMP
						GO:0048705	skeletal system morphogenesis	IMP
						GO:0001894	tissue homeostasis	IMP
						GO:0048407	platelet-derived growth factor binding	ISO
COL3A1	ENSG00000168542	Collagen alpha-1(III) chain Precursor "Source:UniProtKB/Swiss-Prot;Acc:P02461"	Col3a1	collagen, type III, alpha 1	12825	GO:0005581	collagen	IDA	MM
						GO:0005586	collagen type III	IDA
						GO:0031012	extracellular matrix	IDA
						GO:0005201	extracellular matrix structural constituent	IEA
						GO:0005576	extracellular region	IEA
						GO:0005578	proteinaceous extracellular matrix	IEA
						GO:0001568	blood vessel development	IMP
						GO:0030199	collagen fibril organization	IMP
						GO:0048565	digestive tract development	IMP
						GO:0046332	SMAD binding	IPI
						GO:0048407	platelet-derived growth factor binding	ISO
COL4A5	ENSG00000188153	Collagen alpha-5(IV) chain Precursor "Source:UniProtKB/Swiss-Prot;Acc:P29400"	Col4a5	collagen, type IV, alpha 5	12830	GO:0005604	basement membrane	IDA	MBE
						GO:0005587	collagen type IV	IDA
COL4A6	ENSG00000197565	Collagen alpha-6(IV) chain Precursor "Source:UniProtKB/Swiss-Prot;Acc:Q14031"	Col4a6	collagen, type IV, alpha 6	94216	GO:0005604	basement membrane	IDA	MBE
						GO:0005587	collagen type IV	IDA
						GO:0030198	extracellular matrix organization	IDA
						GO:0005198	structural molecule activity	IDA
COL5A2	ENSG00000204262	Collagen alpha-2(V) chain Precursor "Source:UniProtKB/Swiss-Prot;Acc:P05997"	Col5a2	collagen, type V, alpha 2	12832	GO:0005581	collagen	IDA	MM
						GO:0005201	extracellular matrix structural constituent	IEA
						GO:0005576	extracellular region	IEA
						GO:0005578	proteinaceous extracellular matrix	IEA
						GO:0030199	collagen fibril organization	IMP
						GO:0001501	skeletal system development	IMP
						GO:0043588	skin development	IMP
						GO:0046332	SMAD binding	IPI
COL9A3	ENSG00000092758	Collagen alpha-3(IX) chain Precursor "Source:UniProtKB/Swiss-Prot;Acc:Q14050"	Col9a3	collagen, type IX, alpha 3	12841				MBE
CRMP1	ENSG00000072832	Dihydropyrimidinase-related protein 1 (DRP-1)(Collapsin response mediator protein 1)(CRMP-1) "Source:UniProtKB/Swiss-Prot;Acc:Q14194"	Crmp1	collapsin response mediator protein 1	12933	GO:0030425	dendrite	IDA	MM
						GO:0043025	neuronal cell body	IDA
						GO:0005737	cytoplasm	IEA
						GO:0005856	cytoskeleton	IEA
						GO:0016787	hydrolase activity	IEA
						GO:0016810	hydrolase activity, acting on carbon-nitrogen (but not peptide) bonds	IEA
CSF1R	ENSG00000182578	Macrophage colony-stimulating factor 1 receptor Precursor (CSF-1-R)(EC 2.7.10.1)(Fms proto-oncogene)(c-fms)(CD115 antigen) "Source:UniProtKB/Swiss-Prot;Acc:P07333"	Csf1r	colony stimulating factor 1 receptor	12978	GO:0005886	plasma membrane	IDA	MM
						GO:0043235	receptor complex	IDA
						GO:0005524	ATP binding	IEA
						GO:0016021	integral to membrane	IEA
						GO:0005887	integral to plasma membrane	IEA
						GO:0016301	kinase activity	IEA
						GO:0016020	membrane	IEA
						GO:0000166	nucleotide binding	IEA
						GO:0006468	protein amino acid phosphorylation	IEA
						GO:0004672	protein kinase activity	IEA
						GO:0004713	protein tyrosine kinase activity	IEA
						GO:0004872	receptor activity	IEA
						GO:0016740	transferase activity	IEA
						GO:0004714	transmembrane receptor protein tyrosine kinase activity	IEA
						GO:0007169	transmembrane receptor protein tyrosine kinase signaling pathway	IEA
						GO:0019955	cytokine binding	IPI
						GO:0005515	protein binding	IPI
						GO:0042803	protein homodimerization activity	IPI
						GO:0008283	cell proliferation	ISO
						GO:0045672	positive regulation of osteoclast differentiation	ISO
CTNNB1	ENSG00000168036	Catenin beta-1 (Beta-catenin) "Source:UniProtKB/Swiss-Prot;Acc:P35222"	Ctnnb1	catenin (cadherin associated protein), beta 1	12387	GO:0005912	adherens junction	IDA	MBE
						GO:0043296	apical junction complex	IDA
						GO:0045177	apical part of cell	IDA
						GO:0034747	Axin-APC-beta-catenin-GSK3B complex	IDA
						GO:0016323	basolateral plasma membrane	IDA
						GO:0060070	canonical Wnt receptor signaling pathway	IDA
						GO:0048469	cell maturation	IDA
						GO:0031253	cell projection membrane	IDA
						GO:0005913	cell-cell adherens junction	IDA
						GO:0005911	cell-cell junction	IDA
						GO:0009987	cellular process	IDA
						GO:0071407	cellular response to organic cyclic substance	IDA
						GO:0003682	chromatin binding	IDA
						GO:0005737	cytoplasm	IDA
						GO:0005829	cytosol	IDA
						GO:0003677	DNA binding	IDA
						GO:0003690	double-stranded DNA binding	IDA
						GO:0035117	embryonic arm morphogenesis	IDA
						GO:0000578	embryonic axis specification	IDA
						GO:0005916	fascia adherens	IDA
						GO:0007403	glial cell fate determination	IDA
						GO:0030097	hemopoiesis	IDA
						GO:0030027	lamellipodium	IDA
						GO:0016328	lateral plasma membrane	IDA
						GO:0016020	membrane	IDA
						GO:0005624	membrane fraction	IDA
						GO:0003337	mesenchymal to epithelial transition involved in metanephros morphogenesis	IDA
						GO:0031528	microvillus membrane	IDA
						GO:0016481	negative regulation of transcription	IDA
						GO:0000122	negative regulation of transcription from RNA polymerase II promoter	IDA
						GO:0005634	nucleus	IDA
						GO:0005886	plasma membrane	IDA
						GO:2000017	positive regulation of determination of dorsal identity	IDA
						GO:0045941	positive regulation of transcription	IDA
						GO:0045944	positive regulation of transcription from RNA polymerase II promoter	IDA
						GO:0045893	positive regulation of transcription, DNA-dependent	IDA
						GO:0010843	promoter binding	IDA
						GO:0045595	regulation of cell differentiation	IDA
						GO:0042127	regulation of cell proliferation	IDA
						GO:0045449	regulation of transcription	IDA
						GO:0006355	regulation of transcription, DNA-dependent	IDA
						GO:0034750	Scrib-APC-beta-catenin complex	IDA
						GO:0003700	sequence-specific DNA binding transcription factor activity	IDA
						GO:0003704	specific RNA polymerase II transcription factor activity	IDA
						GO:0016563	transcription activator activity	IDA
						GO:0003713	transcription coactivator activity	IDA
						GO:0005667	transcription factor complex	IDA
						GO:0016055	Wnt receptor signaling pathway	IDA
						GO:0030018	Z disc	IDA
						GO:0005488	binding	IEA
						GO:0007155	cell adhesion	IEA
						GO:0030054	cell junction	IEA
						GO:0005856	cytoskeleton	IEA
						GO:0006350	transcription	IEA
						GO:0045453	bone resorption	IGI
						GO:0060070	canonical Wnt receptor signaling pathway	IGI
						GO:0042733	embryonic digit morphogenesis	IGI
						GO:0060789	hair follicle placode formation	IGI
						GO:0001701	in utero embryonic development	IGI
						GO:0043066	negative regulation of apoptosis	IGI
						GO:0032331	negative regulation of chondrocyte differentiation	IGI
						GO:0048599	oocyte development	IGI
						GO:0043410	positive regulation of MAPKKK cascade	IGI
						GO:0045944	positive regulation of transcription from RNA polymerase II promoter	IGI
						GO:0009948	anterior/posterior axis specification	IMP
						GO:0006915	apoptosis	IMP
						GO:0045453	bone resorption	IMP
						GO:0001658	branching involved in ureteric bud morphogenesis	IMP
						GO:0060070	canonical Wnt receptor signaling pathway	IMP
						GO:0030154	cell differentiation	IMP
						GO:0001709	cell fate determination	IMP
						GO:0001708	cell fate specification	IMP
						GO:0048469	cell maturation	IMP
						GO:0000904	cell morphogenesis involved in differentiation	IMP
						GO:0008283	cell proliferation	IMP
						GO:0016337	cell-cell adhesion	IMP
						GO:0007160	cell-matrix adhesion	IMP
						GO:0034613	cellular protein localization	IMP
						GO:0022009	central nervous system vasculogenesis	IMP
						GO:0009950	dorsal/ventral axis specification	IMP
						GO:0009953	dorsal/ventral pattern formation	IMP
						GO:0007398	ectoderm development	IMP
						GO:0042733	embryonic digit morphogenesis	IMP
						GO:0048617	embryonic foregut morphogenesis	IMP
						GO:0035050	embryonic heart tube development	IMP
						GO:0035116	embryonic hindlimb morphogenesis	IMP
						GO:0001706	endoderm formation	IMP
						GO:0001711	endodermal cell fate commitment	IMP
						GO:0060742	epithelial cell differentiation involved in prostate gland development	IMP
						GO:0060441	epithelial tube branching involved in lung morphogenesis	IMP
						GO:0060066	fallopian tube development	IMP
						GO:0030900	forebrain development	IMP
						GO:0061198	fungiform papilla formation	IMP
						GO:0001702	gastrulation with mouth forming second	IMP
						GO:0035112	genitalia morphogenesis	IMP
						GO:0022405	hair cycle process	IMP
						GO:0031069	hair follicle morphogenesis	IMP
						GO:0060789	hair follicle placode formation	IMP
						GO:0007507	heart development	IMP
						GO:0001701	in utero embryonic development	IMP
						GO:0001822	kidney development	IMP
						GO:0002089	lens morphogenesis in camera-type eye	IMP
						GO:0060173	limb development	IMP
						GO:0060479	lung cell differentiation	IMP
						GO:0030324	lung development	IMP
						GO:0060492	lung induction	IMP
						GO:0060484	lung-associated mesenchyme development	IMP
						GO:0030539	male genitalia development	IMP
						GO:0060916	mesenchymal cell proliferation involved in lung development	IMP
						GO:0003338	metanephros morphogenesis	IMP
						GO:0016331	morphogenesis of embryonic epithelium	IMP
						GO:0043066	negative regulation of apoptosis	IMP
						GO:0045596	negative regulation of cell differentiation	IMP
						GO:0045671	negative regulation of osteoclast differentiation	IMP
						GO:0045892	negative regulation of transcription, DNA-dependent	IMP
						GO:0072079	nephron tubule formation	IMP
						GO:0042475	odontogenesis of dentine-containing tooth	IMP
						GO:0048513	organ development	IMP
						GO:0030316	osteoclast differentiation	IMP
						GO:0031016	pancreas development	IMP
						GO:0001569	patterning of blood vessels	IMP
						GO:0061047	positive regulation of branching involved in lung morphogenesis	IMP
						GO:0008284	positive regulation of cell proliferation	IMP
						GO:0045603	positive regulation of endothelial cell differentiation	IMP
						GO:0030858	positive regulation of epithelial cell differentiation	IMP
						GO:0060769	positive regulation of epithelial cell proliferation involved in prostate gland development	IMP
						GO:0045743	positive regulation of fibroblast growth factor receptor signaling pathway	IMP
						GO:0010628	positive regulation of gene expression	IMP
						GO:0043123	positive regulation of I-kappaB kinase/NF-kappaB cascade	IMP
						GO:0002053	positive regulation of mesenchymal cell proliferation	IMP
						GO:0045669	positive regulation of osteoblast differentiation	IMP
						GO:0045941	positive regulation of transcription	IMP
						GO:0045944	positive regulation of transcription from RNA polymerase II promoter	IMP
						GO:0045893	positive regulation of transcription, DNA-dependent	IMP
						GO:0009954	proximal/distal pattern formation	IMP
						GO:0042981	regulation of apoptosis	IMP
						GO:0042127	regulation of cell proliferation	IMP
						GO:0030856	regulation of epithelial cell differentiation	IMP
						GO:0010551	regulation of gene-specific transcription from RNA polymerase II promoter	IMP
						GO:0045667	regulation of osteoblast differentiation	IMP
						GO:0045670	regulation of osteoclast differentiation	IMP
						GO:0042129	regulation of T cell proliferation	IMP
						GO:0072053	renal inner medulla development	IMP
						GO:0072054	renal outer medulla development	IMP
						GO:0072001	renal system development	IMP
						GO:0072033	renal vesicle formation	IMP
						GO:0001501	skeletal system development	IMP
						GO:0051145	smooth muscle cell differentiation	IMP
						GO:0050808	synapse organization	IMP
						GO:0007268	synaptic transmission	IMP
						GO:0048489	synaptic vesicle transport	IMP
						GO:0030217	T cell differentiation	IMP
						GO:0033077	T cell differentiation in the thymus	IMP
						GO:0048538	thymus development	IMP
						GO:0060440	trachea formation	IMP
						GO:0060439	trachea morphogenesis	IMP
						GO:0001570	vasculogenesis	IMP
						GO:0045294	alpha-catenin binding	IPI
						GO:0045296	cadherin binding	IPI
						GO:0005515	protein binding	IPI
						GO:0019903	protein phosphatase binding	IPI
						GO:0008134	transcription factor binding	IPI
						GO:0070491	transcription repressor binding	IPI
						GO:0045296	cadherin binding	ISO
						GO:0005913	cell-cell adherens junction	ISO
						GO:0016337	cell-cell adhesion	ISO
						GO:0005829	cytosol	ISO
						GO:0043198	dendritic shaft	ISO
						GO:0035255	ionotropic glutamate receptor binding	ISO
						GO:0016328	lateral plasma membrane	ISO
						GO:0043005	neuron projection	ISO
						GO:0005634	nucleus	ISO
						GO:0005515	protein binding	ISO
						GO:0043234	protein complex	ISO
						GO:0032403	protein complex binding	ISO
						GO:0051291	protein heterooligomerization	ISO
						GO:0034097	response to cytokine stimulus	ISO
						GO:0043627	response to estrogen stimulus	ISO
						GO:0014010	Schwann cell proliferation	ISO
						GO:0045202	synapse	ISO
						GO:0016342	catenin complex	ISS
						GO:0007016	cytoskeletal anchoring at plasma membrane	ISS
						GO:0043198	dendritic shaft	ISS
						GO:0030057	desmosome	ISS
						GO:0048262	determination of dorsal/ventral asymmetry	ISS
						GO:0009898	internal side of plasma membrane	ISS
						GO:0001889	liver development	ISS
						GO:0003136	negative regulation of heart induction by canonical Wnt receptor signaling pathway	ISS
						GO:0010552	positive regulation of gene-specific transcription from RNA polymerase II promoter	ISS
						GO:0019901	protein kinase binding	ISS
						GO:0043627	response to estrogen stimulus	ISS
						GO:0042153	RPTP-like protein binding	ISS
						GO:0014010	Schwann cell proliferation	ISS
						GO:0005198	structural molecule activity	ISS
						GO:0045202	synapse	ISS
						GO:0005915	zonula adherens	ISS
CTNND2	ENSG00000169862	Catenin delta-2 (Delta-catenin)(Neural plakophilin-related ARM-repeat protein)(NPRAP)(Neurojungin)(GT24) "Source:UniProtKB/Swiss-Prot;Acc:Q9UQB3"	Ctnnd2	catenin (cadherin associated protein), delta 2	18163	GO:0001763	morphogenesis of a branching structure	IDA	MBE
						GO:0005488	binding	IEA
						GO:0007155	cell adhesion	IEA
						GO:0030054	cell junction	IEA
						GO:0007275	multicellular organismal development	IEA
						GO:0005634	nucleus	IEA
						GO:0045449	regulation of transcription	IEA
						GO:0006350	transcription	IEA
						GO:0007612	learning	IMP
						GO:0048167	regulation of synaptic plasticity	IMP
CXCL12	ENSG00000107562	Stromal cell-derived factor 1 Precursor (SDF-1)(hSDF-1)(C-X-C motif chemokine 12)(Pre-B cell growth-stimulating factor)(PBSF)(hIRH) "Contains SDF-1-beta(3-72);SDF-1-alpha(3-67)" "Source:UniProtKB/Swiss-Prot;Acc:P48061"	Cxcl12	chemokine (C-X-C motif) ligand 12	20315	GO:0007420	brain development	IDA	MM
						GO:0008009	chemokine activity	IDA
						GO:0007281	germ cell development	IDA
						GO:0008354	germ cell migration	IDA
						GO:0050930	induction of positive chemotaxis	IDA
						GO:0030335	positive regulation of cell migration	IDA
						GO:0030334	regulation of cell migration	IDA
						GO:0006935	chemotaxis	IEA
						GO:0005125	cytokine activity	IEA
						GO:0005576	extracellular region	IEA
						GO:0008083	growth factor activity	IEA
						GO:0006955	immune response	IEA
						GO:0001667	ameboidal cell migration	IMP
						GO:0008045	motor axon guidance	IMP
						GO:0001569	patterning of blood vessels	IMP
						GO:0042098	T cell proliferation	IMP
						GO:0008344	adult locomotory behavior	ISO
						GO:0005615	extracellular space	ISO
						GO:0001764	neuron migration	ISO
						GO:0031100	organ regeneration	ISO
						GO:0005886	plasma membrane	ISO
						GO:0048842	positive regulation of axon extension involved in axon guidance	ISO
						GO:0051929	positive regulation of calcium ion transport via voltage-gated calcium channel activity	ISO
						GO:0030335	positive regulation of cell migration	ISO
						GO:0008284	positive regulation of cell proliferation	ISO
						GO:0033603	positive regulation of dopamine secretion	ISO
						GO:0001938	positive regulation of endothelial cell proliferation	ISO
						GO:0045666	positive regulation of neuron differentiation	ISO
						GO:0022029	telencephalon cell migration	ISO
CXCR4	ENSG00000121966	C-X-C chemokine receptor type 4 (CXC-R4)(CXCR-4)(Stromal cell-derived factor 1 receptor)(SDF-1 receptor)(Fusin)(Leukocyte-derived seven transmembrane domain receptor)(LESTR)(LCR1)(FB22)(NPYRL)(HM89)(CD184 antigen) "Source:UniProtKB/Swiss-Prot;Acc:P61073"	Cxcr4	chemokine (C-X-C motif) receptor 4	12767	GO:0030426	growth cone	IDA	MM
						GO:0001764	neuron migration	IDA
						GO:0016493	C-C chemokine receptor activity	IEA
						GO:0016494	C-X-C chemokine receptor activity	IEA
						GO:0004930	G-protein coupled receptor activity	IEA
						GO:0007186	G-protein coupled receptor protein signaling pathway	IEA
						GO:0016021	integral to membrane	IEA
						GO:0016020	membrane	IEA
						GO:0004872	receptor activity	IEA
						GO:0004871	signal transducer activity	IEA
						GO:0007165	signal transduction	IEA
						GO:0030334	regulation of cell migration	IGI
						GO:0001667	ameboidal cell migration	IMP
						GO:0007420	brain development	IMP
						GO:0007281	germ cell development	IMP
						GO:0008354	germ cell migration	IMP
						GO:0008045	motor axon guidance	IMP
						GO:0001569	patterning of blood vessels	IMP
						GO:0030334	regulation of cell migration	IMP
						GO:0042098	T cell proliferation	IMP
						GO:0005515	protein binding	IPI
						GO:0060048	cardiac muscle contraction	ISO
						GO:0016477	cell migration	ISO
						GO:0005768	endosome	ISO
						GO:0002064	epithelial cell development	ISO
						GO:0001764	neuron migration	ISO
						GO:0005886	plasma membrane	ISO
						GO:0051924	regulation of calcium ion transport	ISO
						GO:0050920	regulation of chemotaxis	ISO
						GO:0043067	regulation of programmed cell death	ISO
						GO:0022029	telencephalon cell migration	ISO
						GO:0007399	nervous system development	TAS
						GO:0009887	organ morphogenesis	TAS
DAB1	ENSG00000173406	Disabled homolog 1 "Source:UniProtKB/Swiss-Prot;Acc:O75553"	Dab1	disabled homolog 1 (Drosophila)	13131	GO:0030154	cell differentiation	IEA	MBE
						GO:0007275	multicellular organismal development	IEA
						GO:0048471	perinuclear region of cytoplasm	IGI
						GO:0045860	positive regulation of protein kinase activity	IGI
						GO:0021813	cell-cell adhesion involved in neuronal-glial interactions involved in cerebral cortex radial glia guided migration	IMP
						GO:0021589	cerebellum structural organization	IMP
						GO:0021795	cerebral cortex cell migration	IMP
						GO:0021799	cerebral cortex radially oriented cell migration	IMP
						GO:0007162	negative regulation of cell adhesion	IMP
						GO:0001764	neuron migration	IMP
						GO:0021942	radial glia guided migration of Purkinje cell	IMP
						GO:0007264	small GTPase mediated signal transduction	IMP
						GO:0005515	protein binding	IPI
						GO:0045177	apical part of cell	ISO
						GO:0005903	brush border	ISO
						GO:0021799	cerebral cortex radially oriented cell migration	ISO
						GO:0005829	cytosol	ISO
						GO:0005624	membrane fraction	ISO
						GO:0001764	neuron migration	ISO
						GO:0043005	neuron projection	ISO
						GO:0043025	neuronal cell body	ISO
						GO:0043548	phosphoinositide 3-kinase binding	ISO
						GO:0014069	postsynaptic density	ISO
						GO:0007399	nervous system development	NAS
						GO:0007417	central nervous system development	TAS
						GO:0005622	intracellular	TAS
						GO:0007243	intracellular protein kinase cascade	TAS
						GO:0005543	phospholipid binding	TAS
						GO:0042169	SH2 domain binding	TAS
DAB2	ENSG00000153071	Disabled homolog 2 (Differentially-expressed protein 2)(DOC-2) "Source:UniProtKB/Swiss-Prot;Acc:P98082"	Dab2	disabled homolog 2 (Drosophila)	13132	GO:0005737	cytoplasm	IDA	MM
						GO:0005634	nucleus	IDA
						GO:0005905	coated pit	IEA
						GO:0031410	cytoplasmic vesicle	IEA
						GO:0016020	membrane	IEA
						GO:0000904	cell morphogenesis involved in differentiation	IMP
						GO:0007588	excretion	IMP
						GO:0001701	in utero embryonic development	IMP
						GO:0006907	pinocytosis	IMP
						GO:0005515	protein binding	IPI
						GO:0006898	receptor-mediated endocytosis	IPI
						GO:0030308	negative regulation of cell growth	ISO
DAG1	ENSG00000173402	Dystroglycan Precursor (Dystrophin-associated glycoprotein 1) "Contains Alpha-dystroglycan(Alpha-DG);Beta-dystroglycan(Beta-DG)" "Source:UniProtKB/Swiss-Prot;Acc:Q14118"	Dag1	dystroglycan 1	13138	GO:0005604	basement membrane	IDA	MBE
						GO:0016011	dystroglycan complex	IDA
						GO:0005626	insoluble fraction	IDA
						GO:0045121	membrane raft	IDA
						GO:0005886	plasma membrane	IDA
						GO:0042383	sarcolemma	IDA
						GO:0005509	calcium ion binding	IEA
						GO:0005856	cytoskeleton	IEA
						GO:0005576	extracellular region	IEA
						GO:0016021	integral to membrane	IEA
						GO:0016020	membrane	IEA
						GO:0060445	branching involved in salivary gland morphogenesis	IMP
						GO:0060441	epithelial tube branching involved in lung morphogenesis	IMP
						GO:0002011	morphogenesis of an epithelial sheet	IMP
						GO:0005515	protein binding	IPI
						GO:0051635	bacterial cell surface binding	ISO
						GO:0005604	basement membrane	ISO
						GO:0016340	calcium-dependent cell-matrix adhesion	ISO
						GO:0005913	cell-cell adherens junction	ISO
						GO:0043034	costamere	ISO
						GO:0005737	cytoplasm	ISO
						GO:0005925	focal adhesion	ISO
						GO:0005886	plasma membrane	ISO
						GO:0042383	sarcolemma	ISO
DCN	ENSG00000011465	Decorin Precursor (Bone proteoglycan II)(PG-S2)(PG40) "Source:UniProtKB/Swiss-Prot;Acc:P07585"	Dcn	decorin	13179	GO:0050840	extracellular matrix binding	IDA	MM
						GO:0005539	glycosaminoglycan binding	IDA
						GO:0019800	peptide cross-linking via chondroitin 4-sulfate glycosaminoglycan	IDA
						GO:0005576	extracellular region	IEA
						GO:0005515	protein binding	IEA
						GO:0005518	collagen binding	ISO
						GO:0005589	collagen type VI	ISO
						GO:0047485	protein N-terminus binding	ISO
						GO:0005578	proteinaceous extracellular matrix	ISO
						GO:0031012	extracellular matrix	ISS
DDR1	ENSG00000234078	Epithelial discoidin domain-containing receptor 1 Precursor (Epithelial discoidin domain receptor 1)(EC 2.7.10.1)(Tyrosine kinase DDR)(Discoidin receptor tyrosine kinase)(Tyrosine-protein kinase CAK)(Cell adhesion kinase)(TRK E)(Protein-tyrosine kinase RT	Ddr1	discoidin domain receptor family, member 1	12305	GO:0018108	peptidyl-tyrosine phosphorylation	IDA	MBE
						GO:0005886	plasma membrane	IDA
						GO:0005524	ATP binding	IEA
						GO:0007155	cell adhesion	IEA
						GO:0016021	integral to membrane	IEA
						GO:0016301	kinase activity	IEA
						GO:0016020	membrane	IEA
						GO:0000166	nucleotide binding	IEA
						GO:0006468	protein amino acid phosphorylation	IEA
						GO:0005515	protein binding	IEA
						GO:0004672	protein kinase activity	IEA
						GO:0004713	protein tyrosine kinase activity	IEA
						GO:0004872	receptor activity	IEA
						GO:0016740	transferase activity	IEA
						GO:0004714	transmembrane receptor protein tyrosine kinase activity	IEA
						GO:0007169	transmembrane receptor protein tyrosine kinase signaling pathway	IEA
						GO:0060444	branching involved in mammary gland duct morphogenesis	IMP
						GO:0043583	ear development	IMP
						GO:0007566	embryo implantation	IMP
						GO:0060749	mammary gland alveolus development	IMP
						GO:0008285	negative regulation of cell proliferation	IMP
						GO:0001558	regulation of cell growth	IMP
						GO:0001952	regulation of cell-matrix adhesion	IMP
						GO:0051789	response to protein stimulus	IMP
						GO:0016323	basolateral plasma membrane	ISO
DDR2	ENSG00000162733	Discoidin domain-containing receptor 2 Precursor (Discoidin domain receptor 2)(EC 2.7.10.1)(Receptor protein-tyrosine kinase TKT)(Tyrosine-protein kinase TYRO10)(Neurotrophic tyrosine kinase, receptor-related 3)(CD167 antigen-like family member B)(CD167b	Ddr2	discoidin domain receptor family, member 2	18214	GO:0007169	transmembrane receptor protein tyrosine kinase signaling pathway	IDA	MM
						GO:0005524	ATP binding	IEA
						GO:0007155	cell adhesion	IEA
						GO:0016021	integral to membrane	IEA
						GO:0016301	kinase activity	IEA
						GO:0016020	membrane	IEA
						GO:0000166	nucleotide binding	IEA
						GO:0006468	protein amino acid phosphorylation	IEA
						GO:0005515	protein binding	IEA
						GO:0004672	protein kinase activity	IEA
						GO:0004713	protein tyrosine kinase activity	IEA
						GO:0004872	receptor activity	IEA
						GO:0016740	transferase activity	IEA
						GO:0004714	transmembrane receptor protein tyrosine kinase activity	IEA
						GO:0008284	positive regulation of cell proliferation	IMP
						GO:0016324	apical plasma membrane	ISO
						GO:0005518	collagen binding	ISO
DLC1	ENSG00000164741	Rho GTPase-activating protein 7 (Rho-type GTPase-activating protein 7)(Deleted in liver cancer 1 protein)(Dlc-1)	Dlc1	deleted in liver cancer 1	50768	GO:0005737	cytoplasm	IEA	MM
						GO:0005096	GTPase activator activity	IEA
						GO:0005622	intracellular	IEA
						GO:0007165	signal transduction	IEA
						GO:0030036	actin cytoskeleton organization	IMP
						GO:0048041	focal adhesion assembly	IMP
						GO:0030900	forebrain development	IMP
						GO:0003007	heart morphogenesis	IMP
						GO:0021575	hindbrain morphogenesis	IMP
						GO:0001843	neural tube closure	IMP
						GO:0005884	actin filament	ISO
						GO:0007202	activation of phospholipase C activity	ISO
						GO:0007010	cytoskeleton organization	ISO
						GO:0005829	cytosol	ISO
						GO:0005925	focal adhesion	ISO
						GO:0045121	membrane raft	ISO
						GO:0043274	phospholipase binding	ISO
						GO:0005100	Rho GTPase activator activity	ISO
						GO:0001725	stress fiber	ISO
						GO:0017166	vinculin binding	ISO
DMD	ENSG00000198947	Dystrophin "Source:UniProtKB/Swiss-Prot;Acc:P11532"	Dmd	dystrophin, muscular dystrophy	13405	GO:0030055	cell-substrate junction	IDA	MBE
						GO:0016010	dystrophin-associated glycoprotein complex	IDA
						GO:0005626	insoluble fraction	IDA
						GO:0045121	membrane raft	IDA
						GO:0005792	microsome	IDA
						GO:0005886	plasma membrane	IDA
						GO:0042383	sarcolemma	IDA
						GO:0045202	synapse	IDA
						GO:0030018	Z disc	IDA
						GO:0003779	actin binding	IEA
						GO:0005509	calcium ion binding	IEA
						GO:0005737	cytoplasm	IEA
						GO:0005856	cytoskeleton	IEA
						GO:0016020	membrane	IEA
						GO:0046872	metal ion binding	IEA
						GO:0008270	zinc ion binding	IEA
						GO:0007519	skeletal muscle tissue development	IGI
						GO:0046716	muscle cell homeostasis	IMP
						GO:0007517	muscle organ development	IMP
						GO:0045213	neurotransmitter receptor metabolic process	IMP
						GO:0021629	olfactory nerve structural organization	IMP
						GO:0045449	regulation of transcription	IMP
						GO:0007519	skeletal muscle tissue development	IMP
						GO:0050998	nitric-oxide synthase binding	IPI
						GO:0005515	protein binding	IPI
						GO:0005178	integrin binding	ISO
						GO:0030016	myofibril	ISO
						GO:0048812	neuron projection morphogenesis	ISO
						GO:0005634	nucleus	ISO
						GO:0030165	PDZ domain binding	ISO
						GO:0042383	sarcolemma	ISO
DNAJC6	ENSG00000116675	Putative tyrosine-protein phosphatase auxilin (EC 3.1.3.48)(DnaJ homolog subfamily C member 6) "Source:UniProtKB/Swiss-Prot;Acc:O75061"	Dnajc6	DnaJ (Hsp40) homolog, subfamily C, member 6	72685	GO:0031072	heat shock protein binding	IEA	MBE
						GO:0016787	hydrolase activity	IEA
						GO:0004721	phosphoprotein phosphatase activity	IEA
						GO:0004725	protein tyrosine phosphatase activity	IEA
						GO:0017124	SH3 domain binding	IEA
						GO:0008150	biological_process	ND
						GO:0005575	cellular_component	ND
DNM1	ENSG00000106976	Dynamin-1 (EC 3.6.5.5) "Source:UniProtKB/Swiss-Prot;Acc:Q05193"	Dnm1	dynamin 1	13429	GO:0030117	membrane coat	IDA	MM
						GO:0005737	cytoplasm	IEA
						GO:0005856	cytoskeleton	IEA
						GO:0006897	endocytosis	IEA
						GO:0005525	GTP binding	IEA
						GO:0003924	GTPase activity	IEA
						GO:0016787	hydrolase activity	IEA
						GO:0005874	microtubule	IEA
						GO:0003774	motor activity	IEA
						GO:0000166	nucleotide binding	IEA
						GO:0042802	identical protein binding	IPI
						GO:0005515	protein binding	IPI
						GO:0008022	protein C-terminus binding	ISO
						GO:0043234	protein complex	ISO
						GO:0032403	protein complex binding	ISO
						GO:0031623	receptor internalization	ISO
						GO:0006898	receptor-mediated endocytosis	ISO
DPYSL2	ENSG00000092964	Dihydropyrimidinase-related protein 2 (DRP-2)(Collapsin response mediator protein 2)(CRMP-2)(N2A3) "Source:UniProtKB/Swiss-Prot;Acc:Q16555"	Dpysl2	dihydropyrimidinase-like 2	12934	GO:0030424	axon	IDA	MM
						GO:0030425	dendrite	IDA
						GO:0005739	mitochondrion	IDA
						GO:0043025	neuronal cell body	IDA
						GO:0030154	cell differentiation	IEA
						GO:0005737	cytoplasm	IEA
						GO:0016787	hydrolase activity	IEA
						GO:0016810	hydrolase activity, acting on carbon-nitrogen (but not peptide) bonds	IEA
						GO:0007275	multicellular organismal development	IEA
						GO:0007399	nervous system development	IEA
						GO:0030425	dendrite	ISO
						GO:0030426	growth cone	ISO
						GO:0043025	neuronal cell body	ISO
						GO:0014049	positive regulation of glutamate secretion	ISO
						GO:0043234	protein complex	ISO
						GO:0045664	regulation of neuron differentiation	ISO
						GO:0005625	soluble fraction	ISO
						GO:0048489	synaptic vesicle transport	ISO
						GO:0019717	synaptosome	ISO
						GO:0043195	terminal button	ISO
DSC2	ENSG00000134755	Desmocollin-2 Precursor (Desmosomal glycoprotein II and III)(Desmocollin-3) "Source:UniProtKB/Swiss-Prot;Acc:Q02487"	Dsc2	desmocollin 2	13506	GO:0005509	calcium ion binding	IEA	MBE
						GO:0007155	cell adhesion	IEA
						GO:0030054	cell junction	IEA
						GO:0007156	homophilic cell adhesion	IEA
						GO:0016021	integral to membrane	IEA
						GO:0016020	membrane	IEA
						GO:0005886	plasma membrane	IEA
DSG2	ENSG00000046604	Desmoglein-2 Precursor (HDGC) "Source:UniProtKB/Swiss-Prot;Acc:Q14126"	Dsg2	desmoglein 2	13511	GO:0030057	desmosome	IDA	MBE
						GO:0005509	calcium ion binding	IEA
						GO:0007155	cell adhesion	IEA
						GO:0030054	cell junction	IEA
						GO:0007156	homophilic cell adhesion	IEA
						GO:0016021	integral to membrane	IEA
						GO:0016020	membrane	IEA
						GO:0005886	plasma membrane	IEA
						GO:0016324	apical plasma membrane	ISO
						GO:0016328	lateral plasma membrane	ISO
DST	ENSG00000151914	Bullous pemphigoid antigen 1, isoform 7 Fragment (Bullous pemphigoid antigen)(BPA)(Hemidesmosomal plaque protein)(Dystonia musculorum protein)(Dystonin) "Source:UniProtKB/Swiss-Prot;Acc:Q8WXK8"	Dst	dystonin	13518	GO:0015629	actin cytoskeleton	IDA	MBE
						GO:0030056	hemidesmosome	IDA
						GO:0008017	microtubule binding	IDA
						GO:0015630	microtubule cytoskeleton	IDA
						GO:0060053	neurofilament cytoskeleton	IDA
						GO:0003779	actin binding	IEA
						GO:0005509	calcium ion binding	IEA
						GO:0007155	cell adhesion	IEA
						GO:0007050	cell cycle arrest	IEA
						GO:0005737	cytoplasm	IEA
						GO:0005856	cytoskeleton	IEA
						GO:0005874	microtubule	IEA
						GO:0007409	axonogenesis	IMP
						GO:0031122	cytoplasmic microtubule organization	IMP
						GO:0031110	regulation of microtubule polymerization or depolymerization	IMP
						GO:0008090	retrograde axon cargo transport	IMP
						GO:0016023	cytoplasmic membrane-bounded vesicle	ISO
EEF2K	ENSG00000103319	Elongation factor 2 kinase (EC 2.7.11.20)(eEF-2 kinase)(eEF-2K)(Calcium/calmodulin-dependent eukaryotic elongation factor 2 kinase) "Source:UniProtKB/Swiss-Prot;Acc:O00418"	Eef2k	eukaryotic elongation factor-2 kinase	13631	GO:0005524	ATP binding	IEA	MBE
						GO:0005488	binding	IEA
						GO:0005509	calcium ion binding	IEA
						GO:0005516	calmodulin binding	IEA
						GO:0016301	kinase activity	IEA
						GO:0000166	nucleotide binding	IEA
						GO:0006468	protein amino acid phosphorylation	IEA
						GO:0004674	protein serine/threonine kinase activity	IEA
						GO:0016740	transferase activity	IEA
						GO:0004686	elongation factor-2 kinase activity	ISO
EFEMP1	ENSG00000115380	EGF-containing fibulin-like extracellular matrix protein 1 Precursor (Fibulin-3)(FIBL-3)(Fibrillin-like protein)(Extracellular protein S1-5) "Source:UniProtKB/Swiss-Prot;Acc:Q12805"	Efemp1	epidermal growth factor-containing fibulin-like extracellular matrix protein 1	216616	GO:0005509	calcium ion binding	IEA	MM
						GO:0005576	extracellular region	IEA
ERBB3	ENSG00000065361	Receptor tyrosine-protein kinase erbB-3 Precursor (c-erbB3)(EC 2.7.10.1)(Tyrosine kinase-type cell surface receptor HER3) "Source:UniProtKB/Swiss-Prot;Acc:P21860"	Erbb3	v-erb-b2 erythroblastic leukemia viral oncogene homolog 3 (avian)	13867	GO:0016324	apical plasma membrane	IDA	MBE
						GO:0016328	lateral plasma membrane	IDA
						GO:0005524	ATP binding	IEA
						GO:0016021	integral to membrane	IEA
						GO:0016301	kinase activity	IEA
						GO:0016020	membrane	IEA
						GO:0000166	nucleotide binding	IEA
						GO:0006468	protein amino acid phosphorylation	IEA
						GO:0004672	protein kinase activity	IEA
						GO:0004872	receptor activity	IEA
						GO:0004716	receptor signaling protein tyrosine kinase activity	IEA
						GO:0016740	transferase activity	IEA
						GO:0004714	transmembrane receptor protein tyrosine kinase activity	IEA
						GO:0021545	cranial nerve development	IMP
						GO:0007507	heart development	IMP
						GO:0043524	negative regulation of neuron apoptosis	IMP
						GO:0007422	peripheral nervous system development	IMP
						GO:0014037	Schwann cell differentiation	IMP
						GO:0005515	protein binding	IPI
						GO:0005634	nucleus	ISO
						GO:0046326	positive regulation of glucose import	ISO
						GO:0045211	postsynaptic membrane	ISO
						GO:0007169	transmembrane receptor protein tyrosine kinase signaling pathway	ISO
ETS1	ENSG00000134954	Protein C-ets-1 (p54) "Source:UniProtKB/Swiss-Prot;Acc:P14921"	Ets1	E26 avian leukemia oncogene 1, 5' domain	23871	GO:0003677	DNA binding	IDA	MM
						GO:0005634	nucleus	IDA
						GO:0045944	positive regulation of transcription from RNA polymerase II promoter	IDA
						GO:0006357	regulation of transcription from RNA polymerase II promoter	IDA
						GO:0043565	sequence-specific DNA binding	IDA
						GO:0003700	sequence-specific DNA binding transcription factor activity	IDA
						GO:0005667	transcription factor complex	IDA
						GO:0045449	regulation of transcription	IEA
						GO:0006355	regulation of transcription, DNA-dependent	IEA
						GO:0006350	transcription	IEA
						GO:0045944	positive regulation of transcription from RNA polymerase II promoter	IGI
						GO:0005515	protein binding	IPI
						GO:0006916	anti-apoptosis	ISO
						GO:0005634	nucleus	ISO
						GO:0045766	positive regulation of angiogenesis	ISO
						GO:0030335	positive regulation of cell migration	ISO
						GO:0008284	positive regulation of cell proliferation	ISO
						GO:0010715	regulation of extracellular matrix disassembly	ISO
						GO:0043565	sequence-specific DNA binding	ISO
						GO:0016563	transcription activator activity	ISO
F13A1	ENSG00000124491	Coagulation factor XIII A chain Precursor (Coagulation factor XIIIa)(EC 2.3.2.13)(Protein-glutamine gamma-glutamyltransferase A chain)(Transglutaminase A chain) "Source:UniProtKB/Swiss-Prot;Acc:P00488"	F13a1	coagulation factor XIII, A1 subunit	74145	GO:0008415	acyltransferase activity	IEA	MM
						GO:0005737	cytoplasm	IEA
						GO:0005576	extracellular region	IEA
						GO:0008152	metabolic process	IEA
						GO:0046872	metal ion binding	IEA
						GO:0016740	transferase activity	IEA
						GO:0007596	blood coagulation	IMP
						GO:0018149	peptide cross-linking	IMP
						GO:0003810	protein-glutamine gamma-glutamyltransferase activity	IMP
						GO:0007596	blood coagulation	ISO
FBN1	ENSG00000166147	Fibrillin-1 Precursor "Source:UniProtKB/Swiss-Prot;Acc:P35555"	Fbn1	fibrillin 1	14118	GO:0005488	binding	IEA	MM
						GO:0005509	calcium ion binding	IEA
						GO:0005576	extracellular region	IEA
						GO:0005578	proteinaceous extracellular matrix	IEA
						GO:0031012	extracellular matrix	ISO
						GO:0005201	extracellular matrix structural constituent	ISO
						GO:0001822	kidney development	ISO
						GO:0001527	microfibril	TAS
FCER1G	ENSG00000158869	High affinity immunoglobulin epsilon receptor subunit gamma Precursor (IgE Fc receptor subunit gamma)(FceRI gamma)(Fc-epsilon RI-gamma) "Source:UniProtKB/Swiss-Prot;Acc:P30273"	Fcer1g	Fc receptor, IgE, high affinity I, gamma polypeptide	14127	GO:0007166	cell surface receptor linked signaling pathway	IDA	MM
						GO:0009897	external side of plasma membrane	IDA
						GO:0019863	IgE binding	IDA
						GO:0019767	IgE receptor activity	IDA
						GO:0005887	integral to plasma membrane	IDA
						GO:0045576	mast cell activation	IDA
						GO:0033026	negative regulation of mast cell apoptosis	IDA
						GO:0032755	positive regulation of interleukin-6 production	IDA
						GO:0032765	positive regulation of mast cell cytokine production	IDA
						GO:0043306	positive regulation of mast cell degranulation	IDA
						GO:0032760	positive regulation of tumor necrosis factor production	IDA
						GO:0007165	signal transduction	IDA
						GO:0016021	integral to membrane	IEA
						GO:0016020	membrane	IEA
						GO:0005886	plasma membrane	IEA
						GO:0004872	receptor activity	IEA
						GO:0004888	transmembrane receptor activity	IEA
						GO:0042590	antigen processing and presentation of exogenous peptide antigen via MHC class I	IMP
						GO:0019886	antigen processing and presentation of exogenous peptide antigen via MHC class II	IMP
						GO:0007166	cell surface receptor linked signaling pathway	IMP
						GO:0042742	defense response to bacterium	IMP
						GO:0002431	Fc receptor mediated stimulatory signaling pathway	IMP
						GO:0032998	Fc-epsilon receptor I complex	IMP
						GO:0019863	IgE binding	IMP
						GO:0019767	IgE receptor activity	IMP
						GO:0019864	IgG binding	IMP
						GO:0016064	immunoglobulin mediated immune response	IMP
						GO:0045576	mast cell activation	IMP
						GO:0033026	negative regulation of mast cell apoptosis	IMP
						GO:0030593	neutrophil chemotaxis	IMP
						GO:0006911	phagocytosis, engulfment	IMP
						GO:0050778	positive regulation of immune response	IMP
						GO:0032733	positive regulation of interleukin-10 production	IMP
						GO:0032755	positive regulation of interleukin-6 production	IMP
						GO:0032765	positive regulation of mast cell cytokine production	IMP
						GO:0043306	positive regulation of mast cell degranulation	IMP
						GO:0050766	positive regulation of phagocytosis	IMP
						GO:0032760	positive regulation of tumor necrosis factor production	IMP
						GO:0001812	positive regulation of type I hypersensitivity	IMP
						GO:0001798	positive regulation of type IIa hypersensitivity	IMP
						GO:0001805	positive regulation of type III hypersensitivity	IMP
						GO:0050776	regulation of immune response	IMP
						GO:0007165	signal transduction	IMP
						GO:0005515	protein binding	IPI
						GO:0045121	membrane raft	TAS
FGD2	ENSG00000146192	FYVE, RhoGEF and PH domain-containing protein 2 (Zinc finger FYVE domain-containing protein 4) "Source:UniProtKB/Swiss-Prot;Acc:Q7Z6J4"	Fgd2	FYVE, RhoGEF and PH domain containing 2	26382	GO:0042995	cell projection	IEA	MBE
						GO:0005737	cytoplasm	IEA
						GO:0005856	cytoskeleton	IEA
						GO:0005768	endosome	IEA
						GO:0005085	guanyl-nucleotide exchange factor activity	IEA
						GO:0005622	intracellular	IEA
						GO:0016020	membrane	IEA
						GO:0046872	metal ion binding	IEA
						GO:0005634	nucleus	IEA
						GO:0005886	plasma membrane	IEA
						GO:0035023	regulation of Rho protein signal transduction	IEA
						GO:0005089	Rho guanyl-nucleotide exchange factor activity	IEA
						GO:0008270	zinc ion binding	IEA
FGF20	ENSG00000078579	Fibroblast growth factor 20 (FGF-20) "Source:UniProtKB/Swiss-Prot;Acc:Q9NP95"	Fgf20	fibroblast growth factor 20	80857	GO:0005576	extracellular region	IEA	MBE
						GO:0030154	cell differentiation	IMP
						GO:0060113	inner ear receptor cell differentiation	IMP
						GO:0005104	fibroblast growth factor receptor binding	ISO
						GO:0008543	fibroblast growth factor receptor signaling pathway	ISO
						GO:0008083	growth factor activity	ISO
						GO:0008284	positive regulation of cell proliferation	ISO
						GO:0070374	positive regulation of ERK1 and ERK2 cascade	ISO
FGF7	ENSG00000140285	Keratinocyte growth factor Precursor (KGF)(Fibroblast growth factor 7)(FGF-7)(Heparin-binding growth factor 7)(HBGF-7) "Source:UniProtKB/Swiss-Prot;Acc:P21781"	Fgf7	fibroblast growth factor 7	14178	GO:0060445	branching involved in salivary gland morphogenesis	IDA	MM
						GO:0005576	extracellular region	IDA
						GO:0005794	Golgi apparatus	IDA
						GO:0008284	positive regulation of cell proliferation	IDA
						GO:0050679	positive regulation of epithelial cell proliferation	IDA
						GO:0060665	regulation of branching involved in salivary gland morphogenesis by mesenchymal-epithelial signaling	IDA
						GO:0051781	positive regulation of cell division	IEA
						GO:0008284	positive regulation of cell proliferation	IGI
						GO:0031069	hair follicle morphogenesis	IMP
						GO:0005515	protein binding	IPI
						GO:0005615	extracellular space	ISO
						GO:0008543	fibroblast growth factor receptor signaling pathway	ISO
						GO:0008083	growth factor activity	ISO
						GO:0008201	heparin binding	ISO
						GO:0030324	lung development	ISO
						GO:0001541	ovarian follicle development	ISO
						GO:0006656	phosphatidylcholine biosynthetic process	ISO
						GO:0008654	phospholipid biosynthetic process	ISO
						GO:0008284	positive regulation of cell proliferation	ISO
						GO:0050679	positive regulation of epithelial cell proliferation	ISO
						GO:0060501	positive regulation of epithelial cell proliferation involved in lung morphogenesis	ISO
						GO:0043129	surfactant homeostasis	ISO
						GO:0005111	type 2 fibroblast growth factor receptor binding	ISO
						GO:0042060	wound healing	ISO
FGFBP1	ENSG00000137440	Fibroblast growth factor-binding protein 1 Precursor (FGF-binding protein 1)(FGF-BP1)(FGFBP-1)(FGF-BP)(17 kDa heparin-binding growth factor-binding protein)(17 kDa HBGF-binding protein)(HBp17) "Source:UniProtKB/Swiss-Prot;Acc:Q14512"	Fgfbp1	fibroblast growth factor binding protein 1	14181	GO:0009986	cell surface	IDA	MBE
						GO:0005576	extracellular region	IDA
						GO:0019838	growth factor binding	IEA
						GO:0016020	membrane	IEA
						GO:0005886	plasma membrane	IEA
						GO:0008284	positive regulation of cell proliferation	IGI
						GO:0045743	positive regulation of fibroblast growth factor receptor signaling pathway	IGI
						GO:0017134	fibroblast growth factor binding	IPI
						GO:0007267	cell-cell signaling	ISO
FGFR1	ENSG00000077782	Basic fibroblast growth factor receptor 1 Precursor (FGFR-1)(bFGF-R)(EC 2.7.10.1)(Fms-like tyrosine kinase 2)(c-fgr)(CD331 antigen) "Source:UniProtKB/Swiss-Prot;Acc:P11362"	Fgfr1	fibroblast growth factor receptor 1	14182	GO:0005007	fibroblast growth factor receptor activity	IDA	MM
						GO:0008543	fibroblast growth factor receptor signaling pathway	IDA
						GO:0016310	phosphorylation	IDA
						GO:0008284	positive regulation of cell proliferation	IDA
						GO:0060665	regulation of branching involved in salivary gland morphogenesis by mesenchymal-epithelial signaling	IDA
						GO:0007165	signal transduction	IDA
						GO:0005524	ATP binding	IEA
						GO:0008201	heparin binding	IEA
						GO:0016021	integral to membrane	IEA
						GO:0016301	kinase activity	IEA
						GO:0016020	membrane	IEA
						GO:0000166	nucleotide binding	IEA
						GO:0006468	protein amino acid phosphorylation	IEA
						GO:0004672	protein kinase activity	IEA
						GO:0004713	protein tyrosine kinase activity	IEA
						GO:0004872	receptor activity	IEA
						GO:0016740	transferase activity	IEA
						GO:0004714	transmembrane receptor protein tyrosine kinase activity	IEA
						GO:0001525	angiogenesis	IGI
						GO:0002062	chondrocyte differentiation	IGI
						GO:0008543	fibroblast growth factor receptor signaling pathway	IGI
						GO:0001701	in utero embryonic development	IGI
						GO:0030324	lung development	IGI
						GO:0060484	lung-associated mesenchyme development	IGI
						GO:0048762	mesenchymal cell differentiation	IGI
						GO:0030901	midbrain development	IGI
						GO:0048339	paraxial mesoderm development	IGI
						GO:0060045	positive regulation of cardiac muscle cell proliferation	IGI
						GO:0008284	positive regulation of cell proliferation	IGI
						GO:0090080	positive regulation of MAPKKK cascade by fibroblast growth factor receptor signaling pathway	IGI
						GO:0002053	positive regulation of mesenchymal cell proliferation	IGI
						GO:0048378	regulation of lateral mesodermal cell fate specification	IGI
						GO:0001657	ureteric bud development	IGI
						GO:0048514	blood vessel morphogenesis	IMP
						GO:0007420	brain development	IMP
						GO:0060445	branching involved in salivary gland morphogenesis	IMP
						GO:0048469	cell maturation	IMP
						GO:0030326	embryonic limb morphogenesis	IMP
						GO:0048699	generation of neurons	IMP
						GO:0001759	induction of an organ	IMP
						GO:0042472	inner ear morphogenesis	IMP
						GO:0030324	lung development	IMP
						GO:0030901	midbrain development	IMP
						GO:0043066	negative regulation of apoptosis	IMP
						GO:0010629	negative regulation of gene expression	IMP
						GO:0002053	positive regulation of mesenchymal cell proliferation	IMP
						GO:0042127	regulation of cell proliferation	IMP
						GO:0010468	regulation of gene expression	IMP
						GO:0007435	salivary gland morphogenesis	IMP
						GO:0017134	fibroblast growth factor binding	IPI
						GO:0005515	protein binding	IPI
						GO:0050839	cell adhesion molecule binding	ISO
						GO:0021954	central nervous system neuron development	ISO
						GO:0005007	fibroblast growth factor receptor activity	ISO
						GO:0008543	fibroblast growth factor receptor signaling pathway	ISO
						GO:0001948	glycoprotein binding	ISO
						GO:0021837	motogenic signaling involved in postnatal olfactory bulb interneuron migration	ISO
						GO:0045668	negative regulation of osteoblast differentiation	ISO
						GO:0031175	neuron projection development	ISO
						GO:0016310	phosphorylation	ISO
						GO:0008284	positive regulation of cell proliferation	ISO
						GO:0002053	positive regulation of mesenchymal cell proliferation	ISO
						GO:0010976	positive regulation of neuron projection development	ISO
						GO:0032403	protein complex binding	ISO
						GO:0042127	regulation of cell proliferation	ISO
						GO:0051930	regulation of sensory perception of pain	ISO
						GO:0072091	regulation of stem cell proliferation	ISO
						GO:0007165	signal transduction	ISO
						GO:0019827	stem cell maintenance	ISO
FGFR2	ENSG00000066468	Fibroblast growth factor receptor 2 Precursor (FGFR-2)(EC 2.7.10.1)(Keratinocyte growth factor receptor 2)(CD332 antigen) "Source:UniProtKB/Swiss-Prot;Acc:P21802"	Fgfr2	fibroblast growth factor receptor 2	14183	GO:0045165	cell fate commitment	IDA	MBE
						GO:0071445	cellular response to protein stimulus	IDA
						GO:0017134	fibroblast growth factor binding	IDA
						GO:0005634	nucleus	IDA
						GO:0005524	ATP binding	IEA
						GO:0008201	heparin binding	IEA
						GO:0016021	integral to membrane	IEA
						GO:0016301	kinase activity	IEA
						GO:0016020	membrane	IEA
						GO:0000166	nucleotide binding	IEA
						GO:0006468	protein amino acid phosphorylation	IEA
						GO:0004672	protein kinase activity	IEA
						GO:0004713	protein tyrosine kinase activity	IEA
						GO:0004872	receptor activity	IEA
						GO:0016740	transferase activity	IEA
						GO:0004714	transmembrane receptor protein tyrosine kinase activity	IEA
						GO:0001525	angiogenesis	IGI
						GO:0060667	branch elongation involved in salivary gland morphogenesis	IGI
						GO:0060664	epithelial cell proliferation involved in salivary gland morphogenesis	IGI
						GO:0008543	fibroblast growth factor receptor signaling pathway	IGI
						GO:0001701	in utero embryonic development	IGI
						GO:0048286	lung alveolus development	IGI
						GO:0030324	lung development	IGI
						GO:0060484	lung-associated mesenchyme development	IGI
						GO:0048762	mesenchymal cell differentiation	IGI
						GO:0060915	mesenchymal cell differentiation involved in lung development	IGI
						GO:0030901	midbrain development	IGI
						GO:0090263	positive regulation of canonical Wnt receptor signaling pathway	IGI
						GO:0060045	positive regulation of cardiac muscle cell proliferation	IGI
						GO:0008284	positive regulation of cell proliferation	IGI
						GO:0050679	positive regulation of epithelial cell proliferation	IGI
						GO:0070374	positive regulation of ERK1 and ERK2 cascade	IGI
						GO:0002053	positive regulation of mesenchymal cell proliferation	IGI
						GO:0001657	ureteric bud development	IGI
						GO:0007409	axonogenesis	IMP
						GO:0060348	bone development	IMP
						GO:0030282	bone mineralization	IMP
						GO:0060349	bone morphogenesis	IMP
						GO:0060667	branch elongation involved in salivary gland morphogenesis	IMP
						GO:0060670	branching involved in embryonic placenta morphogenesis	IMP
						GO:0060442	branching involved in prostate gland morphogenesis	IMP
						GO:0060445	branching involved in salivary gland morphogenesis	IMP
						GO:0048755	branching morphogenesis of a nerve	IMP
						GO:0060449	bud elongation involved in lung branching	IMP
						GO:0007267	cell-cell signaling	IMP
						GO:0048565	digestive tract development	IMP
						GO:0048557	embryonic digestive tract morphogenesis	IMP
						GO:0048568	embryonic organ development	IMP
						GO:0048562	embryonic organ morphogenesis	IMP
						GO:0009880	embryonic pattern specification	IMP
						GO:0048730	epidermis morphogenesis	IMP
						GO:0030855	epithelial cell differentiation	IMP
						GO:0050673	epithelial cell proliferation	IMP
						GO:0060664	epithelial cell proliferation involved in salivary gland morphogenesis	IMP
						GO:0008543	fibroblast growth factor receptor signaling pathway	IMP
						GO:0060595	fibroblast growth factor receptor signaling pathway involved in mammary gland specification	IMP
						GO:0022612	gland morphogenesis	IMP
						GO:0031069	hair follicle morphogenesis	IMP
						GO:0001701	in utero embryonic development	IMP
						GO:0042472	inner ear morphogenesis	IMP
						GO:0032808	lacrimal gland development	IMP
						GO:0060601	lateral sprouting from an epithelium	IMP
						GO:0060174	limb bud formation	IMP
						GO:0048286	lung alveolus development	IMP
						GO:0030324	lung development	IMP
						GO:0060463	lung lobe morphogenesis	IMP
						GO:0060484	lung-associated mesenchyme development	IMP
						GO:0060615	mammary gland bud formation	IMP
						GO:0003149	membranous septum morphogenesis	IMP
						GO:0060916	mesenchymal cell proliferation involved in lung development	IMP
						GO:0016331	morphogenesis of embryonic epithelium	IMP
						GO:0035264	multicellular organism growth	IMP
						GO:0010553	negative regulation of gene-specific transcription from RNA polymerase II promoter	IMP
						GO:0042476	odontogenesis	IMP
						GO:0035265	organ growth	IMP
						GO:0009887	organ morphogenesis	IMP
						GO:0030916	otic vesicle formation	IMP
						GO:0003148	outflow tract septum morphogenesis	IMP
						GO:0090263	positive regulation of canonical Wnt receptor signaling pathway	IMP
						GO:0051781	positive regulation of cell division	IMP
						GO:0008284	positive regulation of cell proliferation	IMP
						GO:0060501	positive regulation of epithelial cell proliferation involved in lung morphogenesis	IMP
						GO:0010552	positive regulation of gene-specific transcription from RNA polymerase II promoter	IMP
						GO:0030177	positive regulation of Wnt receptor signaling pathway	IMP
						GO:0009791	post-embryonic development	IMP
						GO:0060527	prostate epithelial cord arborization involved in prostate glandular acinus morphogenesis	IMP
						GO:0060523	prostate epithelial cord elongation	IMP
						GO:0060512	prostate gland morphogenesis	IMP
						GO:0060687	regulation of branching involved in prostate gland morphogenesis	IMP
						GO:0010453	regulation of cell fate commitment	IMP
						GO:0042127	regulation of cell proliferation	IMP
						GO:0050678	regulation of epithelial cell proliferation	IMP
						GO:0070372	regulation of ERK1 and ERK2 cascade	IMP
						GO:0040036	regulation of fibroblast growth factor receptor signaling pathway	IMP
						GO:0060688	regulation of morphogenesis of a branching structure	IMP
						GO:0040014	regulation of multicellular organism growth	IMP
						GO:0051150	regulation of smooth muscle cell differentiation	IMP
						GO:0008589	regulation of smoothened signaling pathway	IMP
						GO:0048608	reproductive structure development	IMP
						GO:0060529	squamous basal epithelial stem cell differentiation involved in prostate gland acinus development	IMP
						GO:0055010	ventricular cardiac muscle tissue morphogenesis	IMP
						GO:0005515	protein binding	IPI
						GO:0009986	cell surface	ISO
						GO:0005737	cytoplasm	ISO
						GO:0001837	epithelial to mesenchymal transition	ISO
						GO:0048602	fibroblast growth factor 1 binding	ISO
						GO:0017134	fibroblast growth factor binding	ISO
						GO:0005007	fibroblast growth factor receptor activity	ISO
						GO:0008543	fibroblast growth factor receptor signaling pathway	ISO
						GO:0050680	negative regulation of epithelial cell proliferation	ISO
						GO:0005634	nucleus	ISO
						GO:0016310	phosphorylation	ISO
						GO:0008284	positive regulation of cell proliferation	ISO
						GO:0048661	positive regulation of smooth muscle cell proliferation	ISO
						GO:0007165	signal transduction	ISO
						GO:0005576	extracellular region	TAS
FIGF	ENSG00000165197	Vascular endothelial growth factor D Precursor (VEGF-D)(c-fos-induced growth factor)(FIGF) "Source:UniProtKB/Swiss-Prot;Acc:O43915"	Figf	c-fos induced growth factor	14205	GO:0008283	cell proliferation	IDA	MM
						GO:0005576	extracellular region	IDA
						GO:0005615	extracellular space	IDA
						GO:0008083	growth factor activity	IDA
						GO:0008284	positive regulation of cell proliferation	IDA
						GO:0043185	vascular endothelial growth factor receptor 3 binding	IDA
						GO:0001525	angiogenesis	IEA
						GO:0030154	cell differentiation	IEA
						GO:0016020	membrane	IEA
						GO:0007275	multicellular organismal development	IEA
						GO:0051781	positive regulation of cell division	IEA
						GO:0048010	vascular endothelial growth factor receptor signaling pathway	IGI
						GO:0005515	protein binding	IPI
						GO:0042803	protein homodimerization activity	IPI
						GO:0032755	positive regulation of interleukin-6 production	ISO
						GO:0030947	regulation of vascular endothelial growth factor receptor signaling pathway	ISO
						GO:0005172	vascular endothelial growth factor receptor binding	ISO
						GO:0048010	vascular endothelial growth factor receptor signaling pathway	ISO
FLI1	ENSG00000151702	Friend leukemia integration 1 transcription factor (Fli-1 proto-oncogene)(ERGB transcription factor) "Source:UniProtKB/Swiss-Prot;Acc:Q01543"	Fli1	Friend leukemia integration 1	14247	GO:0005634	nucleus	IDA	MM
						GO:0003677	DNA binding	IEA
						GO:0045449	regulation of transcription	IEA
						GO:0043565	sequence-specific DNA binding	IEA
						GO:0003700	sequence-specific DNA binding transcription factor activity	IEA
						GO:0006350	transcription	IEA
						GO:0008015	blood circulation	IMP
						GO:0009887	organ morphogenesis	IMP
						GO:0006355	regulation of transcription, DNA-dependent	IMP
						GO:0009987	cellular process	TAS
						GO:0045941	positive regulation of transcription	TAS
						GO:0016563	transcription activator activity	TAS
FLT1	ENSG00000102755	Vascular endothelial growth factor receptor 1 Precursor (VEGFR-1)(EC 2.7.10.1)(Vascular permeability factor receptor)(Tyrosine-protein kinase receptor FLT)(Flt-1)(Tyrosine-protein kinase FRT)(Fms-like tyrosine kinase 1) "Source:UniProtKB/Swiss-Prot;Acc:P1	Flt1	FMS-like tyrosine kinase 1	14254	GO:0048010	vascular endothelial growth factor receptor signaling pathway	IC	MM
						GO:0016310	phosphorylation	IDA
						GO:0007165	signal transduction	IDA
						GO:0005021	vascular endothelial growth factor receptor activity	IDA
						GO:0048010	vascular endothelial growth factor receptor signaling pathway	IDA
						GO:0030154	cell differentiation	IEA
						GO:0016021	integral to membrane	IEA
						GO:0005887	integral to plasma membrane	IEA
						GO:0016301	kinase activity	IEA
						GO:0016020	membrane	IEA
						GO:0007275	multicellular organismal development	IEA
						GO:0000166	nucleotide binding	IEA
						GO:0018108	peptidyl-tyrosine phosphorylation	IEA
						GO:0004672	protein kinase activity	IEA
						GO:0004713	protein tyrosine kinase activity	IEA
						GO:0004872	receptor activity	IEA
						GO:0016740	transferase activity	IEA
						GO:0007169	transmembrane receptor protein tyrosine kinase signaling pathway	IEA
						GO:0016477	cell migration	IGI
						GO:0001525	angiogenesis	IMP
						GO:0001569	patterning of blood vessels	IMP
						GO:0002040	sprouting angiogenesis	IMP
						GO:0048010	vascular endothelial growth factor receptor signaling pathway	IMP
						GO:0042802	identical protein binding	IPI
						GO:0005515	protein binding	IPI
						GO:0000186	activation of MAPKK activity	ISO
						GO:0005524	ATP binding	ISO
						GO:0019838	growth factor binding	ISO
						GO:0030522	intracellular receptor mediated signaling pathway	ISO
						GO:0005886	plasma membrane	ISO
						GO:0030335	positive regulation of cell migration	ISO
						GO:0048661	positive regulation of smooth muscle cell proliferation	ISO
						GO:0006468	protein amino acid phosphorylation	ISO
						GO:0006940	regulation of smooth muscle contraction	ISO
						GO:0001666	response to hypoxia	ISO
						GO:0004714	transmembrane receptor protein tyrosine kinase activity	ISO
						GO:0005021	vascular endothelial growth factor receptor activity	ISO
FLT4	ENSG00000037280	Vascular endothelial growth factor receptor 3 Precursor (VEGFR-3)(EC 2.7.10.1)(Tyrosine-protein kinase receptor FLT4) "Source:UniProtKB/Swiss-Prot;Acc:P35916"	Flt4	FMS-like tyrosine kinase 4	14257	GO:0005524	ATP binding	IEA	MM
						GO:0016021	integral to membrane	IEA
						GO:0005887	integral to plasma membrane	IEA
						GO:0016301	kinase activity	IEA
						GO:0016020	membrane	IEA
						GO:0000166	nucleotide binding	IEA
						GO:0006468	protein amino acid phosphorylation	IEA
						GO:0004672	protein kinase activity	IEA
						GO:0004713	protein tyrosine kinase activity	IEA
						GO:0004872	receptor activity	IEA
						GO:0016740	transferase activity	IEA
						GO:0004714	transmembrane receptor protein tyrosine kinase activity	IEA
						GO:0007169	transmembrane receptor protein tyrosine kinase signaling pathway	IEA
						GO:0016310	phosphorylation	IGI
						GO:0008284	positive regulation of cell proliferation	IGI
						GO:0007165	signal transduction	IGI
						GO:0005021	vascular endothelial growth factor receptor activity	IGI
						GO:0048010	vascular endothelial growth factor receptor signaling pathway	IGI
						GO:0005515	protein binding	IPI
						GO:0019838	growth factor binding	ISO
						GO:0016310	phosphorylation	ISO
						GO:0030307	positive regulation of cell growth	ISO
						GO:0008284	positive regulation of cell proliferation	ISO
						GO:0007165	signal transduction	ISO
						GO:0005021	vascular endothelial growth factor receptor activity	ISO
						GO:0048010	vascular endothelial growth factor receptor signaling pathway	ISO
GJA1	ENSG00000152661	Gap junction alpha-1 protein (Connexin-43)(Cx43)(Gap junction 43 kDa heart protein) "Source:UniProtKB/Swiss-Prot;Acc:P17302"	Gja1	gap junction protein, alpha 1	14609	GO:0030054	cell junction	IDA	MBE
						GO:0005911	cell-cell junction	IDA
						GO:0007267	cell-cell signaling	IDA
						GO:0005829	cytosol	IDA
						GO:0005921	gap junction	IDA
						GO:0005243	gap junction channel activity	IDA
						GO:0005886	plasma membrane	IDA
						GO:0043403	skeletal muscle tissue regeneration	IDA
						GO:0055085	transmembrane transport	IDA
						GO:0016021	integral to membrane	IEA
						GO:0016020	membrane	IEA
						GO:0022857	transmembrane transporter activity	IEA
						GO:0007512	adult heart development	IMP
						GO:0006915	apoptosis	IMP
						GO:0048514	blood vessel morphogenesis	IMP
						GO:0035050	embryonic heart tube development	IMP
						GO:0002070	epithelial cell maturation	IMP
						GO:0007507	heart development	IMP
						GO:0001947	heart looping	IMP
						GO:0001701	in utero embryonic development	IMP
						GO:0060174	limb bud formation	IMP
						GO:0010629	negative regulation of gene expression	IMP
						GO:0001764	neuron migration	IMP
						GO:0010628	positive regulation of gene expression	IMP
						GO:0045844	positive regulation of striated muscle tissue development	IMP
						GO:0008016	regulation of heart contraction	IMP
						GO:0005515	protein binding	IPI
						GO:0005102	receptor binding	IPI
						GO:0006915	apoptosis	ISO
						GO:0015867	ATP transport	ISO
						GO:0007154	cell communication	ISO
						GO:0007267	cell-cell signaling	ISO
						GO:0005922	connexon complex	ISO
						GO:0005737	cytoplasm	ISO
						GO:0005769	early endosome	ISO
						GO:0005783	endoplasmic reticulum	ISO
						GO:0005916	fascia adherens	ISO
						GO:0005921	gap junction	ISO
						GO:0005243	gap junction channel activity	ISO
						GO:0005794	Golgi apparatus	ISO
						GO:0005770	late endosome	ISO
						GO:0005764	lysosome	ISO
						GO:0045121	membrane raft	ISO
						GO:0005741	mitochondrial outer membrane	ISO
						GO:0005771	multivesicular body	ISO
						GO:0008285	negative regulation of cell proliferation	ISO
						GO:0048812	neuron projection morphogenesis	ISO
						GO:0030165	PDZ domain binding	ISO
						GO:0005886	plasma membrane	ISO
						GO:0045732	positive regulation of protein catabolic process	ISO
						GO:0019904	protein domain specific binding	ISO
						GO:0051259	protein oligomerization	ISO
						GO:0051924	regulation of calcium ion transport	ISO
						GO:0009268	response to pH	ISO
						GO:0017124	SH3 domain binding	ISO
						GO:0010232	vascular transport	ISO
GNA14	ENSG00000156049	Guanine nucleotide-binding protein subunit alpha-14 (G-protein subunit alpha-14)(G alpha-14) "Source:UniProtKB/Swiss-Prot;Acc:O95837"	Gna14	guanine nucleotide binding protein, alpha 14	14675	GO:0005525	GTP binding	IEA	MM
						GO:0019001	guanyl nucleotide binding	IEA
						GO:0000166	nucleotide binding	IEA
						GO:0006471	protein amino acid ADP-ribosylation	IEA
						GO:0004871	signal transducer activity	IEA
						GO:0007165	signal transduction	IEA
						GO:0007186	G-protein coupled receptor protein signaling pathway	ISA
						GO:0006184	GTP catabolic process	ISA
						GO:0003924	GTPase activity	ISA
						GO:0005834	heterotrimeric G-protein complex	ISA
GNAI2	ENSG00000114353	Guanine nucleotide-binding protein G(i), alpha-2 subunit (Adenylate cyclase-inhibiting G alpha protein) "Source:UniProtKB/Swiss-Prot;Acc:P04899"	Gnai2	guanine nucleotide binding protein (G protein), alpha inhibiting 2	14678	GO:0019001	guanyl nucleotide binding	IEA	MM
						GO:0000166	nucleotide binding	IEA
						GO:0004871	signal transducer activity	IEA
						GO:0007165	signal transduction	IEA
						GO:0007193	inhibition of adenylate cyclase activity by G-protein signaling pathway	IGI
						GO:0007193	inhibition of adenylate cyclase activity by G-protein signaling pathway	IMP
						GO:0007213	muscarinic acetylcholine receptor signaling pathway	IMP
						GO:0008283	cell proliferation	IPI
						GO:0005515	protein binding	IPI
						GO:0005525	GTP binding	ISA
						GO:0007193	inhibition of adenylate cyclase activity by G-protein signaling pathway	ISA
						GO:0000186	activation of MAPKK activity	ISO
						GO:0001973	adenosine receptor signaling pathway	ISO
						GO:0005829	cytosol	ISO
						GO:0007186	G-protein coupled receptor protein signaling pathway	ISO
						GO:0007214	gamma-aminobutyric acid signaling pathway	ISO
						GO:0007243	intracellular protein kinase cascade	ISO
						GO:0005624	membrane fraction	ISO
						GO:0045121	membrane raft	ISO
						GO:0051927	negative regulation of calcium ion transport via voltage-gated calcium channel activity	ISO
						GO:0050805	negative regulation of synaptic transmission	ISO
						GO:0005634	nucleus	ISO
GNG2	ENSG00000186469	Guanine nucleotide-binding protein G(I)/G(S)/G(O) subunit gamma-2 Precursor (G gamma-I) "Source:UniProtKB/Swiss-Prot;Acc:P59768"	Gng2	guanine nucleotide binding protein (G protein), gamma 2	14702	GO:0005886	plasma membrane	ISO	MM
						GO:0008284	positive regulation of cell proliferation	ISO
						GO:0007186	G-protein coupled receptor protein signaling pathway	TAS
						GO:0006184	GTP catabolic process	TAS
						GO:0003924	GTPase activity	TAS
						GO:0005886	plasma membrane	EXP
						GO:0008283	cell proliferation	IDA
						GO:0007186	G-protein coupled receptor protein signaling pathway	IDA
						GO:0016020	membrane	IEA
						GO:0004871	signal transducer activity	IEA
						GO:0007165	signal transduction	IEA
						GO:0007186	G-protein coupled receptor protein signaling pathway	ISO
						GO:0006184	GTP catabolic process	ISO
						GO:0003924	GTPase activity	ISO
						GO:0005834	heterotrimeric G-protein complex	ISO
GRB7	ENSG00000141738	Growth factor receptor-bound protein 7 (GRB7 adapter protein)(Epidermal growth factor receptor GRB-7)(B47) "Source:UniProtKB/Swiss-Prot;Acc:Q14451"	Grb7	growth factor receptor bound protein 7	14786	GO:0005515	protein binding	IEA	MBE
						GO:0004872	receptor activity	IEA
						GO:0007165	signal transduction	IEA
						GO:0005829	cytosol	TAS
						GO:0005070	SH3/SH2 adaptor activity	TAS
						GO:0007165	signal transduction	TAS
GRIK2	ENSG00000164418	Glutamate receptor, ionotropic kainate 2 Precursor (Glutamate receptor 6)(GluR-6)(GluR6)(Excitatory amino acid receptor 4)(EAA4) "Source:UniProtKB/Swiss-Prot;Acc:Q13002"	Grik2	glutamate receptor, ionotropic, kainate 2 (beta 2)	14806	GO:0008328	ionotropic glutamate receptor complex	IC	MBE
						GO:0006886	intracellular protein transport	IDA
						GO:0015277	kainate selective glutamate receptor activity	IDA
						GO:0016020	membrane	IDA
						GO:0005624	membrane fraction	IDA
						GO:0043025	neuronal cell body	IDA
						GO:0045211	postsynaptic membrane	IDA
						GO:0042734	presynaptic membrane	IDA
						GO:0042391	regulation of membrane potential	IDA
						GO:0007165	signal transduction	IDA
						GO:0030054	cell junction	IEA
						GO:0005234	extracellular-glutamate-gated ion channel activity	IEA
						GO:0016021	integral to membrane	IEA
						GO:0005216	ion channel activity	IEA
						GO:0006811	ion transport	IEA
						GO:0004872	receptor activity	IEA
						GO:0006810	transport	IEA
						GO:0015277	kainate selective glutamate receptor activity	IGI
						GO:0043524	negative regulation of neuron apoptosis	IGI
						GO:0051967	negative regulation of synaptic transmission, glutamatergic	IGI
						GO:0060079	regulation of excitatory postsynaptic membrane potential	IGI
						GO:0060080	regulation of inhibitory postsynaptic membrane potential	IGI
						GO:0042391	regulation of membrane potential	IGI
						GO:0007165	signal transduction	IGI
						GO:0007268	synaptic transmission	IGI
						GO:0001662	behavioral fear response	IMP
						GO:0006874	cellular calcium ion homeostasis	IMP
						GO:0004970	ionotropic glutamate receptor activity	IMP
						GO:0015277	kainate selective glutamate receptor activity	IMP
						GO:0019228	regulation of action potential in neuron	IMP
						GO:0060079	regulation of excitatory postsynaptic membrane potential	IMP
						GO:0060080	regulation of inhibitory postsynaptic membrane potential	IMP
						GO:0048169	regulation of long-term neuronal synaptic plasticity	IMP
						GO:0042391	regulation of membrane potential	IMP
						GO:0048172	regulation of short-term neuronal synaptic plasticity	IMP
						GO:0007165	signal transduction	IMP
						GO:0007268	synaptic transmission	IMP
						GO:0035249	synaptic transmission, glutamatergic	IMP
						GO:0032983	kainate selective glutamate receptor complex	IPI
						GO:0005515	protein binding	IPI
						GO:0030424	axon	ISO
						GO:0030425	dendrite	ISO
						GO:0032839	dendrite cytoplasm	ISO
						GO:0008066	glutamate receptor activity	ISO
						GO:0042802	identical protein binding	ISO
						GO:0005887	integral to plasma membrane	ISO
						GO:0008328	ionotropic glutamate receptor complex	ISO
						GO:0015277	kainate selective glutamate receptor activity	ISO
						GO:0051967	negative regulation of synaptic transmission, glutamatergic	ISO
						GO:0051402	neuron apoptosis	ISO
						GO:0030165	PDZ domain binding	ISO
						GO:0043204	perikaryon	ISO
						GO:0005886	plasma membrane	ISO
						GO:0042803	protein homodimerization activity	ISO
						GO:0043113	receptor clustering	ISO
						GO:0046328	regulation of JNK cascade	ISO
						GO:0045202	synapse	ISO
[truncated: 1,875 more rows]
