# Supplementary material for: Transcriptome analysis of embryonic mammary cells reveals insights into mammary lineage establishment
Source: Breast Cancer Res. 2011 Aug 11;13(4):R79. doi: 10.1186/bcr2928 (PMC3236343; doi:10.1186/bcr2928)
Supplement: Additional file 11 — Multiclass SAM analysis of embryonic and postnatal mammary populations. This table displays relative expression levels of 16,382 Affymetrix probes across three embryonic mouse mammary primordial populations and three postnatal mammary epithelial populations. The spreadsheet gives the relative expression levels for all differentially expressed probes across all six populations. Expression levels are indicated by a relative abundance score for each population. A high positive value indicates expression at a high level, a low negative score indicates very low expression levels. The Affymetrix probe ID, Gene Symbol and q-value (indicating the % false discovery rate) are also indicated. [file bcr2928-S11.XLS]

## Sheet: Embryonic postnatal q5 Lfdr5
Embryonic postnatal q5 Lfdr5 multiclass SAM genes
Gene Symbol	Probe ID	Score(d)	Numerator(r)	Denominator(s+s0)	basal.contrast	epithelium.contrast	lumERneg.contrast	lumERpos.contrast	mesenchyme.contrast	primordium.contrast	q-value(%)	localfdr(%)	basal.mean.expression	epithelium.mean.expression	lumERneg.mean.expression	lumERpos.mean.expression	mesenchyme.mean.expression	primordium.mean.expression	probeID	symbol	description	chrom	start	end	refseq	unigene	ensembl	entrez
Krt8	1420647_a_at	6.24	2.22891	0.357197	13.0046	1.09236	20.3684	21.7012	-47.5538	-8.61284	0	2.27422e-06	12.9281	11.2529	13.9636	14.151	4.41222	9.88816	1420647_a_at	Krt8	keratin 8	15	-101827141	-101834773	NM_031170|NP_112447	Mm.358618	ENSMUSG00000049382	16691
Igf2	1415931_at	6.0421	2.76662	0.457891	-17.0159	15.9297	-15.8198	-18.6583	18.1973	17.3669	0	0	4.93081	12.8811	5.21945	4.53448	13.4283	13.2279	1415931_at	Igf2	insulin-like growth factor 2	7	-149836672	-149843386	NM_001122736|NM_001122737|NM_010514|NP_001116208|NP_001116209|NP_034644	Mm.3862	ENSMUSG00000048583	16002
1600029D21Rik	1423933_a_at	5.88057	3.00987	0.511833	8.81574	-14.6869	18.5866	17.5142	-15.5349	-14.6948	0	0	10.5344	3.59512	13.4194	13.1027	3.34472	3.59279	1423933_a_at	1600029D21Rik	RIKEN cDNA 1600029D21 gene	9	50302629	50313744	NM_029639|NP_083915	Mm.29959	ENSMUSG00000032068	76509
Hmga2	1450781_at	5.77114	3.12696	0.541827	-14.2876	14.1185	-14.4134	-14.5588	14.5056	14.6357	0	0	3.71884	12.9579	3.6779	3.63064	13.0839	13.1262	1450781_at	Hmga2	high mobility group AT-hook 2	10	-119798330	-119913991	NM_010441|NP_034571	Mm.157190	ENSMUSG00000056758	15364
Acd	1420881_at	5.35202	2.0514	0.383295	-19.1963	18.0678	-16.7406	-19.3718	18.6781	18.5628	0	0	5.54224	11.7549	5.95166	5.51298	11.8567	11.8374	1420881_at	Acd	adrenocortical dysplasia	8	-108222058	-108224995	NM_001012638|NP_001012656	Mm.12964	ENSMUSG00000038000	497652
Krt8	1423691_x_at	5.34853	2.10514	0.393592	8.6809	0.00347114	15.8737	17.8207	-34.724	-7.65484	0	0	12.4014	10.8653	13.6746	14.0193	4.71797	9.50967	1423691_x_at	Krt8	keratin 8	15	-101827141	-101834773	NM_031170|NP_112447	Mm.358618	ENSMUSG00000049382	16691
Rnf157	1434427_a_at	5.19165	2.48713	0.479063	-13.6582	11.3215	-14.2924	-14.4575	16.1845	14.9021	0	0	3.22913	9.786	3.06264	3.01931	11.0625	10.7259	1434427_a_at	Rnf157	ring finger protein 157	11	NA	NA	XM_001003576|XM_001003581|XM_126776|XP_001003576|XP_001003581|XP_126776	Mm.426344	ENSMUSG00000052949	217340
Ubfd1	1418132_a_at	5.11796	2.10023	0.410364	-16.0808	16.2514	-17.0415	-15.6305	16.4199	16.0815	0	0	5.94115	12.2068	5.75497	6.02842	12.2394	12.1738	1418132_a_at	Ubfd1	ubiquitin family domain containing 1	7	129210711	129225713	NM_138589|NP_613055	Mm.282122	ENSMUSG00000030870	28018
Top2b	1448458_at	5.083	2.34129	0.460612	-15.0624	14.4054	-13.4191	-14.6659	14.3991	14.3429	0	2.91544e-06	3.13495	10.3262	3.53597	3.23171	10.3246	10.3109	1448458_at	Top2b	topoisomerase (DNA) II beta	14	17197719	17263301	NM_009409|NP_033435	Mm.130362	ENSMUSG00000017485	21974
Cdkn1c	1417649_at	5.06151	2.14454	0.423695	-6.98677	13.1629	-18.2848	-19.6374	16.6964	15.0496	0	5.36661e-06	8.31131	12.4847	5.97126	5.69112	13.2166	12.8755	1417649_at	Cdkn1c	cyclin-dependent kinase inhibitor 1C (P57)	7	-150644244	-150646901	NM_009876|NP_034006	Mm.168789	ENSMUSG00000037664	12577
Hmga2	1422851_at	5.00337	2.71818	0.54327	-12.2891	12.0405	-12.1824	-12.9563	12.5804	12.807	0	1.34294e-05	4.63398	12.5823	4.66886	4.416	12.7587	12.8327	1422851_at	Hmga2	high mobility group AT-hook 2	10	-119798330	-119913991	NM_010441|NP_034571	Mm.157190	ENSMUSG00000056758	15364
Hmga2	1450780_s_at	4.99652	2.42487	0.485311	-13.9566	12.8937	-13.8695	-12.7505	13.9149	13.7679	0	1.45259e-05	4.69986	11.9155	4.72327	5.02399	12.1899	12.1504	1450780_s_at	Hmga2	high mobility group AT-hook 2	10	-119798330	-119913991	NM_010441|NP_034571	Mm.157190	ENSMUSG00000056758	15364
Ndn	1455792_x_at	4.93911	2.34676	0.475139	-1.58534	9.27129	-17.8069	-17.7839	14.6305	13.2744	0	2.50355e-05	7.63384	10.441	3.43952	3.44549	11.8266	11.476	1455792_x_at	Ndn	necdin	7	69493162	69494813	NM_010882|NP_035012	Mm.400253	ENSMUSG00000033585	17984
Sox11	1429372_at	4.88216	2.15851	0.442123	-10.264	16.1405	-14.2979	-17.8554	12.1206	14.1563	0	3.79025e-05	5.27038	11.2259	4.36055	3.55816	10.3192	10.7783	1429372_at	Sox11	SRY-box containing gene 11	12	-28020080	-28027577	NM_009234|NP_033260	Mm.41702|Mm.39088|Mm.466344	ENSMUSG00000063632	20666
Cnn1	1417917_at	4.85544	1.79408	0.3695	39.3157	-9.39387	-7.89433	-7.30494	-7.19013	-7.53241	0	4.48198e-05	11.9419	4.49301	4.72233	4.81246	4.83001	4.77767	1417917_at	Cnn1	calponin 1	9	21903724	21914074	NM_009922|NP_034052	Mm.4356	ENSMUSG00000001349	12797
Ddx17	1439037_at	4.82255	1.92153	0.398446	-16.2966	16.101	-15.0291	-16.1993	15.943	15.4811	0	5.41308e-05	5.75638	11.6486	5.9869	5.77409	11.6198	11.5358	1439037_at	Ddx17	DEAD (Asp-Glu-Ala-Asp) box polypeptide 17	15	-79365090	-79363347	NM_001040187|NM_152806|NM_199079|NM_199080|NP_001035277|NP_690019|NP_951061|NP_951062	Mm.29644|Mm.298199	ENSMUSG00000055065	67040
2410022L05Rik	1420114_s_at	4.79728	2.0874	0.435122	-13.3716	12.7539	-13.879	-15.6124	15.533	14.576	0	6.18857e-05	5.5764	11.286	5.4655	5.08668	11.8934	11.6842	1420114_s_at	2410022L05Rik	RIKEN cDNA 2410022L05 gene	8	-13884794	-13890270	NM_025556|NP_079832	Mm.29063	ENSMUSG00000031458	66423
Ccnd2	1434745_at	4.74993	2.07061	0.435924	4.53513	14.1813	-20.2116	-18.974	8.95169	11.5176	0	7.77974e-05	10.4255	12.5414	4.99739	5.26886	11.3943	11.9571	1434745_at	Ccnd2	cyclin D2	6	-127075726	-127101066	NM_009829|NP_033959	Mm.333406	ENSMUSG00000000184	12444
Fstl1	1416221_at	4.74541	1.81492	0.382458	18.2211	3.279	-22.8966	-21.8483	12.4869	10.7579	0	7.94055e-05	12.3076	9.82898	5.4869	5.66079	11.3564	11.0696	1416221_at	Fstl1	follistatin-like 1	16	37777140	37836602	NM_008047|NP_032073	Mm.182434	ENSMUSG00000022816	14314
Igf2bp3	1450687_at	4.68145	1.95562	0.417738	-15.3379	15.4832	-14.916	-13.4313	14.5066	13.6953	0	0.00010365	2.59898	8.79905	2.68386	2.98253	8.60261	8.43939	1450687_at	Igf2bp3	insulin-like growth factor 2 mRNA binding protein 3	6	-49035219	-49164712	NM_023670|NP_076159	Mm.281018	ENSMUSG00000029814	140488
Epha3	1425575_at	4.65686	2.44246	0.524485	-11.3413	5.71592	-11.111	-12.0909	15.6393	13.188	0	0.000113643	2.4085	7.66058	2.4794	2.17768	10.7161	9.96132	1425575_at	Epha3	Eph receptor A3	16	-63545043	-63863983	NM_010140|NP_034270	Mm.1977	ENSMUSG00000052504	13837
NA	1431225_at	4.59769	2.61576	0.568929	-9.46026	12.2563	-10.7268	-12.9968	9.65074	11.2768	0	0.000138844	5.11277	12.7647	4.66651	3.86667	11.8466	12.4196	1431225_at	NA	NA	NA	NA	NA	NA	NA	NA	NA
4930523C07Rik	1438061_at	4.56789	1.98377	0.434287	11.6602	-11.0167	10.2191	18.2845	-14.4883	-14.6587	0	0.000151895	9.93315	4.99613	9.61941	11.3753	4.24031	4.20322	1438061_at	4930523C07Rik	RIKEN cDNA 4930523C07 gene	1	NA	NA	XR_035190|XR_035416	Mm.171518|Mm.426312	ENSMUSG00000050883	67647
Snai2	1447643_x_at	4.55833	1.97229	0.432678	8.44162	8.57445	-18.5006	-20.0999	11.2836	10.3008	0	0.000156088	11.3601	11.3888	5.53775	5.19216	11.9742	11.7618	1447643_x_at	Snai2	snail homolog 2 (Drosophila)	16	14705951	14709475	NM_011415|NP_035545	Mm.4272	ENSMUSG00000022676	20583
Hspa1b	1427127_x_at	4.54302	2.2476	0.494737	12.0157	-9.33607	12.247	11.8686	-13.52	-13.2752	0	0.000162786	12.5354	6.59614	12.5997	12.4945	5.43234	5.50043	1427127_x_at	Hspa1b	heat shock protein 1B	17	-35093373	-35096183	NM_010478|NP_034608	Mm.372314	ENSMUSG00000067284	15511
Clca2	1460259_s_at	4.5223	2.88579	0.638125	11.1463	-10.4858	7.90726	11.5376	-9.45772	-10.6476	0	0.000171771	11.9657	2.84671	10.6003	12.1307	3.2801	2.77849	1460259_s_at	Clca2	chloride channel calcium activated 2	3	-144460047	-144482441	NM_030601|NP_085104	Mm.20897	ENSMUSG00000028262	80797
D430019H16Rik	1455447_at	4.4892	1.78865	0.398435	-12.1153	14.5031	-15.4565	-16.5043	15.1163	14.4567	0	0.000185764	5.69127	10.5321	5.08364	4.89308	10.6436	10.5236	1455447_at	D430019H16Rik	RIKEN cDNA D430019H16 gene	12	NA	NA	XM_001476158|XM_001478441|XP_001476208|XP_001478491	Mm.2388	NA	268595
Epha3	1425574_at	4.451	2.24689	0.504805	-12.1062	4.4865	-11.3965	-9.98971	15.7968	13.2091	0	0.000201006	3.67525	8.45776	3.87979	4.28528	11.7177	10.9719	1425574_at	Epha3	Eph receptor A3	16	-63545043	-63863983	NM_010140|NP_034270	Mm.1977	ENSMUSG00000052504	13837
Rabac1	1427773_a_at	4.44246	1.59306	0.358599	18.2265	-18.1115	16.254	15.8672	-14.943	-17.2932	0	0.000204214	11.6907	6.52988	11.4106	11.3557	6.97989	6.64609	1427773_a_at	Rabac1	Rab acceptor 1 (prenylated)	7	-25754768	-25757747	NM_010261|NP_034391	Mm.22473	ENSMUSG00000003380	14470
Fstl1	1448259_at	4.41013	2.07247	0.469934	7.79269	7.26031	-18.3772	-16.1783	10.0987	9.40375	0	0.000215441	12.4329	12.2981	5.80255	6.35968	13.0172	12.8411	1448259_at	Fstl1	follistatin-like 1	16	37777140	37836602	NM_008047|NP_032073	Mm.182434	ENSMUSG00000022816	14314
Vcan	1447887_x_at	4.39582	2.10749	0.47943	-11.837	9.89266	-12.1482	-11.9294	12.1791	13.8429	0	0.000219856	2.43081	8.14256	2.34901	2.40654	8.74356	9.18089	1447887_x_at	Vcan	versican	13	-89794914	-89882117	NM_001081249|NM_001134474|NM_001134475|NM_019389|NM_172955|NP_001074718|NP_001127946|NP_001127947|NP_062262|NP_766543	Mm.158700|Mm.410783	ENSMUSG00000021614	13003
Fzd2	1418534_at	4.35812	1.68403	0.386412	-5.24039	11.1702	-19.1216	-17.9606	16.4746	14.6778	0	0.000229444	8.28997	11.0771	5.93243	6.1296	11.978	11.6728	1418534_at	Fzd2	frizzled homolog 2 (Drosophila)	11	102465744	102469372	NM_020510|NP_065256	Mm.36416	ENSMUSG00000050288	57265
Lcn2	1427747_a_at	4.34259	2.8981	0.667366	10.4284	-9.93735	9.49662	8.9639	-9.05758	-9.89397	0	0.000232394	13.1873	4.00666	12.7673	12.5272	4.40325	4.02622	1427747_a_at	Lcn2	lipocalin 2	2	-32240156	-32243259	NM_008491|NP_032517	Mm.9537	ENSMUSG00000026822	16819
Krt8	1435989_x_at	4.33913	2.06674	0.476304	5.48025	-0.228605	10.8816	11.8497	-23.3287	-4.65426	0	0.000232962	12.5458	11.0631	13.9487	14.2002	5.06331	9.91362	1435989_x_at	Krt8	keratin 8	15	-101827141	-101834773	NM_031170|NP_112447	Mm.358618	ENSMUSG00000049382	16691
Hspb1	1425964_x_at	4.25738	1.48714	0.349308	15.767	-5.49981	14.0811	16.4977	-27.8783	-12.9677	0	0.000234384	13.5195	10.6967	13.2957	13.6165	7.72638	9.70549	1425964_x_at	Hspb1	heat shock protein 1	5	136363788	136365433	NM_013560|NP_038588	Mm.13849	ENSMUSG00000004951	15507
Cxcl14	1418456_a_at	4.25292	2.14289	0.503864	9.14072	11.6154	-15.0783	-14.7153	-0.375025	9.41249	0	0.00023367	11.9347	12.6457	4.97688	5.08117	9.20096	12.0128	1418456_a_at	Cxcl14	chemokine (C-X-C motif) ligand 14	13	-56390005	-56397912	NM_019568|NP_062514	Mm.30211	ENSMUSG00000021508	57266
Csn3	1419735_at	4.25113	3.14751	0.740394	5.82496	-9.55666	10.7225	10.0704	-8.18894	-8.8723	0	0.000233356	10.9323	2.87507	13.4977	13.1561	3.59151	3.23355	1419735_at	Csn3	casein kappa	5	88354657	88361289	NM_007786|NP_031812	Mm.296303	ENSMUSG00000001622	12994
Atf3	1449363_at	4.24804	1.97514	0.464954	11.5943	-9.09025	10.7753	13.1099	-12.7151	-13.6741	0	0.000232778	12.76	7.62236	12.5565	13.1364	6.72201	6.48383	1449363_at	Atf3	activating transcription factor 3	1	-192994175	-193007212	NM_007498|NP_031524	Mm.2706	ENSMUSG00000026628	11910
H2-K1	1451593_at	4.22532	2.12809	0.503653	9.06526	-11.3129	12.2265	11.9055	-10.2341	-11.6502	0	0.000227005	10.641	4.79087	11.5485	11.4563	5.10056	4.69405	1451593_at	H2-K1	histocompatibility 2, K1, K region	17	-34132956	-34137278	NM_001001892|NP_001001892	Mm.422886|Mm.439675|Mm.440940|Mm.466882	ENSMUSG00000061232	14972
Vgll3	1430596_s_at	4.21144	1.73649	0.412326	3.56511	10.3559	-17.0236	-19.7726	11.3735	11.5017	0	0.000222078	7.59262	8.92192	3.56238	3.02425	9.12111	9.14621	1430596_s_at	Vgll3	vestigial like 3 (Drosophila)	16	NA	NA	XM_001480406|XM_283372|XP_001480456|XP_283372	Mm.25670|Mm.392787	ENSMUSG00000071487	73569
Ccnd2	1416122_at	4.2102	1.89768	0.450736	0.812892	13.2612	-15.9078	-16.7622	8.03286	10.5631	0	0.00022158	9.61337	12.5283	5.69804	5.49798	11.304	11.8965	1416122_at	Ccnd2	cyclin D2	6	-127075726	-127101066	NM_009829|NP_033959	Mm.333406	ENSMUSG00000000184	12444
Ccnd2	1455956_x_at	4.20719	2.22873	0.529742	-1.01601	11.3586	-15.2211	-12.8095	7.97905	9.70908	0	0.000220342	8.80975	12.685	4.36117	5.11641	11.6267	12.1685	1455956_x_at	Ccnd2	cyclin D2	6	-127075726	-127101066	NM_009829|NP_033959	Mm.333406	ENSMUSG00000000184	12444
Smc2	1429660_s_at	4.15143	1.7221	0.414822	-13.6719	11.5052	-10.3192	-14.8254	13.3666	13.9447	0	0.000186639	3.81479	8.80605	4.47946	3.58611	9.17507	9.28968	1429660_s_at	Smc2	structural maintenance of chromosomes 2	4	52452120	52501131	NM_008017|NP_032043	Mm.2999	ENSMUSG00000028312	14211
Cldn3	1451701_x_at	4.1248	1.88761	0.457624	-2.0318	-6.64214	15.9361	15.7969	-13.7914	-9.26773	0	0.000162482	8.43255	7.32123	12.7637	12.7302	5.59792	6.68834	1451701_x_at	Cldn3	claudin 3	5	135462083	135463342	NM_009902|NP_034032	Mm.158662	ENSMUSG00000070473	12739
Osmr	1418674_at	4.10616	2.5112	0.611568	10.8	-6.462	8.14953	9.14058	-12.1187	-9.50935	0	0.000142001	11.7337	4.91529	10.6867	11.0782	2.68093	3.71161	1418674_at	Osmr	oncostatin M receptor	15	-6763576	-6824313	NM_011019|NP_035149	Mm.10760	ENSMUSG00000022146	18414
Ehf	1451375_at	4.09824	2.24464	0.547708	-2.98892	-8.13462	15.6564	12.4712	-8.48691	-8.5172	0	0.000132355	4.69636	2.99245	10.8704	9.81572	2.8758	2.86577	1451375_at	Ehf	ets homologous factor	2	-103103589	-103143353	NM_007914|NP_031940	Mm.10724	ENSMUSG00000012350	13661
Grb10	1425457_a_at	4.08608	2.09583	0.512919	-11.0536	9.88998	-10.5156	-10.2184	11.4452	10.4525	0	0.000116385	4.90197	11.1085	5.06143	5.14948	11.5693	11.2752	1425457_a_at	Grb10	growth factor receptor bound protein 10	11	-11830510	-11937358	NM_010345|NP_034475	Mm.273117	ENSMUSG00000020176	14783
Cldn3	1460569_x_at	4.07427	1.82183	0.447154	-4.32919	-3.80355	15.85	15.6598	-16.153	-7.22405	0	9.94798e-05	8.16649	8.28769	12.8194	12.7755	5.44016	7.499	1460569_x_at	Cldn3	claudin 3	5	135462083	135463342	NM_009902|NP_034032	Mm.158662	ENSMUSG00000070473	12739
Ptprd	1435537_at	4.07152	1.92441	0.47265	-8.23017	9.52561	-12.987	-12.2185	12.2259	11.6841	0	9.53498e-05	5.39616	9.94297	4.17806	4.37486	10.6345	10.4957	1435537_at	Ptprd	protein tyrosine phosphatase, receptor type, D	4	-75587142	-75779380	NM_001014288|NM_011211|NP_001014310|NP_035341	Mm.146764|Mm.184021|Mm.462191	ENSMUSG00000028399	19266
Hspb1	1422943_a_at	4.05879	1.41352	0.348261	15.0901	-4.19758	13.4513	15.3796	-27.062	-12.6614	0	7.51677e-05	13.5781	11.0382	13.3623	13.6163	8.02731	9.92366	1422943_a_at	Hspb1	heat shock protein 1	5	136363788	136365433	NM_013560|NP_038588	Mm.13849	ENSMUSG00000004951	15507
Nnat	1423506_a_at	4.03957	2.28411	0.565434	-5.68969	9.26379	-9.72678	-13.2959	9.64167	9.80693	0	4.13874e-05	7.26025	12.4769	5.85188	4.60676	12.6087	12.6664	1423506_a_at	Nnat	neuronatin	2	157385845	157388255	NM_010923|NM_180960|NP_035053|NP_851291	Mm.34330|Mm.233903	ENSMUSG00000067786	18111
Tmsb10	1455946_x_at	4.03568	2.35828	0.584357	-10.8846	10.0256	-7.65438	-10.1578	9.32318	9.34806	0	3.40605e-05	5.17407	12.8645	6.36209	5.44139	12.6061	12.6153	1455946_x_at	Tmsb10	thymosin, beta 10	6	-72907346	-72908226	NM_001039392|NM_025284|NP_001034481|NP_079560	Mm.3532|Mm.391824|Mm.436717	ENSMUSG00000079523	19240
Ndn	1435383_x_at	4.03049	2.27129	0.563526	-0.127968	6.52923	-12.9923	-13.1235	10.3806	9.33389	0	2.39897e-05	7.83449	10.1442	3.37121	3.32568	11.4804	11.1173	1435383_x_at	Ndn	necdin	7	69493162	69494813	NM_010882|NP_035012	Mm.400253	ENSMUSG00000033585	17984
Epha3	1426057_a_at	4.02035	2.01317	0.500744	-10.9727	2.38493	-8.62085	-10.0431	15.1987	12.0531	0	3.416e-06	3.15737	6.95321	3.82571	3.42156	10.5945	9.7006	1426057_a_at	Epha3	Eph receptor A3	16	-63545043	-63863983	NM_010140|NP_034270	Mm.1977	ENSMUSG00000052504	13837
Negr1	1456392_at	4.00991	2.33463	0.582215	-8.34379	12.2566	-10.0365	-9.84906	6.36789	9.6048	0	0	3.65218	11.1845	3.03327	3.1018	9.03136	10.2149	1456392_at	Negr1	neuronal growth regulator 1	3	156224757	156979411	NM_001039094|NM_177274|NP_001034183|NP_796248	Mm.317293	ENSMUSG00000040037	320840
Nfkbia	1448306_at	4.00451	1.83993	0.459464	10.0987	-9.79061	11.5576	12.2993	-12.1619	-12.0031	0	0	12.8075	7.97661	13.1618	13.342	7.40065	7.43922	1448306_at	Nfkbia	nuclear factor of kappa light polypeptide gene enhancer in B-cells inhibitor, alpha	12	-56590845	-56593570	NM_010907|NP_035037	Mm.170515	ENSMUSG00000021025	18035
Plekhb1	1416178_a_at	3.98024	1.8684	0.469419	18.0348	-9.43699	9.91767	2.39936	-10.3365	-10.5784	0	0	12.3201	5.37406	10.2678	8.3668	5.14664	5.08547	1416178_a_at	Plekhb1	pleckstrin homology domain containing, family B (evectins) member 1	7	-107792409	-107810879	NM_013746|NP_038774	Mm.26633	ENSMUSG00000030701	27276
Aqr	1452448_at	3.9739	1.81932	0.457818	-11.0188	11.5077	-12.5588	-10.2973	11.3469	11.0202	0	0	4.17328	9.60763	3.80175	4.34734	9.56882	9.49002	1452448_at	Aqr	aquarius	2	-113926908	-114001075	NM_009702|NP_033832	Mm.2545	ENSMUSG00000040383	11834
Sox11	1429051_s_at	3.963	1.62765	0.410711	-9.38028	16.0871	-12.3497	-15.0463	8.1948	12.4943	0	0	6.8397	11.7838	6.26324	5.73973	10.2517	11.0863	1429051_s_at	Sox11	SRY-box containing gene 11	12	-28020080	-28027577	NM_009234|NP_033260	Mm.41702|Mm.39088|Mm.466344	ENSMUSG00000063632	20666
Epha3	1455426_at	3.95802	2.52528	0.638017	-7.05031	4.65698	-9.60374	-9.47476	11.3638	10.1081	0	0	3.94913	8.88308	2.87301	2.92737	11.7096	11.1804	1455426_at	Epha3	Eph receptor A3	16	-63545043	-63863983	NM_010140|NP_034270	Mm.1977	ENSMUSG00000052504	13837
Csn2	1420369_a_at	3.94922	3.42098	0.866242	5.65718	-7.81912	8.92282	8.89156	-7.75279	-7.89964	0	0	11.57	2.8149	13.6916	13.6713	2.85799	2.76259	1420369_a_at	Csn2	casein beta	5	-88121648	-88128446	NM_009972|NP_034102	Mm.268737	ENSMUSG00000063157	12991
Sostdc1	1449340_at	3.94042	2.06193	0.523278	4.92633	8.98333	-13.8569	-14.4269	6.25393	8.12021	0	0	10.7039	11.9482	4.94301	4.76821	11.1111	11.6835	1449340_at	Sostdc1	sclerostin domain containing 1	12	37040812	37045032	NM_025312|NP_079588	Mm.43375	ENSMUSG00000036169	66042
Cldn3	1426332_a_at	3.92918	1.95685	0.49803	-2.58562	-7.26353	14.3304	14.445	-9.53599	-9.39032	0	0	7.13334	5.81672	11.8944	11.9267	5.17712	5.21812	1426332_a_at	Cldn3	claudin 3	5	135462083	135463342	NM_009902|NP_034032	Mm.158662	ENSMUSG00000070473	12739
6330403K07Rik	1426766_at	3.92789	2.30811	0.587623	-1.73915	9.03676	-12.7824	-11.4452	8.486	8.44401	0	0	8.25617	12.2545	4.15861	4.65475	12.0502	12.0346	1426766_at	6330403K07Rik	RIKEN cDNA 6330403K07 gene	11	-70845442	-70847119	NM_134022|NP_598783	Mm.27768	ENSMUSG00000018451	103712
Sox11	1436790_a_at	3.92117	2.38465	0.608147	-8.24539	10.1423	-9.0968	-9.96058	8.02359	9.13687	0	0	4.08883	11.2889	3.75544	3.41721	10.4593	10.8952	1436790_a_at	Sox11	SRY-box containing gene 11	12	-28020080	-28027577	NM_009234|NP_033260	Mm.41702|Mm.39088|Mm.466344	ENSMUSG00000063632	20666
Cxcl14	1418457_at	3.89405	2.35901	0.605799	7.10378	9.21883	-12.5115	-12.045	0.586311	7.6476	0	0	12.4172	13.2404	4.78243	4.96399	9.88041	12.6288	1418457_at	Cxcl14	chemokine (C-X-C motif) ligand 14	13	-56390005	-56397912	NM_019568|NP_062514	Mm.30211	ENSMUSG00000021508	57266
Ppic	1416498_at	3.8901	1.79539	0.461529	4.64822	7.91038	-13.6541	-17.0352	9.25157	8.87914	0	0	10.9499	11.749	6.46667	5.63847	12.0775	11.9863	1416498_at	Ppic	peptidylprolyl isomerase C	18	-53565994	-53577661	NM_008908|NP_032934	Mm.4587	ENSMUSG00000024538	19038
Crip2	1417311_at	3.88645	1.79801	0.462634	10.3759	-16.0008	9.30443	11.9256	-5.98582	-9.61932	0	0	12.1744	5.68423	11.9108	12.5558	8.1485	7.25445	1417311_at	Crip2	cysteine rich protein 2	12	114378757	114383717	NM_024223|NP_077185	Mm.133825	ENSMUSG00000006356	68337
Clca1	1417853_at	3.88583	2.1749	0.5597	12.5783	-9.49656	6.79208	8.68878	-9.47541	-9.08715	0	0	9.97199	2.39758	7.98661	8.63741	2.40484	2.53806	1417853_at	Clca1	chloride channel calcium activated 1	3	-144393279	-144423703	NM_009899|NP_034029	Mm.454553	ENSMUSG00000056025	12722
Taf1	1447417_at	3.88235	1.81494	0.467486	-10.2994	10.218	-11.796	-10.4095	11.0634	11.2234	0	0	3.48669	8.63474	3.1112	3.45909	8.84686	8.88701	1447417_at	Taf1	TAF1 RNA polymerase II, TATA box binding protein (TBP)-associated factor	21	98728073	98797128	NM_001081008|NP_001074477	Mm.261750	ENSMUSG00000031314	270627
Cobll1	1454795_at	3.86266	1.72808	0.447381	9.05805	-4.43287	11.7382	10.6226	-17.9834	-9.00264	0	0	10.4268	7.31297	11.0454	10.7879	4.18543	6.25824	1454795_at	Cobll1	Cobl-like 1	2	-64926395	-65076683	NM_027225|NM_177025|NP_081501|NP_795999	Mm.34159	ENSMUSG00000034903	319876
Sox11	1453002_at	3.85828	1.97262	0.511268	-9.01318	11.0797	-9.65487	-11.2956	8.49629	10.3877	0	0	5.38103	11.3022	5.19193	4.70842	10.5409	11.0983	1453002_at	Sox11	SRY-box containing gene 11	12	-28020080	-28027577	NM_009234|NP_033260	Mm.41702|Mm.39088|Mm.466344	ENSMUSG00000063632	20666
Krt19	1417156_at	3.85751	1.8548	0.480827	-1.06387	-0.755817	10.8846	14.056	-17.8877	-5.23319	0	0	9.82561	9.90701	12.983	13.8211	5.37988	8.72386	1417156_at	Krt19	keratin 19	11	-100002125	-100007233	NM_008471|NP_032497	Mm.439699	ENSMUSG00000020911	16669
Cldn3	1434651_a_at	3.85478	1.85039	0.480025	-2.8256	-4.24694	14.097	14.251	-13.0698	-8.20568	0	0	8.2025	7.82805	12.6607	12.7013	5.50368	6.78512	1434651_a_at	Cldn3	claudin 3	5	135462083	135463342	NM_009902|NP_034032	Mm.158662	ENSMUSG00000070473	12739
H2-K1	1451683_x_at	3.82064	1.77446	0.46444	9.16884	-11.6621	10.4942	12.3877	-9.75507	-10.6335	0	0	10.6022	5.43894	10.9307	11.4001	5.91164	5.69392	1451683_x_at	H2-K1	histocompatibility 2, K1, K region	17	-34132956	-34137278	NM_001001892|NP_001001892	Mm.422886|Mm.439675|Mm.440940|Mm.466882	ENSMUSG00000061232	14972
Peg10	1427550_at	3.82061	2.4383	0.638197	-8.16137	8.77463	-9.56186	-8.26478	8.51716	8.69622	0	0	3.87542	11.016	3.28494	3.83182	10.9075	10.9829	1427550_at	Peg10	paternally expressed 10	6	4697305	4710516	NM_001040611|NM_130877|NP_001035701|NP_570947	Mm.320575	NA	170676
B130021B11Rik	1438989_s_at	3.811	2.59993	0.682218	-2.7626	8.73144	-10.8923	-10.191	7.18016	7.93425	0	0	7.91009	13.2622	4.12456	4.45113	12.5399	12.891	1438989_s_at	B130021B11Rik	RIKEN cDNA B130021B11 gene	15	NA	NA	NA	Mm.439217|Mm.460607	NA	320860
Tuft1	1416689_at	3.80873	1.78474	0.468592	-1.08596	-5.05601	12.7411	15.4395	-12.8561	-9.18262	0	0	7.93645	6.93593	11.4211	12.1011	4.97019	5.89596	1416689_at	Tuft1	tuftelin 1	3	-94416680	-94462728	NM_011656|NP_035786	Mm.10214	ENSMUSG00000005968	22156
Clca2	1419463_at	3.78341	2.59303	0.685367	8.2854	-7.90976	7.31367	9.22762	-8.67533	-8.2416	0	0	10.9972	3.40506	10.5417	11.4389	3.04617	3.2495	1419463_at	Clca2	chloride channel calcium activated 2	3	-144460047	-144482441	NM_030601|NP_085104	Mm.20897	ENSMUSG00000028262	80797
Cacna1b	1436602_x_at	3.78281	1.76171	0.465713	-9.2945	16.7576	-8.82795	-8.96668	-1.76661	12.0981	0	0	2.89424	9.38482	3.01048	2.97592	4.76973	8.22396	1436602_x_at	Cacna1b	calcium channel, voltage-dependent, N type, alpha 1B subunit	2	-24462089	-24618567	NM_001042528|NM_007579|NP_001035993|NP_031605	Mm.4424	ENSMUSG00000004113	12287
H2-D1	1451784_x_at	3.75481	1.46542	0.390277	11.9687	-13.9825	11.836	14.0224	-11.1913	-12.6533	0	0	12.9227	8.41496	12.8997	13.2795	8.8998	8.64585	1451784_x_at	H2-D1	histocompatibility 2, D region locus 1	17	35400038	35404442	NM_010380|NP_034510	Mm.422886|Mm.426002|Mm.439648|Mm.439675	ENSMUSG00000073411	14964
Igf2	1448152_at	3.75468	2.05012	0.546017	-9.86347	7.32451	-10.1866	-7.69655	10.6164	9.80572	0	0	6.3032	11.9656	6.19674	7.01707	13.0501	12.783	1448152_at	Igf2	insulin-like growth factor 2	7	-149836672	-149843386	NM_001122736|NM_001122737|NM_010514|NP_001116208|NP_001116209|NP_034644	Mm.3862	ENSMUSG00000048583	16002
Sos1	1421886_at	3.74942	1.93629	0.516425	-9.91661	9.79751	-8.94912	-10.1666	9.31493	9.91989	0	0	3.20968	9.12095	3.49978	3.13472	8.97625	9.15765	1421886_at	Sos1	Son of sevenless homolog 1 (Drosophila)	17	-80793091	-80879793	NM_009231|NP_033257	Mm.434583	ENSMUSG00000024241	20662
Ammecr1	1450546_at	3.74561	2.31808	0.618879	-8.84096	8.03261	-8.2091	-8.84851	9.28197	8.584	0	0	2.19041	8.97871	2.44461	2.18738	9.48133	9.20054	1450546_at	Ammecr1	Alport syndrome, mental retardation, midface hypoplasia and elliptocytosis chromosomal region gene 1 homolog (human)	21	-139288016	-139401271	NM_019496|NP_062369	Mm.143724	ENSMUSG00000042225	56068
Nfkbia	1420088_at	3.73797	1.39102	0.372133	11.8813	-10.1147	14.26	13.7188	-15.8905	-13.8549	0	0	13.3257	9.90403	13.6957	13.6115	9.00557	9.32223	1420088_at	Nfkbia	nuclear factor of kappa light polypeptide gene enhancer in B-cells inhibitor, alpha	12	-56590845	-56593570	NM_010907|NP_035037	Mm.170515	ENSMUSG00000021025	18035
Hdgfrp3	1435977_at	3.73323	1.46145	0.391472	9.25054	6.4567	-16.2733	-18.9314	10.7681	8.72933	0	0	8.62174	8.13311	4.15772	3.69282	8.88715	8.53058	1435977_at	Hdgfrp3	hepatoma-derived growth factor, related protein 3	7	-89026141	-89079345	NM_013886|NP_038914	Mm.392934	ENSMUSG00000025104	29877
Pdk4	1417273_at	3.72675	2.53147	0.679269	10.1739	-8.67732	8.45766	5.653	-7.7134	-7.89385	0	0	12.8283	4.10596	12.0342	10.7365	4.55196	4.46847	1417273_at	Pdk4	pyruvate dehydrogenase kinase, isoenzyme 4	6	-5433350	-5446278	NM_013743|NP_038771	Mm.235547	ENSMUSG00000019577	27273
Usp9x	1420923_at	3.72377	1.91575	0.514464	-9.06058	10.23	-10.6664	-9.15665	9.31664	9.33697	0	0	3.80817	9.55463	3.32982	3.77956	9.28254	9.2886	1420923_at	Usp9x	ubiquitin specific peptidase 9, X chromosome	21	12648623	12750453	NM_009481|NP_033507	Mm.242646	ENSMUSG00000031010	22284
Mest	1423294_at	3.71462	2.07482	0.558556	-7.87893	8.0985	-10.8104	-8.43701	9.82064	9.20718	0	0	7.31046	12.7744	6.30796	7.1196	13.3634	13.1536	1423294_at	Mest	mesoderm specific transcript	6	30688062	30698457	NM_008590|NP_032616	Mm.335639	ENSMUSG00000051855	17294
H2-L	1425545_x_at	3.71452	1.50704	0.405715	11.4664	-13.2384	11.1598	13.1051	-10.5106	-11.9824	0	0	13.2389	8.56627	13.1809	13.5489	9.0822	8.80383	1425545_x_at	H2-L	histocompatibility 2, D region	17	NA	NA	NA	Mm.439675	NA	14980
Rbm12	1456964_at	3.70901	1.27733	0.344386	-12.765	14.7225	-15.8239	-16.2297	16.0442	14.0518	0	0	6.83918	10.3524	6.44822	6.39634	10.5213	10.2666	1456964_at	Rbm12	RNA binding motif protein 12	2	-155920617	-155937701	NM_029397|NM_170598|NP_083673|NP_733486	Mm.27660|Mm.441281	ENSMUSG00000038171	75710
Lef1	1454734_at	3.68556	1.98899	0.539672	-9.34144	10.9187	-9.24946	-8.92691	7.27077	9.32833	0	0	5.23216	11.7782	5.26188	5.3661	10.5995	11.2643	1454734_at	Lef1	lymphoid enhancer binding factor 1	3	130813388	130926249	NM_010703|NP_034833	Mm.255219	ENSMUSG00000027985	16842
Clca1	1417852_x_at	3.68108	2.131	0.578906	11.6274	-8.49949	4.8157	9.32932	-8.3832	-8.88974	0	0	10.7658	3.4732	8.2977	9.93313	3.51534	3.33181	1417852_x_at	Clca1	chloride channel calcium activated 1	3	-144393279	-144423703	NM_009899|NP_034029	Mm.454553	ENSMUSG00000056025	12722
Igf2bp3	1453957_a_at	3.67712	1.59342	0.433333	-11.293	10.7517	-10.7667	-11.0127	11.371	10.9497	0	0	3.1365	7.91487	3.25058	3.19726	8.04912	7.95778	1453957_a_at	Igf2bp3	insulin-like growth factor 2 mRNA binding protein 3	6	-49035219	-49164712	NM_023670|NP_076159	Mm.281018	ENSMUSG00000029814	140488
Ltbp2	1418061_at	3.67234	2.08662	0.568199	15.6559	-6.58159	7.09077	0.359904	-8.39596	-8.12901	0	0	11.9255	4.10626	8.91378	6.54705	3.46828	3.56215	1418061_at	Ltbp2	latent transforming growth factor beta binding protein 2	12	-86124161	-86217445	NM_013589|NP_038617	Mm.3900	ENSMUSG00000002020|ENSMUSG00000049311	16997
H2-K1	1424948_x_at	3.67108	1.44285	0.393031	10.1848	-12.2207	13.4343	13.0389	-11.7404	-12.697	0	0	11.3416	7.38805	11.915	11.8452	7.4728	7.30401	1424948_x_at	H2-K1	histocompatibility 2, K1, K region	17	-34132956	-34137278	NM_001001892|NP_001001892	Mm.422886|Mm.439675|Mm.440940|Mm.466882	ENSMUSG00000061232	14972
Pphln1	1435766_at	3.65797	1.82071	0.497738	-9.80218	9.63498	-9.21673	-10.1068	10.0206	9.47013	0	0	5.77313	11.2381	5.93774	5.68748	11.3466	11.1918	1435766_at	Pphln1	periphilin 1	15	93228780	93322343	NM_001083114|NM_146062|NM_175363|NP_001076583|NP_666174|NP_780572	Mm.74208	ENSMUSG00000036167	223828
Ccnd2	1416123_at	3.65425	2.57924	0.705821	-5.54164	8.62601	-9.33449	-8.54805	6.95824	7.83993	0	0	5.73337	12.6648	3.87773	4.26249	11.8489	12.2802	1416123_at	Ccnd2	cyclin D2	6	-127075726	-127101066	NM_009829|NP_033959	Mm.333406	ENSMUSG00000000184	12444
Rian	1452899_at	3.65419	1.86808	0.511215	-7.12995	3.45971	-9.90524	-10.0767	12.3264	11.3258	0	0	5.45766	8.5778	4.63995	4.58941	11.1903	10.8955	1452899_at	Rian	RNA imprinted and accumulated in nucleus	12	NA	NA	XM_901568|XM_922645|XP_906661|XP_927738	Mm.293263	NA	75745
NA	1438101_at	3.64485	1.88625	0.51751	-8.86739	11.2456	-9.11321	-9.99029	7.23106	9.49428	0	0	4.07711	10.1298	4.00313	3.73919	8.92169	9.60277	1438101_at	NA	NA	NA	NA	NA	NA	NA	NA	NA
Wnt5a	1436791_at	3.62613	1.63505	0.450907	-5.74633	6.96123	-19.5886	-1.10706	10.4778	9.00294	0	0	7.58601	10.5638	4.34233	8.67313	11.3878	11.0422	1436791_at	Wnt5a	wingless-related MMTV integration site 5A	14	29318658	29338620	NM_009524|NP_033550	Mm.287544	ENSMUSG00000021994	22418
B130021B11Rik	1437558_at	3.62333	1.8348	0.506386	-3.91709	11.6301	-11.1211	-12.0259	6.47172	8.96218	0	0	6.64798	11.1537	4.56019	4.29798	9.65877	10.3805	1437558_at	B130021B11Rik	RIKEN cDNA B130021B11 gene	15	NA	NA	NA	Mm.439217|Mm.460607	NA	320860
Expi	1417160_s_at	3.6203	2.69625	0.744759	2.9319	-7.12168	10.4308	8.58577	-7.26629	-7.56047	0	0	9.72755	4.41741	13.6883	12.7138	4.34103	4.18565	1417160_s_at	Expi	extracellular proteinase inhibitor	11	83522505	83524862	NM_007969|NP_031995	Mm.1650	ENSMUSG00000000983	14038
Hspa1b	1427126_at	3.6063	2.35747	0.653707	8.17872	-6.19074	7.9696	7.95942	-9.11961	-8.79739	0	0	12.1732	5.89181	12.0817	12.0773	4.6115	4.75235	1427126_at	Hspa1b	heat shock protein 1B	17	-35093373	-35096183	NM_010478|NP_034608	Mm.372314	ENSMUSG00000067284	15511
Prlr	1441102_at	3.60146	2.13064	0.591603	-3.14027	-5.93035	6.07806	16.2865	-6.92328	-6.37062	0	0	3.58731	2.54095	7.04444	10.8729	2.16857	2.37584	1441102_at	Prlr	prolactin receptor	15	10107409	10259132	NM_011169|NP_035299	Mm.10516|Mm.440613|Mm.442298|Mm.442446	ENSMUSG00000005268	19116
NA	1425469_a_at	3.60141	2.21649	0.61545	4.14954	-8.24672	11.7282	8.23312	-8.41441	-7.44973	0	0	8.42456	3.48001	11.4475	10.0534	3.41312	3.7979	1425469_a_at	NA	NA	NA	NA	NA	NA	NA	NA	NA
5133401H06Rik	1428663_at	3.59273	2.40171	0.668491	1.8737	-7.95129	8.99902	11.3956	-6.37424	-7.94275	0	0	7.32218	2.88211	10.5422	11.6253	3.5948	2.88597	1428663_at	5133401H06Rik	RIKEN cDNA 5133401H06 gene	3	NA	NA	NA	Mm.394321	NA	71305
Larp2	1451508_at	3.59047	1.64884	0.459227	12.6099	-7.9964	11.4334	5.69636	-10.2267	-11.5165	0	0	10.5884	5.5882	10.3029	8.91077	5.04701	4.73403	1451508_at	Larp2	La ribonucleoprotein domain family, member 2	3	40754552	40781715	NM_001040399|NP_001035489	Mm.46782|Mm.435458	ENSMUSG00000025762|ENSMUSG00000037814	214048
Lgals3	1426808_at	3.5822	2.30242	0.642738	1.5442	-6.35824	9.93404	11.0326	-8.51376	-7.6388	0	0	9.59256	6.22483	13.168	13.6362	5.30623	5.67911	1426808_at	Lgals3	lectin, galactose binding, soluble 3	14	47993592	48005835	NM_010705|NP_034835	Mm.248615	ENSMUSG00000050335	16854
Wnt5a	1448818_at	3.5783	1.92737	0.538626	-6.82429	7.25202	-15.0711	-2.6619	9.09895	8.2063	0	0	6.33173	10.865	3.67585	7.67223	11.4598	11.1723	1448818_at	Wnt5a	wingless-related MMTV integration site 5A	14	29318658	29338620	NM_009524|NP_033550	Mm.287544	ENSMUSG00000021994	22418
Fcgbp	1426872_at	3.5724	1.93169	0.540727	0.631663	-6.66524	14.1382	9.20849	-8.79267	-8.52042	0	0	9.10405	6.73875	13.4822	11.8842	6.04914	6.13739	1426872_at	Fcgbp	Fc fragment of IgG binding protein	7	28856254	28905883	NM_001122603|NP_001116075|XM_992139|XP_997233	Mm.292276	ENSMUSG00000047730	215384
Hs6st2	1450047_at	3.56042	1.5957	0.448178	11.0891	5.0919	-15.0654	-13.6258	6.98422	5.52594	0	0	9.44865	8.05969	3.3912	3.72462	8.49795	8.16021	1450047_at	Hs6st2	heparan sulfate 6-O-sulfotransferase 2	21	-48740388	-49033654	NM_001077202|NM_015819|NP_001070670|NP_056634	Mm.252561	ENSMUSG00000062184	50786
H19	1448194_a_at	3.55485	2.39608	0.674031	-8.39852	7.53538	-8.70442	-6.35976	7.93745	7.98987	0	0	5.54892	12.838	5.40898	6.48156	13.0219	13.0459	1448194_a_at	H19	H19 fetal liver mRNA	7	NA	NA	NR_001592	Mm.14802	ENSMUSG00000000031	14955
Ephx1	1422438_at	3.55458	1.85084	0.520693	12.2794	-8.96562	10.1117	3.88624	-7.74513	-9.56659	0	0	10.8358	4.37486	10.1766	8.28335	4.74603	4.1921	1422438_at	Ephx1	epoxide hydrolase 1, microsomal	1	-182919686	-182947626	NM_010145|NP_034275	Mm.9075	ENSMUSG00000038776	13849
Prlr	1437397_at	3.55016	1.90321	0.536093	-3.14062	-6.57662	5.76851	17.3866	-6.65244	-6.78542	0	0	6.26014	5.16228	9.10677	12.819	5.13806	5.09557	1437397_at	Prlr	prolactin receptor	15	10107409	10259132	NM_011169|NP_035299	Mm.10516|Mm.440613|Mm.442298|Mm.442446	ENSMUSG00000005268	19116
Fosl1	1417487_at	3.54783	2.68499	0.756797	6.0047	-6.51634	8.75192	7.44192	-7.94267	-7.73954	0	0	10.5907	3.82658	12.0748	11.3671	3.05604	3.16578	1417487_at	Fosl1	fos-like antigen 1	19	5447697	5455938	NM_010235|NP_034365	Mm.6215	ENSMUSG00000024912	14283
Pqlc1	1426567_a_at	3.54159	1.47382	0.416146	13.8092	-9.8766	10.7347	8.30287	-11.3691	-11.6011	0	0	11.9988	7.27182	11.3852	10.8999	6.97397	6.92766	1426567_a_at	Pqlc1	PQ loop repeat containing 1	18	80453045	80489453	NM_025861|NP_080137	Mm.29247	ENSMUSG00000034006	66943
NA	1443509_at	3.53063	2.00127	0.56683	5.64063	-7.71608	9.64298	9.994	-9.85489	-7.70664	0	0	8.9234	4.24515	10.3252	10.4482	3.49602	4.24846	1443509_at	NA	NA	NA	NA	NA	NA	NA	NA	NA
Olfm1	1455796_x_at	3.52938	1.89378	0.536574	-6.32613	10.448	-12.1377	-7.41087	6.61744	8.80918	0	0	5.10012	10.4678	3.24044	4.75301	9.24205	9.94341	1455796_x_at	Olfm1	olfactomedin 1	2	28048612	28086256	NM_001038612|NM_001038613|NM_001038614|NM_019498|NP_001033701|NP_001033702|NP_001033703|NP_062371	Mm.43278	ENSMUSG00000026833	56177
Thrap3	1427408_a_at	3.52667	1.7409	0.493638	-9.8529	9.58146	-8.76576	-9.6362	9.15004	9.52336	0	0	6.68399	12.0685	6.9852	6.74403	11.949	12.0524	1427408_a_at	Thrap3	thyroid hormone receptor associated protein 3	4	-125841326	-125879954	NM_146153|NP_666265	Mm.29813|Mm.236211	ENSMUSG00000043962	230753
Tshz3	1435337_at	3.52199	2.10948	0.598946	-5.27497	5.59671	-8.88059	-10.015	9.47788	9.09602	0	0	5.69959	9.85659	4.32091	3.88712	11.3406	11.1946	1435337_at	Tshz3	teashirt zinc finger family member 3	7	37483136	37558476	NM_172298|NP_758502	Mm.44141	ENSMUSG00000021217	243931
Ceacam2	1460682_s_at	3.5183	2.40746	0.684267	2.53272	-7.19471	10.4608	8.98393	-7.64302	-7.13977	0	0	9.37887	4.82943	13.0868	12.396	4.61976	4.85512	1460682_s_at	Ceacam2	carcinoembryonic antigen-related cell adhesion molecule 2	7	-26301060	-26325023	NM_001113368|NM_001113369|NM_007543|NP_001106839|NP_001106840|NP_031569	Mm.439731	ENSMUSG00000054385	26367
NA	1442344_at	3.51759	1.61168	0.458177	-12.4483	12.3572	-7.71017	-9.23145	7.21998	9.81278	0	0	3.20617	9.19922	4.35092	3.98338	7.95807	8.58449	1442344_at	NA	NA	NA	NA	NA	NA	NA	NA	NA
Pcdh7	1437442_at	3.51205	1.73008	0.492611	4.55241	10.6354	-13.0099	-12.787	3.37614	7.23298	0	0	7.33723	9.01634	2.48941	2.55093	7.01254	8.07717	1437442_at	Pcdh7	protocadherin 7	5	58109259	58523479	NM_001122758|NM_018764|NP_001116230|NP_061234	Mm.332387|Mm.397491|Mm.473017	ENSMUSG00000029108	54216
Serpinb5	1421752_a_at	3.50957	1.94156	0.553219	10.5955	-5.72906	7.17184	7.60055	-10.7988	-8.84001	0	0	11.4494	5.95386	10.2969	10.4412	4.24717	4.90658	1421752_a_at	Serpinb5	serine (or cysteine) peptidase inhibitor, clade B, member 5	1	108757756	108779925	NM_009257|NP_033283	Mm.268618	ENSMUSG00000067006	20724
Sparc	1448392_at	3.49638	1.77575	0.507881	7.10437	5.30386	-14.0046	-11.7416	6.89042	6.44755	0	0	12.9988	12.4743	6.84963	7.50885	12.9365	12.8075	1448392_at	Sparc	secreted acidic cysteine rich glycoprotein	11	-55208002	-55233582	NM_009242|NP_033268	Mm.291442	ENSMUSG00000018593	20692
Narf	1425344_at	3.49616	1.49709	0.428208	-10.3593	11.5992	-8.66784	-12.5667	9.38385	10.6107	0	0	5.0764	9.72354	5.43436	4.60923	9.25469	9.51434	1425344_at	Narf	nuclear prelamin A recognition factor	11	121098549	121117170	NM_026272|NP_080548	Mm.291832	ENSMUSG00000000056	67608
Cdcp1	1427095_at	3.49433	1.88737	0.540123	7.42482	-3.85595	8.32185	8.98967	-13.7051	-7.17528	0	0	11.3629	7.71299	11.6531	11.8692	4.52632	6.63903	1427095_at	Cdcp1	CUB domain containing protein 1	9	-123081402	-123125156	NM_133974|NP_598735	Mm.27519	ENSMUSG00000035498	109332
Zfp354c	1439044_at	3.48519	1.45295	0.416894	-1.69951	7.66381	-10.7701	-17.0668	11.9667	9.90598	0	0	7.11186	8.98751	5.29485	4.0335	9.84945	9.43666	1439044_at	Zfp354c	zinc finger protein 354C	11	-50624586	-50641233	NM_013922|NP_038950	Mm.103674	ENSMUSG00000044807	30944
Mmp2	1439364_a_at	3.48247	1.76233	0.506057	10.7207	4.67315	-13.6368	-11.4309	4.56474	5.10903	0	0	12.5373	10.7866	5.48623	6.1248	10.7552	10.9128	1439364_a_at	Mmp2	matrix metallopeptidase 2	8	95351226	95377319	NM_008610|NP_032636	Mm.29564	ENSMUSG00000031740	17390
Maf	1456060_at	3.48079	1.5578	0.447543	6.1932	-1.72763	-7.86482	-17.1198	12.1729	8.3462	0	0	8.32781	6.49835	5.08086	2.94325	9.70892	8.82508	1456060_at	Maf	avian musculoaponeurotic fibrosarcoma (v-maf) AS42 oncogene homolog	8	-118227152	-118230794	NM_001025577|NP_001020748	Mm.275549|Mm.410395|Mm.439772	ENSMUSG00000055435	17132
Dpysl2	1450502_at	3.47316	1.70562	0.491085	-9.99008	5.58628	-8.44969	-8.91059	12.0066	9.75751	0	0	5.19062	9.46649	5.61348	5.48696	11.2289	10.6115	1450502_at	Dpysl2	dihydropyrimidinase-like 2	14	-67421700	-67487437	NM_009955|NP_034085	Mm.352648|Mm.475100	ENSMUSG00000022048	12934
Cxcl1	1457644_s_at	3.46473	2.31699	0.668735	6.33919	-7.16513	9.36618	6.84909	-5.46883	-9.92051	0	0	11.1895	5.08343	12.5582	11.4201	5.85043	3.83756	1457644_s_at	Cxcl1	chemokine (C-X-C motif) ligand 1	5	91320335	91322141	NM_008176|NP_032202	Mm.21013	ENSMUSG00000029380	14825
Dab2	1430604_a_at	3.45955	1.62493	0.469694	-9.64175	1.39908	-8.25379	-8.63599	13.7728	11.3596	0	0	5.66047	8.45511	6.01179	5.91505	11.5871	10.9763	1430604_a_at	Dab2	disabled homolog 2 (Drosophila)	15	6249788	6390709	NM_001008702|NM_001037905|NM_001102400|NM_023118|NP_001008702|NP_001032994|NP_001095870|NP_075607	Mm.240830	ENSMUSG00000022150	13132
Irx4	1419539_at	3.4553	1.55329	0.449539	15.4223	8.5929	-8.85015	-9.80534	-9.73799	4.37824	0	0	10.3303	8.73927	4.67567	4.45315	4.46884	7.75741	1419539_at	Irx4	Iroquois related homeobox 4 (Drosophila)	13	73398246	73407043	NM_018885|NP_061373	Mm.103784	ENSMUSG00000021604	50916
Gadd45b	1449773_s_at	3.45115	1.90861	0.553036	11.3907	-7.15852	7.63436	5.98142	-9.12703	-8.7209	0	0	12.6238	6.38272	11.3599	10.8038	5.72039	5.85704	1449773_s_at	Gadd45b	growth arrest and DNA-damage-inducible 45 beta	10	80392835	80394949	NM_008655|NP_032681	Mm.1360	ENSMUSG00000015312	17873
Tulp4	1440282_at	3.45029	2.19227	0.635388	-8.10652	8.50268	-8.17381	-7.23452	7.33917	7.67301	0	0	3.17574	10.1319	3.14756	3.54094	9.64459	9.7844	1440282_at	Tulp4	tubby like protein 4	17	6106829	6240637	NM_001033529|NM_001103181|NM_054040|NP_001028701|NP_001096651|NP_473381	Mm.449307|Mm.475627	ENSMUSG00000034377|ENSMUSG00000073472	68842
ENSMUSG00000074630	1455038_at	3.44767	1.65045	0.478716	-5.99377	6.0451	-10.6891	-10.8175	11.5141	9.94117	0	0	4.83386	7.98974	3.60302	3.56937	9.42339	9.01106	1455038_at	ENSMUSG00000074630	predicted gene, ENSMUSG00000074630	2	NA	NA	XM_906982|XP_912075	Mm.459532	NA	632764
4930523C07Rik	1437900_at	3.44168	1.83107	0.532027	8.85279	-7.63151	6.26979	10.6135	-10.1481	-7.95645	0	0	10.7149	5.5149	9.90009	11.2703	4.72102	5.41239	1437900_at	4930523C07Rik	RIKEN cDNA 4930523C07 gene	1	NA	NA	XR_035190|XR_035416	Mm.171518|Mm.426312	ENSMUSG00000050883	67647
Ndn	1437853_x_at	3.43569	1.75916	0.512024	-3.54757	6.53292	-10.4479	-11.5445	9.87623	9.13074	0	0	7.84644	10.8247	5.80776	5.48377	11.8125	11.5922	1437853_x_at	Ndn	necdin	7	69493162	69494813	NM_010882|NP_035012	Mm.400253	ENSMUSG00000033585	17984
Tspo	1416695_at	3.43097	1.52348	0.444038	6.65012	-9.12044	8.53716	14.1475	-9.4562	-10.7582	0	0	9.84022	6.253	10.2695	11.5456	6.17663	5.88048	1416695_at	Tspo	translocator protein	15	83394002	83404633	NM_009775|NP_033905	Mm.1508	ENSMUSG00000041736	12257
Myd116	1448325_at	3.4285	1.98464	0.578865	8.93126	-7.77407	7.34991	8.30677	-7.88659	-8.92729	0	0	12.5034	6.45125	11.9305	12.2772	6.41048	6.03345	1448325_at	Myd116	myeloid differentiation primary response gene 116	7	-52778289	-52781583	NM_008654|NP_032680	Mm.4048	ENSMUSG00000040435	17872
Cxcl2	1449984_at	3.42744	2.43605	0.710749	3.18259	-7.63848	10.9249	6.99505	-6.15984	-7.30422	0	0	8.6875	3.34	12.5135	10.5715	4.07071	3.50519	1449984_at	Cxcl2	chemokine (C-X-C motif) ligand 2	5	91332924	91334964	NM_009140|NP_033166	Mm.4979	ENSMUSG00000058427	20310
Zfa	1422249_s_at	3.42676	1.64204	0.479182	-8.65209	9.31605	-10.3286	-9.10963	9.75991	9.01436	0	0	3.96943	8.68798	3.52917	3.84928	8.80454	8.60876	1422249_s_at	Zfa	zinc finger protein, autosomal	10	-52262123	-52265545	NM_009540|NP_033566	Mm.390269	ENSMUSG00000049576	22639
1200009O22Rik	1428922_at	3.42315	1.78083	0.520231	3.57164	5.41507	-11.6503	-12.8715	8.05155	7.48357	0	0	9.56774	10.1275	4.9455	4.57468	10.9281	10.7556	1428922_at	1200009O22Rik	RIKEN cDNA 1200009O22 gene	6	-53765461	-53770688	NM_025817|NP_080093	Mm.469168|Mm.475802	ENSMUSG00000068503	66873
R3hdm1	1458539_at	3.42272	1.88133	0.54966	-8.78511	8.035	-7.74651	-8.84464	8.25461	9.08664	0	0	4.33003	9.93256	4.67598	4.31021	10.0057	10.2828	1458539_at	R3hdm1	R3H domain 1 (binds single-stranded nucleic acids)	1	129999882	130134312	NM_181750|NP_861415	Mm.221041	ENSMUSG00000056211	226412
Stx3	1434559_at	3.42085	1.88698	0.551612	4.55654	-5.77936	10.2681	9.65632	-9.86222	-8.83937	0	0	7.13745	3.67455	9.05103	8.84606	2.30664	2.64934	1434559_at	Stx3	syntaxin 3	19	-11851978	-11893383	NM_001025307|NM_011502|NM_152220|NP_001020478|NP_035632|NP_689344	Mm.272264	ENSMUSG00000041488	20908
Csn2	1420370_s_at	3.41935	3.2268	0.943688	3.76826	-6.50572	7.93734	7.83509	-6.56054	-6.47443	0	0	10.224	2.75366	13.2554	13.1811	2.7138	2.77641	1420370_s_at	Csn2	casein beta	5	-88121648	-88128446	NM_009972|NP_034102	Mm.268737	ENSMUSG00000063157	12991
Acp1	1422716_a_at	3.41375	2.00733	0.588014	-8.54831	8.10103	-7.81507	-7.94183	8.36605	7.83813	0	0	4.56012	10.7443	4.83247	4.78539	10.8428	10.6467	1422716_a_at	Acp1	acid phosphatase 1, soluble	12	-31578190	-31596477	NM_001110239|NM_021330|NP_001103709|NP_067305	Mm.359831	ENSMUSG00000044573|ENSMUSG00000054204	11431
Pbx2	1418894_s_at	3.41317	1.33627	0.391503	-9.52522	13.5755	-11.6828	-12.8336	9.20039	11.2657	0	0	7.49484	11.5358	7.11742	6.91611	10.7705	11.1317	1418894_s_at	Pbx2	pre B-cell leukemia transcription factor 2	17	34729415	34734286	NM_017463|NP_059491	Mm.390957	ENSMUSG00000034673	18515
Zfp358	1456151_at	3.4128	1.60415	0.470038	-10.0068	9.94065	-9.30763	-9.14088	9.57898	8.9357	0	0	6.02494	11.0809	6.20216	6.24443	10.9892	10.8262	1456151_at	Zfp358	zinc finger protein 358	8	3493137	3497208	NM_080461|NP_536709	Mm.299073	ENSMUSG00000047264	140482
Ier3	1419647_a_at	3.41256	1.87206	0.54858	8.27569	-8.63354	9.35434	7.67979	-7.75993	-8.91635	0	0	12.8132	7.19922	13.1713	12.6153	7.48927	7.10533	1419647_a_at	Ier3	immediate early response 3	17	35958657	35959856	NM_133662|NP_598423	Mm.25613	ENSMUSG00000003541	15937
Nupr1	1419665_a_at	3.39297	2.18892	0.645135	2.10831	-8.67581	8.05987	11.0477	-4.4218	-8.11827	0	0	9.23393	4.6123	11.7845	13.065	6.43539	4.85124	1419665_a_at	Nupr1	nuclear protein 1	7	-133766759	-133768984	NM_019738|NP_062712	Mm.18742	ENSMUSG00000030717	56312
Sema5a	1422167_at	3.39278	2.10783	0.621268	-3.04924	3.20225	-8.74016	-9.92825	9.64904	8.86637	0	0	5.55457	8.08451	3.2515	2.77069	10.6935	10.3767	1422167_at	Sema5a	sema domain, seven thrombospondin repeats (type 1 and type 1-like), transmembrane domain (TM) and short cytoplasmic domain, (semaphorin) 5A	15	32174567	32626096	NM_009154|NP_033180	Mm.260374	ENSMUSG00000022231	20356
Cldn7	1448393_at	3.38957	1.91071	0.563703	-4.08142	0.620159	9.73754	10.3331	-13.4257	-3.18362	0	0	7.69557	9.32762	12.4925	12.6992	4.45191	8.00722	1448393_at	Cldn7	claudin 7	11	69779002	69781380	NM_016887|NP_058583	Mm.281896	ENSMUSG00000018569	53624
Tob1	1423176_at	3.38856	1.66477	0.49129	9.40112	-8.88477	8.81752	8.93409	-7.71635	-10.5516	0	0	11.9281	6.90467	11.7678	11.7998	7.22565	6.44676	1423176_at	Tob1	transducer of ErbB-2.1	11	94072767	94076806	NM_009427|NP_033453	Mm.259673	ENSMUSG00000037573	22057
Foxa1	1418496_at	3.38582	2.09999	0.620229	0.208111	-6.39929	7.10285	13.1996	-6.78666	-7.32463	0	0	5.82142	3.15432	8.60451	11.0655	2.99796	2.7808	1418496_at	Foxa1	forkhead box A1	12	-58641618	-58647108	NM_008259|NP_032285	Mm.4578	ENSMUSG00000035451	15375
Hist1h1e	1422398_at	3.38225	2.1392	0.632478	-8.98437	7.06774	-6.17342	-7.83944	8.10298	7.82651	0	0	4.85638	11.5325	6.02546	5.33256	11.9631	11.8481	1422398_at	Hist1h1e	histone cluster 1, H1e	13	-23712497	-23714427	NM_015787|NP_056602	Mm.170587	ENSMUSG00000051627	50709
Ehf	1419475_a_at	3.38116	1.75193	0.518144	-4.33522	-6.11676	14.3311	9.93211	-6.94325	-6.86793	0	0	4.22341	3.68615	9.85256	8.52598	3.43691	3.45962	1419475_a_at	Ehf	ets homologous factor	2	-103103589	-103143353	NM_007914|NP_031940	Mm.10724	ENSMUSG00000012350	13661
Setdb1	1416670_at	3.38083	1.66971	0.493875	-9.23974	9.10903	-9.32164	-8.51333	8.55945	9.40623	0	0	3.98223	9.07035	3.95952	4.18367	8.91795	9.15276	1416670_at	Setdb1	SET domain, bifurcated 1	3	-95127446	-95161095	NM_018877|NP_061365	Mm.181009	ENSMUSG00000015697	84505
Igf2bp1	1449210_at	3.37762	1.59882	0.473359	-9.40536	9.26578	-8.88775	-9.71579	9.4187	9.32442	0	0	4.20542	8.99986	4.33833	4.12571	9.03913	9.01492	1449210_at	Igf2bp1	insulin-like growth factor 2 mRNA binding protein 1	11	-95818477	-95867258	NM_009951|NP_034081	Mm.294769|Mm.474993	ENSMUSG00000013415	140486
NA	1440325_at	3.37356	1.63854	0.4857	-5.88286	8.05817	-5.68675	-14.4149	9.16598	8.76031	0	0	5.56572	9.31759	5.6185	3.26955	9.61573	9.50655	1440325_at	NA	NA	NA	NA	NA	NA	NA	NA	NA
Hivep3	1458802_at	3.36795	2.08491	0.619043	7.19962	-8.10712	10.719	4.79899	-7.478	-7.13251	0	0	8.62543	2.46496	10.0419	7.65926	2.71817	2.85721	1458802_at	Hivep3	human immunodeficiency virus type I enhancer binding protein 3	4	119487282	119808016	NM_010657|NP_034787	Mm.302758|Mm.394479|Mm.422538	ENSMUSG00000028634	16656
Trf	1425546_a_at	3.36598	2.36706	0.703229	5.1491	-9.52589	8.62337	7.53137	-4.97172	-6.80624	0	0	11.9057	4.76408	13.5965	13.0651	6.98038	6.08761	1425546_a_at	Trf	transferrin	9	-103111205	-103132616	NM_133977|NP_598738	Mm.37214	ENSMUSG00000032554	22041
Gpc3	1423435_at	3.36583	2.07652	0.616941	-7.52943	6.1494	-7.97839	-7.64728	9.48153	7.52417	0	0	4.39566	9.87219	4.21591	4.34848	11.2063	10.4226	1423435_at	Gpc3	glypican 3	21	-49625622	-49967098	NM_016697|NP_057906	Mm.22515	ENSMUSG00000055653	14734
2310051E17Rik	1428288_at	3.35845	2.34707	0.698856	7.82689	-6.0094	7.08414	6.89044	-7.9266	-7.86547	0	0	11.9019	5.22887	11.5436	11.4502	4.30424	4.33372	1428288_at	2310051E17Rik	RIKEN cDNA 2310051E17 gene	19	NA	NA	XM_001479552|XP_001479602	Mm.291595|Mm.392684	NA	70273
Ptprd	1424886_at	3.35188	2.0291	0.605362	-4.15592	6.82108	-9.70313	-9.00469	7.97615	8.06651	0	0	5.97479	10.2425	3.81811	4.08965	10.6916	10.7267	1424886_at	Ptprd	protein tyrosine phosphatase, receptor type, D	4	-75587142	-75779380	NM_001014288|NM_011211|NP_001014310|NP_035341	Mm.146764|Mm.184021|Mm.462191	ENSMUSG00000028399	19266
Pawr	1426910_at	3.35163	1.75638	0.524036	8.90549	-4.61546	8.65754	7.28586	-12.0144	-8.21903	0	0	11.8437	7.68659	11.7675	11.3458	5.41171	6.57864	1426910_at	Pawr	PRKC, apoptosis, WT1, regulator	10	107769244	107851447	NM_054056|NP_473397	Mm.391419	ENSMUSG00000035873	114774
Csn1s1	1420627_a_at	3.34669	3.28622	0.981931	3.67279	-6.21419	7.74893	7.49073	-6.37271	-6.32554	0	0	10.2517	2.68469	13.3714	13.1738	2.56337	2.59946	1420627_a_at	Csn1s1	casein alpha s1	5	88095248	88111599	NM_007784|NP_031810	Mm.427467|Mm.470662	ENSMUSG00000070702	12990
Apcdd1	1454822_x_at	3.3461	1.63204	0.487743	-4.03341	7.95416	-10.3985	-11.6812	9.18252	8.97645	0	0	8.74908	11.9997	7.02306	6.67525	12.3328	12.2769	1454822_x_at	Apcdd1	adenomatosis polyposis coli down-regulated 1	18	63081980	63112849	NM_133237|NP_573500	Mm.391102	ENSMUSG00000071847	494504
B4galt5	1421967_at	3.34411	1.59952	0.478311	-9.96084	8.02458	-7.76296	-9.64372	10.0118	9.33115	0	0	4.18199	8.88941	4.75725	4.26499	9.40954	9.23139	1421967_at	B4galt5	UDP-Gal:betaGlcNAc beta 1,4-galactosyltransferase, polypeptide 5	2	-167123944	-167174678	NM_019835|NP_062809	Mm.200886|Mm.475903	ENSMUSG00000017929	56336
Serpinb5	1441941_x_at	3.33862	2.0605	0.61717	10.8512	-6.88464	4.39159	7.18246	-8.20989	-7.33074	0	0	10.1568	3.05188	7.56908	8.68708	2.52099	2.87317	1441941_x_at	Serpinb5	serine (or cysteine) peptidase inhibitor, clade B, member 5	1	108757756	108779925	NM_009257|NP_033283	Mm.268618	ENSMUSG00000067006	20724
Dlk1	1449939_s_at	3.33819	2.01062	0.602307	-5.58947	0.976653	-8.63405	-7.1579	10.7669	9.6379	0	0	5.39521	7.92797	4.22081	4.79021	11.7044	11.2689	1449939_s_at	Dlk1	delta-like 1 homolog (Drosophila)	12	110691432	110698901	NM_010052|NP_034182	Mm.157069	ENSMUSG00000040856	13386
Actg2	1422340_a_at	3.33796	1.7866	0.535238	18.6641	-4.29105	-3.89791	-1.52608	-4.36628	-4.5828	0	0	11.2733	3.95831	4.08359	4.83941	3.93434	3.86534	1422340_a_at	Actg2	actin, gamma 2, smooth muscle, enteric	6	-83462902	-83486245	NM_009610|NP_033740	Mm.292865	ENSMUSG00000059430	11468
E2f5	1447625_at	3.3347	1.60593	0.481582	9.76036	-8.46133	9.22854	8.22507	-9.01902	-9.73363	0	0	7.66042	2.83154	7.51948	7.25355	2.68375	2.49437	1447625_at	E2f5	E2F transcription factor 5	3	14578670	14606309	NM_007892|NP_031918	Mm.153415	ENSMUSG00000027552	13559
Col5a1	1416740_at	3.33131	1.93244	0.580083	5.20753	4.23418	-11.6207	-10.8149	6.65812	6.33572	0	0	10.1386	9.78478	4.02141	4.31433	10.6659	10.5487	1416740_at	Col5a1	collagen, type V, alpha 1	2	27741944	27895030	NM_015734|NP_056549	Mm.7281	ENSMUSG00000026837	12831
2310016C16Rik	1424099_at	3.33128	1.41862	0.425848	-0.566143	7.66462	-6.13312	-18.9951	9.4183	8.61145	0	0	9.62502	11.3475	8.46	5.76835	11.7145	11.5456	1424099_at	2310016C16Rik	RIKEN cDNA 2310016C16 gene	13	-113832970	-113836596	NM_027127|NP_081403	Mm.12715	ENSMUSG00000021760	69590
Hoxc5	1450832_at	3.32785	1.81537	0.545509	-8.55509	10.5889	-7.72831	-8.16612	5.62438	8.23629	0	0	3.98006	10.2771	4.25201	4.108	8.64416	9.5033	1450832_at	Hoxc5	homeo box C5	15	102844438	102847860	NM_175730|NP_783857	Mm.103825	ENSMUSG00000022485	15424
Cd14	1417268_at	3.32555	2.08982	0.628412	0.923596	-8.08276	11.2884	8.52179	-5.50141	-7.14961	0	0	8.66185	4.9527	12.9305	11.7911	6.01579	5.337	1417268_at	Cd14	CD14 antigen	18	-36884720	-36886308	NM_009841|NP_033971	Mm.3460	ENSMUSG00000051439	12475
Flvcr1	1434424_at	3.31017	1.52502	0.460707	7.84817	-9.72503	12.3058	7.54635	-8.40347	-9.57183	0	0	10.549	6.25884	11.6373	10.4753	6.58148	6.29625	1434424_at	Flvcr1	feline leukemia virus subgroup C cellular receptor 1	1	-192829710	-192850069	NM_001081259|NP_001074728	Mm.134053	ENSMUSG00000066595	226844
Fmod	1456084_x_at	3.31	1.98313	0.599135	11.6161	6.01471	-9.79647	-8.91918	-2.24638	3.33118	0	0	12.2705	10.1277	4.07894	4.41456	6.9673	9.10105	1456084_x_at	Fmod	fibromodulin	1	135934091	135944854	NM_021355|NP_067330	Mm.287146	ENSMUSG00000041559	14264
Tmem56	1434553_at	3.30985	1.78169	0.538298	-2.40706	-6.05035	5.63649	15.9296	-6.24821	-6.86052	0	0	3.96114	2.78901	6.54894	9.86049	2.72536	2.52836	1434553_at	Tmem56	transmembrane protein 56	3	-120904927	-120966234	NM_178936|NP_849267	Mm.26088	ENSMUSG00000028132	99887
Smoc2	1431362_a_at	3.29839	1.66025	0.503351	-8.8737	8.76968	-7.90316	-9.23464	9.09382	8.148	0	0	3.66129	8.72098	3.93962	3.55778	8.81394	8.5427	1431362_a_at	Smoc2	SPARC related modular calcium binding 2	17	14416512	14541797	NM_022315|NP_071710	Mm.30162	ENSMUSG00000023886	64074
Sostdc1	1460250_at	3.29443	1.76979	0.537206	2.23536	8.89775	-10.7918	-11.8235	4.16599	7.31616	0	0	9.76825	11.9044	5.59135	5.26056	10.3873	11.3973	1460250_at	Sostdc1	sclerostin domain containing 1	12	37040812	37045032	NM_025312|NP_079588	Mm.43375	ENSMUSG00000036169	66042
Bhlhb2	1418025_at	3.29022	1.66559	0.506226	9.44096	-4.83233	6.00962	9.3203	-12.4349	-7.50363	0	0	12.2363	8.10199	11.2424	12.2013	5.89989	7.32825	1418025_at	Bhlhb2	basic helix-loop-helix domain containing, class B2	6	108610622	108616919	NM_011498|NP_035628	Mm.2436	ENSMUSG00000030103	20893
Asah3l	1421496_at	3.28835	1.93527	0.588521	-9.04454	10.9099	-7.93303	-5.4044	3.90587	7.56616	0	0	3.55503	10.977	3.96845	4.90897	8.37188	9.73331	1421496_at	Asah3l	N-acylsphingosine amidohydrolase 3-like	4	86520367	86566779	NM_139306|NP_647467	Mm.45019|Mm.458684	ENSMUSG00000038007	230379
Ehf	1419474_a_at	3.28627	1.4516	0.441716	-6.77189	-5.87718	16.4986	10.354	-7.61416	-6.58933	0	0	4.48321	4.68464	9.72234	8.33894	4.29358	4.52431	1419474_a_at	Ehf	ets homologous factor	2	-103103589	-103143353	NM_007914|NP_031940	Mm.10724	ENSMUSG00000012350	13661
Clu	1437689_x_at	3.28565	1.6431	0.500082	-0.0376956	-7.61034	12.2074	11.1158	-7.61932	-8.0559	0	0	9.43389	7.28699	12.9055	12.596	7.28445	7.16067	1437689_x_at	Clu	clusterin	14	66587461	66600385	NM_013492|NP_038520	Mm.200608	ENSMUSG00000022037	12759
Birc3	1421392_a_at	3.28527	1.271	0.386877	11.1449	-12.7363	14.5985	7.00237	-8.74342	-11.266	0	0	11.1215	7.05444	11.7096	10.416	7.73443	7.30483	1421392_a_at	Birc3	baculoviral IAP repeat-containing 3	9	-7848700	-7873170	NM_007464|NP_031490	Mm.2026	ENSMUSG00000032000	11796
Cx3cl1	1415803_at	3.27892	1.57106	0.479138	12.5242	-7.20118	9.2348	4.00977	-9.95041	-8.61717	0	0	10.6965	5.51735	9.83283	8.46093	4.79551	5.14556	1415803_at	Cx3cl1	chemokine (C-X3-C motif) ligand 1	8	97296079	97306326	NM_009142|NP_033168	Mm.103711	ENSMUSG00000031778	20312
Trim59	1431430_s_at	3.27673	1.60532	0.489914	-8.00829	8.13346	-9.18135	-9.19005	9.3879	8.85833	0	0	6.23133	10.6435	5.91069	5.90831	10.9864	10.8416	1431430_s_at	Trim59	tripartite motif-containing 59	3	-68839215	-68848664	NM_025863|NP_080139	Mm.475663	ENSMUSG00000034317	66949
Efhd2	1431339_a_at	3.27593	1.4476	0.441889	8.17892	-9.71262	10.8111	9.8292	-9.54891	-9.55768	0	0	11.4792	7.44797	12.0723	11.851	7.48486	7.48288	1431339_a_at	Efhd2	EF hand domain containing 2	4	-141414056	-141430835	NM_025994|NP_080270	Mm.395598	ENSMUSG00000040659	27984
F11r	1424595_at	3.27572	1.45814	0.445137	8.04088	-5.7715	9.10849	10.8455	-12.5183	-9.70506	0	0	10.4102	7.25325	10.6542	11.0512	5.71119	6.35419	1424595_at	F11r	F11 receptor	1	173367691	173394724	NM_172647|NP_766235	Mm.294882	ENSMUSG00000038235	16456
Ndn	1415923_at	3.27239	1.63902	0.500862	0.251856	4.98604	-11.4448	-11.5489	9.82996	7.92585	0	0	7.1214	8.46726	3.79618	3.7666	9.84433	9.30301	1415923_at	Ndn	necdin	7	69493162	69494813	NM_010882|NP_035012	Mm.400253	ENSMUSG00000033585	17984
NA	1434982_at	3.27139	1.76733	0.540237	-6.74581	10.0174	-8.545	-9.01453	6.74933	7.53858	0	0	3.93493	9.36056	3.3526	3.20064	8.3028	8.55825	1434982_at	NA	NA	NA	NA	NA	NA	NA	NA	NA
AW112010	1434372_at	3.2614	2.25954	0.692812	0.30851	-5.64923	3.24434	13.8576	-6.16928	-5.59193	0	0	6.22481	3.38752	7.62297	12.6774	3.13985	3.41481	1434372_at	AW112010	expressed sequence AW112010	19	NA	NA	XM_888885|XM_908564|XP_893978|XP_913657	Mm.6381	ENSMUSG00000075010	107350
Bcl2	1422938_at	3.25342	1.77102	0.544355	-6.84458	7.47332	-7.94803	-9.40276	8.44196	8.28008	0	0	6.75628	11.4494	6.39459	5.91776	11.7669	11.7138	1422938_at	Bcl2	B-cell leukemia/lymphoma 2	1	-108608349	-108610867	NM_009741|NM_177410|NP_033871|NP_803129|XM_001476583|XP_001476633	Mm.257460	ENSMUSG00000057329	12043
Hspa1b	1452318_a_at	3.25173	1.94757	0.598934	7.75391	-5.60958	7.47062	7.49473	-8.16218	-8.94751	0	0	13.0392	7.92953	12.9309	12.9401	6.95352	6.65324	1452318_a_at	Hspa1b	heat shock protein 1B	17	-35093373	-35096183	NM_010478|NP_034608	Mm.372314	ENSMUSG00000067284	15511
Hdgfrp3	1450924_at	3.25092	1.62478	0.499791	3.04049	4.82744	-11.1217	-12.6528	8.80927	7.09739	0	0	7.40474	7.91083	3.39377	2.96014	9.03855	8.55372	1450924_at	Hdgfrp3	hepatoma-derived growth factor, related protein 3	7	-89026141	-89079345	NM_013886|NP_038914	Mm.392934	ENSMUSG00000025104	29877
Ldb2	1456786_at	3.25018	1.81244	0.557644	-6.7973	-2.17184	-6.669	-6.22882	12.927	8.93999	0	0	2.23449	3.81209	2.27825	2.42838	8.96182	7.60198	1456786_at	Ldb2	LIM domain binding 2	5	-44863371	-45190946	NM_001077398|NM_010698|NP_001070866|NP_034828	Mm.25785	ENSMUSG00000039706	16826
Cpd	1447392_s_at	3.24941	1.49077	0.458783	-8.17143	6.31525	-7.59438	-11.3888	10.7741	10.0652	0	0	4.536	8.04479	4.67576	3.75673	9.12477	8.95305	1447392_s_at	Cpd	carboxypeptidase D	11	-76590709	-76660510	NM_007754|NP_031780	Mm.276736	ENSMUSG00000020841	12874
Igf2bp1	1455223_at	3.24424	1.81566	0.559658	-8.43485	7.76553	-7.77004	-7.59617	8.07127	7.96427	0	0	3.42701	8.98508	3.65509	3.71475	9.08998	9.05326	1455223_at	Igf2bp1	insulin-like growth factor 2 mRNA binding protein 1	11	-95818477	-95867258	NM_009951|NP_034081	Mm.294769|Mm.474993	ENSMUSG00000013415	140486
H2-L	1451931_x_at	3.24243	1.34697	0.41542	9.90996	-11.6812	9.0967	11.2687	-8.24666	-10.3475	0	0	12.6508	8.35747	12.4891	12.9209	9.04041	8.62266	1451931_x_at	H2-L	histocompatibility 2, D region	17	NA	NA	NA	Mm.439675	NA	14980
Tnfrsf12a	1418572_x_at	3.23706	1.91302	0.590975	6.04299	-6.8528	8.2327	8.56183	-8.25497	-7.72974	0	0	12.1009	7.27268	12.9207	13.0439	6.74771	6.94436	1418572_x_at	Tnfrsf12a	tumor necrosis factor receptor superfamily, member 12a	17	-23812411	-23814411	NM_013749|NP_038777	Mm.28518	ENSMUSG00000023905	27279
D17Wsu104e	1448439_at	3.23646	1.23129	0.380442	-15.5257	11.6675	-8.72579	-8.87166	10.7003	10.7555	0	0	7.18166	11.6377	8.29595	8.27205	11.4792	11.4883	1448439_at	D17Wsu104e	DNA segment, Chr 17, Wayne State University 104, expressed	17	-56315963	-56323343	NM_080837|NP_543027	Mm.294870	ENSMUSG00000019579	28106
Hnrnpc	1458139_at	3.22966	1.63863	0.507371	-8.39453	7.66013	-7.12955	-9.69243	9.34257	8.21382	0	0	3.00793	7.67655	3.37578	2.63051	8.1658	7.83757	1458139_at	Hnrnpc	heterogeneous nuclear ribonucleoprotein C	14	-52694473	-52723657	NM_016884|NP_058580	Mm.427321	ENSMUSG00000060373	15381
Casp12	1449297_at	3.22811	1.81453	0.562104	10.6185	-7.95222	9.1199	2.72403	-6.78199	-7.72818	0	0	9.12755	2.71085	8.60976	6.3998	3.1152	2.78827	1449297_at	Casp12	caspase 12	9	5345475	5373034	NM_009808|NP_033938	Mm.42163	ENSMUSG00000025887	12364
Emid2	1425310_a_at	3.22764	2.04475	0.633513	-6.43037	2.32194	-7.30549	-7.17636	9.67111	8.91917	0	0	4.25638	7.90555	3.89151	3.94535	10.9697	10.6562	1425310_a_at	Emid2	EMI domain containing 2	5	-137217633	-137358977	NM_024474|NP_077794	Mm.295020	ENSMUSG00000004415	140709
Mal2	1427042_at	3.22749	1.88833	0.585076	-5.60054	-1.55285	10.6616	10.3057	-8.5543	-5.25967	0	0	3.54741	5.03898	9.54002	9.40888	2.45894	3.67302	1427042_at	Mal2	mal, T-cell differentiation protein 2	15	54403039	54434393	NM_178920|NP_849251	Mm.410994	ENSMUSG00000024479	105853
Clstn2	1441165_s_at	3.2248	1.83449	0.56887	-7.50406	8.53703	-7.90037	-7.95708	6.62018	8.2043	0	0	3.7792	9.4304	3.63958	3.6196	8.7551	9.31317	1441165_s_at	Clstn2	calsyntenin 2	9	-97344813	-97933586	NM_022319|NP_071714	Mm.440903	ENSMUSG00000032452	64085
B3gnt5	1420994_at	3.22426	1.7536	0.543875	-6.56566	6.15155	-8.42324	-8.8485	9.52664	8.15921	0	0	4.71886	8.88121	4.11088	3.97169	9.98587	9.53831	1420994_at	B3gnt5	UDP-GlcNAc:betaGal beta-1,3-N-acetylglucosaminyltransferase 5	16	19760326	19772393	NM_054052|NP_473393	Mm.33935	ENSMUSG00000022686	108105
Mt2	1428942_at	3.22075	1.45668	0.452281	11.7686	0.773942	3.21128	6.0031	-17.7153	-4.04168	0	0	13.6837	11.0922	11.6667	12.3248	6.73423	9.95717	1428942_at	Mt2	metallothionein 2	8	96696517	96697467	NM_008630|NP_032656	Mm.147226	ENSMUSG00000031762	17750
Serpinf1	1416168_at	3.22064	1.78066	0.55289	7.94329	0.00557265	-11.2797	-9.92953	7.52587	5.73452	0	0	11.2978	8.62821	4.8328	5.28689	11.1574	10.5549	1416168_at	Serpinf1	serine (or cysteine) peptidase inhibitor, clade F, member 1	11	-75223530	-75236125	NM_011340|NP_035470	Mm.2044	ENSMUSG00000000753	20317
Rhobtb3	1453227_at	3.2195	1.85741	0.576925	-7.1657	7.55082	-7.79317	-8.21185	8.08741	7.53249	0	0	3.84597	9.14906	3.61986	3.46899	9.34242	9.14245	1453227_at	Rhobtb3	Rho-related BTB domain containing 3	13	-76006984	-76081272	NM_028493|NP_082769	Mm.276200	ENSMUSG00000021589	73296
Kif11	1452315_at	3.21836	1.35565	0.421224	-11.2036	7.93709	-8.68525	-9.68517	11.3486	10.2883	0	0	5.34905	9.26617	5.86443	5.6598	9.96434	9.74735	1452315_at	Kif11	kinesin family member 11	19	37450892	37496349	NM_010615|NP_034745	Mm.42203	ENSMUSG00000012443	16551
St14	1418076_at	3.21541	1.39299	0.433224	0.972925	-0.408971	10.2511	11.8448	-16.5683	-6.09155	0	0	9.60314	9.30375	11.6132	11.9585	5.80287	8.07263	1418076_at	St14	suppression of tumorigenicity 14 (colon carcinoma)	9	-30896174	-30939384	NM_011176|NP_035306	Mm.243926	ENSMUSG00000031995	19143
LOC100044177	1456725_x_at	3.21494	1.38681	0.431365	10.1249	-6.85211	8.67962	9.87997	-11.9263	-9.90608	0	0	8.39502	4.74852	8.08458	8.3424	3.65863	4.09256	1456725_x_at	LOC100044177	hypothetical protein LOC100044177	15	NA	NA	XM_001471637|XP_001471687	NA	NA	100044177
Gmfb	1431686_a_at	3.21124	2.14219	0.66709	-8.33162	6.8088	-6.79539	-6.173	7.54221	6.94901	0	0	3.51583	10.3368	4.20792	4.48832	10.6672	10.4	1431686_a_at	Gmfb	glia maturation factor, beta	14	-47427823	-47441917	NM_022023|NP_071306	Mm.87312	ENSMUSG00000062014	63985
Rab20	1438097_at	3.20636	1.33209	0.415453	15.0199	-5.67849	5.67055	7.58598	-12.4793	-10.1186	0	0	10.7326	6.61619	8.87326	9.2542	5.26365	5.73316	1438097_at	Rab20	RAB20, member RAS oncogene family	8	-11453976	-11478499	NM_011227|NP_035357	Mm.37632|Mm.390014	ENSMUSG00000031504	19332
Maged2	1459873_x_at	3.20513	2.2912	0.714855	-7.27802	6.26375	-6.89935	-6.46915	7.61141	6.77136	0	0	3.37778	10.1254	3.56647	3.78083	10.7969	10.3783	1459873_x_at	Maged2	melanoma antigen, family D, 2	21	-147240963	-147248825	NM_030700|NP_109625	Mm.22575	ENSMUSG00000025268	80884
Speg	1448664_a_at	3.20249	1.80403	0.563321	2.06839	4.97737	-15.1554	-4.80821	6.71506	6.20284	0	0	8.43673	9.44541	2.46445	6.0523	10.0479	9.87033	1448664_a_at	Speg	SPEG complex locus	1	75371871	75428881	NM_001085370|NM_001085371|NM_007463|NP_001078839|NP_001078840|NP_031489	Mm.275397	ENSMUSG00000026207	11790
Lrg1	1417290_at	3.20235	1.7993	0.56187	1.89624	-7.21559	10.294	9.79188	-7.52666	-7.23988	0	0	7.61296	4.46669	10.5127	10.3393	4.35928	4.4583	1417290_at	Lrg1	leucine-rich alpha-2-glycoprotein 1	17	-56259100	-56261369	NM_029796|NP_084072	Mm.348025	ENSMUSG00000037095	76905
Gng2	1428157_at	3.19877	2.00424	0.626566	-4.05244	4.21883	-9.26902	-7.73221	9.11992	7.71491	0	0	4.95017	8.34132	2.81143	3.44151	10.3507	9.77468	1428157_at	Gng2	guanine nucleotide binding protein (G protein), gamma 2	14	-20691780	-20796471	NM_001038637|NM_010315|NP_001033726|NP_034445	Mm.41737	ENSMUSG00000043004	14702
Nktr	1440804_at	3.19823	1.72758	0.540168	-8.8969	6.01999	-7.78686	-7.08087	8.10562	9.63901	0	0	3.29855	8.12555	3.65776	3.88621	8.80044	9.29664	1440804_at	Nktr	natural killer tumor recognition sequence	9	121628298	121665959	NM_010918|NP_035048	Mm.32842|Mm.441099	ENSMUSG00000032525	18087
3110082I17Rik	1453007_at	3.18361	1.16872	0.367105	-11.1196	12.1636	-12.5395	-11.234	11.8284	10.9012	0	0	7.851	11.3558	7.63726	7.83379	11.3054	11.1658	1453007_at	3110082I17Rik	RIKEN cDNA 3110082I17 gene	5	-139835692	-139936488	NM_028469|NP_082745	Mm.84294	ENSMUSG00000053553	73212
Taf4b	1435302_at	3.18169	1.66429	0.523084	10.6009	-5.25522	8.56363	4.25458	-9.98343	-8.18044	0	0	10.1513	5.29131	9.52691	8.20615	3.84208	4.39471	1435302_at	Taf4b	TAF4B RNA polymerase II, TATA box binding protein (TBP)-associated factor	18	NA	NA	XM_128905|XM_911701|XP_128905|XP_916794	Mm.312233	ENSMUSG00000054321	72504
BC030046	1439064_at	3.18118	1.62629	0.511223	-6.75371	8.45971	-8.91717	-9.06304	8.06371	8.21049	0	0	6.22645	10.709	5.58899	5.54601	10.5924	10.6356	1439064_at	BC030046	cDNA sequence BC030046	14	NA	NA	XM_001476299|XM_147850|XP_001476349|XP_147850	Mm.319347	ENSMUSG00000075592	277154
N4bp2	1444657_at	3.17835	1.39583	0.439169	-9.06069	8.93938	-10.0741	-9.03731	9.01102	10.2217	0	0	5.58995	9.59665	5.36436	5.59515	9.6126	9.88209	1444657_at	N4bp2	NEDD4 binding protein 2	5	66154759	66218023	NM_001024917|NP_001020088	Mm.332398|Mm.393231	ENSMUSG00000037795	333789
Mylk	1425505_at	3.17801	1.87427	0.589763	16.5891	-5.33974	-3.66967	-4.11328	-1.27702	-2.18938	0	0	12.3988	4.21526	4.83851	4.67296	5.73142	5.39093	1425505_at	Mylk	myosin, light polypeptide kinase	16	34785035	35002520	NM_139300|NP_647461	Mm.33360	ENSMUSG00000022836	107589
Prlr	1448556_at	3.17765	2.10328	0.661898	-3.85661	-4.0105	5.41087	13.4303	-5.08594	-5.88817	0	0	4.27267	4.20414	8.39968	11.9709	3.72522	3.36797	1448556_at	Prlr	prolactin receptor	15	10107409	10259132	NM_011169|NP_035299	Mm.10516|Mm.440613|Mm.442298|Mm.442446	ENSMUSG00000005268	19116
Pa2g4	1460265_at	3.17137	1.93952	0.611572	-7.81312	7.60923	-6.48199	-7.75882	7.18305	7.26166	0	0	6.44432	12.5361	6.97011	6.46577	12.3678	12.3988	1460265_at	Pa2g4	proliferation-associated 2G4	10	-127994821	-128002990	NM_011119|NP_035249	Mm.4742	ENSMUSG00000025364	18813
4631426J05Rik	1452092_at	3.16786	1.61007	0.508252	5.28035	8.6858	-10.9957	-11.9073	2.82404	6.11288	0	0	10.1115	11.1048	5.36417	5.09828	9.39508	10.3544	1452092_at	4631426J05Rik	RIKEN cDNA 4631426J05 gene	7	-139427937	-139508838	NM_029935|NP_084211	Mm.213582	ENSMUSG00000030930	77590
Kera	1418063_at	3.16614	1.80724	0.570802	-2.90735	-4.77085	-5.98304	-7.4533	12.2788	8.83576	0	0	4.45115	3.79104	3.36165	2.84085	9.83048	8.61087	1418063_at	Kera	keratocan	10	97069838	97076322	NM_008438|NP_032464	Mm.6228	ENSMUSG00000019932	16545
Tspan1	1417957_a_at	3.16485	1.56543	0.494628	-3.94633	-4.61645	-0.311315	18.5501	-4.84478	-4.83124	0	0	5.815	5.62867	6.82572	12.0702	5.56518	5.56894	1417957_a_at	Tspan1	tetraspanin 1	4	-115834485	-115840203	NM_133681|NP_598442	Mm.45994	ENSMUSG00000028699	66805
Prrx1	1458004_at	3.16113	1.25249	0.396216	-8.30704	-1.73528	-8.73127	-9.75607	15.9756	12.554	0	0	3.43488	4.61544	3.35867	3.17458	7.79703	7.18238	1458004_at	Prrx1	paired related homeobox 1	1	-165185407	-165243781	NM_001025570|NM_011127|NM_175686|NP_001020741|NP_035257|NP_783617	Mm.288642	ENSMUSG00000026586	18933
Ly6a	1417185_at	3.15978	2.16016	0.683644	0.559828	-6.55305	4.95162	12.4735	-5.54713	-5.88481	0	0	7.79262	4.47042	9.84389	13.3572	4.94025	4.78253	1417185_at	Ly6a	lymphocyte antigen 6 complex, locus A	15	-74825306	-74828318	NM_010738|NP_034868	Mm.425949	ENSMUSG00000075602	110454
Slco2a1	1420913_at	3.15912	1.49661	0.473744	11.5735	-8.67431	1.53641	11.1128	-6.96976	-8.57859	0	0	10.8466	5.63952	8.26539	10.7281	6.07788	5.66414	1420913_at	Slco2a1	solute carrier organic anion transporter family, member 2a1	9	102910818	102990179	NM_033314|NP_201571	Mm.207106|Mm.412758	ENSMUSG00000032548	24059
Setx	1458080_at	3.15745	1.68113	0.532432	-7.70296	8.48919	-7.60999	-8.60649	7.6861	7.74415	0	0	2.40007	7.51447	2.42944	2.11468	7.26081	7.27915	1458080_at	Setx	senataxin	2	28980511	29037991	NM_198033|NP_932150	Mm.41867	ENSMUSG00000043535	269254
Il17b	1431693_a_at	3.15675	1.76828	0.560159	17.0145	-4.45713	-2.29059	-1.17072	-4.88958	-4.20649	0	0	12.7829	5.40559	6.14998	6.53475	5.25701	5.49171	1431693_a_at	Il17b	interleukin 17B	18	61847588	61852191	NM_019508|NP_062381	Mm.59313	ENSMUSG00000024578	56069
Matn2	1455978_a_at	3.15366	1.60281	0.50824	13.3872	-7.20609	-7.28709	-8.34489	6.86421	2.58661	0	0	9.54928	3.54294	3.51931	3.21079	7.64674	6.39912	1455978_a_at	Matn2	matrilin 2	15	34236435	34365995	NM_016762|NP_058042	Mm.396856	ENSMUSG00000022324	17181
Apc	1420957_at	3.15181	1.84912	0.586685	-7.72064	8.03028	-7.68758	-6.89367	5.64847	8.62313	0	0	3.14448	8.97404	3.15672	3.45055	8.09251	9.19346	1420957_at	Apc	adenomatosis polyposis coli	18	34380637	34481844	NM_007462|NP_031488	Mm.384171	ENSMUSG00000005871	11789
H2-Q1	1418734_at	3.1503	1.44069	0.457317	-5.72572	-6.14848	8.27988	16.2539	-6.37184	-6.28777	0	0	2.25201	2.15023	5.62374	7.54343	2.09646	2.11669	1418734_at	H2-Q1	histocompatibility 2, Q region locus 1	17	35457502	35462044	NM_010390|NP_034520	Mm.466882	ENSMUSG00000035929|ENSMUSG00000079507	15006
Lmna	1421654_a_at	3.14746	1.66946	0.530416	7.51282	-10.6333	7.89883	8.12523	-5.80609	-7.09751	0	0	12.8822	7.18718	13.0033	13.0744	8.70215	8.29685	1421654_a_at	Lmna	lamin A	3	-88287127	-88297221	NM_001002011|NM_001111102|NM_019390|NP_001002011|NP_001104572|NP_062263	Mm.470666|Mm.471227	ENSMUSG00000028063	16905
Clu	1454849_x_at	3.1467	1.59644	0.507337	0.171516	-7.67724	11.3191	10.7019	-7.22645	-7.28887	0	0	9.92881	7.6467	13.1701	12.9906	7.77777	7.75962	1454849_x_at	Clu	clusterin	14	66587461	66600385	NM_013492|NP_038520	Mm.200608	ENSMUSG00000022037	12759
Gpr64	1439795_at	3.14635	1.68675	0.536095	12.4224	-7.2743	8.43948	0.384026	-6.91409	-7.05749	0	0	8.91945	2.62597	7.64683	5.07296	2.74106	2.69524	1439795_at	Gpr64	G protein-coupled receptor 64	21	156828621	156936002	NM_001079847|NM_001079848|NM_001079857|NM_178712|NP_001073316|NP_001073317|NP_001073326|NP_848827	Mm.213016	ENSMUSG00000031298	237175
6720489N17Rik	1440869_x_at	3.14561	1.5371	0.488649	-8.49162	7.95591	-9.13806	-7.74257	9.1378	8.27853	0	0	3.38204	7.85698	3.20616	3.58584	8.17854	7.94475	1440869_x_at	6720489N17Rik	RIKEN cDNA 6720489N17 gene	13	NA	NA	XM_001472312|XP_001472362	Mm.247448	ENSMUSG00000072066	211378
Tmem176a	1423909_at	3.14453	1.22723	0.390275	11.8442	-8.64151	7.67271	11.8625	-10.7213	-12.0166	0	0	11.8943	8.336	11.1698	11.8975	7.97475	7.74975	1423909_at	Tmem176a	transmembrane protein 176A	6	48791481	48795363	NM_001098271|NM_025326|NP_001091741|NP_079602	Mm.27061	ENSMUSG00000023367	66058
Slpi	1448377_at	3.13911	2.16041	0.688222	8.94575	-6.97269	3.43029	7.6156	-6.29177	-6.72718	0	0	13.5694	6.06152	10.968	12.942	6.38267	6.17731	1448377_at	Slpi	secretory leukocyte peptidase inhibitor	2	-164179805	-164198446	NM_011414|NP_035544	Mm.371583	ENSMUSG00000017002	20568
Tnfrsf12a	1418571_at	3.13882	1.93096	0.615186	5.71815	-6.49705	7.82492	8.10626	-7.85242	-7.29986	0	0	12.0265	7.1574	12.8663	12.9784	6.61714	6.8374	1418571_at	Tnfrsf12a	tumor necrosis factor receptor superfamily, member 12a	17	-23812411	-23814411	NM_013749|NP_038777	Mm.28518	ENSMUSG00000023905	27279
NA	1435120_at	3.13759	2.07419	0.661078	-2.71281	2.80873	-8.71474	-8.01135	8.70081	7.92937	0	0	5.32981	7.78415	2.66194	2.97459	10.4032	10.0603	1435120_at	NA	NA	NA	NA	NA	NA	NA	NA	NA
Col14a1	1427168_a_at	3.13589	1.65401	0.527445	11.9765	-1.65997	-9.76129	-9.85596	5.03766	4.26304	0	0	11.6339	7.39477	4.87632	4.84689	9.47687	9.23606	1427168_a_at	Col14a1	collagen, type XIV, alpha 1	15	55139305	55352356	NM_181277|NP_851794	Mm.297859	ENSMUSG00000022371	12818
Cebpb	1427844_a_at	3.1356	1.77641	0.566528	10.7426	-7.31805	6.92423	4.51067	-7.11024	-7.74924	0	0	12.5979	6.27756	11.2617	10.4171	6.35028	6.12666	1427844_a_at	Cebpb	CCAAT/enhancer binding protein (C/EBP), beta	2	167514414	167515918	NM_009883|NP_034013	Mm.439656	ENSMUSG00000056501	12608
Dpysl2	1433770_at	3.13557	1.22306	0.390059	8.40583	1.04717	-7.87531	-19.4077	9.8063	8.02374	0	0	12.0606	10.784	9.23608	7.23539	12.3035	11.9943	1433770_at	Dpysl2	dihydropyrimidinase-like 2	14	-67421700	-67487437	NM_009955|NP_034085	Mm.352648|Mm.475100	ENSMUSG00000022048	12934
Tmem30b	1433579_at	3.13201	1.7594	0.561747	0.632745	-2.1353	8.16021	10.7309	-11.2303	-6.15822	0	0	8.24478	7.28932	10.843	11.7304	4.14998	5.90073	1433579_at	Tmem30b	transmembrane protein 30B	12	-74644100	-74647382	NM_178715|NP_848830	Mm.251196	ENSMUSG00000034435	238257
Clu	1418626_a_at	3.12925	1.55683	0.497508	-1.16998	-7.02302	11.416	11.3088	-7.47517	-7.05666	0	0	8.84676	7.20245	12.3826	12.3525	7.07543	7.193	1418626_a_at	Clu	clusterin	14	66587461	66600385	NM_013492|NP_038520	Mm.200608	ENSMUSG00000022037	12759
1600029D21Rik	1454254_s_at	3.12802	2.6412	0.844368	1.93695	-6.01318	8.18576	7.80179	-6.28988	-5.62145	0	0	8.86548	3.87444	12.7884	12.5474	3.70073	4.12036	1454254_s_at	1600029D21Rik	RIKEN cDNA 1600029D21 gene	9	50302629	50313744	NM_029639|NP_083915	Mm.29959	ENSMUSG00000032068	76509
Ndn	1435382_at	3.12789	1.96453	0.628068	0.527143	4.3712	-9.85754	-9.37588	7.66164	6.67344	0	0	8.3118	9.8936	4.03859	4.23678	11.2476	10.841	1435382_at	Ndn	necdin	7	69493162	69494813	NM_010882|NP_035012	Mm.400253	ENSMUSG00000033585	17984
Nasp	1416043_at	3.12544	2.273	0.727256	-6.17909	6.07292	-6.09	-7.68078	7.02562	6.85133	0	0	4.80954	11.0664	4.85503	4.04265	11.5529	11.4639	1416043_at	Nasp	nuclear autoantigenic sperm protein (histone-binding)	4	-116273656	-116300102	NM_001081475|NM_016777|NP_001074944|NP_058057	Mm.257181	ENSMUSG00000028693	50927
Zfp369	1427538_at	3.12411	1.53647	0.491811	-7.91839	9.45618	-8.34878	-8.7818	7.4884	8.10439	0	0	4.48237	9.26447	4.36391	4.24473	8.72287	8.89241	1427538_at	Zfp369	zinc finger protein 369	13	65380161	65399103	NM_178364|NP_848141	Mm.151546	ENSMUSG00000021514	170936
Itih5	1429159_at	3.12131	2.14986	0.688768	5.83352	-6.94054	3.92211	10.0034	-6.27792	-6.54057	0	0	9.43416	3.40234	8.5316	11.4031	3.71523	3.59121	1429159_at	Itih5	inter-alpha (globulin) inhibitor H5	2	10075169	10178156	NM_172471|NP_766059	Mm.313876	ENSMUSG00000025780	209378
Tmem132c	1438698_at	3.12106	2.12657	0.68136	-6.15675	4.41646	-6.86591	-7.24283	7.87648	7.97255	0	0	4.72994	9.64421	4.40034	4.22515	11.2524	11.297	1438698_at	Tmem132c	transmembrane protein 132C	5	NA	NA	XM_915891|XM_979559|XP_920984|XP_984653	Mm.444235	ENSMUSG00000034324	208213
B230120H23Rik	1441897_at	3.11789	1.79128	0.574517	-7.08015	8.89191	-7.86791	-7.40372	5.83687	7.623	0	0	3.02855	8.74561	2.74658	2.91273	7.65208	8.29141	1441897_at	B230120H23Rik	RIKEN cDNA B230120H23 gene	2	72123833	72280667	NM_023057|NM_178084|NP_075544|NP_835185	Mm.314618|Mm.389773	ENSMUSG00000004085	65964
Ggta1	1451843_a_at	3.11728	1.85295	0.594412	-6.42496	6.35275	-8.87481	-6.57232	8.33286	7.18648	0	0	4.84108	9.66897	3.91544	4.7854	10.4171	9.98398	1451843_a_at	Ggta1	glycoprotein galactosyltransferase alpha 1, 3	2	-35255733	-35316848	NM_010283|NP_034413	Mm.281124	ENSMUSG00000035778	14594
Oxtr	1440888_at	3.11512	1.97609	0.634355	13.8396	-5.55161	4.31418	-1.89597	-5.63462	-5.07157	0	0	12.1044	4.00316	8.12489	5.53041	3.96848	4.20371	1440888_at	Oxtr	oxytocin receptor	6	-112423677	-112439802	NM_001081147|NP_001074616	Mm.333310	ENSMUSG00000049112	18430
Plekha5	1425544_at	3.11137	1.41933	0.456177	-8.81557	9.45708	-8.19963	-9.54315	7.5409	9.56037	0	0	5.59531	9.97346	5.74289	5.42098	9.51434	9.99821	1425544_at	Plekha5	pleckstrin homology domain containing, family A member 5	6	140372619	140543427	NM_144920|NP_659169	Mm.247670	ENSMUSG00000030231	109135
Rian	1427580_a_at	3.10811	1.77487	0.571044	-6.15871	2.51708	-7.99117	-7.22203	9.89038	8.96445	0	0	5.5552	8.63049	4.90565	5.17828	11.2441	10.9159	1427580_a_at	Rian	RNA imprinted and accumulated in nucleus	12	NA	NA	XM_901568|XM_922645|XP_906661|XP_927738	Mm.293263	NA	75745
Slc15a2	1417600_at	3.10767	1.59872	0.514442	4.8719	-2.30988	8.85188	7.87763	-13.7281	-5.56342	0	0	10.6734	8.5342	11.8589	11.5687	5.13309	7.56508	1417600_at	Slc15a2	solute carrier family 15 (H+/peptide transporter), member 2	16	-36750280	-36785048	NM_021301|NP_067276	Mm.281804	ENSMUSG00000022899	57738
Hadh	1436756_x_at	3.10636	2.0666	0.665279	-7.20782	7.13395	-7.26868	-6.2134	7.09474	6.46122	0	0	4.58988	11.0251	4.56257	5.03608	11.0075	10.7232	1436756_x_at	Hadh	hydroxyacyl-Coenzyme A dehydrogenase	3	-130936341	-130974955	NM_008212|NP_032238	Mm.260164	ENSMUSG00000027984	15107
Tnfaip3	1433699_at	3.10222	1.44921	0.467152	5.41543	-6.43823	11.6218	8.22118	-10.1265	-8.69363	0	0	10.5297	7.55949	12.0849	11.2328	6.63528	6.99434	1433699_at	Tnfaip3	tumor necrosis factor, alpha-induced protein 3	10	-18720721	-18735173	NM_009397|NP_033423	Mm.116683	ENSMUSG00000019850	21929
Ppp1r3b	1436590_at	3.10125	1.61823	0.5218	-7.19597	10.9534	-7.17875	-8.36548	3.00109	8.78574	0	0	4.8644	10.404	4.86965	4.50743	7.97679	9.74241	1436590_at	Ppp1r3b	protein phosphatase 1, regulatory (inhibitor) subunit 3B	8	36438794	36451191	NM_177741|NP_808409	Mm.247126	ENSMUSG00000046794	244416
Cxcl1	1419209_at	3.09878	2.60066	0.839251	5.02549	-6.20113	7.68401	5.91147	-5.63266	-6.78718	0	0	11.4735	4.48299	13.1289	12.0252	4.83697	4.11807	1419209_at	Cxcl1	chemokine (C-X-C motif) ligand 1	5	91320335	91322141	NM_008176|NP_032202	Mm.21013	ENSMUSG00000029380	14825
1190003J15Rik	1431786_s_at	3.09877	1.80224	0.5816	7.11453	-3.79452	6.48912	7.83102	-10.4098	-7.23034	0	0	10.3103	6.32825	10.082	10.5719	3.91351	5.07409	1431786_s_at	1190003J15Rik	RIKEN cDNA 1190003J15 gene	7	148021394	148023867	NM_029821|NP_084097	Mm.272359	ENSMUSG00000025481	76974
2410014A08Rik	1436508_at	3.0985	1.53743	0.496185	-9.69234	9.01479	-7.75148	-7.15017	7.35605	8.22315	0	0	6.9316	12.1623	7.47428	7.64241	11.6985	11.9409	1436508_at	2410014A08Rik	RIKEN cDNA 2410014A08 gene	5	-115592989	-115608185	NM_175403|NP_780612	Mm.153963	ENSMUSG00000048578	109154
Eid1	1448406_at	3.09511	1.45984	0.47166	-4.87205	6.70961	-9.07787	-11.0874	9.40052	8.92716	0	0	9.09341	12.0477	8.02057	7.50798	12.7341	12.6134	1448406_at	Eid1	EP300 interacting inhibitor of differentiation 1	2	125498835	125501378	NM_025613|NP_079889	Mm.425101|Mm.472964	ENSMUSG00000049986|ENSMUSG00000078135	58521
Rassf6	1429262_at	3.09132	1.78017	0.575861	-1.52226	-5.45294	7.33592	12.6668	-6.86479	-6.1627	0	0	5.65172	4.23948	8.83434	10.7496	3.73222	3.98447	1429262_at	Rassf6	Ras association (RalGDS/AF-6) domain family member 6	5	-91032101	-91069513	NM_028478|NP_082754	Mm.30172	ENSMUSG00000029370	73246
Igf2bp3	1422611_s_at	3.09021	1.93945	0.627613	-7.14215	7.33683	-7.25089	-6.83234	7.03743	6.85112	0	0	5.11078	11.0622	5.06608	5.23813	10.9391	10.8625	1422611_s_at	Igf2bp3	insulin-like growth factor 2 mRNA binding protein 3	6	-49035219	-49164712	NM_023670|NP_076159	Mm.281018	ENSMUSG00000029814	140488
Tm4sf1	1439925_at	3.08971	2.24747	0.727407	6.10374	-7.7056	7.99648	5.48294	-5.67359	-6.20396	0	0	10.2049	3.1507	11.1718	9.88782	4.18871	3.91778	1439925_at	Tm4sf1	transmembrane 4 superfamily member 1	3	-57090985	-57105841	NM_008536|NP_032562	Mm.856	ENSMUSG00000027800	17112
Casp4	1449591_at	3.08907	2.03698	0.659418	8.13758	-7.89092	7.52873	4.6064	-5.05229	-7.32949	0	0	10.1947	3.09659	9.92506	8.63093	4.35366	3.34521	1449591_at	Casp4	caspase 4, apoptosis-related cysteine peptidase	9	5308859	5336791	NM_007609|NP_031635	Mm.1569	ENSMUSG00000033538	12363
Cd9	1416066_at	3.0889	1.46937	0.475693	7.96611	-5.11613	7.02389	9.803	-11.4899	-8.18702	0	0	12.5103	9.12049	12.2662	12.9863	7.46894	8.32477	1416066_at	Cd9	CD9 antigen	6	-125410283	-125444773	NM_007657|NP_031683	Mm.210676|Mm.404614	ENSMUSG00000030342	12527
Prrx1	1425528_at	3.08844	2.0576	0.666225	-0.378763	1.40753	-8.17478	-9.05221	8.64744	7.55079	0	0	7.29808	8.10128	3.7926	3.39806	11.3567	10.8636	1425528_at	Prrx1	paired related homeobox 1	1	-165185407	-165243781	NM_001025570|NM_011127|NM_175686|NP_001020741|NP_035257|NP_783617	Mm.288642	ENSMUSG00000026586	18933
Tjp2	1434599_a_at	3.08785	1.46598	0.474755	4.92502	-5.53929	10.751	8.96747	-10.5081	-8.59616	0	0	10.3589	7.65724	11.8631	11.4026	6.37441	6.86802	1434599_a_at	Tjp2	tight junction protein 2	19	-24168991	-24299444	NM_011597|NP_035727	Mm.104744	ENSMUSG00000024812	21873
Hist1h3a	1422948_s_at	3.08678	1.48518	0.481142	-12.5381	7.31931	-6.59412	-5.17535	8.69486	8.29337	0	0	7.88564	13.1392	9.4582	9.83356	13.5032	13.3969	1422948_s_at	Hist1h3a	histone cluster 1, H3a	13	-23853721	-23854255	NM_013550|NP_038578	Mm.221301	ENSMUSG00000069265	360198
Sema3a	1449865_at	3.08289	2.01625	0.654014	-7.0172	8.23919	-6.59002	-6.99704	5.5317	6.83338	0	0	3.73652	10.4103	3.92339	3.74534	9.22589	9.7953	1449865_at	Sema3a	sema domain, immunoglobulin domain (Ig), short basic domain, secreted, (semaphorin) 3A	5	13399308	13602571	NM_009152|NP_033178	Mm.372039	ENSMUSG00000028883	20346
NA	1455930_at	3.08224	1.91937	0.622717	-7.59643	7.44642	-6.80457	-6.83386	7.272	6.51644	0	0	7.25777	13.3673	7.57938	7.56748	13.2965	12.9896	1455930_at	NA	NA	NA	NA	NA	NA	NA	NA	NA
Sgms2	1429029_at	3.07784	1.88294	0.611775	2.11942	-6.45701	7.73773	10.3064	-6.50092	-7.20558	0	0	7.17151	3.7821	9.39186	10.407	3.76475	3.48627	1429029_at	Sgms2	sphingomyelin synthase 2	3	-131025655	-131047853	NM_028943|NP_083219	Mm.273360	ENSMUSG00000050931	74442
1110008P14Rik	1423947_at	3.07637	1.61343	0.524458	6.75177	-7.53867	6.76003	9.79192	-6.77202	-8.99303	0	0	9.20134	4.80155	9.20388	10.1374	5.03759	4.35378	1423947_at	1110008P14Rik	RIKEN cDNA 1110008P14 gene	2	-32234627	-32237404	NM_198001|NP_932118	Mm.27608	ENSMUSG00000039195	73737
Hist1h3d	1427863_at	3.0741	1.5851	0.515631	-8.62738	6.93348	-7.33819	-7.80795	8.69907	8.14098	0	0	6.40674	11.0603	6.79228	6.6518	11.5883	11.4214	1427863_at	Hist1h3d	histone cluster 1, H3d	13	23667670	23668081	NM_178204|NP_835511	Mm.347699	ENSMUSG00000062808	319149
Fbn1	1460208_at	3.07369	1.7664	0.574682	7.59917	1.07622	-10.7918	-9.30936	6.47314	4.95258	0	0	10.4755	8.13955	3.88955	4.4204	10.0722	9.52771	1460208_at	Fbn1	fibrillin 1	2	-125126329	-125332174	NM_007993|NP_032019	Mm.271644	ENSMUSG00000027204	14118
2900097C17Rik	1432646_a_at	3.07336	1.27254	0.414056	-11.4881	9.64093	-8.90711	-8.46034	9.86414	9.3505	0	0	6.02268	10.1953	6.53238	6.62061	10.2393	10.1379	1432646_a_at	2900097C17Rik	RIKEN cDNA 2900097C17 gene	2	NA	NA	XM_001480665|XP_001480715	Mm.324242	ENSMUSG00000067833	347740
Rhobtb3	1447869_x_at	3.0723	1.37368	0.447118	-8.40786	8.669	-7.63654	-10.6229	9.39886	8.59939	0	0	4.7336	8.67056	4.91142	4.22295	8.83882	8.65451	1447869_x_at	Rhobtb3	Rho-related BTB domain containing 3	13	-76006984	-76081272	NM_028493|NP_082769	Mm.276200	ENSMUSG00000021589	73296
Rps6ka3	1452383_at	3.0716	1.23539	0.402198	-8.98613	9.99775	-11.192	-9.68364	10.6197	9.24436	0	0	4.17265	7.69648	3.76319	4.04317	7.81191	7.55663	1452383_at	Rps6ka3	ribosomal protein S6 kinase polypeptide 3	21	155694051	155801417	NM_148945|NP_683747	Mm.328476	ENSMUSG00000031309	110651
Vgll3	1453593_at	3.07053	1.56967	0.511205	4.33753	5.56402	-9.87876	-12.5442	6.43557	6.08587	0	0	7.98696	8.34831	3.79842	3.01309	8.6051	8.50207	1453593_at	Vgll3	vestigial like 3 (Drosophila)	16	NA	NA	XM_001480406|XM_283372|XP_001480456|XP_283372	Mm.25670|Mm.392787	ENSMUSG00000071487	73569
Pik3c2a	1443655_s_at	3.0698	1.47726	0.481224	-9.5518	8.83978	-7.34475	-8.13568	7.98008	8.21236	0	0	3.88722	8.75453	4.47131	4.26199	8.52701	8.58848	1443655_s_at	Pik3c2a	phosphatidylinositol 3-kinase, C2 domain containing, alpha polypeptide	7	-123480789	-123586972	NM_011083|NP_035213	Mm.3810|Mm.443535	ENSMUSG00000030660	18704
Epgn	1449994_at	3.06908	2.29783	0.748703	2.34749	-5.14886	5.85681	10.0028	-6.31373	-6.7445	0	0	8.23767	4.24866	10.1051	12.3113	3.6288	3.39957	1449994_at	Epgn	epithelial mitogen	5	91456542	91464238	NM_053087|NP_444317	Mm.197319	ENSMUSG00000035020	71920
Pcdhb16	1450216_at	3.06834	1.19167	0.388376	-8.53094	13.6168	-11.1602	-10.915	7.20514	9.78424	0	0	3.48484	7.28982	3.03314	3.07526	6.1883	6.63139	1450216_at	Pcdhb16	protocadherin beta 16	18	37637421	37642691	NM_053141|NP_444371	Mm.197441	ENSMUSG00000047910	93887
Igfbp2	1454159_a_at	3.06694	1.83429	0.598086	8.65564	5.48926	-8.86638	-10.5357	1.28893	3.96825	0	0	11.9759	10.7679	5.29109	4.65423	9.16545	10.1876	1454159_a_at	Igfbp2	insulin-like growth factor binding protein 2	1	72871076	72899045	NM_008342|NP_032368	Mm.141936	ENSMUSG00000039323	16008
Bcl11a	1456632_at	3.06569	1.706	0.556484	-6.81754	7.9868	-4.81994	-10.3855	6.69732	7.33886	0	0	4.70198	9.73411	5.38099	3.4892	9.2958	9.51386	1456632_at	Bcl11a	B-cell CLL/lymphoma 11A (zinc finger protein)	11	23978116	24073194	NM_016707|NP_057916	Mm.53687|Mm.447614	ENSMUSG00000000861	14025
Krt18	1448169_at	3.06328	1.73066	0.564967	1.60308	0.61689	7.30657	7.76879	-14.4304	-2.86496	0	0	12.0369	11.6933	14.024	14.185	6.45099	10.4803	1448169_at	Krt18	keratin 18	15	101858655	101862452	NM_010664|NP_034794	Mm.22479	ENSMUSG00000023043	16668
Zfp775	1454873_at	3.05795	1.53083	0.500607	-8.20851	8.22598	-9.45874	-6.44194	7.97519	7.90802	0	0	5.06813	9.73606	4.71303	5.5699	9.66482	9.64574	1454873_at	Zfp775	zinc finger protein 775	6	48563178	48573226	NM_173429|NP_775605	Mm.435190	ENSMUSG00000007216	243372
Gpc3	1450990_at	3.0552	2.06592	0.676198	-2.13654	5.1845	-8.88273	-8.08122	7.32179	6.5942	0	0	8.53511	11.9	5.43441	5.8028	12.8824	12.548	1450990_at	Gpc3	glypican 3	21	-49625622	-49967098	NM_016697|NP_057906	Mm.22515	ENSMUSG00000055653	14734
Fzd3	1421157_at	3.05068	1.06698	0.34975	-3.21185	15.1943	-14.5816	-15.3273	6.03467	11.8918	0	0	7.39879	9.85003	5.88463	5.78532	8.6302	9.41022	1421157_at	Fzd3	frizzled homolog 3 (Drosophila)	14	-65821235	-65872267	NM_021458|NP_067433	Mm.243722|Mm.469919	ENSMUSG00000007989	14365
D17Wsu104e	1448440_x_at	3.04984	1.19481	0.39176	-13.975	10.6039	-8.01054	-8.11848	9.65306	9.84698	0	0	7.15046	11.4563	8.19533	8.17642	11.2897	11.3237	1448440_x_at	D17Wsu104e	DNA segment, Chr 17, Wayne State University 104, expressed	17	-56315963	-56323343	NM_080837|NP_543027	Mm.294870	ENSMUSG00000019579	28106
Myef2	1425349_a_at	3.04944	1.46952	0.481897	-6.88658	8.4188	-9.36114	-8.57294	7.88996	8.51191	0	0	6.35898	10.4198	5.70243	5.91156	10.2795	10.4445	1425349_a_at	Myef2	myelin basic protein expression factor 2, repressor	2	-124914609	-124942609	NM_010852|NP_034982	Mm.18535	ENSMUSG00000027201	17876
Mdk	1416006_at	3.04632	1.73009	0.567926	1.86199	6.00242	-12.4366	-7.64759	6.0087	6.21104	0	0	11.4569	12.9117	6.43313	8.11574	12.9139	12.985	1416006_at	Mdk	midkine	2	-91769978	-91771856	NM_001012335|NM_001012336|NM_010784|NP_001012335|NP_001012336|NP_034914	Mm.906	ENSMUSG00000027239	17242
Sema5a	1434776_at	3.04224	2.18727	0.718967	0.92846	2.90894	-7.86416	-9.58658	7.08676	6.52658	0	0	8.49355	9.48853	4.07622	3.21089	11.5874	11.306	1434776_at	Sema5a	sema domain, seven thrombospondin repeats (type 1 and type 1-like), transmembrane domain (TM) and short cytoplasmic domain, (semaphorin) 5A	15	32174567	32626096	NM_009154|NP_033180	Mm.260374	ENSMUSG00000022231	20356
Hoxa9	1455626_at	3.03525	1.57182	0.517855	-4.95469	7.47345	-9.84774	-8.27033	7.84106	7.75824	0	0	5.64023	9.38457	4.16605	4.64129	9.49533	9.47038	1455626_at	Hoxa9	homeo box A9	6	-52174052	-52177369	NM_010456|NP_034586	Mm.4694	ENSMUSG00000038227	15405
Mt1	1422557_s_at	3.03465	1.55608	0.512769	10.5205	-0.415487	3.27051	5.42252	-14.1405	-4.65754	0	0	13.922	10.6829	11.7746	12.412	6.61758	9.42638	1422557_s_at	Mt1	metallothionein 1	8	96703126	96704224	NM_013602|NP_038630	Mm.192991	ENSMUSG00000031765	17748
ENSMUSG00000074303	1436287_at	3.03236	2.04291	0.673702	-6.39244	4.35011	-6.42514	-6.99604	7.57239	7.89111	0	0	3.62578	8.53648	3.61083	3.34986	10.0095	10.1552	1436287_at	ENSMUSG00000074303	predicted gene, ENSMUSG00000074303	8	NA	NA	NA	Mm.58847	ENSMUSG00000074303	100038489
Ccnd2	1416124_at	3.02807	2.87631	0.949883	-4.20694	6.05586	-6.56234	-6.70912	5.63091	5.79163	0	0	4.77113	12.2969	3.0439	2.93626	11.9853	12.1032	1416124_at	Ccnd2	cyclin D2	6	-127075726	-127101066	NM_009829|NP_033959	Mm.333406	ENSMUSG00000000184	12444
2210010L05Rik	1424463_at	3.02423	1.4143	0.467656	5.25831	-0.623791	9.59836	6.81081	-15.0145	-6.0292	0	0	10.5159	9.03899	11.6056	10.9057	5.42577	7.6818	1424463_at	2210010L05Rik	RIKEN cDNA 2210010L05 gene	1	-52716829	-52784162	NM_133829|NM_178081|NP_598590|NP_835182	Mm.475670	ENSMUSG00000041439|ENSMUSG00000055802	98682
Nfkbia	1438157_s_at	3.02371	1.43909	0.475934	7.59325	-7.00093	8.20726	9.04281	-9.49201	-8.35037	0	0	12.9184	9.13324	13.0776	13.2943	8.48715	8.78325	1438157_s_at	Nfkbia	nuclear factor of kappa light polypeptide gene enhancer in B-cells inhibitor, alpha	12	-56590845	-56593570	NM_010907|NP_035037	Mm.170515	ENSMUSG00000021025	18035
Lpar1	1448606_at	3.0192	1.64967	0.546393	-4.67271	4.04288	-8.07799	-8.87505	9.48441	8.09846	0	0	6.65465	9.5292	5.53153	5.26864	11.3239	10.8668	1448606_at	Lpar1	lysophosphatidic acid receptor 1	4	-58448123	-58566165	NM_010336|NM_172989|NP_034466|NP_766577	Mm.4772	ENSMUSG00000038668	14745
A930038C07Rik	1453225_at	3.01891	1.6088	0.532908	-6.81452	13.1971	-6.04114	-5.61211	-2.19681	7.46748	0	0	2.23627	8.5666	2.48091	2.61663	3.697	6.75413	1453225_at	A930038C07Rik	RIKEN cDNA A930038C07 gene	6	65621604	65656924	NM_172399|NP_765987	Mm.52392	ENSMUSG00000049001	68169
Tm4sf1	1450958_at	3.01858	1.93075	0.639623	5.80514	-11.6753	6.93336	5.99708	-2.47614	-4.58409	0	0	12.861	5.4659	13.3383	12.9422	9.35759	8.46583	1450958_at	Tm4sf1	transmembrane 4 superfamily member 1	3	-57090985	-57105841	NM_008536|NP_032562	Mm.856	ENSMUSG00000027800	17112
Zkscan1	1453051_at	3.01045	1.5687	0.521084	-8.12816	8.87887	-7.66329	-7.31233	7.11602	7.10889	0	0	2.90307	8.08185	3.04462	3.15149	7.54505	7.54288	1453051_at	Zkscan1	zinc finger with KRAB and SCAN domains 1	5	138526311	138549050	NM_029869|NM_133906|NP_084145|NP_598667	Mm.213114	ENSMUSG00000029729	74570
Tfpi	1451791_at	3.00311	1.43583	0.478115	1.98384	1.37721	-10.1521	-11.3858	10.3428	7.8341	0	0	7.18816	7.0295	4.01412	3.69148	9.37435	8.71823	1451791_at	Tfpi	tissue factor pathway inhibitor	2	-84273016	-84314331	NM_011576|NP_035706	Mm.124316|Mm.447013	ENSMUSG00000027082	21788
Meis2	1457632_s_at	3.00284	2.11318	0.703728	-5.2128	6.46085	-7.29107	-6.92163	6.46981	6.49484	0	0	3.98116	9.66801	2.96872	3.14869	9.67237	9.68457	1457632_s_at	Meis2	Meis homeobox 2	2	-115688804	-115890849	NM_010825|NP_034955	Mm.247566|Mm.471935	ENSMUSG00000027210	17536
Fscn1	1416514_a_at	2.99627	1.39118	0.464305	1.52518	5.84902	-7.85899	-14.6041	7.94796	7.14088	0	0	10.4325	11.5036	8.10774	6.43678	12.0236	11.8236	1416514_a_at	Fscn1	fascin homolog 1, actin bundling protein (Strongylocentrotus purpuratus)	5	143722033	143734868	NM_007984|NP_032010	Mm.289707	ENSMUSG00000029581	14086
Tbc1d14	1449772_at	2.99496	1.34379	0.448683	-9.33192	10.2125	-7.76172	-8.812	7.63991	8.05318	0	0	6.02257	10.559	6.38703	6.14325	9.96186	10.0578	1449772_at	Tbc1d14	TBC1 domain family, member 14	5	-36833252	-36873272	NM_001113362|NM_001113364|NM_133910|NP_001106833|NP_001106835|NP_598671|XM_001475805|XP_001475855	Mm.26480	ENSMUSG00000029192	100855
Nebl	1451846_at	2.99199	1.88994	0.631665	-5.52381	8.73968	-7.29496	-7.20871	4.21586	7.07195	0	0	3.92236	9.843	3.18717	3.22298	7.9652	9.15074	1451846_at	Nebl	nebulette	2	-17268360	-17652695	NM_028757|NP_083033	Mm.120298|Mm.256298|Mm.440498|Mm.440630	ENSMUSG00000053702	74103
9230105E10Rik	1445271_at	2.99127	1.28583	0.42986	-10.2203	10.0432	-8.93723	-7.8394	8.86182	8.09186	0	0	3.21487	7.53675	3.48852	3.72267	7.28478	7.12056	1445271_at	9230105E10Rik	RIKEN cDNA 9230105E10 gene	7	-111488390	-111501852	NM_175677|NP_783608	Mm.425502	ENSMUSG00000057143	319236
Tagln	1423505_at	2.98987	1.57806	0.527803	16.4075	-6.5929	-0.233934	-1.8167	-3.20715	-4.55681	0	0	13.6496	6.49121	8.47029	7.97769	7.54495	7.1249	1423505_at	Tagln	transgelin	9	-45737710	-45743981	NM_011526|NP_035656	Mm.283283	ENSMUSG00000032085	21345
Nupr1	1419666_x_at	2.98801	2.05724	0.688498	1.47596	-7.22026	7.11736	9.51939	-4.54227	-6.35018	0	0	8.58217	4.47822	11.2445	12.378	5.74203	4.88883	1419666_x_at	Nupr1	nuclear protein 1	7	-133766759	-133768984	NM_019738|NP_062712	Mm.18742	ENSMUSG00000030717	56312
A730017C20Rik	1437528_x_at	2.98777	2.00615	0.671456	-5.09329	9.647	-6.44397	-6.9466	1.70256	7.13429	0	0	3.53684	10.2419	2.92245	2.69381	6.62815	9.09894	1437528_x_at	A730017C20Rik	RIKEN cDNA A730017C20 gene	18	59222162	59236611	NM_173759|NP_776120	Mm.209711	ENSMUSG00000050875	225583
S100a1	1419814_s_at	2.98713	1.83924	0.61572	6.49458	-8.07121	5.9584	8.04578	-5.24841	-7.17915	0	0	10.66	4.84611	10.446	11.2791	5.97282	5.20217	1419814_s_at	S100a1	S100 calcium binding protein A1	3	-90314955	-90318252	NM_011309|NP_035439	Mm.24662	ENSMUSG00000044080	20193
Kif20b	1440924_at	2.98705	1.67932	0.562199	-7.93448	5.8933	-6.01656	-7.73524	7.52374	8.26925	0	0	2.97592	7.75514	3.6388	3.04479	8.31866	8.57632	1440924_at	Kif20b	kinesin family member 20B	19	34996847	35050221	NM_183046|NP_898867	Mm.278471	ENSMUSG00000024795	240641
Scn7a	1436043_at	2.98684	1.84861	0.618918	15.2292	-4.70827	-1.97629	-1.53337	-3.33332	-3.67796	0	0	10.194	2.17235	3.27154	3.44975	2.72555	2.58689	1436043_at	Scn7a	sodium channel, voltage-gated, type VII, alpha	2	-66511482	-66622967	NM_009135|NP_033161	Mm.38127	ENSMUSG00000034810	20272
Sall2	1416638_at	2.98519	1.71637	0.574961	-4.67801	6.87115	-8.55216	-8.00793	7.3693	6.99764	0	0	5.43769	9.57674	4.04925	4.24429	9.75527	9.62207	1416638_at	Sall2	sal-like 2 (Drosophila)	14	-52930855	-52948345	NM_015772|NP_056587	Mm.39487	ENSMUSG00000049532	50524
Fzd3	1420087_at	2.98476	1.21272	0.406303	-5.47766	12.3632	-10.3809	-11.7675	5.90076	9.36208	0	0	6.95902	10.3439	6.02873	5.76567	9.11782	9.77452	1420087_at	Fzd3	frizzled homolog 3 (Drosophila)	14	-65821235	-65872267	NM_021458|NP_067433	Mm.243722|Mm.469919	ENSMUSG00000007989	14365
Tph1	1419524_at	2.98335	1.82473	0.611638	-3.9629	-3.78192	0.304344	15.1058	-3.42088	-4.24446	0	0	4.23583	4.30733	5.92166	11.7692	4.44997	4.1246	1419524_at	Tph1	tryptophan hydroxylase 1	7	-53902545	-53927907	NM_009414|NP_033440	Mm.248684	ENSMUSG00000040046	21990
Ascc3	1457900_at	2.98334	1.5607	0.523139	-6.98072	7.94594	-8.36732	-7.52327	7.34442	7.58096	0	0	4.27511	8.85108	3.85003	4.10878	8.66667	8.73919	1457900_at	Ascc3	activating signal cointegrator 1 complex subunit 3	10	NA	NA	XM_125617|XM_909518|XP_125617|XP_914611	Mm.222497	ENSMUSG00000038774	77987
Gtf3c1	1438425_at	2.98082	2.06991	0.694407	-6.33186	7.06604	-6.69804	-6.43062	5.82334	6.57113	0	0	4.27251	10.6745	4.09754	4.22532	10.0806	10.438	1438425_at	Gtf3c1	general transcription factor III C 1	7	-132784467	-132851202	NM_207239|NP_997122	Mm.294173	ENSMUSG00000032777	233863
Igf2bp3	1422610_s_at	2.97945	2.06387	0.692701	-6.5529	6.45455	-6.14118	-6.80231	6.64076	6.40109	0	0	4.72528	10.9185	4.92131	4.60653	11.0071	10.893	1422610_s_at	Igf2bp3	insulin-like growth factor 2 mRNA binding protein 3	6	-49035219	-49164712	NM_023670|NP_076159	Mm.281018	ENSMUSG00000029814	140488
1810015C04Rik	1424683_at	2.9792	1.36043	0.456641	7.96768	-4.14779	7.83281	8.83129	-11.6027	-8.88135	0	0	11.1962	8.28765	11.1638	11.4035	6.49799	7.15128	1424683_at	1810015C04Rik	RIKEN cDNA 1810015C04 gene	15	25773018	25903442	NM_001034851|NM_025459|NP_001030023|NP_079735	Mm.25311	ENSMUSG00000022270	66270
Alg11	1439976_at	2.9659	1.5034	0.506895	-8.53182	7.30657	-7.99636	-6.70535	8.19025	7.73671	0	0	5.12424	9.72244	5.2797	5.65451	9.97899	9.84732	1439976_at	Alg11	asparagine-linked glycosylation 11 homolog (yeast, alpha-1,2-mannosyltransferase)	8	23171191	23178761	NM_183142|NP_898965	Mm.267439|Mm.446082	ENSMUSG00000063362	207958
Bak1	1425716_s_at	2.96542	1.26357	0.426101	-9.09635	7.96883	-8.97767	-8.99734	10.1515	8.95106	0	0	5.13849	8.71409	5.16336	5.15924	9.17141	8.91989	1425716_s_at	Bak1	BCL2-antagonist/killer 1	17	-27156756	-27165571	NM_007523|NP_031549	Mm.2443	ENSMUSG00000057789	12018
Ccnd2	1448229_s_at	2.96496	2.16536	0.730315	-2.53394	6.88394	-8.00567	-7.62007	5.25411	6.02164	0	0	7.55092	12.3893	4.73987	4.93797	11.552	11.9463	1448229_s_at	Ccnd2	cyclin D2	6	-127075726	-127101066	NM_009829|NP_033959	Mm.333406	ENSMUSG00000000184	12444
Cadps2	1451499_at	2.96496	1.60127	0.540064	0.0227575	-3.03227	8.75587	10.572	-8.23483	-8.0835	0	0	6.5405	5.55223	9.36556	9.95305	3.86925	3.91821	1451499_at	Cadps2	Ca2+-dependent activator protein for secretion 2	6	-23212837	-23789300	NM_153163|NP_694803	Mm.259632|Mm.379572	ENSMUSG00000017978	320405
NA	1435265_at	2.96201	1.64716	0.556095	11.2389	-2.89243	7.04881	0.770065	-9.11348	-7.05185	0	0	10.892	6.09419	9.46944	7.33768	3.98202	4.68199	1435265_at	NA	NA	NA	NA	NA	NA	NA	NA	NA
Spg11	1445021_at	2.96144	1.64236	0.554581	-7.68526	7.41069	-6.94564	-7.22332	7.12102	7.32251	0	0	2.72168	7.8242	2.97167	2.87782	7.72629	7.79439	1445021_at	Spg11	spastic paraplegia 11	2	NA	NA	XM_904251|XP_909344	Mm.222303|Mm.458184|Mm.472802	ENSMUSG00000033396	214585
Rem2	1448860_at	2.95627	1.51297	0.511784	9.57886	-4.97281	5.42195	7.46254	-8.55928	-8.93127	0	0	10.1976	5.90181	8.97043	9.57283	4.84305	4.73324	1448860_at	Rem2	rad and gem related GTP binding protein 2	14	55094936	55099271	NM_080726|NP_542764	Mm.274727	ENSMUSG00000022176	140743
Klf4	1417394_at	2.95592	1.36644	0.462272	7.57827	-13.624	7.70762	8.01655	-3.42415	-6.25434	0	0	12.5249	7.31562	12.5567	12.6326	9.82167	9.1263	1417394_at	Klf4	Kruppel-like factor 4 (gut)	4	-55540008	-55545347	NM_010637|NP_034767	Mm.4325	ENSMUSG00000003032	16600
C030004A17Rik	1454236_a_at	2.95396	1.18562	0.401367	-9.67534	9.09198	-11.9563	-6.8831	10.2105	9.21226	0	0	6.736	10.204	6.3145	7.25198	10.4107	10.2263	1454236_a_at	C030004A17Rik	RIKEN cDNA C030004A17Rik	9	-35024825	-35075352	NM_175411|NM_194257|NP_780620|NP_919233	Mm.24197	ENSMUSG00000050471	109229
Mmp2	1416136_at	2.95348	1.50487	0.509524	10.8052	3.1554	-11.0104	-9.36518	3.09858	3.31643	0	0	12.2394	9.99842	5.84856	6.33054	9.98178	10.0456	1416136_at	Mmp2	matrix metallopeptidase 2	8	95351226	95377319	NM_008610|NP_032636	Mm.29564	ENSMUSG00000031740	17390
Hook1	1438018_at	2.95333	1.33347	0.451514	1.8165	-0.807122	10.6506	8.62581	-14.4647	-5.82112	0	0	8.20943	7.59304	10.2849	9.8092	4.38437	6.41506	1438018_at	Hook1	hook homolog 1 (Drosophila)	4	95634069	95690965	NM_030014|NP_084290	Mm.49994	ENSMUSG00000028572	77963
Lrig2	1455217_at	2.94894	0.922135	0.312701	-11.2072	18.1058	-16.6035	-14.3564	9.05685	15.0045	0	0	7.62031	10.438	7.10159	7.31759	9.5682	10.1399	1455217_at	Lrig2	leucine-rich repeats and immunoglobulin-like domains 2	3	-104257905	-104315779	NM_001025067|NP_001020238	Mm.34855	ENSMUSG00000032913	269473
Epha2	1421151_a_at	2.94742	1.6438	0.557708	6.33882	-6.35763	8.30359	6.93483	-7.64276	-7.57684	0	0	10.2032	5.872	10.8734	10.4065	5.4336	5.45609	1421151_a_at	Epha2	Eph receptor A2	4	140857154	140885293	NM_010139|NP_034269	Mm.2581	ENSMUSG00000006445	13836
Cp	1448735_at	2.9471	2.08326	0.706884	9.51011	-6.02549	6.6654	1.66263	-5.95175	-5.8609	0	0	10.3651	2.74785	8.97029	6.51739	2.784	2.82855	1448735_at	Cp	ceruloplasmin	3	19857053	19907609	NM_001042611|NM_007752|NP_001036076|NP_031778	Mm.13787	ENSMUSG00000003617	12870
Hoxc8	1452412_at	2.94676	2.09776	0.711885	-5.59822	9.11777	-6.39819	-5.94146	1.90558	6.91451	0	0	3.29218	10.5812	2.89595	3.12217	7.00889	9.48986	1452412_at	Hoxc8	homeo box C8	15	102820969	102823799	NM_010466|NP_034596	Mm.6167	ENSMUSG00000001657	15426
Dnmt3a	1423064_at	2.94597	1.35847	0.46113	-9.62166	8.47249	-7.10024	-8.16879	7.8311	8.5871	0	0	7.11111	11.5361	7.72774	7.46642	11.3793	11.5642	1423064_at	Dnmt3a	DNA methyltransferase 3A	12	3806979	3914443	NM_007872|NM_153743|NP_031898|NP_714965	Mm.5001|Mm.470389	ENSMUSG00000020661	13435
Nfya	1422082_a_at	2.94565	1.53559	0.521307	-7.16368	7.64127	-7.90164	-7.59927	7.68846	7.33487	0	0	5.68457	10.1961	5.45969	5.55183	10.2105	10.1027	1422082_a_at	Nfya	nuclear transcription factor-Y alpha	17	-48526209	-48549145	NM_001110832|NM_010913|NP_001104302|NP_035043	Mm.4929	ENSMUSG00000023994	18044
Casc4	1440248_at	2.94484	2.08987	0.709671	-6.10515	5.93805	-7.32846	-5.56476	6.58586	6.47446	0	0	3.48313	9.42158	2.87992	3.74959	9.74101	9.68608	1440248_at	Casc4	cancer susceptibility candidate 4	2	121692705	121761943	NM_177054|NM_199038|NP_796028|NP_950239	Mm.292109	ENSMUSG00000060227	319996
Ces7	1459865_x_at	2.94375	1.56363	0.531168	9.99195	-6.81293	5.6751	6.3187	-7.65179	-7.52103	0	0	9.0587	3.772	7.70065	7.90312	3.5081	3.54923	1459865_x_at	Ces7	carboxylesterase 7	8	-96038094	-96059607	NM_001003951|NP_001003951	Mm.65457|Mm.200622|Mm.390064	ENSMUSG00000058019	67935
4930523C07Rik	1456446_at	2.94273	1.99918	0.679361	4.33934	-6.34293	6.41319	8.35218	-6.90357	-5.85821	0	0	8.50649	3.56289	9.46625	10.3636	3.30343	3.78721	1456446_at	4930523C07Rik	RIKEN cDNA 4930523C07 gene	1	NA	NA	XR_035190|XR_035416	Mm.171518|Mm.426312	ENSMUSG00000050883	67647
Ocln	1448873_at	2.94261	1.86869	0.635045	-4.75266	0.282206	8.31487	8.56552	-9.88108	-2.52885	0	0	6.26889	8.37583	11.7373	11.8422	4.1228	7.19949	1448873_at	Ocln	occludin	13	-101267321	-101322453	NM_008756|NP_032782	Mm.4807	ENSMUSG00000021638	18260
Myl9	1452670_at	2.94208	1.76831	0.60104	9.79624	-0.717947	-10.5033	-6.71528	4.59872	3.54154	0	0	13.1623	9.11994	5.35782	6.81418	11.164	10.7576	1452670_at	Myl9	myosin, light polypeptide 9, regulatory	2	NA	NA	XM_485171|XM_977718|XP_485171|XP_982812	Mm.271770	ENSMUSG00000067818	98932
Cgn	1435155_at	2.93985	1.56335	0.531779	-4.94856	-0.826693	10.3283	9.47556	-9.4703	-4.55832	0	0	5.71269	7.01192	10.528	10.2592	4.28743	5.8357	1435155_at	Cgn	cingulin	3	-94563991	-94590437	NM_001037711|NP_001032800|XM_001001375|XP_001001375	Mm.87634	ENSMUSG00000068876	70737
Myh14	1428835_at	2.9396	1.73912	0.591616	2.4582	-5.91005	6.4552	10.6667	-7.30183	-6.36824	0	0	8.58573	5.44729	10.0848	11.6643	4.92532	5.27546	1428835_at	Myh14	myosin, heavy polypeptide 14	7	-51861189	-51920873	NM_028021|NP_082297	Mm.158289	ENSMUSG00000030739	71960
Socs3	1416576_at	2.93832	1.88044	0.639971	11.2725	-6.77871	1.59567	4.85713	-3.57309	-7.3735	0	0	13.1313	5.48848	9.03416	10.415	6.84573	5.23665	1416576_at	Socs3	suppressor of cytokine signaling 3	11	-117827400	-117830476	NM_007707|NP_031733	Mm.3468	ENSMUSG00000053113	12702
Pcdhb22	1418941_at	2.93531	1.64161	0.559263	-6.21322	8.48363	-8.36483	-6.79462	6.34259	6.54644	0	0	3.75559	8.79201	3.01826	3.55635	8.05831	8.12816	1418941_at	Pcdhb22	protocadherin beta 22	18	37678006	37681073	NM_053147|NP_444377	Mm.348054|Mm.476273	ENSMUSG00000073591	93893
Cacna1b	1460608_at	2.93499	1.77313	0.604135	-5.76913	10.8634	-5.97362	-5.77964	-1.14389	7.80287	0	0	3.11473	9.56083	3.03548	3.11066	4.90729	8.37469	1460608_at	Cacna1b	calcium channel, voltage-dependent, N type, alpha 1B subunit	2	-24462089	-24618567	NM_001042528|NM_007579|NP_001035993|NP_031605	Mm.4424	ENSMUSG00000004113	12287
Angptl4	1417130_s_at	2.93242	1.42913	0.487354	12.1967	-10.3776	4.74922	5.15383	-4.919	-6.80317	0	0	12.4898	6.37716	10.4732	10.5827	7.85523	7.34504	1417130_s_at	Angptl4	angiopoietin-like 4	17	-33911844	-33918451	NM_020581|NP_065606	Mm.196189	ENSMUSG00000002289	57875
0610010O12Rik	1427878_at	2.93205	1.5457	0.527173	-1.66644	-4.33199	8.41635	11.8267	-7.68679	-6.55778	0	0	7.90115	7.07324	11.0328	12.0921	6.03124	6.38191	1427878_at	0610010O12Rik	RIKEN cDNA 0610010O12 gene	18	36508277	36553024	NM_001081365|NP_001074834	Mm.272527	ENSMUSG00000046727	66060
Tgm2	1433428_x_at	2.93203	1.55411	0.530044	5.04772	-9.66817	5.68781	10.5701	-5.08545	-6.55202	0	0	10.1517	5.53875	10.3524	11.8828	6.97529	6.51557	1433428_x_at	Tgm2	transglutaminase 2, C polypeptide	2	-157942140	-157972128	NM_009373|NP_033399	Mm.330731	ENSMUSG00000037820	21817
RP23-448C18.1	1438732_at	2.92615	1.96326	0.670936	-5.36678	2.55363	-6.71604	-6.50064	8.68055	7.34927	0	0	3.12522	6.72395	2.51217	2.61004	9.50778	8.90289	1438732_at	RP23-448C18.1	novel similar to human Nance-Horan syndrome protein (RP11-262D11.5)	21	NA	NA	XM_001478287|XP_001478337	Mm.388968	ENSMUSG00000079481	100042480
Emx2	1456258_at	2.92587	1.86762	0.638311	-6.03044	4.49572	-6.5347	-7.05163	8.40219	6.71885	0	0	3.52818	7.96744	3.31551	3.09751	9.61494	8.90501	1456258_at	Emx2	empty spiracles homolog 2 (Drosophila)	19	59533179	59539847	NM_010132|NP_034262	Mm.245394	ENSMUSG00000043969	13797
Zfp334	1420111_at	2.9251	1.29386	0.442328	-9.50926	6.01142	-8.23101	-7.72631	10.0308	9.42432	0	0	4.22387	7.7277	4.51244	4.62637	8.6351	8.49818	1420111_at	Zfp334	zinc finger protein 334	2	-165202935	-165213759	NM_178411|NP_848498	Mm.26316	ENSMUSG00000017667	228876
Trio	1438099_at	2.92488	1.47371	0.503853	-7.09667	7.0041	-7.68623	-8.18	6.85845	9.10035	0	0	3.9369	7.98774	3.76753	3.62568	7.94589	8.58994	1438099_at	Trio	triple functional domain (PTPRF interacting)	15	-27660403	-27955603	NM_001081302|NP_001074771|XM_001474968|XM_908972|XP_001475018|XP_914065	Mm.211229	ENSMUSG00000022263	223435
Chst2	1422758_at	2.9225	1.99365	0.682172	-4.45084	4.8212	-7.08949	-7.39188	6.99987	7.11114	0	9.13332e-05	5.91202	10.229	4.68347	4.54268	11.2434	11.2952	1422758_at	Chst2	carbohydrate sulfotransferase 2	9	-95301344	-95307689	NM_018763|NP_061233|XM_001471695|XP_001471745	Mm.212446	ENSMUSG00000033350	54371
Pqlc1	1430125_s_at	2.92181	1.32888	0.454815	10.4211	-7.19326	8.30549	6.03363	-8.8083	-8.75871	0	0.000125433	11.9817	7.78521	11.4776	10.9364	7.40044	7.41225	1430125_s_at	Pqlc1	PQ loop repeat containing 1	18	80453045	80489453	NM_025861|NP_080137	Mm.29247	ENSMUSG00000034006	66943
Muc15	1426941_at	2.91961	2.5562	0.875526	2.72716	-5.13616	8.50404	5.47939	-5.73069	-5.84375	0	0.00023508	8.38747	3.20593	12.1941	10.201	2.81416	2.73966	1426941_at	Muc15	mucin 15	2	110561764	110578120	NM_172979|NP_766567	Mm.32566	ENSMUSG00000050808	269328
Ndel1	1422568_at	2.91945	1.27152	0.435532	6.73321	-9.14364	9.99243	9.20824	-7.79374	-8.9965	0	0.0002431	11.3914	7.91511	12.1051	11.9334	8.21068	7.94733	1422568_at	Ndel1	nuclear distribution gene E-like homolog 1 (A. nidulans)	11	-68634948	-68666555	NM_023668|NP_076157	Mm.31979	ENSMUSG00000018736	83431
Gadd45b	1450971_at	2.91769	1.86375	0.638776	8.91489	-5.40331	5.68192	4.84919	-7.00634	-7.03636	0	0.00033236	12.1186	6.07343	10.7536	10.402	5.39663	5.38396	1450971_at	Gadd45b	growth arrest and DNA-damage-inducible 45 beta	10	80392835	80394949	NM_008655|NP_032681	Mm.1360	ENSMUSG00000015312	17873
Nfkbiz	1417483_at	2.91763	1.60165	0.548954	5.98342	-8.44041	8.70078	6.23775	-3.60216	-8.87939	0	0.000334916	11.4527	6.65857	12.3559	11.5373	8.26669	6.51266	1417483_at	Nfkbiz	nuclear factor of kappa light polypeptide gene enhancer in B-cells inhibitor, zeta	16	-55811490	-55838967	NM_030612|NP_085115	Mm.247272	ENSMUSG00000035356	80859
Tpm2	1425028_a_at	2.91651	1.56186	0.535522	9.1209	-1.25606	-11.4448	-7.0982	5.87829	4.79984	0	0.000391899	12.7751	9.46537	6.21572	7.60204	11.7408	11.3969	1425028_a_at	Tpm2	tropomyosin 2, beta	4	-43527583	-43536260	NM_009416|NP_033442	Mm.646	ENSMUSG00000028464	22004
Ccnd2	1430127_a_at	2.91437	2.09614	0.719244	1.02739	6.48837	-8.70339	-8.35544	4.2712	5.27188	0	0.000502237	9.05727	11.8023	4.16591	4.34081	10.6878	11.1908	1430127_a_at	Ccnd2	cyclin D2	6	-127075726	-127101066	NM_009829|NP_033959	Mm.333406	ENSMUSG00000000184	12444
Apcdd1	1418383_at	2.91422	1.81113	0.62148	-4.05286	4.70274	-6.98269	-8.51639	7.53162	7.31758	0	0.000509959	5.85291	9.3981	4.66661	4.04561	10.5435	10.4569	1418383_at	Apcdd1	adenomatosis polyposis coli down-regulated 1	18	63081980	63112849	NM_133237|NP_573500	Mm.391102	ENSMUSG00000071847	494504
Tmprss2	1419154_at	2.91187	1.74541	0.599413	-3.03527	-1.33753	6.35202	11.4383	-8.75936	-4.65813	0	0.000632044	5.30715	5.95711	8.90095	10.8482	3.11575	4.68585	1419154_at	Tmprss2	transmembrane protease, serine 2	16	-97786288	-97832802	NM_015775|NP_056590	Mm.276145	ENSMUSG00000000385	50528
Serpinb5	1438856_x_at	2.9117	2.14869	0.737949	8.2665	-2.79405	3.98782	5.3033	-7.64399	-7.11959	0	0.000640861	10.9076	5.1409	8.67678	9.36264	2.61227	2.88568	1438856_x_at	Serpinb5	serine (or cysteine) peptidase inhibitor, clade B, member 5	1	108757756	108779925	NM_009257|NP_033283	Mm.268618	ENSMUSG00000067006	20724
Rai16	1457246_at	2.91073	1.29693	0.44557	-10.0388	9.40314	-9.17046	-5.92947	7.24509	8.49049	0	0.000691744	8.23617	12.6883	8.43502	9.17719	12.1941	12.4793	1457246_at	Rai16	retinoic acid induced 16	14	NA	NA	XM_001480783|XM_914171|XP_001480833|XP_919264	Mm.247582	ENSMUSG00000022095	239170
6720489N17Rik	1457278_at	2.91058	1.52318	0.523326	-7.68105	7.26316	-7.25938	-7.39828	7.68101	7.39454	0	0.000700057	2.99612	7.58027	3.12546	3.08286	7.70844	7.62057	1457278_at	6720489N17Rik	RIKEN cDNA 6720489N17 gene	13	NA	NA	XM_001472312|XP_001472362	Mm.247448	ENSMUSG00000072066	211378
Vash2	1451105_at	2.91041	1.27493	0.438059	-0.316193	6.38772	-7.39437	-14.8545	8.43361	7.74372	0	0.000708791	7.79485	9.27965	6.22715	4.57486	9.73278	9.57999	1451105_at	Vash2	vasohibin 2	1	-192771628	-192803078	NM_144879|NP_659128	Mm.22856	ENSMUSG00000037568	226841
Alx3	1459790_x_at	2.91023	1.49499	0.513702	-6.7884	-1.03963	-6.03287	-6.63019	11.7126	8.77852	0	0.000718472	3.00763	4.71574	3.23212	3.05464	8.50475	7.63297	1459790_x_at	Alx3	aristaless-like homeobox 3	3	107397948	107408687	NM_007441|NP_031467	Mm.10112	ENSMUSG00000014603	11694
NA	1436459_at	2.90752	1.13176	0.389254	4.75514	7.85632	-11.4909	-15.8938	6.43526	8.33792	0	0.00086268	8.61173	9.14724	5.80639	5.0461	8.90185	9.2304	1436459_at	NA	NA	NA	NA	NA	NA	NA	NA	NA
Ezr	1450850_at	2.90664	1.47442	0.507261	5.1542	-1.92778	6.68907	8.46351	-13.1751	-5.20386	0	0.000910139	11.5827	9.52409	12.0289	12.5447	6.25465	8.57178	1450850_at	Ezr	ezrin	17	-6942479	-6987129	NM_009510|NP_033536	Mm.277812	ENSMUSG00000052397	22350
Prrx1	1425526_a_at	2.90437	2.16353	0.744922	-3.97343	1.0769	-6.00965	-6.89399	8.59181	7.20836	0	0.00103329	5.27749	7.94581	4.20166	3.73442	11.9163	11.1854	1425526_a_at	Prrx1	paired related homeobox 1	1	-165185407	-165243781	NM_001025570|NM_011127|NM_175686|NP_001020741|NP_035257|NP_783617	Mm.288642	ENSMUSG00000026586	18933
Slc16a13	1453056_at	2.90115	1.36646	0.471006	-4.94706	10.1458	-9.6247	-8.88029	5.66363	7.64258	0	0.00121058	5.80929	9.64939	4.61916	4.80856	8.50898	9.01249	1453056_at	Slc16a13	solute carrier family 16 (monocarboxylic acid transporters), member 13	11	-70030293	-70034496	NM_172371|NP_758959	Mm.93266	ENSMUSG00000044367	69309
Gas1	1416855_at	2.9008	1.47515	0.508532	6.68991	3.06045	-8.11036	-12.755	5.93249	5.18249	0	0.00123008	12.4854	11.4258	8.16438	6.80835	12.2643	12.0453	1416855_at	Gas1	growth arrest specific 1	13	-60275765	-60278726	NM_008086|NP_032112	Mm.22701	ENSMUSG00000052957	14451
Insr	1421380_at	2.89568	1.36576	0.471654	-7.1784	8.67605	-8.44654	-8.41161	7.41136	7.94914	0	0.00151888	4.91904	8.96317	4.59556	4.60447	8.64057	8.77775	1421380_at	Insr	insulin receptor	8	-3150921	-3279617	NM_001033381|NM_010568|NP_001028553|NP_034698	Mm.268003	ENSMUSG00000005534|ENSMUSG00000074498	16337
Tex9	1453360_a_at	2.89535	1.56305	0.539847	-5.45148	8.27696	-8.09375	-7.97162	6.03917	7.20072	0	0.00153742	6.20483	10.6428	5.35066	5.39014	9.91943	10.2949	1453360_a_at	Tex9	testis expressed gene 9	9	-72308912	-72339763	NM_009359|NP_033385	Mm.14485	ENSMUSG00000032219	21778
Zfp251	1453034_at	2.89388	1.21428	0.419603	-6.57817	7.84748	-10.3632	-9.69457	9.10387	9.68457	0	0.00162193	7.26216	10.191	6.4937	6.62944	10.446	10.5639	1453034_at	Zfp251	zinc finger protein 251	15	-76682573	-76701865	NM_001007568|NP_001007569	Mm.38195	ENSMUSG00000022526	71591
Epha4	1429021_at	2.89339	1.65397	0.571637	0.539473	5.39421	-3.72979	-13.5826	6.1472	5.23146	0	0.00165027	8.45775	10.1815	6.94189	3.44356	10.4488	10.1237	1429021_at	Epha4	Eph receptor A4	1	-77363759	-77511663	NM_007936|NP_031962	Mm.400747	ENSMUSG00000026235	13838
Ceacam2	1460681_at	2.89037	2.05165	0.709822	0.705711	-5.58752	9.24978	7.10472	-5.70158	-5.77111	0	0.00182636	8.27789	5.17377	12.4922	11.4342	5.11751	5.08322	1460681_at	Ceacam2	carcinoembryonic antigen-related cell adhesion molecule 2	7	-26301060	-26325023	NM_001113368|NM_001113369|NM_007543|NP_001106839|NP_001106840|NP_031569	Mm.439731	ENSMUSG00000054385	26367
Als2cl	1433769_at	2.88993	1.44916	0.501452	-1.01116	-7.29725	10.2725	10.4892	-5.23141	-7.22191	0	0.00185241	5.66337	3.8726	8.87783	8.93956	4.46111	3.89406	1433769_at	Als2cl	ALS2 C-terminal like	9	110782677	110803028	NM_146228|NP_666340	Mm.86338	ENSMUSG00000044037	235633
1190007F08Rik	1456641_at	2.88873	1.2172	0.421362	-10.0355	10.1623	-7.84297	-8.71664	7.74792	8.68488	0	0.00192324	7.17553	11.3118	7.62453	7.44561	10.8173	11.0092	1456641_at	1190007F08Rik	RIKEN cDNA 1190007F08 gene	4	NA	NA	XR_035126|XR_035127	Mm.260690	ENSMUSG00000073697	68859
NA	1425471_x_at	2.8882	2.12686	0.736397	0.975252	-5.1832	9.41867	6.4445	-5.91745	-5.73777	0	0.00195488	7.01625	3.81495	11.4053	9.85928	3.43327	3.52667	1425471_x_at	NA	NA	NA	NA	NA	NA	NA	NA	NA
Siah2	1448171_at	2.88699	1.45819	0.505089	8.55829	-6.76557	7.74625	6.32334	-8.06289	-7.79942	0	0.00202733	9.89056	5.46942	9.65628	9.24575	5.09513	5.17114	1448171_at	Siah2	seven in absentia 2	3	-58478870	-58496310	NM_009174|NP_033200	Mm.2847	ENSMUSG00000036432	20439
Krtcap3	1432474_a_at	2.88596	1.22409	0.424155	6.99789	-6.06941	8.06049	10.9063	-10.9001	-8.99519	0	0.00208933	9.05572	6.3432	9.27629	9.86702	5.34045	5.73587	1432474_a_at	Krtcap3	keratinocyte associated protein 3	5	31554078	31555570	NM_027221|NP_081497	Mm.389609	ENSMUSG00000029149	69815
Hif3a	1447061_at	2.88547	1.56549	0.542542	-7.03766	7.92728	-7.24434	-7.2995	6.94061	6.71362	0	0.00211836	3.13671	8.01478	3.06934	3.05136	7.69316	7.61917	1447061_at	Hif3a	hypoxia inducible factor 3, alpha subunit	7	-17616854	-17642028	NM_016868|NP_058564	Mm.135110	ENSMUSG00000004328	53417
Btg3	1449007_at	2.88538	1.17107	0.405863	10.1278	-8.4936	8.10719	9.5224	-9.46661	-9.79716	0	0.00212413	12.0036	8.47882	11.6212	11.889	8.29465	8.23208	1449007_at	Btg3	B-cell translocation gene 3	16	-78360104	-78377030	NM_009770|NP_033900	Mm.392910	ENSMUSG00000022863	12228
Chka	1450264_a_at	2.88019	0.997629	0.346376	10.2233	-9.03333	14.2135	9.65983	-11.5461	-13.5172	0	0.00244132	10.4588	7.95932	10.9768	10.3857	7.63317	7.37731	1450264_a_at	Chka	choline kinase alpha	19	3851772	3894367	NM_001025566|NM_013490|NP_001020737|NP_038518	Mm.225505	ENSMUSG00000024843	12660
4921509J17Rik	1429106_at	2.87944	1.38533	0.481111	2.85327	-7.90441	9.32939	10.302	-7.56331	-7.01696	0	0.00248798	5.63139	2.7856	7.34455	7.60185	2.87584	3.02037	1429106_at	4921509J17Rik	RIKEN cDNA 4921509J17 gene	3	NA	NA	NA	Mm.403127|Mm.407197	NA	70857
Prelp	1416321_s_at	2.87912	1.59903	0.55539	14.9626	-4.24531	1.41452	-1.78364	-4.99277	-5.35543	0	0.00250818	10.9396	4.43169	6.34932	5.26574	4.17844	4.05557	1416321_s_at	Prelp	proline arginine-rich end leucine-rich repeat	1	-135806854	-135817954	NM_054077|NP_473418	Mm.214514	ENSMUSG00000041577	116847
Mia1	1419608_a_at	2.87896	1.74659	0.606675	11.4816	-5.90624	3.95437	3.03623	-6.51236	-6.05361	0	0.00251817	11.8838	5.10083	8.94745	8.58928	4.86438	5.04334	1419608_a_at	Mia1	melanoma inhibitory activity 1	7	-27964759	-27966168	NM_019394|NP_062267	Mm.262447	ENSMUSG00000058217	12587
Tmed2	1447599_x_at	2.87845	1.34322	0.466647	8.43317	-7.27573	7.55961	8.13645	-8.61166	-8.24184	0	0.00254988	7.32243	3.39408	7.10397	7.24822	3.06	3.15248	1447599_x_at	Tmed2	transmembrane emp24 domain trafficking protein 2	5	124990799	125000512	NM_019770|NP_062744	Mm.425279	ENSMUSG00000029390	56334
Crip1	1416326_at	2.87758	1.43536	0.498807	2.69612	-13.8569	6.83298	9.26399	-0.855881	-4.08033	0	0.00260423	10.6591	5.98735	11.8267	12.5128	9.65664	8.7466	1416326_at	Crip1	cysteine-rich protein 1 (intestinal)	12	114390222	114392090	NM_007763|NP_031789	Mm.272368	ENSMUSG00000006360	12925
Ewsr1	1456461_at	2.87608	1.57766	0.548545	-7.29717	4.6565	-6.46313	-7.2779	8.9164	7.4653	0	0.00269894	5.92276	9.89102	6.19963	5.92916	11.3052	10.8235	1456461_at	Ewsr1	Ewing sarcoma breakpoint region 1	11	-4969690	-4999080	NM_007968|NP_031994	Mm.142822	ENSMUSG00000009079	14030
Spp1	1449254_at	2.87483	2.95435	1.02766	3.31137	-5.67234	6.44493	6.32343	-4.82236	-5.58504	0	0.00277861	9.71619	2.42961	12.2578	12.1592	3.11903	2.50042	1449254_at	Spp1	secreted phosphoprotein 1	5	104864136	104870069	NM_009263|NP_033289	Mm.288474	ENSMUSG00000029304	20750
Gbp2	1435906_x_at	2.87478	2.50115	0.870033	4.82637	-5.63078	5.79702	6.53418	-5.614	-5.91278	0	0.00278171	9.81576	2.98246	10.45	10.9317	2.99343	2.79819	1435906_x_at	Gbp2	guanylate binding protein 2	3	142283626	142300972	NM_010260|NP_034390	Mm.24038	ENSMUSG00000028270	14469
Zfp568	1459929_at	2.87442	1.30178	0.452886	-8.28568	9.04772	-7.81837	-8.64273	7.61302	8.08604	0	0.00280467	3.9885	8.08456	4.09892	3.90412	7.74553	7.85731	1459929_at	Zfp568	zinc finger protein 568	7	30768975	30810130	NM_001033355|NP_001028527	Mm.322432	ENSMUSG00000074221	243905
Sorcs1	1436662_at	2.87409	1.12621	0.391851	21.4978	-4.6582	-3.19102	-3.84263	-4.41435	-5.3916	0	0.00282557	6.95139	2.36689	2.62405	2.50984	2.40963	2.23835	1436662_at	Sorcs1	VPS10 domain receptor protein SORCS 1	19	-50222150	-50753102	NM_021377|NP_067352	Mm.313672	ENSMUSG00000043531	58178
Lgi2	1440147_at	2.87172	1.43969	0.501332	-5.57202	13.2465	-5.7346	-6.9458	-2.23549	7.24146	0	0.00297777	3.84586	9.20454	3.79956	3.45467	4.79596	7.49458	1440147_at	Lgi2	leucine-rich repeat LGI family, member 2	5	-52929102	-52957519	NM_144945|NP_659194	Mm.44721	ENSMUSG00000039252	246316
Plaur	1452521_a_at	2.87061	1.89358	0.659645	3.00176	-6.26694	7.72399	7.87831	-5.68611	-6.651	0	0.00305011	9.63952	5.53284	11.7318	11.8002	5.79019	5.36268	1452521_a_at	Plaur	plasminogen activator, urokinase receptor	7	25247518	25260892	NM_011113|NP_035243	Mm.1359	ENSMUSG00000046223	18793
Igf2bp2	1439764_s_at	2.86949	1.71919	0.599128	-10.6748	6.65565	-5.76054	-2.46003	5.76107	6.47861	0	0.00312327	5.28898	11.9188	7.16893	8.43155	11.5766	11.8511	1439764_s_at	Igf2bp2	insulin-like growth factor 2 mRNA binding protein 2	16	-22059081	-22163372	NM_183029|NP_898850	Mm.294740	ENSMUSG00000033581	319765
Bnc2	1438861_at	2.86772	1.85309	0.646188	-3.9885	2.42828	-7.46801	-6.86233	8.29867	7.5919	0	0.00323932	5.93732	8.69405	4.44248	4.70269	11.216	10.9124	1438861_at	Bnc2	basonuclin 2	4	-83920998	-84192237	NM_172870|NP_766458	Mm.190774	ENSMUSG00000028487	242509
Mycn	1417155_at	2.86633	1.36602	0.476573	1.92582	8.36175	-6.43559	-14.0697	3.17839	7.03928	0	0.00333165	8.12294	9.79627	5.94899	3.96414	8.4486	9.45243	1417155_at	Mycn	v-myc myelocytomatosis viral related oncogene, neuroblastoma derived (avian)	12	-12942898	-12948642	NM_008709|NP_032735	Mm.16469	ENSMUSG00000037169	18109
Sphk1	1451596_a_at	2.86503	1.53994	0.537494	11.6306	-5.20926	-0.233986	7.43038	-7.2869	-6.3308	0	0.00341809	11.3277	5.92351	7.52017	9.9798	5.25676	5.56359	1451596_a_at	Sphk1	sphingosine kinase 1	11	116394660	116397984	NM_011451|NM_025367|NP_035581|NP_079643	Mm.20944	ENSMUSG00000061878	20698
1500009L16Rik	1452840_at	2.86369	1.35337	0.472596	1.84456	6.48815	-10.8537	-11.0352	7.14989	6.40627	0	0.00350815	7.34711	8.53596	4.09608	4.04962	8.70538	8.515	1452840_at	1500009L16Rik	RIKEN cDNA 1500009L16 gene	10	NA	NA	XM_899407|XM_922288|XP_904500|XP_927381	Mm.271188	NA	69784
Apoc1	1417561_at	2.86312	1.50413	0.525346	9.69382	-2.59467	5.85569	4.61509	-10.9888	-6.58117	0	0.00354646	11.8681	8.0738	10.683	10.3	5.48194	6.84288	1417561_at	Apoc1	apolipoprotein C-I	7	-20274829	-20277945	NM_001110009|NM_007469|NP_001103479|NP_031495	Mm.182440	ENSMUSG00000040564	11812
Pdgfrb	1436970_a_at	2.86104	1.92129	0.671536	1.23014	2.03714	-8.85699	-7.99029	7.33386	6.24614	0	0.00368755	7.37415	7.7413	2.7849	3.17921	10.1511	9.65623	1436970_a_at	Pdgfrb	platelet derived growth factor receptor, beta polypeptide	18	61205094	61244713	NM_008809|NP_032835	Mm.4146	ENSMUSG00000024620	18596
Hdgf	1449681_at	2.8578	1.35956	0.475738	-9.57713	8.91149	-5.60701	-8.08737	6.71055	7.64948	0	0.00391027	7.14177	11.9333	8.17068	7.52786	11.3629	11.6063	1449681_at	Hdgf	hepatoma-derived growth factor	3	87710242	87720054	NM_008231|NP_032257	Mm.292208	ENSMUSG00000004897	15191
Mtap7	1421836_at	2.85646	1.46461	0.512736	5.77388	0.126265	6.71442	5.52741	-14.3909	-3.75107	0	0.00400394	10.048	8.37535	10.3265	9.97495	4.07594	7.22703	1421836_at	Mtap7	microtubule-associated protein 7	10	19868725	20001396	NM_008635|NP_032661	Mm.20928	ENSMUSG00000019996	17761
Polr3g	1449155_at	2.85494	1.44556	0.506337	-7.59556	10.8012	-6.89477	-6.77245	2.6322	7.8294	0	0.00410975	5.23922	10.5699	5.44229	5.47773	8.20284	9.70879	1449155_at	Polr3g	polymerase (RNA) III (DNA directed) polypeptide G	13	-81812835	-81850012	NM_001081176|NP_001074645	Mm.279781	ENSMUSG00000035834	67486
Tcp11l2	1454646_at	2.85113	1.57596	0.552751	7.04338	-7.29762	7.39925	6.51626	-5.54725	-8.11402	0	0.00438019	10.2452	5.42409	10.3648	10.068	6.01252	5.14964	1454646_at	Tcp11l2	t-complex 11 (mouse) like 2	10	84039691	84077100	NM_146008|NP_666120	Mm.296142	ENSMUSG00000020034	216198
Clu	1437458_x_at	2.85073	1.4608	0.512431	-0.584177	-6.63176	10.1712	9.92061	-6.30349	-6.57237	0	0.00440859	9.61504	7.82583	12.7971	12.7229	7.92295	7.8434	1437458_x_at	Clu	clusterin	14	66587461	66600385	NM_013492|NP_038520	Mm.200608	ENSMUSG00000022037	12759
Dmrt2	1426867_at	2.84627	1.71345	0.601996	-5.34179	-3.36706	-4.94608	-4.98112	10.7344	7.90161	0	0.00473171	3.1412	3.9023	3.29372	3.28021	9.33732	8.24549	1426867_at	Dmrt2	doublesex and mab-3 related transcription factor 2	19	25746900	25753481	NM_145831|NP_665830	Mm.275572	ENSMUSG00000048138	226049
Klhl24	1436968_x_at	2.84578	1.61043	0.565903	-8.03069	8.90827	-5.09026	-7.18476	5.15821	6.23923	0	0.00476778	4.32761	10.2449	5.35479	4.62312	8.93486	9.31249	1436968_x_at	Klhl24	kelch-like 24 (Drosophila)	16	20097626	20127817	NM_029436|NP_083712|XM_001476089|XM_001479111|XP_001476139|XP_001479161	Mm.392450|Mm.392914|Mm.476533	ENSMUSG00000062901	75785
Cebpd	1423233_at	2.84425	2.05053	0.72094	7.21996	-7.44612	6.52231	4.17892	-4.64606	-5.82901	0	0.00488074	12.6532	5.25617	12.3014	11.1194	6.66842	6.07178	1423233_at	Cebpd	CCAAT/enhancer binding protein (C/EBP), delta	16	15887378	15889638	NM_007679|NP_031705	Mm.347407	ENSMUSG00000071637	12609
Xiap	1426636_a_at	2.84169	1.70979	0.601678	-7.25935	6.44663	-6.68206	-5.99748	7.07305	6.41921	0	0.0050705	3.28408	8.5623	3.5064	3.77003	8.80353	8.55174	1426636_a_at	Xiap	X-linked inhibitor of apoptosis	21	39421012	39462841	NM_009688|NP_033818	Mm.259879	ENSMUSG00000025860	11798
Irx6	1427383_at	2.84024	1.51629	0.533861	-6.03457	11.268	-6.27883	-6.4324	-0.51415	7.99197	0	0.00517944	5.09948	10.5893	5.02199	4.97326	6.85104	9.54991	1427383_at	Irx6	Iroquois related homeobox 6 (Drosophila)	8	95198300	95203979	NM_022428|NP_071873	Mm.137247	ENSMUSG00000031738	64379
Cdca2	1437251_at	2.83547	1.30737	0.461076	-9.28368	5.76817	-7.16554	-7.30327	9.24279	8.74154	0	0.00554234	4.85475	8.53493	5.37263	5.33896	9.38448	9.26192	1437251_at	Cdca2	cell division cycle associated 2	14	-68294410	-68333667	NM_001110162|NM_175384|NP_001103632|NP_780593	Mm.33831	ENSMUSG00000048922	108912
Junb	1415899_at	2.83536	1.65666	0.584284	7.99207	-5.92224	5.22358	6.8523	-6.44483	-7.70088	0	0.00555104	10.9548	5.83834	9.93676	10.5357	5.64618	5.18432	1415899_at	Junb	Jun-B oncogene	8	-87500830	-87502647	NM_008416|NP_032442	Mm.1167|Mm.470093	ENSMUSG00000052837	16477
Marcks	1415972_at	2.83141	1.23361	0.435686	-3.36365	5.90127	-12.4071	-8.09022	9.72698	8.2327	0	0.00585802	9.79371	11.8238	7.81221	8.75807	12.662	12.3346	1415972_at	Marcks	myristoylated alanine rich protein kinase C substrate	10	-36853048	-36858732	NM_008538|NP_032564	Mm.30059	ENSMUSG00000069662	17118
Spin2	1455297_at	2.83118	1.41371	0.499337	-5.12187	6.45579	-7.00908	-9.91807	8.28318	7.31005	0	0.00587618	7.16487	10.4386	6.63123	5.80868	10.9553	10.6801	1455297_at	Spin2	spindlin family, member 2	21	150266835	150268783	NM_001005370|NP_001005370	Mm.293363	ENSMUSG00000046550	278240
Epha4	1439757_s_at	2.82963	1.93671	0.68444	-2.64189	5.55455	-6.0453	-9.07492	6.30421	5.90335	0	0.0059983	6.31709	10.1519	4.72476	3.30731	10.5027	10.3151	1439757_s_at	Epha4	Eph receptor A4	1	-77363759	-77511663	NM_007936|NP_031962	Mm.400747	ENSMUSG00000026235	13838
Cdkn1b	1419497_at	2.82879	1.32988	0.470121	-7.81445	7.76703	-6.93321	-8.79254	8.22834	7.54484	0	0.00606432	4.55789	8.50851	4.78132	4.3099	8.62547	8.45217	1419497_at	Cdkn1b	cyclin-dependent kinase inhibitor 1B	6	134870418	134875543	NM_009875|NP_034005	Mm.2958	ENSMUSG00000003031	12576
Marveld3	1453264_at	2.82811	1.521	0.537814	-2.18193	2.44421	7.73075	7.22335	-13.2739	-1.9425	0	0.00611887	6.68824	8.17434	9.87258	9.70959	3.12508	6.76516	1453264_at	Marveld3	MARVEL (membrane-associating) domain containing 3	8	-112476810	-112486068	NM_028584|NM_212447|NP_082860|NP_997612	Mm.86833	ENSMUSG00000001672	73608
Col1a2	1450857_a_at	2.82745	1.97258	0.697654	4.27925	1.15803	-9.49418	-7.27104	5.93732	5.39062	0	0.0061716	12.6966	11.195	6.07045	7.13996	13.4942	13.2312	1450857_a_at	Col1a2	collagen, type I, alpha 2	6	4455696	4491543	NM_007743|NP_031769	Mm.277792	ENSMUSG00000029661	12843
9430041P20Rik	1454613_at	2.82684	1.48846	0.526544	8.25645	2.82384	-8.46471	-11.2374	4.47155	4.1503	0	0.00621974	11.7206	10.0367	6.53756	5.6781	10.5474	10.4478	1454613_at	9430041P20Rik	RIKEN cDNA 9430041P20 gene	18	NA	NA	NA	Mm.393249|Mm.428551	NA	109253
Adamtsl1	1430313_at	2.8237	1.41025	0.499434	-6.05182	6.74909	-8.21483	-7.95546	6.5283	8.94472	0	0.00647291	4.66945	8.2903	4.05763	4.13099	8.22784	8.91135	1430313_at	Adamtsl1	ADAMTS-like 1	4	85699818	86074286	NM_029967|NM_172542|NP_084243|NP_766130	Mm.331690	ENSMUSG00000066113	77739
Apoe	1432466_a_at	2.82133	1.54998	0.549379	13.557	-5.36768	3.82453	-0.601703	-5.46524	-5.94686	0	0.00666614	12.4956	6.19744	9.25665	7.78358	6.16498	6.00469	1432466_a_at	Apoe	apolipoprotein E	7	-20281592	-20284515	NM_009696|NP_033826	Mm.305152	ENSMUSG00000002985	11816
Arhgef11	1443539_at	2.82098	1.43826	0.509846	-7.78433	6.9834	-7.02318	-7.19158	6.62727	8.38841	0	0.00669518	5.40418	9.73512	5.6274	5.57802	9.63068	10.1472	1443539_at	Arhgef11	Rho guanine nucleotide exchange factor (GEF) 11	3	87422672	87541955	NM_001003912|NP_001003912	Mm.287267	ENSMUSG00000041977	213498
Sparc	1416589_at	2.81474	1.69856	0.60345	6.19497	3.23702	-10.1653	-8.22648	4.81505	4.14471	0	0.00721424	13.7098	12.5655	7.38046	8.13052	13.176	12.9166	1416589_at	Sparc	secreted acidic cysteine rich glycoprotein	11	-55208002	-55233582	NM_009242|NP_033268	Mm.291442	ENSMUSG00000018593	20692
Slc2a3	1455898_x_at	2.8138	1.97533	0.702016	1.61289	7.32119	-8.46649	-7.44262	0.665099	6.30993	0	0.00729387	9.59618	12.3672	4.70324	5.20027	9.13609	11.8763	1455898_x_at	Slc2a3	solute carrier family 2 (facilitated glucose transporter), member 3	6	-122677843	-122692537	NM_011401|NP_035531	Mm.395108	ENSMUSG00000003153	20527
Arhgap20	1429918_at	2.81311	1.71697	0.610347	5.00483	-4.76738	-7.13192	-7.34365	8.28884	5.94928	0	0.00735213	7.53854	3.69052	2.75944	2.67606	8.83169	7.91044	1429918_at	Arhgap20	Rho GTPase activating protein 20	9	51573456	51661164	NM_175535|NP_780744	Mm.400352|Mm.443529	ENSMUSG00000053199	244867
Tfrc	1422967_a_at	2.81304	1.4673	0.521606	-6.86825	10.5244	-5.41419	-7.94829	2.12836	7.57801	0	0.00735832	4.47343	9.77872	4.91697	4.14399	7.21768	8.87999	1422967_a_at	Tfrc	transferrin receptor	16	32609106	32632876	NM_011638|NP_035768	Mm.28683	ENSMUSG00000022797	22042
Coq10b	1460510_a_at	2.81262	1.66388	0.591575	6.32289	-7.35704	7.11224	6.38772	-5.09627	-7.36954	0	0.00739424	11.7745	6.64455	12.0705	11.7988	7.49233	6.63986	1460510_a_at	Coq10b	coenzyme Q10 homolog B (S. cerevisiae)	1	55109613	55129546	NM_001039710|NM_026424|NP_001034799|NP_080700	Mm.281019	ENSMUSG00000025981	67876
Fjx1	1450728_at	2.8125	1.29727	0.461253	-1.4048	7.59242	-9.77629	-10.895	6.64506	7.83863	0	0.00740453	8.32285	10.5243	6.27453	6.0008	10.2925	10.5845	1450728_at	Fjx1	four jointed box 1 (Drosophila)	2	-102289522	-102291949	NM_010218|NP_034348	Mm.29730	ENSMUSG00000075012	14221
Grb10	1425458_a_at	2.80875	1.5354	0.546651	-10.4318	6.46216	-3.80543	-5.84857	6.96116	6.66245	0	0.00772634	6.77473	12.351	8.96192	8.28753	12.5157	12.4171	1425458_a_at	Grb10	growth factor receptor bound protein 10	11	-11830510	-11937358	NM_010345|NP_034475	Mm.273117	ENSMUSG00000020176	14783
Elk3	1435143_at	2.8086	1.26473	0.450305	-3.28678	6.66161	-8.56662	-11.3772	8.26069	8.30831	0	0.00773916	7.76706	10.0923	6.53301	5.87609	10.466	10.4772	1435143_at	Elk3	ELK3, member of ETS oncogene family	10	-92710160	-92773904	NM_013508|NM_205536|NP_038536|NP_991099	Mm.4454	ENSMUSG00000008398	13713
Aspm	1441520_at	2.80786	1.54176	0.549085	-7.19007	5.70287	-6.9535	-6.60592	8.16733	6.8793	0	0.00780309	4.22354	8.51056	4.3022	4.41777	9.33002	8.90174	1441520_at	Aspm	asp (abnormal spindle)-like, microcephaly associated (Drosophila)	1	141351349	141390665	NM_009791|NP_033921	Mm.168523	ENSMUSG00000033952	12316
Asb7	1450363_at	2.79662	1.29063	0.461498	-8.52435	9.22795	-7.77007	-7.297	6.81068	7.55279	0	0.00880365	5.37566	9.7236	5.5604	5.67626	9.13156	9.31332	1450363_at	Asb7	ankyrin repeat and SOCS box-containing 7	7	-73789456	-73834447	NM_080443|NM_178236|NP_536691|NP_839954|NR_003961	Mm.34785	ENSMUSG00000030509	117589
Gem	1426063_a_at	2.79533	1.56142	0.558581	9.9442	-8.3696	4.98361	4.62656	-4.23972	-6.94505	0	0.00892125	11.058	4.79462	9.36149	9.23938	6.20706	5.28182	1426063_a_at	Gem	GTP binding protein (gene overexpressed in skeletal muscle)	4	11631530	11642140	NM_010276|NP_034406	Mm.247486	ENSMUSG00000028214	14579
Ngfr	1450177_at	2.79405	1.352	0.483886	-7.27232	5.62857	-8.07386	-7.21449	8.77869	8.1534	0	0.00903857	4.98784	8.43639	4.77358	5.0033	9.27845	9.1113	1450177_at	Ngfr	nerve growth factor receptor (TNFR superfamily, member 16)	11	-95430139	-95449012	NM_033217|NP_150086	Mm.283893	ENSMUSG00000000120	18053
Vwa1	1426399_at	2.79195	1.20145	0.430328	13.3683	5.85421	-10.8972	-9.66181	0.153029	1.18337	0	0.0092326	10.0804	8.47425	4.89361	5.15767	7.25561	7.47585	1426399_at	Vwa1	von Willebrand factor A domain containing 1	4	-155142603	-155148623	NM_147776|NP_680085	Mm.26515	ENSMUSG00000042116	246228
Kcnk2	1449158_at	2.78963	1.61744	0.579805	0.603138	3.95833	-9.07712	-8.89106	7.1161	6.29061	0	0.00944883	7.7075	8.92621	4.19135	4.25893	10.0732	9.77336	1449158_at	Kcnk2	potassium channel, subfamily K, member 2	1	-191031811	-191167711	NM_010607|NP_034737	Mm.33304	ENSMUSG00000037624	16526
Cp	1417494_a_at	2.78923	2.18807	0.78447	6.5004	-5.49014	6.66143	3.97152	-5.61739	-6.02583	0	0.00948634	11.521	4.7116	11.6124	10.0848	4.63933	4.40738	1417494_a_at	Cp	ceruloplasmin	3	19857053	19907609	NM_001042611|NM_007752|NP_001036076|NP_031778	Mm.13787	ENSMUSG00000003617	12870
Meis2	1417129_a_at	2.7883	2.18503	0.783644	-5.15989	5.73678	-6.48765	-5.6528	5.7606	5.80296	0	0.00957378	4.58064	10.7598	3.82771	4.30113	10.7733	10.7973	1417129_a_at	Meis2	Meis homeobox 2	2	-115688804	-115890849	NM_010825|NP_034955	Mm.247566|Mm.471935	ENSMUSG00000027210	17536
Vcan	1421694_a_at	2.78402	1.73632	0.623676	2.97617	3.59237	-8.79952	-9.06725	5.23388	6.06434	0	0.00998102	9.37201	9.62286	4.57812	4.46913	10.2911	10.6292	1421694_a_at	Vcan	versican	13	-89794914	-89882117	NM_001081249|NM_001134474|NM_001134475|NM_019389|NM_172955|NP_001074718|NP_001127946|NP_001127947|NP_062262|NP_766543	Mm.158700|Mm.410783	ENSMUSG00000021614	13003
Pcdh18	1422890_at	2.78209	1.457	0.523706	3.56069	3.61703	-9.4988	-10.3425	6.91194	5.7516	0	0.0101665	9.09995	9.11726	5.08898	4.82986	10.1292	9.77285	1422890_at	Pcdh18	protocadherin 18	3	-49547217	-49561238	NM_130448|NP_569715	Mm.87246	ENSMUSG00000037892	73173
Megf6	1437058_at	2.7811	1.3109	0.471358	-4.58083	10.1241	-7.21566	-10.2689	4.37629	7.56509	0	0.0102615	6.86401	10.6106	6.1927	5.41478	9.14613	9.95858	1437058_at	Megf6	multiple EGF-like-domains 6	4	NA	NA	XM_620148|XM_909777|XP_620148|XP_914870	Mm.275216	ENSMUSG00000057751	230971
Plk3	1434496_at	2.78042	1.67263	0.601573	7.20532	-6.38388	5.59962	6.69227	-6.46494	-6.6484	0	0.0103279	10.4771	5.24528	9.8589	10.2796	5.21407	5.14344	1434496_at	Plk3	polo-like kinase 3 (Drosophila)	4	-116801259	-116806557	NM_013807|NP_038835	Mm.259022	ENSMUSG00000028680	12795
S1pr3	1438658_a_at	2.77954	2.22077	0.79897	-0.57829	1.14279	-7.54833	-6.6603	7.16449	6.47964	0	0.0104141	8.08028	9.08262	4.02096	4.53814	12.5896	12.1908	1438658_a_at	S1pr3	sphingosine-1-phosphate receptor 3	13	51504132	51518166	NM_010101|NP_034231	Mm.136736	ENSMUSG00000067586	13610
Odz2	1457273_at	2.77327	1.997	0.720087	8.44842	5.57774	-6.91579	-5.0794	-5.14954	3.11858	0	0.0110326	11.8374	10.392	4.10136	5.026	4.99069	9.15378	1457273_at	Odz2	odd Oz/ten-m homolog 2 (Drosophila)	11	-35820170	-36757745	NM_011856|NP_035986	Mm.439889|Mm.445432	ENSMUSG00000049336	23964
Cldn4	1418283_at	2.76868	2.29527	0.82901	-0.267575	-1.66836	6.47529	7.75267	-8.28877	-4.00325	0	0.0114959	8.45831	7.60042	12.5879	13.3702	3.54585	6.17045	1418283_at	Cldn4	claudin 4	5	-135420992	-135422804	NM_009903|NP_034033	Mm.7339	ENSMUSG00000047501	12740
Pgr	1439527_at	2.7686	1.78473	0.644633	5.10791	-1.86035	-0.741393	10.6619	-8.03374	-5.13429	0	0.0115046	8.98179	5.99897	6.47795	11.3592	3.3564	4.59753	1439527_at	Pgr	progesterone receptor	9	8899832	8968611	NM_008829|NP_032855	Mm.12798|Mm.437703	ENSMUSG00000031870	18667
Mmab	1452467_at	2.7684	1.3903	0.502204	-7.29134	6.40058	-7.43975	-7.1297	7.60911	7.85111	0	0.0115245	5.308	9.2188	5.26561	5.35417	9.56399	9.63311	1452467_at	Mmab	methylmalonic aciduria (cobalamin deficiency) type B homolog (human)	5	-114881042	-114894036	NM_029956|NP_084232	Mm.105182	ENSMUSG00000029575	77697
Wnt7a	1423367_at	2.76791	1.59993	0.578028	-4.90216	10.9088	-5.07614	-4.66599	-3.91828	7.65373	0	0.0115741	5.17075	10.8857	5.10787	5.25612	5.52638	9.70911	1423367_at	Wnt7a	wingless-related MMTV integration site 7A	6	-91313976	-91361363	NM_009527|NP_033553	Mm.56964	ENSMUSG00000030093	22421
Igf2bp1	1418761_at	2.76775	1.18068	0.426585	-8.19252	8.12703	-8.6571	-8.40874	9.3198	7.81154	0	0.0115906	4.73153	8.1588	4.63396	4.68612	8.40929	8.09254	1418761_at	Igf2bp1	insulin-like growth factor 2 mRNA binding protein 1	11	-95818477	-95867258	NM_009951|NP_034081	Mm.294769|Mm.474993	ENSMUSG00000013415	140486
Cp	1417495_x_at	2.76774	2.09714	0.75771	6.50837	-5.76203	6.70298	4.03319	-5.93932	-5.54318	0	0.0115919	10.8293	4.18933	10.9346	9.48986	4.0934	4.30776	1417495_x_at	Cp	ceruloplasmin	3	19857053	19907609	NM_001042611|NM_007752|NP_001036076|NP_031778	Mm.13787	ENSMUSG00000003617	12870
Sf3b5	1439370_x_at	2.76774	1.2217	0.441409	-8.06612	8.59458	-8.29979	-7.98477	9.08369	6.6724	0	0.0115921	3.27155	7.01743	3.21901	3.28984	7.12739	6.58526	1439370_x_at	Sf3b5	splicing factor 3b, subunit 5	10	12728259	12728971	NM_175102|NP_780311	Mm.29743|Mm.402225	ENSMUSG00000078348	66125
Zdhhc15	1442274_at	2.76697	1.40052	0.506157	-7.07528	6.51137	-7.90597	-6.72347	7.90051	7.29284	0	0.0116703	4.70067	8.63512	4.46011	4.80254	9.03739	8.86142	1442274_at	Zdhhc15	zinc finger, DHHC domain containing 15	21	-101733888	-101866142	NM_175358|NP_780567	Mm.30574	ENSMUSG00000033906	108672
2810454L23Rik	1428499_at	2.76394	1.33098	0.481553	-5.55426	9.58837	-8.45328	-8.15548	5.65726	6.91738	0	0.0119834	6.93507	10.9475	6.16689	6.2458	9.90587	10.2398	1428499_at	2810454L23Rik	RIKEN cDNA 2810454L23 gene	21	NA	NA	NA	Mm.355094	NA	72803
Igf1	1452014_a_at	2.76204	1.65792	0.600252	-4.71441	1.00635	-6.09288	-6.99757	9.30823	7.49028	0	0.0121807	6.56778	8.7627	6.03889	5.69178	11.9479	11.2504	1452014_a_at	Igf1	insulin-like growth factor 1	10	87321800	87399792	NM_001111274|NM_001111275|NM_001111276|NM_010512|NM_184052|NP_001104744|NP_001104745|NP_001104746|NP_034642|NP_908941	Mm.268521	ENSMUSG00000020053	16000
Fbln1	1451119_a_at	2.76082	1.8026	0.652921	-0.243833	4.45245	-9.07784	-7.32861	6.1185	6.07933	0	0.0123079	9.26458	11.3138	5.4099	6.17317	12.0408	12.0237	1451119_a_at	Fbln1	fibulin 1	15	85036437	85116724	NM_010180|NP_034310	Mm.297992	ENSMUSG00000006369	14114
Cd93	1441907_s_at	2.76062	2.07153	0.750385	-4.48352	-3.43607	-4.38575	-4.08238	8.97311	7.41461	0	0.0123292	3.11675	3.67589	3.16894	3.33088	10.3	9.46809	1441907_s_at	Cd93	CD93 antigen	2	-148262386	-148269271	NM_010740|NP_034870	Mm.681	ENSMUSG00000027435	17064
NA	1447339_at	2.75799	1.66101	0.602256	3.62074	-6.17139	5.57515	9.47871	-6.48094	-6.02227	0	0.0126071	7.96754	4.19091	8.72132	10.2268	4.07152	4.24842	1447339_at	NA	NA	NA	NA	NA	NA	NA	NA	NA
Tpm2	1449577_x_at	2.75755	1.73579	0.62947	-0.867366	1.78303	-9.30052	-6.31929	7.59564	7.10851	0	0.0126537	8.8357	9.93003	5.35369	6.58462	12.33	12.1289	1449577_x_at	Tpm2	tropomyosin 2, beta	4	-43527583	-43536260	NM_009416|NP_033442	Mm.646	ENSMUSG00000028464	22004
AI449310	1455452_x_at	2.75707	1.52716	0.553904	3.25419	-6.33084	7.29184	9.1364	-6.32704	-7.02455	0	0.0127038	7.93232	4.69901	9.29434	9.91656	4.70029	4.465	1455452_x_at	AI449310	expressed sequence AI449310	7	NA	NA	NA	Mm.440939	NA	101584
Hspa12b	1460371_at	2.75181	1.84186	0.669326	-4.44404	2.35286	-5.95912	-6.97203	8.27985	6.74248	0	0.0132696	5.06068	8.13798	4.37472	3.91613	10.8214	10.1254	1460371_at	Hspa12b	heat shock protein 12B	2	130953147	130971719	NM_028306|NP_082582	Mm.277465	ENSMUSG00000074793	72630
Nrf1	1420978_at	2.75131	1.06193	0.385974	-11.7145	9.21652	-7.86023	-8.39021	9.83502	8.91339	0	0.0133241	6.81332	10.359	7.46622	7.37644	10.4638	10.3076	1420978_at	Nrf1	nuclear respiratory factor 1	6	29997987	30103458	NM_010938|NP_035068	Mm.259258	ENSMUSG00000058440	18181
Maff	1418936_at	2.75031	1.17236	0.426263	9.34664	-9.16102	8.68978	6.94769	-6.97751	-8.84557	0	0.0134322	12.0812	8.20037	11.9435	11.5782	8.65822	8.26651	1418936_at	Maff	v-maf musculoaponeurotic fibrosarcoma oncogene family, protein F (avian)	15	79178107	79189506	NM_010755|NP_034885	Mm.86646	ENSMUSG00000042622	17133
Tmem16a	1426571_at	2.74936	1.26703	0.460846	8.11056	-6.55537	7.66343	7.49004	-8.50413	-8.20453	0	0.0135361	10.3993	6.81684	10.2901	10.2477	6.34082	6.414	1426571_at	Tmem16a	transmembrane protein 16A	7	-151774555	-151924383	NM_178642|NP_848757	Mm.26700	ENSMUSG00000031075	101772
Fxyd2	1419378_a_at	2.74894	1.47135	0.535242	-2.04348	-4.34809	-0.0171455	15.057	-3.7729	-4.8754	0	0.0135826	5.65947	4.92507	6.3052	11.1088	5.10836	4.75703	1419378_a_at	Fxyd2	FXYD domain-containing ion transport regulator 2	9	45211220	45218361	NM_007503|NM_052823|NP_031529|NP_439888	Mm.22742	ENSMUSG00000059412	11936
2610207I05Rik	1442925_at	2.74736	1.43267	0.521472	-6.49027	6.75806	-7.23272	-7.38469	6.68743	7.66219	0	0.0137563	3.31819	7.35757	3.09182	3.04549	7.33603	7.63323	1442925_at	2610207I05Rik	RIKEN cDNA 2610207I05 gene	7	-125274825	-125387151	NM_001031814|NP_001026984	Mm.309053	ENSMUSG00000030655	233789
Slc38a4	1428111_at	2.74686	1.84197	0.670573	-1.61508	5.91762	-7.8772	-7.68726	5.76877	5.49314	0	0.0138115	5.8379	9.25773	2.99491	3.08114	9.19015	9.06501	1428111_at	Slc38a4	solute carrier family 38, member 4	15	-96825253	-96886387	NM_027052|NP_081328	Mm.250980	ENSMUSG00000022464	69354
Eps8l2	1417843_s_at	2.74567	1.50426	0.547868	5.34206	-2.13446	6.16275	7.54636	-10.3585	-6.55821	0	0.0139432	9.7087	7.23178	9.98059	10.439	4.50722	5.76623	1417843_s_at	Eps8l2	EPS8-like 2	7	148524900	148548915	NM_133191|NP_573454	Mm.27451	ENSMUSG00000025504	98845
Plagl1	1450533_a_at	2.74531	1.65346	0.602287	-6.86098	2.60528	-4.38298	-7.11142	8.32612	7.42399	0	0.0139834	5.41869	9.06993	6.37448	5.32209	11.2765	10.9286	1450533_a_at	Plagl1	pleiomorphic adenoma gene-like 1	10	12810593	12851501	NM_009538|NP_033564	Mm.287857	ENSMUSG00000019817	22634
Cytip	1435697_a_at	2.74379	1.99923	0.728639	-1.20742	-5.04619	10.3596	5.26051	-4.64686	-4.71963	0	0.0141529	5.1769	3.2112	11.0999	8.4889	3.41569	3.37843	1435697_a_at	Cytip	cytohesin 1 interacting protein	2	-57981549	-58012533	NM_139200|NP_631939	Mm.273905	ENSMUSG00000026832	227929
5033414K04Rik	1436999_at	2.74299	1.37303	0.50056	-2.40933	3.05316	-8.83163	-8.77607	9.36101	7.60287	0	0.0142425	5.74591	7.29717	3.92208	3.93785	9.0885	8.58922	1436999_at	5033414K04Rik	RIKEN cDNA 5033414K04 gene	1	-84032875	-84281166	NM_001003948|NP_001003948	Mm.187470	ENSMUSG00000045658	98496
Elk3	1417662_at	2.74206	1.57475	0.574294	-4.02588	5.48368	-7.37452	-8.00082	7.17917	6.73838	0	0.0143466	6.19263	9.59438	4.99476	4.77073	10.2009	10.0432	1417662_at	Elk3	ELK3, member of ETS oncogene family	10	-92710160	-92773904	NM_013508|NM_205536|NP_038536|NP_991099	Mm.4454	ENSMUSG00000008398	13713
Ripply3	1420459_at	2.74203	1.35579	0.494445	-6.44907	11.7858	-6.16465	-7.07612	0.667028	7.23697	0	0.0143497	5.20063	10.2676	5.27966	5.02639	7.17798	9.00357	1420459_at	Ripply3	ripply3 homolog (zebrafish)	16	94550028	94558542	NM_133229|NP_573492	Mm.42604	ENSMUSG00000022941	170765
Lhfp	1433776_at	2.74157	1.47009	0.536223	9.17612	1.88049	-8.74304	-9.68953	4.06269	3.31327	0	0.014402	12.2676	9.93561	6.53983	6.23728	10.6331	10.3936	1433776_at	Lhfp	lipoma HMGIC fusion partner	3	52845468	53065601	NM_175386|NP_780595	Mm.118617	ENSMUSG00000048332	108927
Zfp617	1443640_at	2.74037	1.50513	0.549245	-6.29527	6.88864	-7.33462	-6.7087	6.65297	6.79698	0	0.0145376	4.29193	8.67782	3.94617	4.1544	8.59942	8.64733	1443640_at	Zfp617	zinc finger protein 617	8	74446723	74458529	NM_133358|NP_579936	Mm.251482	ENSMUSG00000066880	170938
Cdh11	1450757_at	2.74008	2.26273	0.825791	0.253519	1.63707	-6.88586	-7.55524	6.61826	5.93225	0	0.01457	7.52134	8.36422	3.17193	2.76413	11.3988	10.9809	1450757_at	Cdh11	cadherin 11	8	-105156894	-105309011	NM_009866|NP_033996	Mm.1571	ENSMUSG00000031673	12552
Rhbdf1	1424138_at	2.73907	1.34849	0.492316	7.1477	-6.34628	7.70912	7.08722	-8.1148	-7.48297	0	0.0146844	10.9816	7.26074	11.1364	10.9649	6.77309	6.94731	1424138_at	Rhbdf1	rhomboid family 1 (Drosophila)	11	-32109584	-32122238	NM_010117|NP_034247	Mm.11545	ENSMUSG00000020282	13650
NA	1442404_at	2.73866	1.17802	0.430145	-9.17676	10.1385	-4.46379	-10.3562	6.41437	7.44394	0	0.0147309	5.67284	9.79799	6.67939	5.42094	9.00264	9.22253	1442404_at	NA	NA	NA	NA	NA	NA	NA	NA	NA
OTTMUSG00000009529	1438291_x_at	2.73398	1.75463	0.641787	5.98653	-5.54477	6.27388	6.27293	-6.15444	-6.83413	0	0.015269	10.1409	5.23761	10.263	10.2626	4.97838	4.68936	1438291_x_at	OTTMUSG00000009529	predicted gene, OTTMUSG00000009529	4	NA	NA	XR_032427	NA	NA	100040532
Foxc1	1419486_at	2.73392	1.58617	0.580183	5.42245	-7.50827	10.2038	2.67686	-4.50889	-6.28591	0	0.015276	8.76802	4.06631	10.5065	7.7697	5.15691	4.51077	1419486_at	Foxc1	forkhead box C1	13	31898514	31902504	NM_008592|NP_032618	Mm.12949	ENSMUSG00000050295	17300
Baz1b	1450068_at	2.73198	1.78994	0.655181	-6.09616	5.63135	-5.2148	-6.97556	6.44889	6.20627	0	0.0155016	4.89031	10.0341	5.27688	4.5046	10.3926	10.2862	1450068_at	Baz1b	bromodomain adjacent to zinc finger domain, 1B	5	135663192	135721999	NM_011714|NP_035844	Mm.40331	ENSMUSG00000002748	22385
NA	1445298_at	2.73095	1.4831	0.543071	-7.42375	5.66284	-7.32393	-5.53799	7.59209	7.03075	0	0.0156216	3.5969	7.86961	3.62949	4.21259	8.4995	8.31623	1445298_at	NA	NA	NA	NA	NA	NA	NA	NA	NA
Taf2	1457351_at	2.73055	1.7445	0.638881	-6.00542	6.47524	-6.10613	-6.46719	6.14402	5.95948	0	0.0156677	4.42896	9.69962	4.38643	4.23396	9.55975	9.48181	1457351_at	Taf2	TAF2 RNA polymerase II, TATA box binding protein (TBP)-associated factor	15	-54846683	-54903707	NM_001081288|NP_001074757	Mm.380957	ENSMUSG00000037343	319944
Centd3	1419833_s_at	2.7304	1.79878	0.658798	-4.39877	3.56462	-7.66608	-5.57042	8.15681	5.91384	0	0.0156862	5.07172	8.59331	3.62684	4.55359	10.6241	9.63219	1419833_s_at	Centd3	centaurin, delta 3	18	-38132276	-38157228	NM_139206|NP_631945	Mm.247642	ENSMUSG00000024451	106952
NA	1441971_at	2.72995	1.66632	0.610384	1.95877	-2.90009	9.30583	5.78532	-9.22867	-4.92116	0	0.0157383	9.32558	7.41212	12.2189	10.8325	4.91987	6.6162	1441971_at	NA	NA	NA	NA	NA	NA	NA	NA	NA
Wif1	1425425_a_at	2.72975	1.86779	0.684234	8.54117	0.967406	-7.88737	-7.76828	3.12505	3.02202	0	0.0157622	10.2284	6.68643	2.54542	2.60111	7.69547	7.64729	1425425_a_at	Wif1	Wnt inhibitory factor 1	10	120471285	120537698	NM_011915|NP_036045	Mm.32831	ENSMUSG00000020218	24117
Rhpn2	1431805_a_at	2.72962	1.53245	0.561415	-3.98796	0.892058	8.79014	7.98432	-9.60881	-4.06976	0	0.015777	5.76781	7.45064	10.1742	9.89633	3.82952	5.7396	1431805_a_at	Rhpn2	rhophilin, Rho GTPase binding protein 2	7	36119342	36177304	NM_027897|NP_082173	Mm.286600	ENSMUSG00000030494	52428
Supt16h	1449578_at	2.72806	2.18527	0.801037	-6.25256	5.44477	-5.06729	-5.47121	5.72906	5.61723	0	0.0159616	4.36834	11.205	5.06109	4.82501	11.3711	11.3058	1449578_at	Supt16h	suppressor of Ty 16 homolog (S. cerevisiae)	14	-52780093	-52816914	NM_033618|NP_291096	Mm.21662|Mm.286066	ENSMUSG00000035726	114741
Uhmk1	1422136_at	2.72569	1.09237	0.400769	-8.09547	10.7139	-9.07626	-9.33957	7.66504	8.13238	0	0.0162423	4.86176	8.32632	4.68111	4.63261	7.76474	7.85082	1422136_at	Uhmk1	U2AF homology motif (UHM) kinase 1	1	-172129386	-172145524	NM_010633|NP_034763	Mm.209150|Mm.389214	ENSMUSG00000026667|ENSMUSG00000044306	16589
Flrt2	1456874_at	2.72486	1.8484	0.678349	-3.74779	3.30475	-7.08364	-6.48004	7.73684	6.26987	0	0.0163423	4.98178	8.23846	3.44137	3.7201	10.2851	9.60767	1456874_at	Flrt2	fibronectin leucine rich transmembrane protein 2	12	96930463	97019235	NM_201518|NP_958926	Mm.341948	ENSMUSG00000047414	399558
Adprh	1460183_at	2.72413	1.23594	0.4537	-8.96662	7.71217	-7.4685	-6.94889	7.88896	7.78288	0	0.0164296	4.91889	8.87384	5.27413	5.39734	8.91576	8.8906	1460183_at	Adprh	ADP-ribosylarginine hydrolase	16	-38445478	-38452769	NM_007414|NP_031440	Mm.20047	ENSMUSG00000002844	11544
Fam60a	1415875_at	2.72314	1.82637	0.670684	-6.5545	7.86118	-5.78146	-5.42456	4.01161	5.88773	0	0.0165476	4.77911	11.3254	5.13015	5.29223	9.57728	10.4292	1415875_at	Fam60a	family with sequence similarity 60, member A	6	-148869580	-148894954	NM_019643|NP_062617	Mm.18637	ENSMUSG00000039985	56306
AY036118	1421754_at	2.72092	1.20106	0.441418	-9.06022	8.02013	-7.49803	-7.4212	8.26669	7.69264	0	0.0168161	9.66925	13.5096	10.0205	10.0378	13.5651	13.436	1421754_at	AY036118	cDNA sequence AY036118	17	NA	NA	XR_002323|XR_004526	NA	ENSMUSG00000045999	170798
Phf3	1452441_at	2.7206	1.65479	0.608247	-6.41377	6.61297	-6.43294	-6.14814	5.82152	6.56035	0	0.0168555	5.17362	10.2758	5.16612	5.27766	9.96584	10.2552	1452441_at	Phf3	PHD finger protein 3	1	-30859186	-30920101	NM_001081080|NP_001074549	Mm.194486	ENSMUSG00000048874	213109
Slc5a5	1436239_at	2.72054	1.4774	0.543054	-3.8835	-3.58781	-0.061001	14.8814	-3.80711	-3.54194	0	0.0168629	4.89857	4.99511	6.14653	11.0249	4.92351	5.01008	1436239_at	Slc5a5	solute carrier family 5 (sodium iodide symporter), member 5	8	-73406787	-73416656	NM_053248|NP_444478	Mm.172923	ENSMUSG00000000792	114479
Laptm5	1436905_x_at	2.71933	1.97241	0.725329	-4.75616	-1.23099	-5.14688	-4.87132	8.48857	7.51678	0	0.0170097	3.67578	5.46923	3.47701	3.6172	10.4141	9.91969	1436905_x_at	Laptm5	lysosomal-associated protein transmembrane 5	4	130469248	130492063	NM_010686|NP_034816	Mm.271868	ENSMUSG00000028581	16792
Cdc25c	1456077_x_at	2.71921	1.35105	0.496853	-8.02076	6.14074	-5.4007	-8.0516	7.90195	7.43038	0	0.0170242	5.20613	9.17528	5.94047	5.19749	9.66891	9.53674	1456077_x_at	Cdc25c	cell division cycle 25 homolog C (S. pombe)	18	-34892650	-34911187	NM_009860|NP_033990	Mm.286602	ENSMUSG00000044201	12532
Rfesd	1445877_at	2.71872	1.0185	0.374623	-8.5448	11.9766	-10.7779	-9.38259	8.53856	8.19013	0	0.0170836	3.21241	6.45576	2.85948	3.08	5.91239	5.85732	1445877_at	Rfesd	Rieske (Fe-S) domain containing	13	-76138982	-76156010	NM_001131068|NM_001131069|NM_178916|NP_001124540|NP_001124541|NP_849247	Mm.266515	ENSMUSG00000043190	218341
Zc3h12a	1427348_at	2.71823	1.46494	0.538934	4.05023	-6.58882	9.87091	5.84233	-7.1497	-6.02496	0	0.0171446	8.25319	4.8236	10.1295	8.83089	4.6428	5.00537	1427348_at	Zc3h12a	zinc finger CCCH type containing 12A	4	-124795673	-124805084	NM_153159|NP_694799	Mm.402	ENSMUSG00000042677	230738
4933426K21Rik	1435532_at	2.71704	1.49844	0.551498	-4.71281	6.83633	-8.55624	-6.57689	6.81202	6.19759	0	0.0172899	4.31701	8.18508	3.02976	3.69269	8.17694	7.97116	1435532_at	4933426K21Rik	RIKEN cDNA 4933426K21 gene	6	-122403626	-122436323	NM_027664|NP_081940	Mm.277939	ENSMUSG00000040649	108653
Uhmk1	1450500_at	2.71587	1.37807	0.507414	-8.44812	8.17874	-6.21334	-6.48287	6.21581	6.74978	0	0.0174335	4.91528	9.75101	5.56524	5.48685	9.18012	9.33541	1450500_at	Uhmk1	U2AF homology motif (UHM) kinase 1	1	-172129386	-172145524	NM_010633|NP_034763	Mm.209150|Mm.389214	ENSMUSG00000026667|ENSMUSG00000044306	16589
NA	1434848_at	2.71539	2.18214	0.803617	-3.23744	2.93263	-6.73239	-6.03558	6.89077	6.18201	0	0.0174929	4.85207	8.47417	2.80039	3.20945	10.7978	10.3817	1434848_at	NA	NA	NA	NA	NA	NA	NA	NA	NA
Pvr	1423904_a_at	2.71338	2.06406	0.760698	3.75359	-5.86377	7.16654	5.84266	-4.77974	-6.11929	0	0.0177428	8.4014	3.16837	10.2585	9.53811	3.75822	3.02934	1423904_a_at	Pvr	poliovirus receptor	7	-20488926	-20506441	NM_027514|NP_081790	Mm.227506	ENSMUSG00000040511	52118
Tgfbi	1437463_x_at	2.71237	1.33497	0.492179	-0.541887	0.50689	-9.98209	-7.46001	10.7604	6.71666	0	0.017868	6.52151	6.81055	3.91976	4.61485	9.63647	8.52199	1437463_x_at	Tgfbi	transforming growth factor, beta induced	13	56710963	56740700	NM_009369|NP_033395	Mm.14455	ENSMUSG00000035493	21810
Zfp518b	1441134_at	2.71156	1.22214	0.450716	-8.04638	7.37596	-8.20116	-7.20358	8.42823	7.64693	0	0.0179703	5.20096	8.81195	5.16472	5.39829	9.05833	8.8754	1441134_at	Zfp518b	zinc finger protein 518B	5	-39059718	-39075989	NM_001081144|NP_001074613	Mm.38277	ENSMUSG00000046572	100515
Mbp	1425264_s_at	2.71075	1.21446	0.448016	-3.30009	1.40069	9.30161	9.11856	-13.3953	-3.12548	0	0.018072	7.53678	8.62473	10.4533	10.411	5.20034	7.57719	1425264_s_at	Mbp	myelin basic protein	18	82644514	82755029	NM_001025245|NM_001025251|NM_001025254|NM_001025255|NM_001025256|NM_001025258|NM_001025259|NM_010777|NP_001020416|NP_001020422|NP_001020425|NP_001020426|NP_001020427|NP_001020429|NP_001020430|NP_034907	Mm.252063|Mm.454459	ENSMUSG00000041607	17196
Ankrd10	1429304_at	2.70981	1.18717	0.438102	10.3013	-7.73462	5.30232	8.11025	-7.6625	-8.31672	0	0.0181893	8.04518	4.04975	6.93778	7.55981	4.06573	3.9208	1429304_at	Ankrd10	ankyrin repeat domain 10	8	-11611582	-11635689	NM_133971|NP_598732	Mm.12459	ENSMUSG00000031508	102334
Slc38a4	1448889_at	2.70956	1.60468	0.592229	-1.31419	5.93994	-7.80027	-8.77615	6.14233	5.80833	0	0.0182214	6.42187	9.14691	3.98535	3.61876	9.22294	9.09747	1448889_at	Slc38a4	solute carrier family 38, member 4	15	-96825253	-96886387	NM_027052|NP_081328	Mm.250980	ENSMUSG00000022464	69354
NA	1443027_at	2.70848	2.18295	0.805968	3.11773	-5.29142	6.21524	6.95518	-5.49637	-5.50036	0	0.0183576	7.97432	3.01802	9.79997	10.2361	2.89723	2.89488	1443027_at	NA	NA	NA	NA	NA	NA	NA	NA	NA
Stat3	1460700_at	2.70651	1.33449	0.493069	7.69624	-8.2804	6.8185	7.12432	-6.3538	-7.00487	0	0.0186076	11.8329	7.41543	11.5902	11.6747	7.94812	7.7681	1460700_at	Stat3	signal transducer and activator of transcription 3	11	-100748123	-100800825	NM_011486|NM_213659|NM_213660|NP_035616|NP_998824|NP_998825	Mm.249934	ENSMUSG00000004040	20848
Tgfbi	1448123_s_at	2.69965	1.46859	0.543992	-2.41608	1.22434	-8.67012	-6.74794	9.98074	6.62906	0	0.0194912	6.04908	7.24101	4.0014	4.63075	10.108	9.0106	1448123_s_at	Tgfbi	transforming growth factor, beta induced	13	56710963	56740700	NM_009369|NP_033395	Mm.14455	ENSMUSG00000035493	21810
Lgals7	1422308_a_at	2.69684	1.33673	0.495667	14.4014	-2.88859	0.709444	1.13579	-7.89053	-5.46754	0	0.0198591	11.6575	6.83201	7.83619	7.95518	5.43601	6.11224	1422308_a_at	Lgals7	lectin, galactose binding, soluble 7	7	29649404	29651303	NM_008496|NP_032522	Mm.20973|Mm.269139	ENSMUSG00000053522	16858
Trib1	1424880_at	2.69588	1.50258	0.557361	6.22432	-5.23256	7.77633	5.64815	-7.06739	-7.34884	0	0.0199862	10.6326	6.72828	11.1615	10.4363	6.10299	6.00708	1424880_at	Trib1	tribbles homolog 1 (Drosophila)	15	59480208	59488654	NM_144549|NP_653132	Mm.40298	ENSMUSG00000032501	211770
Phf14	1453270_a_at	2.69547	1.26963	0.471022	-7.17614	8.09807	-7.06876	-8.14374	6.57772	7.71286	0	0.0200392	6.95869	10.8452	6.98601	6.71248	10.4583	10.7472	1453270_a_at	Phf14	PHD finger protein 14	6	11875880	11958012	NM_029404|NP_083680	Mm.212411	ENSMUSG00000029629	75725
Zfp260	1427830_at	2.69343	1.716	0.637107	-6.41294	6.00217	-5.95458	-5.98213	6.45845	5.88903	0	0.0203105	4.98625	10.2072	5.17901	5.16742	10.3991	10.1596	1427830_at	Zfp260	zinc finger protein 260	7	30880094	30892633	NM_011981|NP_036111	Mm.195092	ENSMUSG00000049421	26466
Axin2	1421341_at	2.68968	1.54589	0.574747	-5.82842	6.24757	-6.33645	-7.20411	6.14642	6.97498	0	0.0208118	4.55394	8.87921	4.37197	4.0612	8.84298	9.13975	1421341_at	Axin2	axin2	11	108781662	108812095	NM_015732|NP_056547	Mm.71710	ENSMUSG00000000142	12006
Wnt3	1450763_x_at	2.68946	2.12234	0.789134	-4.87515	8.76036	-4.79127	-4.23763	-1.35488	6.49856	0	0.0208418	2.99554	10.8027	3.04356	3.36056	5.01109	9.50765	1450763_x_at	Wnt3	wingless-related MMTV integration site 3	11	103635537	103679271	NM_009521|NP_033547	Mm.159091	ENSMUSG00000000125	22415
1200015N20Rik	1437062_s_at	2.68417	1.01383	0.377707	11.0325	2.93122	-12.5461	-13.1879	7.21618	4.5541	0	0.0215592	6.14309	4.83772	2.34384	2.24042	5.52816	5.09922	1437062_s_at	1200015N20Rik	RIKEN cDNA 1200015N20 gene	10	69903673	70021479	NM_024244|NP_077206	Mm.19825	ENSMUSG00000043259	71721
Bcl11b	1435227_at	2.68386	1.86658	0.695482	-0.967098	6.11881	-7.41676	-7.77359	4.35553	5.68312	0	0.0216018	8.08792	11.4814	4.99914	4.82824	10.637	11.2728	1435227_at	Bcl11b	B-cell leukemia/lymphoma 11B	12	-109148612	-109241624	NM_001079883|NM_021399|NP_001073352|NP_067374	Mm.392694	ENSMUSG00000048251	58208
Bcl11a	1426552_a_at	2.68236	1.39126	0.51867	-6.85856	7.43499	-4.59134	-8.90814	6.27339	6.64965	0	0.0218087	5.05613	9.37414	5.74104	4.43696	9.02322	9.13689	1426552_a_at	Bcl11a	B-cell CLL/lymphoma 11A (zinc finger protein)	11	23978116	24073194	NM_016707|NP_057916	Mm.53687|Mm.447614	ENSMUSG00000000861	14025
Tmem26	1434583_at	2.67958	2.15932	0.805843	-4.90726	-1.19349	-4.58743	-4.41136	8.34639	6.75315	0	0.0221925	2.3827	4.5711	2.57117	2.67491	10.1926	9.2538	1434583_at	Tmem26	transmembrane protein 26	10	68186515	68243362	NM_177794|NP_808462	Mm.72096	ENSMUSG00000060044	327766
Fhod3	1435551_at	2.67787	1.6988	0.634384	11.9704	-5.18234	3.8362	-3.41217	-3.02683	-4.18524	0	0.0224308	11.5337	4.36715	8.13518	5.10674	5.26774	4.78375	1435551_at	Fhod3	formin homology 2 domain containing 3	18	24867945	25292002	NM_175276|NP_780485	Mm.329322	ENSMUSG00000034295	225288
Tspo	1456251_x_at	2.67762	1.60746	0.600329	3.81887	-6.56408	5.51606	8.86778	-4.7231	-6.91553	0	0.0224658	8.50806	4.52356	9.15937	10.4456	5.23005	4.38869	1456251_x_at	Tspo	translocator protein	15	83394002	83404633	NM_009775|NP_033905	Mm.1508	ENSMUSG00000041736	12257
Smc2	1429659_at	2.67709	1.12612	0.42065	-8.76257	7.38085	-6.40141	-9.47678	8.82861	8.43129	0	0.0225397	4.21721	7.51168	4.69906	4.07146	7.80713	7.72604	1429659_at	Smc2	structural maintenance of chromosomes 2	4	52452120	52501131	NM_008017|NP_032043	Mm.2999	ENSMUSG00000028312	14211
Aim1	1426942_at	2.67608	1.56284	0.584005	5.44752	-1.8997	7.39575	4.89455	-9.77359	-6.06452	0	0.0226823	8.81168	6.11209	9.52751	8.6085	3.21899	4.58181	1426942_at	Aim1	absent in melanoma 1	10	-43670112	-43724652	NM_172393|NP_765981|XM_001481312|XM_894444|XP_001481362|XP_899537	Mm.292082	ENSMUSG00000019866	11630
Clcc1	1436730_at	2.67412	0.984361	0.368107	-8.27998	9.20551	-11.3695	-9.44779	10.0499	9.84192	0	0.0229583	6.12581	8.77541	5.65765	5.94885	8.90336	8.87185	1436730_at	Clcc1	chloride channel CLIC-like 1	3	108457164	108480929	NM_145543|NP_663518	Mm.214545	ENSMUSG00000027884	229725
F3	1417408_at	2.67269	2.08129	0.778726	2.46557	-4.2459	5.79771	7.64904	-6.45446	-5.21196	0	0.0231607	9.4698	5.69693	11.343	12.3837	4.45539	5.15387	1417408_at	F3	coagulation factor III	3	121426454	121437970	NM_010171|NP_034301	Mm.273188	ENSMUSG00000028128	14066
Rab8b	1426800_at	2.67235	1.40226	0.524728	-6.80826	5.95827	-7.71199	-5.8495	7.48697	6.92451	0	0.023209	5.34051	9.27456	5.06203	5.63596	9.74563	9.57231	1426800_at	Rab8b	RAB8B, member RAS oncogene family	9	-66691470	-66767494	NM_173413|NP_775589	Mm.260376	ENSMUSG00000036943	235442
Ctsh	1418365_at	2.67086	1.54315	0.577772	0.963241	-4.34751	9.11189	7.49364	-6.60626	-6.61501	0	0.0234218	8.37047	6.45225	11.3137	10.7292	5.63639	5.63323	1418365_at	Ctsh	cathepsin H	9	89949104	89970933	NM_007801|NP_031827	Mm.2277	ENSMUSG00000032359	13036
Tspo	1438948_x_at	2.66782	1.63081	0.61129	3.88013	-6.50404	5.47097	8.65301	-4.71088	-6.7892	0	0.0238568	8.83365	4.73486	9.46157	10.7176	5.44265	4.62231	1438948_x_at	Tspo	translocator protein	15	83394002	83404633	NM_009775|NP_033905	Mm.1508	ENSMUSG00000041736	12257
Rcn3	1424382_at	2.66764	1.61048	0.60371	5.82573	1.63814	-8.38978	-8.85147	5.37256	4.40482	0	0.0238828	10.9646	9.34339	5.46124	5.2825	10.7891	10.4145	1424382_at	Rcn3	reticulocalbin 3, EF-hand calcium binding domain	7	-52338283	-52347583	NM_026555|NP_080831	Mm.29997	ENSMUSG00000019539	52377
Pabpc4l	1438455_at	2.66696	1.7196	0.644781	-0.452682	5.29417	-7.57448	-8.36911	6.01874	5.08336	0	0.0239815	5.67312	8.13396	2.62353	2.28326	8.44422	8.04369	1438455_at	Pabpc4l	poly(A) binding protein, cytoplasmic 4-like	3	-46246118	-46251863	NM_001101479|NP_001094949|XM_884776|XM_912044|XP_889869|XP_917137	Mm.119234|Mm.475785	ENSMUSG00000074612	241989
Ltf	1450009_at	2.6664	2.11199	0.792072	0.114593	-4.51895	8.37382	6.24657	-5.27633	-4.93971	0	0.0240616	7.43647	4.76988	12.1896	10.9654	4.33401	4.52773	1450009_at	Ltf	lactotransferrin	9	110921795	110945270	NM_008522|NP_032548	Mm.282359	ENSMUSG00000032496	17002
Ugt1a6a	1426260_a_at	2.66534	1.75569	0.658712	11.5957	2.37565	-6.85314	-4.29421	-2.71058	-0.113457	0	0.0242162	12.3993	8.32271	4.24232	5.37372	6.0739	7.22218	1426260_a_at	Ugt1a6a	UDP glucuronosyltransferase 1 family, polypeptide A6A	1	90031383	90116577	NM_145079|NP_659545	Mm.300095|Mm.466859	ENSMUSG00000054545	94284
Zfp294	1429886_at	2.66456	1.02154	0.383379	-9.81673	8.83823	-7.34713	-10.2297	10.008	8.54736	0	0.0243295	3.0624	6.17411	3.47433	2.99351	6.36922	6.12559	1429886_at	Zfp294	zinc finger protein 294	16	-87376895	-87432851	NM_001081068|NP_001074537	Mm.249005	ENSMUSG00000052299	78913
Napa	1448243_at	2.66439	0.911503	0.342105	10.3577	-10.0247	7.56976	14.2035	-10.4908	-11.6154	0	0.0243539	10.5009	7.94227	10.1509	10.9836	7.88377	7.74259	1448243_at	Napa	N-ethylmaleimide sensitive fusion protein attachment protein alpha	7	16683991	16703324	NM_025898|NP_080174	Mm.104540	ENSMUSG00000006024	108124
NA	1459358_at	2.66371	1.27267	0.477782	-5.33211	-5.17008	10.0399	10.6194	-5.36356	-4.79353	0	0.0244537	4.17239	4.21472	8.18766	8.33903	4.16418	4.31307	1459358_at	NA	NA	NA	NA	NA	NA	NA	NA	NA
Elovl7	1424097_at	2.66308	1.66599	0.625587	-1.43641	-2.22854	7.97665	8.34844	-7.65025	-5.0099	0	0.0245453	6.02864	5.70465	9.87869	10.0307	3.48711	4.56704	1424097_at	Elovl7	ELOVL family member 7, elongation of long chain fatty acids (yeast)	13	109004624	109073932	NM_029001|NP_083277	Mm.286127	ENSMUSG00000021696	74559
S100a13	1418704_at	2.66295	1.09211	0.410114	6.21984	-14.1334	7.05754	9.48259	-1.62184	-7.00473	0	0.0245647	9.97986	6.04071	10.142	10.6113	8.46218	7.42039	1418704_at	S100a13	S100 calcium binding protein A13	3	90318681	90328503	NM_009113|NP_033139	Mm.6523	ENSMUSG00000042312	20196
Cobl	1434917_at	2.66151	1.27146	0.477721	0.779089	-4.6153	10.6062	8.3951	-7.85489	-7.31021	0	0.0247758	7.02049	5.61177	9.5868	9.00938	4.76577	4.90801	1434917_at	Cobl	cordon-bleu	11	-12136678	-12364963	NM_172496|NP_766084	Mm.22847	ENSMUSG00000020173	12808
Prpf6	1454789_x_at	2.66109	1.38138	0.519104	-7.75878	7.32381	-6.35097	-6.36972	6.27182	6.88384	0	0.0248365	7.59177	12.1547	8.01767	8.012	11.8364	12.0216	1454789_x_at	Prpf6	PRP6 pre-mRNA splicing factor 6 homolog (yeast)	2	181336023	181390366	NM_133701|NP_598462	Mm.292001	ENSMUSG00000002455	68879
NA	1435409_at	2.66079	2.14338	0.805543	-4.58195	-0.246104	-4.98669	-4.90185	7.88471	6.83188	0	0.0248804	4.63157	7.18525	4.3932	4.44317	11.974	11.3539	1435409_at	NA	NA	NA	NA	NA	NA	NA	NA	NA
Col7a1	1419613_at	2.65774	1.30174	0.489794	15.833	-2.72016	-3.36647	-1.36805	-4.36926	-4.00912	0	0.0253323	11.6396	6.57054	6.39395	6.93996	6.11997	6.21837	1419613_at	Col7a1	collagen, type VII, alpha 1	9	108855789	108886920	NM_007738|NP_031764	Mm.6200	ENSMUSG00000025650	12836
Serpinb11	1449451_at	2.65322	1.54154	0.581006	13.8383	-3.73881	-2.01487	-0.0901446	-3.83544	-4.15903	0	0.026007	10.2489	3.84321	4.47147	5.1729	3.808	3.69007	1449451_at	Serpinb11	serine (or cysteine) peptidase inhibitor, clade B (ovalbumin), member 11	1	109258890	109277052	NM_025867|NP_080143	Mm.12638	ENSMUSG00000026327	66957
Nrk	1436399_s_at	2.65263	1.67204	0.630332	-6.21738	3.55102	-5.63208	-5.94511	7.71072	6.53285	0	0.026096	3.97229	8.01404	4.21447	4.08495	9.73515	9.24779	1436399_s_at	Nrk	Nik related kinase	21	135449043	135542590	NM_013724|NP_038752	Mm.22367	ENSMUSG00000052854	27206
Tnnt1	1419606_a_at	2.65187	1.62499	0.612771	-4.69891	-0.89064	-5.63401	-5.56934	8.8788	7.91411	0	0.0262116	4.92592	6.43474	4.55544	4.58106	10.3053	9.92314	1419606_a_at	Tnnt1	troponin T1, skeletal, slow	7	-4456264	-4467577	NM_011618|NP_035748	Mm.358643	ENSMUSG00000064179	21955
Zfp354c	1450321_at	2.65148	1.57536	0.594144	-5.91569	4.95589	-6.3526	-6.37872	7.43533	6.2558	0	0.0262696	3.72317	7.82794	3.55821	3.54835	8.7641	8.31875	1450321_at	Zfp354c	zinc finger protein 354C	11	-50624586	-50641233	NM_013922|NP_038950	Mm.103674	ENSMUSG00000044807	30944
Chi3l1	1451537_at	2.6507	1.72141	0.649414	9.52876	-5.68874	4.52497	2.78302	-5.52036	-5.62764	0	0.0263876	12.1703	5.5836	10.0045	9.25051	5.65648	5.61004	1451537_at	Chi3l1	chitinase 3-like 1	1	136079057	136086608	NM_007695|NP_031721	Mm.38274	ENSMUSG00000064246	12654
Ins1	1422447_at	2.65068	1.00897	0.380647	10.2388	-9.29887	8.06523	9.29935	-9.45288	-8.85165	0	0.0263909	7.59292	4.38734	7.23629	7.43878	4.36207	4.46071	1422447_at	Ins1	insulin I	19	52338812	52339948	NM_008386|NP_032412	Mm.46269	ENSMUSG00000035804	16333
Aqp5	1418818_at	2.65043	1.31338	0.495535	-4.80214	-5.34251	4.75251	13.7652	-3.67393	-4.6991	0	0.0264288	6.06939	5.91865	8.73476	11.2489	6.38412	6.09814	1418818_at	Aqp5	aquaporin 5	15	99421458	99425260	NM_009701|NP_033831	Mm.45580	ENSMUSG00000044217	11830
Nr1d2	1416958_at	2.64875	1.51849	0.573283	6.30893	-3.57797	6.41641	5.97943	-8.15614	-6.97066	0	0.0266844	10.6571	7.13039	10.6955	10.5396	5.49732	5.92019	1416958_at	Nr1d2	nuclear receptor subfamily 1, group D, member 2	14	-19036631	-19071506	NM_011584|NP_035714	Mm.26587	ENSMUSG00000021775	353187
Slc2a3	1437052_s_at	2.64789	1.84859	0.698134	1.92877	6.92991	-8.79744	-5.97696	0.0789789	5.83674	0	0.0268153	9.92324	12.3316	4.75794	6.11617	9.03246	11.8052	1437052_s_at	Slc2a3	solute carrier family 2 (facilitated glucose transporter), member 3	6	-122677843	-122692537	NM_011401|NP_035531	Mm.395108	ENSMUSG00000003153	20527
Col8a1	1447819_x_at	2.64776	1.95376	0.737892	2.26609	-5.04204	2.47667	10.1943	-4.79615	-5.09885	0	0.0268353	6.69991	2.89006	6.80969	10.833	3.01825	2.86045	1447819_x_at	Col8a1	collagen, type VIII, alpha 1	16	-57624368	-57754850	NM_007739|NP_031765	Mm.130388|Mm.473310	ENSMUSG00000068196	12837
Tnfrsf19	1448147_at	2.64631	1.60372	0.606023	-5.155	7.5639	-4.7098	-8.13025	4.10855	6.3226	0	0.0270586	6.17858	11.1319	6.35196	5.01988	9.78625	10.6485	1448147_at	Tnfrsf19	tumor necrosis factor receptor superfamily, member 19	14	-61582872	-61665306	NM_013869|NP_038897	Mm.281356	ENSMUSG00000060548	29820
Mboat1	1435323_a_at	2.64367	1.2376	0.468139	-9.69517	-4.66207	6.45567	12.546	-1.56605	-3.07843	0	0.0274653	5.48035	6.74649	9.54331	11.0754	7.52534	7.14488	1435323_a_at	Mboat1	membrane bound O-acyltransferase domain containing 1	13	30228358	30338563	NM_153546|NP_705774	Mm.89682	ENSMUSG00000038732	218121
Wbp11	1430987_s_at	2.64313	1.90686	0.721439	-6.58788	5.53564	-5.04041	-5.30674	5.67382	5.72556	0	0.0275481	5.45065	11.5714	6.23191	6.09745	11.6411	11.6673	1430987_s_at	Wbp11	WW domain binding protein 11	6	-136762176	-136776649	NM_021714|NP_068360	Mm.141197	ENSMUSG00000030216	60321
Baiap2	1451027_at	2.64092	1.02639	0.38865	9.09351	-7.68314	8.81468	8.85805	-9.95907	-9.12402	0	0.0278917	8.11943	5.2326	8.07145	8.07891	4.84097	4.98466	1451027_at	Baiap2	brain-specific angiogenesis inhibitor 1-associated protein 2	11	119804405	119868093	NM_001037754|NM_001037755|NM_130862|NP_001032843|NP_001032844|NP_570932	Mm.197534	ENSMUSG00000025372	108100
Tug1	1456398_at	2.64092	1.89926	0.719166	-5.66884	5.66017	-6.42882	-4.85165	5.74661	5.54253	0	0.0278923	6.0623	11.7562	5.68034	6.47301	11.7996	11.697	1456398_at	Tug1	taurine upregulated gene 1	11	NA	NA	NR_002321|NR_002322	Mm.390314|Mm.471608	ENSMUSG00000056579	544752
0610031J06Rik	1416830_at	2.6392	1.00834	0.382063	9.05825	-7.524	6.49407	11.4389	-9.60026	-9.86699	0	0.0281598	10.1566	7.41244	9.73227	10.5506	7.06884	7.0247	1416830_at	0610031J06Rik	RIKEN cDNA 0610031J06 gene	3	88128944	88132553	NM_020003|NP_064387	Mm.439922	ENSMUSG00000001418	56700
Grb10	1430164_a_at	2.63725	1.73296	0.657109	-5.97579	5.09273	-5.41741	-6.23606	6.73808	5.79845	0	0.028467	4.88188	9.75794	5.12787	4.76722	10.4828	10.0688	1430164_a_at	Grb10	growth factor receptor bound protein 10	11	-11830510	-11937358	NM_010345|NP_034475	Mm.273117	ENSMUSG00000020176	14783
Dsg2	1439476_at	2.63661	1.7671	0.670216	3.37142	-0.190282	5.26416	5.635	-11.2147	-2.86565	0	0.0285677	10.8068	9.19109	11.6654	11.8337	4.18999	7.97744	1439476_at	Dsg2	desmoglein 2	18	20716616	20763027	NM_007883|NP_031909	Mm.345891	ENSMUSG00000044393	13511
Enc1	1450061_at	2.63645	0.965119	0.366068	11.4111	9.64828	-1.15185	-17.1981	-5.74792	3.03848	0	0.0285933	11.2625	10.9989	9.38441	6.98562	8.69733	10.0108	1450061_at	Enc1	ectodermal-neural cortex 1	13	98011124	98022989	NM_007930|NP_031956	Mm.241073	ENSMUSG00000041773	13803
Hpcal4	1433987_at	2.63405	1.22475	0.46497	16.0579	-4.04275	-2.52211	0.259889	-4.78101	-4.97188	0	0.0289732	8.16012	3.16723	3.54495	4.23598	2.98385	2.93644	1433987_at	Hpcal4	hippocalcin-like 4	4	122860746	122871942	NM_174998|NP_778163	Mm.270641	ENSMUSG00000046093	170638
Tmem132c	1438697_at	2.63247	1.54254	0.585965	-4.98893	3.24341	-6.49744	-6.73079	7.92269	7.05105	0	0.0292236	4.50148	7.54242	3.94426	3.85806	9.2709	8.94893	1438697_at	Tmem132c	transmembrane protein 132C	5	NA	NA	XM_915891|XM_979559|XP_920984|XP_984653	Mm.444235	ENSMUSG00000034324	208213
Areg	1421134_at	2.63227	2.18397	0.829692	0.335997	-2.513	3.19825	9.76578	-6.13054	-4.65648	0	0.0292566	6.84251	5.09574	8.5974	12.6241	2.87776	3.78154	1421134_at	Areg	amphiregulin	5	91568640	91577458	NM_009704|NP_033834	Mm.8039	ENSMUSG00000029378	11839
Cdv3	1451100_a_at	2.6318	1.57327	0.597792	-5.74593	7.85498	-5.17769	-7.25415	4.04278	6.28001	0	0.0293313	7.18408	12.369	7.4007	6.60912	10.9157	11.7686	1451100_a_at	Cdv3	carnitine deficiency-associated gene expressed in ventricle 3	9	-103255431	-103268110	NM_001134426|NM_001134427|NM_175565|NM_175833|NP_001127898|NP_001127899|NP_780774|NP_787027	Mm.261025|Mm.436585|Mm.473703	ENSMUSG00000032803	321022
Spint2	1451935_a_at	2.63152	1.57681	0.5992	4.12103	-0.0263198	5.11916	5.85806	-11.9053	-3.16667	0	0.0293755	12.1407	10.5538	12.5226	12.8054	6.00868	9.35227	1451935_a_at	Spint2	serine protease inhibitor, Kunitz type 2	7	-30041348	-30066996	NM_001082548|NM_011464|NP_001076017|NP_035594	Mm.295230	ENSMUSG00000074227	20733
NA	1444199_at	2.6308	1.6296	0.619432	-6.59784	6.00587	-6.3234	-5.23721	5.93309	6.21949	0	0.0294917	4.26894	9.34643	4.3795	4.81708	9.31711	9.43249	1444199_at	NA	NA	NA	NA	NA	NA	NA	NA	NA
Hoxc5	1456301_at	2.62854	1.33895	0.50939	-7.05573	9.32011	-6.60113	-6.37005	3.9111	6.7957	0	0.0298545	5.73116	10.5262	5.86427	5.93194	8.94241	9.78706	1456301_at	Hoxc5	homeo box C5	15	102844438	102847860	NM_175730|NP_783857	Mm.103825	ENSMUSG00000022485	15424
Tagln2	1426529_a_at	2.62811	1.72801	0.657512	5.2272	-8.76922	4.06147	7.36412	-3.13169	-4.75188	0	0.0299237	11.8917	5.72019	11.3777	12.834	8.20599	7.49158	1426529_a_at	Tagln2	transgelin 2	1	174430376	174437506	NM_178598|NP_848713	Mm.271711	ENSMUSG00000026547	21346
Creb1	1452529_a_at	2.62744	1.03837	0.395204	-11.527	8.20178	-5.67544	-8.44945	8.41886	9.03121	0	0.0300318	5.01341	8.53753	6.05866	5.56314	8.5763	8.68568	1452529_a_at	Creb1	cAMP responsive element binding protein 1	1	64579377	64651122	NM_001037726|NM_009952|NM_133828|NP_001032815|NP_034082|NP_598589	Mm.466618	ENSMUSG00000025958	12912
Cox8a	1416112_at	2.62692	1.07976	0.411036	6.96222	-8.93114	8.5317	9.37688	-7.62948	-8.31017	0	0.0301157	11.8803	8.78964	12.1855	12.3498	9.04276	8.91039	1416112_at	Cox8a	cytochrome c oxidase, subunit VIIIa	19	-7289647	-7292106	NM_007750|NP_031776	Mm.14022	ENSMUSG00000035885	12868
Smad5	1451873_a_at	2.62682	0.908924	0.346017	-12.5491	11.3618	-7.50424	-11.1864	9.77108	10.1069	0	0.0301326	7.26028	10.3553	7.91329	7.43667	10.1494	10.1929	1451873_a_at	Smad5	MAD homolog 5 (Drosophila)	13	56804467	56843738	NM_008541|NP_032567	Mm.272920	ENSMUSG00000021540	17129
Prlr	1451844_at	2.6263	1.21172	0.461377	-2.78002	-3.96207	-1.56017	16.4765	-4.15833	-4.01591	0	0.030216	3.36628	3.07691	3.6649	8.08031	3.02887	3.06373	1451844_at	Prlr	prolactin receptor	15	10107409	10259132	NM_011169|NP_035299	Mm.10516|Mm.440613|Mm.442298|Mm.442446	ENSMUSG00000005268	19116
Gpatch4	1449390_at	2.62551	1.54395	0.588057	-6.62443	6.65555	-4.8341	-7.11504	5.9039	6.01412	0	0.0303451	5.20729	10.1406	5.87236	5.02504	9.86134	9.90228	1449390_at	Gpatch4	G patch domain containing 4	3	87847029	87859914	NM_001110809|NM_025663|NP_001104279|NP_079939	Mm.46029	ENSMUSG00000028069	66614
Taf15	1453504_at	2.62444	1.82242	0.694401	-6.28763	5.49562	-4.56449	-6.21747	5.49504	6.07893	0	0.0305182	4.19623	9.82657	5.01959	4.22975	9.82629	10.1053	1453504_at	Taf15	TAF15 RNA polymerase II, TATA box binding protein (TBP)-associated factor	11	83286609	83320242	NM_027427|NP_081703	Mm.181050	ENSMUSG00000020680	70439
Atp1b1	1439036_a_at	2.62413	2.26883	0.8646	-0.149728	-2.95903	7.03587	6.93904	-5.51667	-5.34948	0	0.0305688	7.23354	5.41304	11.89	11.8272	3.75562	3.86397	1439036_a_at	Atp1b1	ATPase, Na+/K+ transporting, beta 1 polypeptide	1	-166367397	-166388486	NM_009721|NP_033851	Mm.4550	ENSMUSG00000026576	11931
Rab17	1422178_a_at	2.62396	1.55775	0.593665	-0.368314	-4.56203	7.78624	8.91026	-6.19228	-5.57387	0	0.0305969	6.14886	4.56745	9.22386	9.64772	3.9527	4.1859	1422178_a_at	Rab17	RAB17, member RAS oncogene family	1	-92854711	-92866197	NM_008998|NP_033024	Mm.279780	ENSMUSG00000026304	19329
Zmym4	1438460_at	2.6236	1.09849	0.418694	-9.57589	7.25126	-7.41308	-7.30761	7.86891	9.1764	0	0.0306556	5.29686	8.69794	5.73401	5.75533	8.82278	9.08705	1438460_at	Zmym4	zinc finger, MYM-type 4	4	-126539064	-126645167	NM_001114399|NP_001107871|XM_355521|XP_355521	Mm.165401	ENSMUSG00000042446	67785
Npal1	1456321_at	2.62252	1.54709	0.589927	-3.54152	-3.86405	7.01438	10.2977	-5.0598	-4.8467	0	0.0308327	3.74776	3.62735	7.68883	8.91466	3.18091	3.26047	1456321_at	Npal1	NIPA-like domain containing 1	5	73039034	73062317	NM_001081205|NP_001074674	Mm.38884	ENSMUSG00000067219	70701
NA	1434280_at	2.62202	1.6219	0.618568	-7.57358	6.61067	-3.52592	-6.63571	5.14078	5.98376	0	0.0309145	3.89968	9.60164	5.52681	4.2767	9.01076	9.34963	1434280_at	NA	NA	NA	NA	NA	NA	NA	NA	NA
Reln	1449465_at	2.6216	1.6813	0.641324	13.1549	-4.09562	-2.50692	-2.33526	-1.37833	-2.83881	0	0.0309829	11.5429	4.2157	4.8905	4.96341	5.36987	4.74953	1449465_at	Reln	reelin	5	-21390271	-21850523	NM_011261|NP_035391	Mm.425236	ENSMUSG00000042453	19699
Spty2d1	1455130_at	2.62088	1.20289	0.458964	5.64871	-5.83633	8.63754	7.74636	-7.49359	-8.7027	0	0.0311024	9.64756	6.86372	10.372	10.156	6.46201	6.16894	1455130_at	Spty2d1	SPT2, Suppressor of Ty, domain containing 1 (S. cerevisiae)	7	-54246067	-54263579	NM_175318|NP_780527	Mm.155687	ENSMUSG00000049516	101685
2210403K04Rik	1428562_at	2.62063	1.3882	0.52972	5.42471	-6.60387	5.25255	8.94066	-6.67921	-6.33483	0	0.0311435	8.38057	4.61388	8.32666	9.48157	4.59029	4.69813	1428562_at	2210403K04Rik	RIKEN cDNA 2210403K04 gene	11	NA	NA	NA	Mm.458401	NA	67098
5530400B01Rik	1428864_at	2.61917	1.39035	0.530836	4.72493	-7.0582	8.1246	6.7259	-5.13805	-7.37918	0	0.0313834	8.19461	4.49163	9.26299	8.82344	5.09506	4.39076	1428864_at	5530400B01Rik	RIKEN cDNA 5530400B01 gene	7	NA	NA	NA	Mm.39725|Mm.392103|Mm.444460	ENSMUSG00000043186	71434
Epb4.1l3	1426010_a_at	2.61861	1.45377	0.555169	-3.09951	4.8371	-11.6431	-2.32713	5.93436	6.29828	0	0.0314766	7.72577	10.4131	4.83296	7.98729	10.7846	10.9078	1426010_a_at	Epb4.1l3	erythrocyte protein band 4.1-like 3	17	69506149	69639327	NM_013813|NP_038841	Mm.131135	ENSMUSG00000024044	13823
Trim32	1427476_a_at	2.61728	1.28504	0.490982	-4.51616	7.95552	-7.7812	-8.39819	6.10459	6.63544	0	0.0316965	7.65415	11.0765	6.7582	6.58889	10.5685	10.7142	1427476_a_at	Trim32	tripartite motif-containing 32	4	65266051	65277272	NM_053084|NP_444314	Mm.22786|Mm.475544	ENSMUSG00000051675	69807
Cwf19l1	1439144_at	2.61644	1.22679	0.468878	-7.72826	8.29553	-6.24284	-7.79842	6.54614	6.92784	0	0.0318358	5.31081	9.35365	5.68558	5.29311	8.91228	9.00858	1439144_at	Cwf19l1	CWF19-like 1, cell cycle control (S. pombe)	19	-44183126	-44210366	NM_001081077|NP_001074546	Mm.276109	ENSMUSG00000025200	72502
Btc	1435541_at	2.61466	1.33917	0.512178	-1.93466	-2.83595	8.05059	10.3334	-7.52514	-6.08822	0	0.0321322	4.78747	4.52104	7.73913	8.41394	3.1349	3.55966	1435541_at	Btc	betacellulin, epidermal growth factor family member	5	-91786286	-91831939	NM_007568|NP_031594	Mm.2024	ENSMUSG00000029391	12223
Cacna2d1	1433643_at	2.61405	1.48525	0.568181	13.402	-5.0871	-3.89782	-4.30646	0.854606	-0.965204	0	0.032235	10.7934	4.29254	4.7107	4.56702	6.38168	5.74182	1433643_at	Cacna2d1	calcium channel, voltage-dependent, alpha2/delta subunit 1	5	15440508	15880329	NM_001110843|NM_001110844|NM_001110845|NM_001110846|NM_009784|NP_001104313|NP_001104314|NP_001104315|NP_001104316|NP_033914	Mm.159842	ENSMUSG00000040118	12293
Rnf219	1428498_at	2.61331	1.10743	0.423764	-8.04614	8.24139	-8.12892	-7.86537	7.52767	8.27137	0	0.032358	6.91408	10.2887	6.89693	6.95153	10.1408	10.2949	1428498_at	Rnf219	ring finger protein 219	14	-104876750	-104921883	NM_026047|NP_080323	Mm.291811	ENSMUSG00000022120	72486
Mmp16	1443412_s_at	2.6133	1.61299	0.617225	-6.577	5.71528	-5.80977	-5.69599	6.51148	5.856	0	0.0323604	2.76812	7.69302	3.07551	3.1211	8.01202	7.7494	1443412_s_at	Mmp16	matrix metallopeptidase 16	4	17780628	18043779	NM_019724|NP_062698	Mm.204820	ENSMUSG00000028226	17389
Irak4	1421670_a_at	2.61324	1.07267	0.410473	-8.92308	10.061	-7.70301	-8.08209	7.76391	6.88327	0	0.0323699	3.42609	7.10706	3.66266	3.58915	6.66166	6.49091	1421670_a_at	Irak4	interleukin-1 receptor-associated kinase 4	15	94374150	94398463	NM_029926|NP_084202	Mm.422858	ENSMUSG00000059883	266632
Gadd45g	1453851_a_at	2.61289	1.36635	0.522929	7.46749	-5.55085	2.13723	9.35369	-6.82157	-6.586	0	0.0324296	11.7645	7.77632	10.1316	12.3424	7.38703	7.4592	1453851_a_at	Gadd45g	growth arrest and DNA-damage-inducible 45 gamma	13	51942063	51943843	NM_011817|NP_035947	Mm.281298	ENSMUSG00000021453	23882
Errfi1	1416129_at	2.61248	1.09801	0.420293	8.44057	-3.72147	7.39271	7.29565	-12.0367	-7.37071	0	0.0324974	13.2569	10.7793	13.0434	13.0237	9.08531	10.0359	1416129_at	Errfi1	ERBB receptor feedback inhibitor 1	4	150229199	150242989	NM_133753|NP_598514	Mm.318841	ENSMUSG00000028967	74155
Angptl4	1453410_at	2.61172	1.40718	0.538795	13.3224	-5.39668	2.06552	-0.381925	-5.17996	-4.42933	0	0.0326252	9.19544	3.16379	5.56826	4.77964	3.23362	3.47549	1453410_at	Angptl4	angiopoietin-like 4	17	-33911844	-33918451	NM_020581|NP_065606	Mm.196189	ENSMUSG00000002289	57875
Pvrl3	1448673_at	2.61074	1.40358	0.53762	1.03576	8.54695	-7.03547	-9.85455	1.35103	5.95627	0	0.032792	9.69345	12.1049	7.10223	6.19718	9.79467	11.2732	1448673_at	Pvrl3	poliovirus receptor-related 3	16	-46448190	-46496887	NM_021495|NM_021496|NM_021497|NP_067470|NP_067471|NP_067472	Mm.328072|Mm.440435	ENSMUSG00000022656	58998
Rnf39	1441793_at	2.60939	1.55946	0.597635	5.5717	-5.73481	8.38046	4.0611	-5.96434	-6.3141	0	0.03302	7.25236	2.9439	8.32267	6.67673	2.85644	2.72316	1441793_at	Rnf39	ring finger protein 39	17	37079995	37084931	NM_001099632|NP_001093102|XM_359291|XM_903998|XP_359291|XP_909091	Mm.105324	ENSMUSG00000036492	386454
Cyp7b1	1421074_at	2.60896	1.17648	0.450937	10.8234	-2.34823	-9.23312	-8.65614	7.26072	2.15332	0	0.0330918	7.68079	4.59385	2.9803	3.11552	6.84582	5.64884	1421074_at	Cyp7b1	cytochrome P450, family 7, subfamily b, polypeptide 1	3	-17971949	-18143338	NM_007825|NP_031851	Mm.316000	ENSMUSG00000039519	13123
Gap43	1423537_at	2.60891	1.5104	0.578939	-5.65952	0.512334	-4.98458	-6.38594	8.5832	7.93451	0	0.0331	4.28807	6.52452	4.53264	4.02484	9.44911	9.21405	1423537_at	Gap43	growth associated protein 43	16	-42248673	-42340764	NM_008083|NP_032109	Mm.1222	ENSMUSG00000047261	14432
St6galnac3	1420903_at	2.60666	1.85693	0.712378	-4.67543	2.46798	-6.08287	-5.45	7.26731	6.47302	0	0.0334824	4.76856	8.31029	4.07075	4.38453	10.6898	10.296	1420903_at	St6galnac3	ST6 (alpha-N-acetyl-neuraminyl-2,3-beta-galactosyl-1,3)-N-acetylgalactosaminide alpha-2,6-sialyltransferase 3	3	-152865472	-153388097	NM_011372|NP_035502	Mm.440929	ENSMUSG00000052544	20447
Map2k3	1451714_a_at	2.60649	1.28947	0.494715	6.37454	-7.31412	7.91299	6.51459	-6.69156	-6.79643	0	0.033512	11.8217	8.01437	12.2496	11.8607	8.18753	8.15836	1451714_a_at	Map2k3	mitogen-activated protein kinase kinase 3	11	60745558	60766305	NM_008928|NP_032954	Mm.18494	ENSMUSG00000018932	26397
Osr2	1426155_a_at	2.60273	1.6928	0.650394	-4.28072	-1.55268	-4.96177	-5.35692	8.80396	7.34813	0	0.0341559	4.25844	5.44192	3.96299	3.79157	9.93482	9.30325	1426155_a_at	Osr2	odd-skipped related 2 (Drosophila)	15	35225866	35233060	NM_054049|NP_473390	Mm.46336	ENSMUSG00000022330	107587
A630043P06	1440162_x_at	2.60217	1.27414	0.489647	6.35737	8.75241	-8.54502	-8.3367	-3.16393	4.93585	0	0.0342537	8.30665	8.96066	4.23723	4.29412	5.70666	7.91847	1440162_x_at	A630043P06	hypothetical protein A630043P06	13	NA	NA	NA	Mm.208144	NA	328187
Pld1	1437113_s_at	2.60032	1.07302	0.412648	14.1347	-7.15039	0.0209717	7.15111	-6.06554	-8.09086	0	0.0345721	9.165	4.99158	6.39769	7.79571	5.20429	4.80718	1437113_s_at	Pld1	phospholipase D1	3	27883235	28032156	NM_008875|NP_032901	Mm.212039	ENSMUSG00000027695	18805
Klf5	1451021_a_at	2.60032	1.58448	0.609342	5.17323	-1.34638	6.36142	4.42282	-10.7955	-3.81558	0	0.0345723	11.971	9.41028	12.4376	11.6762	5.69898	8.44046	1451021_a_at	Klf5	Kruppel-like factor 5	14	99697909	99712628	NM_009769|NP_033899	Mm.30262	ENSMUSG00000005148	12224
Inpp4b	1457359_at	2.59824	1.24952	0.480908	-6.46322	3.3462	-6.61561	-7.47611	9.29678	7.91196	0	0.0349332	4.3597	6.95265	4.31941	4.09196	8.52559	8.15953	1457359_at	Inpp4b	inositol polyphosphate-4-phosphatase, type II	8	84239098	84646460	NM_001024617|NP_001019788	Mm.324468	ENSMUSG00000037940	234515
Nr4a1	1416505_at	2.59665	2.0006	0.770453	7.08237	-5.41839	4.0547	4.77452	-4.17007	-6.32313	0	0.0352104	12.3933	5.46943	10.7164	11.115	6.16084	4.96831	1416505_at	Nr4a1	nuclear receptor subfamily 4, group A, member 1	15	101097292	101105223	NM_010444|NP_034574	Mm.119	ENSMUSG00000023034	15370
Epm2aip1	1425624_at	2.59629	1.15959	0.446633	-7.97284	6.85156	-7.62901	-6.97421	8.86188	6.86262	0	0.0352731	5.60188	9.01235	5.68098	5.83162	9.47484	9.01489	1425624_at	Epm2aip1	EPM2A (laforin) interacting protein 1	9	111174348	111181595	NM_175266|NP_780475	Mm.209005	ENSMUSG00000046785	77781
Podxl	1448688_at	2.59604	1.09585	0.422123	-13.6617	0.576916	3.62235	13.1905	-3.0214	-0.706702	0	0.0353183	6.04825	8.97496	9.60095	11.5677	8.23534	8.71112	1448688_at	Podxl	podocalyxin-like	6	-31469492	-31513937	NM_013723|NP_038751	Mm.89918	ENSMUSG00000025608	27205
Peli2	1436966_at	2.59596	1.27851	0.492501	-6.89076	5.37645	-6.03931	-7.71471	8.30515	6.96319	0	0.0353321	5.33049	8.71532	5.56543	5.10314	9.52343	9.15315	1436966_at	Peli2	pellino 2	14	48740543	48880558	NM_033602|NP_291080	Mm.296457	ENSMUSG00000021846	93834
Kifap3	1417181_a_at	2.5936	1.41165	0.544283	-5.30295	5.75485	-7.26285	-6.7062	7.06424	6.45291	0	0.0357455	6.81661	10.4403	6.17433	6.35675	10.8694	10.6691	1417181_a_at	Kifap3	kinesin-associated protein 3	1	165709809	165847231	NM_010629|NP_034759	Mm.4651	ENSMUSG00000026585	16579
H2-K1	1425336_x_at	2.59343	0.921929	0.355486	8.82468	-11.0917	10.3525	10.5875	-9.08172	-9.59128	0	0.0357756	13.3023	10.5357	13.5145	13.5471	10.8149	10.7441	1425336_x_at	H2-K1	histocompatibility 2, K1, K region	17	-34132956	-34137278	NM_001001892|NP_001001892	Mm.422886|Mm.439675|Mm.440940|Mm.466882	ENSMUSG00000061232	14972
NA	1439699_at	2.59276	1.62465	0.626609	3.36101	-4.4406	-1.92874	11.7636	-4.87615	-3.87908	0	0.0358929	6.14859	2.94967	3.97962	9.59391	2.77108	3.17991	1439699_at	NA	NA	NA	NA	NA	NA	NA	NA	NA
Gjc1	1449094_at	2.59214	1.75421	0.676743	-0.717473	4.45343	-8.11693	-6.84488	5.82481	5.40105	0	0.0360037	7.35117	9.73065	3.94618	4.53153	10.3617	10.1667	1449094_at	Gjc1	gap junction protein, gamma 1	11	-102660892	-102665955	NM_008122|NP_032148	Mm.390369	ENSMUSG00000034520	14615
Tgm2	1417500_a_at	2.58977	1.9162	0.739911	3.60752	-6.62634	3.72775	8.28168	-3.73044	-5.26018	0	0.0364218	10.1114	4.7557	10.1744	12.5576	6.27123	5.47066	1417500_a_at	Tgm2	transglutaminase 2, C polypeptide	2	-157942140	-157972128	NM_009373|NP_033399	Mm.330731	ENSMUSG00000037820	21817
St3gal2	1421891_at	2.58832	1.25208	0.483743	3.8973	3.13172	-9.47012	-10.1038	6.99725	5.54767	0	0.0366797	7.84233	7.63779	4.27098	4.10168	8.67054	8.28325	1421891_at	St3gal2	ST3 beta-galactoside alpha-2,3-sialyltransferase 2	8	113443764	113496397	NM_009179|NM_178048|NP_033205|NP_835149	Mm.200388	ENSMUSG00000031749	20444
Peli2	1419006_s_at	2.58782	0.942262	0.364114	-3.13008	5.30083	-2.62137	-18.1479	10.635	7.96348	0	0.03677	6.98905	8.23294	7.06411	4.77334	9.01994	8.62579	1419006_s_at	Peli2	pellino 2	14	48740543	48880558	NM_033602|NP_291080	Mm.296457	ENSMUSG00000021846	93834
Cenpf	1458447_at	2.58752	1.4826	0.572982	-6.91015	5.11043	-5.39338	-6.2808	6.27125	7.20265	0	0.036823	3.94873	8.23294	4.48932	4.17304	8.64666	8.97862	1458447_at	Cenpf	centromere protein F	1	-191464492	-191511965	NM_001081363|NP_001074832	Mm.129746	ENSMUSG00000026605	108000
AI314180	1456255_at	2.58711	1.42195	0.549629	-7.0492	5.53364	-5.87756	-6.2144	6.90402	6.70351	0	0.0368957	3.9823	8.17307	4.37252	4.26033	8.62948	8.5627	1456255_at	AI314180	expressed sequence AI314180	4	-58812902	-58925597	NM_172381|NP_759013	Mm.234801	ENSMUSG00000050812	230249
Cytip	1451206_s_at	2.58554	1.70043	0.657669	-3.84052	-3.74651	10.9252	4.56079	-3.45775	-4.44122	0	0.0371772	3.32954	3.37101	9.8426	7.03531	3.49838	3.06458	1451206_s_at	Cytip	cytohesin 1 interacting protein	2	-57981549	-58012533	NM_139200|NP_631939	Mm.273905	ENSMUSG00000026832	227929
Adamtsl1	1442063_at	2.58532	1.5175	0.586969	-3.29893	6.27813	-6.9724	-7.65865	5.06664	6.58523	0	0.0372164	5.192	8.73928	3.83137	3.57718	8.29055	8.85303	1442063_at	Adamtsl1	ADAMTS-like 1	4	85699818	86074286	NM_029967|NM_172542|NP_084243|NP_766130	Mm.331690	ENSMUSG00000066113	77739
Tgm2	1437277_x_at	2.5842	1.63165	0.631396	4.06333	-8.28105	4.65733	8.05691	-3.51335	-4.98317	0	0.0374177	11.1887	6.06803	11.4351	12.8454	8.04577	7.43606	1437277_x_at	Tgm2	transglutaminase 2, C polypeptide	2	-157942140	-157972128	NM_009373|NP_033399	Mm.330731	ENSMUSG00000037820	21817
Mpped2	1435285_at	2.58342	1.70382	0.659522	-8.88345	7.19969	-3.85559	-3.28627	2.93219	5.89343	0	0.0375582	3.46	10.584	5.68708	5.93925	8.6937	10.0054	1435285_at	Mpped2	metallophosphoesterase domain containing 2	2	NA	NA	NA	Mm.45628|Mm.397826	ENSMUSG00000016386	77015
Sema3a	1420416_at	2.58324	1.37672	0.532944	-5.08028	8.51625	-6.75037	-7.32453	4.45336	6.18557	0	0.0375917	4.89737	9.19888	4.369	4.18736	7.91351	8.46152	1420416_at	Sema3a	sema domain, immunoglobulin domain (Ig), short basic domain, secreted, (semaphorin) 3A	5	13399308	13602571	NM_009152|NP_033178	Mm.372039	ENSMUSG00000028883	20346
Gsn	1415812_at	2.58317	1.25545	0.486011	8.97666	-9.80948	-0.667797	9.14861	-2.61813	-5.02987	0	0.0376038	12.0627	7.00106	9.46415	12.109	8.93867	8.28886	1415812_at	Gsn	gelsolin	2	35137959	35163412	NM_146120|NP_666232	Mm.21109	ENSMUSG00000026879	227753
Twist2	1448925_at	2.58306	1.77885	0.688659	-2.28156	2.15341	-6.17242	-7.22575	6.91413	6.6122	0	0.0376224	6.83425	8.92792	4.99744	4.50018	11.1754	11.0328	1448925_at	Twist2	twist homolog 2 (Drosophila)	1	93698053	93744604	NM_007855|NP_031881	Mm.9474	ENSMUSG00000007805	13345
NA	1442257_at	2.58272	1.42801	0.552909	-2.90207	9.03764	-7.28801	-7.61616	3.02488	5.74373	0	0.0376854	5.65426	9.66999	4.17912	4.06875	7.64769	8.56214	1442257_at	NA	NA	NA	NA	NA	NA	NA	NA	NA
Calb1	1417504_at	2.58189	1.58705	0.614685	-6.50071	6.17738	-5.55319	-5.84395	5.38745	6.33302	0	0.037834	2.69279	7.74006	3.07001	2.95425	7.42558	7.80202	1417504_at	Calb1	calbindin 1	4	15808410	15833856	NM_009788|NP_033918	Mm.277665	ENSMUSG00000028222	12307
Cp	1448734_at	2.58058	2.12235	0.822431	5.83695	-4.94216	6.16973	3.5594	-5.30261	-5.32132	0	0.0380722	9.89518	3.36459	10.0968	8.51531	3.14621	3.13487	1448734_at	Cp	ceruloplasmin	3	19857053	19907609	NM_001042611|NM_007752|NP_001036076|NP_031778	Mm.13787	ENSMUSG00000003617	12870
Tmem167	1423208_at	2.57986	1.13372	0.439449	-7.90163	7.66658	-7.89296	-7.07571	7.89228	7.31144	0	0.038202	6.85266	10.3224	6.8546	7.03674	10.3727	10.2433	1423208_at	Tmem167	transmembrane protein 167	13	90229340	90246927	NM_025335|NP_079611	Mm.241387|Mm.442405	ENSMUSG00000012422	66074
2310010M24Rik	1429274_at	2.57959	1.4761	0.572222	-1.97782	10.1225	-5.43266	-5.65116	-4.0264	6.96557	0	0.0382507	5.48942	9.79284	4.26072	4.18301	4.76085	8.67011	1429274_at	2310010M24Rik	RIKEN cDNA 2310010M24 gene	2	49643205	49804366	NM_027990|NP_082266	Mm.41381	ENSMUSG00000026765	71897
Cxcl1	1441855_x_at	2.57944	1.58941	0.616184	3.98232	-5.71168	8.69099	4.67334	-5.70274	-5.93223	0	0.0382784	10.6893	6.81545	12.5709	10.9654	6.81902	6.72732	1441855_x_at	Cxcl1	chemokine (C-X-C motif) ligand 1	5	91320335	91322141	NM_008176|NP_032202	Mm.21013	ENSMUSG00000029380	14825
Prss22	1420352_at	2.57656	1.34932	0.523691	-3.5741	-2.52196	6.97694	10.9472	-7.13599	-4.69211	0	0.038804	7.00832	7.33144	10.2487	11.468	5.9144	6.66496	1420352_at	Prss22	protease, serine, 22	17	-24130500	-24135067	NM_133731|NP_598492	Mm.157351	ENSMUSG00000045027	70835
Tceal3	1450961_a_at	2.57534	1.26057	0.489476	1.4336	5.20186	-9.56427	-9.48983	6.58674	5.83189	0	0.0390271	8.01188	9.04024	5.01055	5.03086	9.41817	9.21218	1450961_a_at	Tceal3	transcription elongation factor A (SII)-like 3	21	133200913	133202916	NM_001029978|NP_001025149	Mm.260515	ENSMUSG00000044550	594844
Eif3f	1427021_s_at	2.57406	0.886157	0.344264	10.5069	-9.64618	10.66	10.0373	-10.7153	-10.8426	0	0.0392623	13.5923	11.019	13.6118	13.5323	10.8824	10.8662	1427021_s_at	Eif3f	eukaryotic translation initiation factor 3, subunit F	7	116077929	116085201	NM_025344|NP_079620	Mm.182962	ENSMUSG00000031029	66085
Pros1	1426246_at	2.57371	1.05045	0.408146	6.84866	8.50818	-6.88994	-14.5614	0.980938	5.11353	0	0.0393268	10.5949	10.9129	7.96303	6.49342	9.47086	10.2625	1426246_at	Pros1	protein S (alpha)	16	62854159	62929166	NM_011173|NP_035303	Mm.127156	ENSMUSG00000022912	19128
Hbegf	1418350_at	2.57363	1.70978	0.664347	3.12229	-6.90932	7.58378	5.86833	-4.24547	-5.41961	0	0.0393428	10.0045	5.51264	12.0022	11.2341	6.70543	6.17969	1418350_at	Hbegf	heparin-binding EGF-like growth factor	18	-36664585	-36675428	NM_010415|NP_034545	Mm.289681	ENSMUSG00000024486	15200
Clca2	1437578_at	2.57344	2.07816	0.807541	5.10786	-5.18879	4.2598	6.35104	-5.20464	-5.32528	0	0.0393771	8.31147	2.2265	7.8103	9.04615	2.21713	2.14584	1437578_at	Clca2	chloride channel calcium activated 2	3	-144460047	-144482441	NM_030601|NP_085104	Mm.20897	ENSMUSG00000028262	80797
Trim35	1454650_at	2.57065	1.18739	0.461904	-0.298056	4.85241	-15.0429	-0.895256	6.2943	5.08951	0	0.039893	9.41648	10.68	5.79914	9.26997	11.0338	10.7382	1454650_at	Trim35	tripartite motif-containing 35	14	66915861	66930261	NM_029979|NP_084255	Mm.43871	ENSMUSG00000022043	66854
Bik	1449836_x_at	2.57	1.25655	0.488928	-3.64736	-5.55191	8.3195	10.999	-4.09949	-6.01968	0	0.0400129	5.75174	5.23303	9.01096	9.74071	5.6286	5.10564	1449836_x_at	Bik	BCL2-interacting killer	15	83357291	83375065	NM_007546|NP_031572	Mm.267006	ENSMUSG00000016758	12124
Cmtm8	1427964_at	2.56919	1.24586	0.484925	-2.42597	-4.24454	5.81377	12.7452	-6.24152	-5.64696	0	0.0401643	6.29119	5.80318	8.50233	10.3624	5.26729	5.42684	1427964_at	Cmtm8	CKLF-like MARVEL transmembrane domain containing 8	9	-114698462	-114753270	NM_027294|NP_081570	Mm.150064	ENSMUSG00000041012	70031
Trim44	1421869_at	2.56889	1.51254	0.588791	-6.54578	5.66184	-4.97237	-6.68234	6.39981	6.13883	0	0.0402194	4.21645	8.76032	4.8021	4.16562	9.03501	8.93787	1421869_at	Trim44	tripartite motif-containing 44	2	-102140275	-102241057	NM_020267|NP_064663	Mm.475647	ENSMUSG00000027189	80985
Nrg3	1421017_at	2.56889	1.10487	0.430096	-5.38903	15.0437	-5.35263	-5.03861	-4.72134	5.45791	0	0.0402198	2.76461	7.12742	2.77238	2.83943	2.90717	5.08065	1421017_at	Nrg3	neuregulin 3	14	-39183612	-40286376	NM_008734|NP_032760	Mm.441698	ENSMUSG00000041014	18183
Lbh	1451629_at	2.56804	1.564	0.609025	-4.52933	5.25974	-4.16954	-8.67783	6.31168	5.80528	0	0.0403773	7.40381	11.2455	7.545	5.77572	11.6584	11.4596	1451629_at	Lbh	limb-bud and heart	17	73267665	73291282	NM_029999|NP_084275|XM_001480246|XP_001480296	Mm.154109	ENSMUSG00000024063	77889
Reep3	1433976_at	2.56644	1.13588	0.442589	11.8572	-4.83036	5.1775	4.09682	-8.69734	-7.60382	0	0.0406779	10.6705	6.89889	9.1608	8.91655	6.0249	6.27205	1433976_at	Reep3	receptor accessory protein 3	10	-66474255	-66559605	NM_178606|NP_848721	Mm.41272	ENSMUSG00000019873	28193
0610037M15Rik	1431008_at	2.56506	1.21768	0.474719	4.10496	-4.57066	7.42117	8.87774	-9.22258	-6.61064	0	0.0409353	9.29629	7.05673	10.1523	10.5284	5.85587	6.53013	1431008_at	0610037M15Rik	RIKEN cDNA 0610037M15 gene	17	NA	NA	XM_903697|XP_908790	Mm.431282|Mm.440195	NA	68395
Cd47	1419554_at	2.56424	1.18141	0.460724	7.57459	-7.49618	8.73425	5.23641	-6.76171	-7.28737	0	0.0410891	10.3415	6.66203	10.6247	9.77067	6.84135	6.71301	1419554_at	Cd47	CD47 antigen (Rh-related antigen, integrin-associated signal transducer)	16	49855766	49911796	NM_010581|NP_034711	Mm.31752|Mm.390865	ENSMUSG00000055447	16423
Wfdc12	1449191_at	2.5629	1.29247	0.504299	-0.419931	-5.50709	3.48507	13.1342	-5.13517	-5.55711	0	0.0413418	6.91239	5.44869	8.03595	10.8122	5.5557	5.4343	1449191_at	Wfdc12	WAP four-disulfide core domain 12	2	-164014966	-164016294	NM_138684|NP_619625	Mm.6433	ENSMUSG00000042845	192200
8430434A19Rik	1460485_at	2.56212	1.45528	0.568001	-4.88497	-2.20783	-5.12281	-5.09907	9.21702	8.09766	0	0.0414898	2.95076	3.89158	2.86718	2.87553	7.90656	7.51319	1460485_at	8430434A19Rik	RIKEN cDNA 8430434A19 gene	19	NA	NA	NA	NA	NA	71556
Vps53	1436327_a_at	2.56067	1.16874	0.456418	-8.26287	7.9879	-7.18405	-6.38252	6.50852	7.33301	0	0.0417639	5.96522	9.86285	6.22397	6.41621	9.50803	9.70578	1436327_a_at	Vps53	vacuolar protein sorting 53 (yeast)	11	-75859727	-75993132	NM_026664|NP_080940	Mm.46397	ENSMUSG00000017288	68299
Nedd4l	1423269_a_at	2.56039	1.32212	0.516374	0.503907	-8.03028	8.77949	8.4904	-4.10454	-5.63897	0	0.0418174	9.55217	6.99363	12.0332	11.9465	8.17056	7.71054	1423269_a_at	Nedd4l	neural precursor cell expressed, developmentally down-regulated gene 4-like	18	65047409	65377480	NM_001114386|NM_031881|NP_001107858|NP_114087	Mm.98668	ENSMUSG00000024589	83814
Bcl11b	1452966_at	2.56019	1.50418	0.587526	-0.15938	6.60688	-7.91268	-8.16964	3.69288	5.94194	0	0.0418538	7.2414	9.75134	4.36531	4.26999	8.67039	9.50468	1452966_at	Bcl11b	B-cell leukemia/lymphoma 11B	12	-109148612	-109241624	NM_001079883|NM_021399|NP_001073352|NP_067374	Mm.392694	ENSMUSG00000048251	58208
Cand1	1435781_at	2.55929	0.997165	0.389626	-6.67829	8.24902	-9.93637	-9.13335	9.16809	8.33089	0	0.0420255	7.32308	9.90625	6.75926	6.89823	10.0653	9.92042	1435781_at	Cand1	cullin associated and neddylation disassociated 1	10	-118635867	-118677111	NM_027994|NP_082270|XM_125901|XM_904108|XP_125901|XP_909201	Mm.203965	ENSMUSG00000020114	71902
Mafk	1418616_at	2.55928	1.23896	0.484106	6.57253	-5.63689	6.43695	7.70185	-7.84586	-7.22857	0	0.0420283	10.1597	6.89329	10.1234	10.4618	6.30232	6.46746	1418616_at	Mafk	v-maf musculoaponeurotic fibrosarcoma oncogene family, protein K (avian)	5	140267489	140278606	NM_010757|NP_034887	Mm.157313	ENSMUSG00000018143	17135
H2-Q7	1418536_at	2.559	1.52737	0.596859	3.54617	-7.14702	6.39735	7.65003	-4.99602	-5.45051	0	0.0420798	7.99592	3.92946	9.08017	9.55655	4.74745	4.57462	1418536_at	H2-Q7	histocompatibility 2, Q region locus 7	17	35576160	35580588	NM_010394|NP_034524	Mm.439743	ENSMUSG00000060550	15018
Pde4b	1422474_at	2.55793	1.41358	0.552626	9.22468	-7.19463	7.5497	-0.139294	-4.25398	-5.18648	0	0.0422849	12.1938	6.67602	11.6309	9.04698	7.66424	7.35087	1422474_at	Pde4b	phosphodiesterase 4B, cAMP specific	4	101927543	102279867	NM_019840|NP_062814	Mm.20181	ENSMUSG00000028525	18578
Suv39h2	1422979_at	2.55632	1.45124	0.567708	-4.87996	7.08604	-5.1259	-8.23309	5.17148	5.98142	0	0.0425921	5.81585	10.0175	5.72949	4.63845	9.34524	9.62963	1422979_at	Suv39h2	suppressor of variegation 3-9 homolog 2 (Drosophila)	2	-3373091	-3392235	NM_022724|NP_073561	Mm.128273|Mm.441181	ENSMUSG00000026646	64707
Map3k8	1419208_at	2.55581	1.72125	0.673467	3.76174	-3.76922	8.30409	4.12098	-6.52895	-5.88863	0	0.0426888	8.79181	5.35098	10.8672	8.95594	4.09008	4.38264	1419208_at	Map3k8	mitogen-activated protein kinase kinase kinase 8	18	-4331324	-4352951	NM_007746|NP_031772	Mm.3275	ENSMUSG00000024235	26410
Klf9	1456341_a_at	2.55457	1.86702	0.730853	5.76991	-3.35327	5.16011	5.04604	-7.21457	-5.40822	0	0.0429265	12.4398	7.74793	12.1262	12.0675	5.76215	6.69111	1456341_a_at	Klf9	Kruppel-like factor 9	19	23215715	23241401	NM_010638|NP_034768	Mm.291595	ENSMUSG00000033863	16601
Slfn2	1450165_at	2.55438	1.11533	0.436634	-4.06389	-6.69141	14.0825	6.22016	-3.56631	-5.98103	0	0.0429633	5.699	5.1208	9.69226	7.9621	5.8085	5.27712	1450165_at	Slfn2	schlafen 2	11	82878613	82884180	NM_011408|NP_035538	Mm.278689	ENSMUSG00000072620	20556
Irf1	1448436_a_at	2.55341	1.33296	0.522032	8.52457	-7.03847	6.20012	4.57237	-5.68909	-6.56949	0	0.0431506	11.461	6.70717	10.751	10.2538	7.11935	6.85042	1448436_a_at	Irf1	interferon regulatory factor 1	11	53583579	53590825	NM_008390|NP_032416	Mm.105218	ENSMUSG00000018899	16362
Pthr1	1417092_at	2.55304	1.69596	0.664291	-3.32912	0.904147	-6.1971	-6.01292	7.60227	7.03273	0	0.0432216	5.73902	7.63432	4.45497	4.53744	10.6332	10.3782	1417092_at	Pthr1	parathyroid hormone receptor 1	9	-110624588	-110645114	NM_001083935|NM_001083936|NM_011199|NP_001077404|NP_001077405|NP_035329	Mm.3542	ENSMUSG00000032492	19228
Nr3c2	1435991_at	2.55274	1.46001	0.571939	5.74617	-6.60543	5.88219	6.81152	-6.23565	-5.59879	0	0.0432791	8.46463	4.07532	8.51296	8.84321	4.20673	4.43304	1435991_at	Nr3c2	nuclear receptor subfamily 3, group C, member 2	8	79426406	79767538	NM_001083906|NP_001077375	Mm.324393	ENSMUSG00000031618	110784
NA	1455722_at	2.55183	1.86539	0.731	-3.32091	4.02148	-6.55884	-6.03437	6.23154	5.66109	0	0.0434535	4.69166	8.46877	3.02598	3.29579	9.60568	9.31222	1455722_at	NA	NA	NA	NA	NA	NA	NA	NA	NA
Pbx2	1449261_at	2.55131	1.23818	0.485314	-5.56479	8.55957	-6.95635	-7.92008	5.37505	6.5066	0	0.0435557	6.68161	10.4774	6.30764	6.04865	9.62157	9.92566	1449261_at	Pbx2	pre B-cell leukemia transcription factor 2	17	34729415	34734286	NM_017463|NP_059491	Mm.390957	ENSMUSG00000034673	18515
Ier2	1416442_at	2.54991	1.48811	0.583593	6.11222	-4.93878	5.71683	6.27818	-5.75226	-7.4162	0	0.0438259	11.9723	7.91637	11.8272	12.0332	7.61782	7.00712	1416442_at	Ier2	immediate early response 2	8	-87185229	-87186751	NM_010499|NP_034629	Mm.399	ENSMUSG00000053560	15936
Per2	1417602_at	2.54911	1.77126	0.694857	5.05033	-6.05098	4.97819	6.53747	-4.91802	-5.59698	0	0.0439815	8.98554	3.67599	8.95104	9.69681	4.21787	3.89313	1417602_at	Per2	period homolog 2 (Drosophila)	1	-93312558	-93355905	NM_011066|NP_035196	Mm.476006	ENSMUSG00000055866	18627
2310043N10Rik	1428083_at	2.54859	1.92406	0.75495	3.60997	-5.12926	4.77663	7.34448	-5.55355	-5.04826	0	0.0440817	9.65706	4.95208	10.2852	11.6676	4.72366	4.99569	1428083_at	2310043N10Rik	RIKEN cDNA 2310043N10 gene	19	NA	NA	NR_003513|XR_035481|XR_035482	Mm.281895|Mm.472837	NA	66961
Gadd45a	1449519_at	2.54782	1.32622	0.52053	4.78726	-3.37179	5.05196	8.79354	-8.93872	-6.32224	0	0.0442318	10.9964	8.51638	11.0768	12.2141	6.82429	7.61958	1449519_at	Gadd45a	growth arrest and DNA-damage-inducible 45 alpha	6	-66985089	-66987401	NM_007836|NP_031862	Mm.389750	ENSMUSG00000036390	13197
C1qdc2	1417393_a_at	2.54725	1.49435	0.586651	9.09405	-5.48966	4.53209	3.83439	-5.54527	-6.4256	0	0.044342	12.3783	6.98127	10.6901	10.4319	6.9607	6.63491	1417393_a_at	C1qdc2	C1q domain containing 2	4	155336426	155340738	NM_026125|NP_080401	Mm.29140	ENSMUSG00000023571	67389
Sulf1	1438200_at	2.54576	1.87353	0.735941	-1.04643	2.5421	-8.09984	-5.45659	5.98779	6.07298	0	0.0446343	8.44006	10.3038	4.77676	6.14958	12.0934	12.1376	1438200_at	Sulf1	sulfatase 1	1	12708625	12850453	NM_172294|NP_758498	Mm.45563	ENSMUSG00000016918	240725
Abhd4	1439259_x_at	2.54554	1.12773	0.443022	9.40339	-5.15894	3.7598	8.38609	-7.48919	-8.90115	0	0.0446772	12.087	8.78938	10.809	11.8566	8.2617	7.94197	1439259_x_at	Abhd4	abhydrolase domain containing 4	14	54878971	54888840	NM_134076|NP_598837	Mm.28771	ENSMUSG00000040997	105501
Extl3	1421339_at	2.54553	1.83183	0.719625	-5.5284	5.06913	-5.9207	-4.90169	5.76958	5.51209	0	0.0446783	3.95646	9.28754	3.75911	4.27172	9.6399	9.51037	1421339_at	Extl3	exostoses (multiple)-like 3	14	-65670899	-65699312	NM_018788|NP_061258	Mm.103748	ENSMUSG00000021978	54616
Ptch2	1457256_x_at	2.54283	1.34971	0.530791	10.1754	-4.83168	3.9857	4.06	-7.01195	-6.37744	0	0.0452085	8.42989	3.71444	6.485	6.50835	3.02937	3.22874	1457256_x_at	Ptch2	patched homolog 2	4	116768960	116787436	NM_008958|NP_032984	Mm.287037	ENSMUSG00000028681	19207
Coro1c	1419911_at	2.54258	1.5232	0.599076	-7.51626	5.65743	-5.67631	-4.52863	6.23848	5.82529	0	0.0452582	7.07536	12.1143	7.77914	8.21813	12.3366	12.1785	1419911_at	Coro1c	coronin, actin binding protein 1C	5	-114292447	-114358715	NM_011779|NP_035909	Mm.260158	ENSMUSG00000004530	23790
Xbp1	1420886_a_at	2.53994	1.09097	0.429528	4.68333	-10.4318	8.23295	9.24561	-4.99739	-6.73266	0	0.0457778	11.5835	8.36465	12.3394	12.555	9.52192	9.15239	1420886_a_at	Xbp1	X-box binding protein 1	11	5420969	5425875	NM_013842|NP_038870	Mm.469937	ENSMUSG00000020484	22433
Rhobtb3	1457009_at	2.53959	1.12115	0.441469	-6.64438	7.26549	-6.56917	-9.06792	7.98562	7.03037	0	0.0458468	6.11048	9.23872	6.12739	5.56544	9.40067	9.18584	1457009_at	Rhobtb3	Rho-related BTB domain containing 3	13	-76006984	-76081272	NM_028493|NP_082769	Mm.276200	ENSMUSG00000021589	73296
AU022077	1446901_at	2.53751	1.17019	0.461158	-7.75225	5.7717	-7.0317	-6.38587	5.84958	9.54854	0	0.0462605	2.72344	6.03117	2.89967	3.05763	6.05022	6.95492	1446901_at	AU022077	expressed sequence AU022077	10	NA	NA	NA	Mm.338439	NA	103358
Klf2	1448890_at	2.53681	1.5093	0.594959	4.00405	-7.14262	4.1371	8.94493	-4.20395	-5.7395	0	0.0463995	10.0359	5.81816	10.0862	11.9054	6.93011	6.34908	1448890_at	Klf2	Kruppel-like factor 2 (lung)	8	74842960	74845553	NM_008452|NP_032478	Mm.26938	ENSMUSG00000055148	16598
NA	1459989_at	2.53602	1.72453	0.680015	12.1884	-3.42388	-2.32542	0.0781978	-3.2945	-3.22283	0	0.0465564	10.4904	3.25509	3.76416	4.87809	3.31505	3.34826	1459989_at	NA	NA	NA	NA	NA	NA	NA	NA	NA
Igfbp4	1423756_s_at	2.53544	1.9532	0.77036	1.07432	4.47908	-7.18291	-7.38306	4.55114	4.46143	0	0.0466714	10.614	12.4995	6.04123	5.93039	12.5394	12.4897	1423756_s_at	Igfbp4	insulin-like growth factor binding protein 4	11	98902573	98913957	NM_010517|NP_034647	Mm.233799	ENSMUSG00000017493	16010
Polr2b	1423584_at	2.53534	1.38782	0.547388	12.2432	-7.86162	1.60278	0.640009	-2.6149	-4.00947	0	0.0466914	12.1412	5.49032	8.62126	8.30276	7.226	6.76465	1423584_at	Polr2b	polymerase (RNA) II (DNA directed) polypeptide B	5	77739525	77778349	NM_153798|NP_722493	Mm.273217	ENSMUSG00000029250	231329
1810011O10Rik	1451415_at	2.53464	1.31178	0.51754	5.91382	-8.94894	6.75079	6.50228	-4.28759	-5.93036	0	0.0468318	12.0913	7.61813	12.3432	12.2684	9.02104	8.52662	1451415_at	1810011O10Rik	RIKEN cDNA 1810011O10 gene	8	-25548087	-25549418	NM_026931|NP_081207	Mm.25775	ENSMUSG00000056313	69068
Tmem16a	1459713_s_at	2.53375	1.50301	0.593193	6.0561	-3.62596	5.93694	5.62485	-7.44873	-6.5432	0	0.0470092	11.741	8.09453	11.6961	11.5785	6.6548	6.99584	1459713_s_at	Tmem16a	transmembrane protein 16A	7	-151774555	-151924383	NM_178642|NP_848757	Mm.26700	ENSMUSG00000031075	101772
Shb	1434153_at	2.52989	1.36055	0.537791	5.02226	-4.28767	6.02747	7.61683	-7.84781	-6.53108	0	0.0477868	9.75253	6.76203	10.0754	10.5859	5.61846	6.04141	1434153_at	Shb	src homology 2 domain-containing transforming protein B	4	NA	NA	XM_001474892|XP_001474942	Mm.251716	ENSMUSG00000044813	230126
4930529C04Rik	1431759_at	2.52949	1.45977	0.577101	-6.67648	6.51068	-6.23351	-5.2522	5.68391	5.96761	0	0.0478658	4.62015	9.37446	4.77985	5.13364	9.07639	9.17867	1431759_at	4930529C04Rik	RIKEN cDNA 4930529C04 gene	3	NA	NA	XR_033699|XR_034353	Mm.389469|Mm.396622	NA	619677
Stx6	1460004_x_at	2.52849	1.22904	0.486078	7.86921	-6.03464	6.61637	5.90973	-6.62874	-7.73193	0	0.048068	11.6667	7.91961	11.3291	11.1386	7.7595	7.46218	1460004_x_at	Stx6	syntaxin 6	1	157005832	157050647	NM_021433|NP_067408	Mm.66264|Mm.465911	ENSMUSG00000026470	58244
Fxyd3	1418374_at	2.52838	1.62617	0.643167	5.78262	-0.939456	5.21224	4.00408	-10.1776	-3.88192	0	0.0480916	13.1054	10.2378	12.8621	12.3467	6.29692	8.98259	1418374_at	Fxyd3	FXYD domain-containing ion transport regulator 3	7	-31855555	-31861697	NM_008557|NP_032583	Mm.263847	ENSMUSG00000057092	17178
Scn7a	1436044_at	2.52733	1.666	0.659194	12.614	-2.7314	-2.39804	-2.1641	-2.88336	-2.43708	0	0.048304	10.8695	4.07737	4.22492	4.32847	4.01011	4.20764	1436044_at	Scn7a	sodium channel, voltage-gated, type VII, alpha	2	-66511482	-66622967	NM_009135|NP_033161	Mm.38127	ENSMUSG00000034810	20272
Prlr	1425853_s_at	2.52604	1.50161	0.594454	-2.79169	-3.55542	2.52976	12.2686	-3.9864	-4.46486	0	0.0485661	5.23195	4.94335	7.24281	10.9229	4.78049	4.5997	1425853_s_at	Prlr	prolactin receptor	15	10107409	10259132	NM_011169|NP_035299	Mm.10516|Mm.440613|Mm.442298|Mm.442446	ENSMUSG00000005268	19116
Zfp770	1437305_at	2.52601	1.25724	0.497718	-6.84157	6.03071	-5.83846	-7.36664	7.33731	6.67865	0	0.0485706	3.98699	7.60594	4.26901	3.83937	7.97328	7.7881	1437305_at	Zfp770	zinc finger protein 770	2	-114019200	-114027168	NM_175466|NP_780675	Mm.132523	ENSMUSG00000040321	228491
Trip12	1451158_at	2.52515	1.77163	0.701593	-5.16124	5.46578	-5.22752	-6.02637	5.37499	5.57436	0	0.0487456	5.42857	10.5829	5.39642	5.00897	10.5388	10.6355	1451158_at	Trip12	thyroid hormone receptor interactor 12	1	-84717763	-84835879	NM_133975|NP_598736	Mm.209265	ENSMUSG00000026219	14897
Nrp1	1418084_at	2.52512	1.27082	0.503271	-1.81056	1.21067	-9.0438	-6.69224	8.6686	7.66733	0	0.0487519	7.18455	8.05072	5.1108	5.78499	10.1889	9.90182	1418084_at	Nrp1	neuropilin 1	8	130883139	131027247	NM_008737|NP_032763	Mm.271745|Mm.423531	ENSMUSG00000025810	18186
Bcl11b	1438784_at	2.52494	1.45104	0.574682	-3.89204	7.18019	-6.12045	-7.73292	4.31401	6.25121	0	0.0487893	6.59161	10.5566	5.7936	5.21616	9.53025	10.224	1438784_at	Bcl11b	B-cell leukemia/lymphoma 11B	12	-109148612	-109241624	NM_001079883|NM_021399|NP_001073352|NP_067374	Mm.392694	ENSMUSG00000048251	58208
Gtf2i	1431675_a_at	2.52483	1.75891	0.696646	-5.75636	5.65617	-5.12738	-5.59195	5.37019	5.44934	0	0.0488121	5.41983	10.8986	5.72178	5.49875	10.7614	10.7994	1431675_a_at	Gtf2i	general transcription factor II I	5	-134713703	-134790616	NM_001080746|NM_001080747|NM_001080748|NM_001080749|NM_010365|NP_001074215|NP_001074216|NP_001074217|NP_001074218|NP_034495	Mm.261570|Mm.412191	ENSMUSG00000060261	14886
Npnt	1426560_a_at	2.52376	1.02363	0.405597	-6.52849	14.0567	-6.61979	-6.18333	-2.82753	8.10244	0	0.0490291	5.34808	9.23912	5.33082	5.41332	6.04764	8.11364	1426560_a_at	Npnt	nephronectin	3	-132545658	-132613255	NM_001029836|NM_033525|NP_001025007|NP_277060	Mm.279310	ENSMUSG00000040998	114249
Usp29	1427551_at	2.52249	1.5058	0.59695	-5.67094	4.52264	-6.54354	-5.43478	7.03395	6.09268	0	0.0492893	5.58684	9.46422	5.25493	5.67667	10.4195	10.0614	1427551_at	Usp29	ubiquitin specific peptidase 29	7	6683451	6919931	NM_021323|NP_067298	Mm.40752|Mm.394138	ENSMUSG00000051527	57775
Ap1s2	1447903_x_at	2.52239	1.38298	0.54828	0.300506	-0.124847	-6.09733	-9.06807	8.68074	6.30901	0	0.049309	6.31661	6.17552	4.19442	3.20901	9.09637	8.30966	1447903_x_at	Ap1s2	adaptor-related protein complex 1, sigma 2 subunit	21	160347091	160367478	NM_026887|NP_081163	Mm.426783	ENSMUSG00000031367	108012
Angptl1	1455224_at	2.52154	1.7121	0.678992	-3.67323	0.813068	-5.59513	-5.92793	7.90864	6.47458	0	0.0494841	4.21077	6.28531	3.32205	3.16816	9.56642	8.90328	1455224_at	Angptl1	angiopoietin-like 1	1	158769153	158791209	NM_028333|NP_082609	Mm.389206	ENSMUSG00000033544	72713
Klf4	1417395_at	2.52123	1.23197	0.48864	6.35069	-10.7431	5.49485	7.24084	-2.82209	-5.52122	0	0.0495479	11.9287	7.27811	11.6959	12.1709	9.43313	8.69879	1417395_at	Klf4	Kruppel-like factor 4 (gut)	4	-55540008	-55545347	NM_010637|NP_034767	Mm.4325	ENSMUSG00000003032	16600
Rbm12b	1453979_at	2.52048	1.78	0.706214	-5.32448	5.29634	-5.69078	-5.33651	5.66011	5.39532	0	0.0497012	3.94849	9.14885	3.76914	3.9426	9.32697	9.19732	1453979_at	Rbm12b	RNA binding motif protein 12B	4	12067263	12073892	NM_028226|NP_082502	Mm.430709	ENSMUSG00000046667	72397
Indo	1420437_at	2.51941	1.68996	0.670775	-2.52791	-2.50592	-0.967769	12.3639	-3.48056	-2.88177	0	0.0499211	3.95359	3.96357	4.6622	10.7175	3.52089	3.79286	1420437_at	Indo	indoleamine-pyrrole 2,3 dioxygenase	8	-25694612	-25707481	NM_008324|NP_032350	Mm.392	ENSMUSG00000031551	15930
AW551984	1433434_at	2.51746	1.897	0.753535	-4.48389	1.72367	-5.2404	-5.32405	7.3091	6.01557	0	0.0503222	3.81752	7.15072	3.4113	3.36638	10.1499	9.4553	1433434_at	AW551984	expressed sequence AW551984	9	-39394980	-39411709	NM_178737|NP_848852	Mm.208855	ENSMUSG00000038112	244810
Odz3	1449315_at	2.5174	1.52481	0.605709	2.39179	5.28403	-8.08763	-8.35397	4.26863	4.49715	0	0.0503343	7.84392	8.96939	3.76602	3.66238	8.57426	8.66319	1449315_at	Odz3	odd Oz/ten-m homolog 3 (Drosophila)	8	-49313037	-49760044	NM_011857|NP_035987	Mm.42191	ENSMUSG00000031561	23965
H2-DMb2	1449580_s_at	2.51721	1.01774	0.404313	5.70985	-8.20741	7.72297	10.5672	-7.27817	-8.51439	0	0.050374	8.42495	5.81215	8.80289	9.33685	5.98661	5.75452	1449580_s_at	H2-DMb2	histocompatibility 2, class II, locus Mb2	17	34282360	34288040	NM_010388|NP_034518	Mm.195060	ENSMUSG00000037548	15000
Polr3b	1443494_at	2.51374	1.22644	0.487894	-7.41075	7.35943	-5.97551	-6.89592	6.51067	6.41208	0	0.0510937	4.95968	8.96711	5.34909	5.09937	8.73683	8.71008	1443494_at	Polr3b	polymerase (RNA) III (DNA directed) polypeptide B	10	84085181	84189923	NM_027423|NP_081699	Mm.335007	ENSMUSG00000034453	70428
2810403A07Rik	1426365_at	2.5132	0.878717	0.34964	8.57425	-7.75957	9.48348	11.3816	-11.3407	-10.3391	0	0.0512047	10.5437	8.37024	10.6647	10.9173	7.89372	8.02699	1426365_at	2810403A07Rik	RIKEN cDNA 2810403A07 gene	3	88489739	88516844	NM_028814|NP_083090	Mm.251800	ENSMUSG00000028060	74200
Trub2	1424611_x_at	2.51017	1.10126	0.438717	-9.11295	7.48392	-5.51787	-7.45302	7.02566	7.57427	0	0.0518364	6.29014	9.977	7.08876	6.65888	9.8752	9.99707	1424611_x_at	Trub2	TruB pseudouridine (psi) synthase homolog 2 (E. coli)	2	-29631630	-29644022	NM_145520|NP_663495	Mm.245739	ENSMUSG00000039826	227682
Jmy	1451878_a_at	2.50975	1.37959	0.549694	-5.27301	7.73972	-5.10107	-7.84625	4.42423	6.05637	0	0.0519254	4.71459	9.04937	4.77187	3.8574	7.94492	8.48862	1451878_a_at	Jmy	junction-mediating and regulatory protein	13	-94204156	-94269644	NM_021310|NP_067285	Mm.390630	ENSMUSG00000021690	57748
Cxcl16	1449195_s_at	2.50659	1.57239	0.627303	3.81652	-5.69743	7.30293	5.82939	-5.29636	-5.95505	0	0.0525864	9.22927	5.32163	10.6612	10.056	5.48636	5.21582	1449195_s_at	Cxcl16	chemokine (C-X-C motif) ligand 16	11	-70267735	-70273486	NM_023158|NP_075647	Mm.425692	ENSMUSG00000018920	66102
Runx1t1	1427640_a_at	2.50645	1.59941	0.638117	-4.32867	1.50413	-5.49691	-6.14363	7.85127	6.6138	0	0.0526153	4.20778	6.66655	3.71532	3.4427	9.34213	8.82049	1427640_a_at	Runx1t1	runt-related transcription factor 1; translocated to, 1 (cyclin D-related)	4	13670448	13820790	NM_001111026|NM_001111027|NM_009822|NP_001104496|NP_001104497|NP_033952	Mm.4909|Mm.470961	ENSMUSG00000006586	12395
Slc35f1	1456343_at	2.50593	1.26564	0.505059	-6.3011	2.3143	-6.29805	-6.0425	9.79403	6.53333	0	0.0527252	3.98769	6.4731	3.98857	4.0623	8.63088	7.69022	1456343_at	Slc35f1	solute carrier family 35, member F1	10	52410410	52831210	NM_178675|NP_848790	Mm.338690	ENSMUSG00000038602	215085
1500015O10Rik	1423261_at	2.5054	1.6652	0.664646	12.3433	-3.52168	-2.98516	-2.58318	-0.985782	-2.26746	0	0.0528376	12.754	5.64537	5.88577	6.06589	6.78163	6.20735	1423261_at	1500015O10Rik	RIKEN cDNA 1500015O10 gene	1	43787538	43799389	NM_024283|NP_077245	Mm.50109	ENSMUSG00000026051	78896
S100a1	1417421_at	2.50309	1.41852	0.566708	5.29735	-6.13077	5.59512	7.15665	-4.86598	-7.05236	0	0.0533244	8.80833	4.80697	8.91259	9.45933	5.24982	4.4843	1417421_at	S100a1	S100 calcium binding protein A1	3	-90314955	-90318252	NM_011309|NP_035439	Mm.24662	ENSMUSG00000044080	20193
Odz3	1429178_at	2.50241	1.45273	0.580532	-0.345561	6.00835	-7.9374	-7.96064	4.88526	5.34999	0	0.0534681	7.1885	9.50104	4.4254	4.41694	9.09229	9.26143	1429178_at	Odz3	odd Oz/ten-m homolog 3 (Drosophila)	8	-49313037	-49760044	NM_011857|NP_035987	Mm.42191	ENSMUSG00000031561	23965
Atrnl1	1449666_at	2.50214	1.54491	0.617435	-4.47486	5.06437	-2.27174	-9.38788	5.909	5.1611	0	0.0535251	6.68506	10.509	7.5682	4.71563	10.8475	10.5477	1449666_at	Atrnl1	attractin like 1	19	57685534	58207830	NM_181415|NP_852080	Mm.245340	ENSMUSG00000054843	226255
Nfatc4	1423380_s_at	2.50112	1.62011	0.647754	-2.83513	4.48951	-6.65142	-6.88569	6.21125	5.67148	0	0.0537418	8.09022	11.2485	6.44472	6.3437	11.9908	11.7581	1423380_s_at	Nfatc4	nuclear factor of activated T-cells, cytoplasmic, calcineurin-dependent 4	14	56443844	56452780	NM_023699|NP_076188	Mm.27908	ENSMUSG00000023411	73181
Rbm5	1452187_at	2.50093	1.25027	0.499923	-6.38991	6.8441	-6.52153	-6.93557	6.55008	6.45283	0	0.0537811	6.99759	10.7474	6.96029	6.84298	10.6641	10.6366	1452187_at	Rbm5	RNA binding motif protein 5	9	-107642832	-107673307	NM_148930|NP_683732	Mm.259197	ENSMUSG00000032580	83486
Cd2ap	1420906_at	2.49993	1.3079	0.523177	-7.78162	7.61199	-5.16926	-5.9554	4.87368	6.42061	0	0.0539943	6.9347	11.6544	7.73566	7.49463	10.8148	11.2891	1420906_at	Cd2ap	CD2-associated protein	17	-42929899	-43013373	NM_009847|NP_033977	Mm.218637	ENSMUSG00000061665	12488
5830462P14Rik	1432997_at	2.49925	0.968067	0.387344	2.61175	-7.9162	9.76591	11.7306	-8.47187	-7.72018	0	0.0541387	5.56739	3.76955	6.78909	7.12459	3.67466	3.80302	1432997_at	5830462P14Rik	RIKEN cDNA 5830462P14 gene	14	NA	NA	NA	NA	NA	76098
Nfkb1	1427705_a_at	2.49804	1.29359	0.517843	5.65082	-6.27626	7.78136	5.77755	-6.39851	-6.53495	0	0.0543953	10.9213	7.32801	11.5631	10.9594	7.29118	7.25007	1427705_a_at	Nfkb1	nuclear factor of kappa light polypeptide gene enhancer in B-cells 1, p105	3	-135247618	-135354511	NM_008689|NP_032715	Mm.256765	ENSMUSG00000028163	18033
Snai2	1418673_at	2.49772	1.59779	0.639701	3.61792	3.17424	-7.93185	-8.0058	5.0776	4.06789	0	0.0544644	9.43921	9.25148	4.55221	4.52092	10.0568	9.62961	1418673_at	Snai2	snail homolog 2 (Drosophila)	16	14705951	14709475	NM_011415|NP_035545	Mm.4272	ENSMUSG00000022676	20583
Nid2	1423516_a_at	2.49659	1.48781	0.595936	-3.18523	-2.62253	-5.23115	-5.27932	9.21846	7.09978	0	0.0547038	5.00676	5.22022	4.23062	4.21235	9.71223	8.90849	1423516_a_at	Nid2	nidogen 2	14	20570478	20631009	NM_008695|NP_032721	Mm.20348	ENSMUSG00000021806	18074
2010-09-01	1438804_at	2.49601	1.72916	0.692768	-6.13032	5.91754	-6.1799	-3.83838	4.84429	5.38677	0	0.0548283	4.0036	9.7407	3.97999	5.095	9.22962	9.48795	1438804_at	2010-09-01	septin 10	10	-58626867	-58684209	NM_001024910|NM_001024911|NP_001020081|NP_001020082	Mm.346842	ENSMUSG00000019917	103080
Arc	1418687_at	2.4944	1.4886	0.596776	10.3496	-5.1551	4.81272	0.00253662	-4.98905	-5.02069	0	0.0551726	10.865	4.97013	8.7599	6.93107	5.03326	5.02123	1418687_at	Arc	activity regulated cytoskeletal-associated protein	15	-74499512	-74503000	NM_018790|NP_061260	Mm.25405	ENSMUSG00000022602	11838
Hdgfrp3	1423252_at	2.49335	1.08559	0.435395	0.701834	3.38448	-10.2016	-9.59793	8.4398	7.27337	0	0.0553981	7.92574	8.51276	5.53986	5.67195	9.61896	9.36372	1423252_at	Hdgfrp3	hepatoma-derived growth factor, related protein 3	7	-89026141	-89079345	NM_013886|NP_038914	Mm.392934	ENSMUSG00000025104	29877
C4b	1418021_at	2.49292	1.5091	0.605353	9.05056	-5.87397	4.38991	3.17108	-5.28047	-5.45712	0	0.0554895	10.4943	4.69198	8.68235	8.2085	4.92272	4.85404	1418021_at	C4b	complement component 4B (Childo blood group)	17	-34865325	-34880842	NM_009780|NP_033910	Mm.439678	ENSMUSG00000073418	12268
Zfp558	1453912_at	2.4923	1.37919	0.553379	-5.78229	7.59551	-6.36136	-6.13794	5.27394	5.41214	0	0.0556229	2.58498	7.09068	2.38995	2.4652	6.30877	6.35531	1453912_at	Zfp558	zinc finger protein 558	9	NA	NA	XM_356228|XM_906919|XP_356228|XP_912012	Mm.289689	ENSMUSG00000056712	72230
C1qb	1437726_x_at	2.4907	1.81065	0.726965	-4.17291	-2.31115	-3.83613	-4.55425	8.16752	6.70692	0	0.0559664	2.70412	3.65434	2.87601	2.50949	9.00255	8.25707	1437726_x_at	C1qb	complement component 1, q subcomponent, beta polypeptide	4	-136436060	-136442092	NM_009777|NP_033907	Mm.2570	ENSMUSG00000036905	12260
Aoc3	1449396_at	2.4903	1.43014	0.574285	13.3355	-3.50688	-1.79966	-3.21146	-1.90873	-2.90873	0	0.0560537	10.1191	4.09445	4.70514	4.20013	4.66613	4.30842	1449396_at	Aoc3	amine oxidase, copper containing 3	11	101191918	101200738	NM_009675|NP_033805	Mm.67281	ENSMUSG00000019326	11754
Dhx38	1453751_at	2.4898	1.49742	0.601423	-5.6975	5.85526	-5.95643	-5.85385	5.82915	5.82337	0	0.0561609	4.15069	8.59674	4.05104	4.09052	8.5867	8.58447	1453751_at	Dhx38	DEAH (Asp-Glu-Ala-His) box polypeptide 38	8	-112071923	-112089501	NM_178380|NP_848467	Mm.23705	ENSMUSG00000037993	64340
Axud1	1434350_at	2.4892	1.22586	0.492471	7.95854	-8.31623	6.01211	5.69645	-4.96717	-6.3837	0	0.0562893	11.5202	7.03007	10.9832	10.8961	7.95406	7.56325	1434350_at	Axud1	AXIN1 up-regulated 1	9	-119880283	-119893776	NM_153287|NP_695019	Mm.125196	ENSMUSG00000032515	215418
Cpeb4	1420617_at	2.48886	1.48189	0.595409	4.54976	-6.05884	7.3007	5.57481	-5.37963	-5.98679	0	0.0563629	9.21516	5.19626	10.2573	9.60348	5.45357	5.22355	1420617_at	Cpeb4	cytoplasmic polyadenylation element binding protein 4	11	31772210	31831577	NM_026252|NP_080528	Mm.339792	ENSMUSG00000020300	67579
Csn1s2a	1436170_a_at	2.48881	2.94296	1.18247	2.69564	-4.5857	5.40418	5.34471	-4.33102	-4.52781	0	0.0563736	11.4638	4.43077	14.08	14.0225	4.67677	4.48668	1436170_a_at	Csn1s2a	casein alpha s2-like A	5	88203591	88217822	NM_007785|NP_031811	Mm.4908|Mm.474059	ENSMUSG00000061937	12993
Cnpy2	1459846_x_at	2.48583	1.13274	0.455679	6.78955	-6.92609	6.87268	7.63627	-6.97579	-7.39662	0	0.0570174	8.07179	4.79232	8.09166	8.27424	4.78044	4.67982	1459846_x_at	Cnpy2	canopy 2 homolog (zebrafish)	10	127759514	127764243	NM_019953|NP_064337	Mm.44220	ENSMUSG00000025381	56530
Snn	1452789_at	2.48561	1.3792	0.554876	-6.08037	7.04549	-5.24634	-6.88789	5.12177	6.04734	0	0.057067	6.7487	11.1892	7.03085	6.47551	10.5384	10.8515	1452789_at	Snn	stannin	16	11066390	11075078	NM_009223|NP_033249	Mm.325800	ENSMUSG00000037972	20621
Stx3	1425536_at	2.48551	1.25708	0.505763	2.98536	-1.35653	6.94434	7.19964	-11.0401	-4.73274	0	0.0570883	10.803	9.54734	11.9478	12.0217	6.74698	8.57098	1425536_at	Stx3	syntaxin 3	19	-11851978	-11893383	NM_001025307|NM_011502|NM_152220|NP_001020478|NP_035632|NP_689344	Mm.272264	ENSMUSG00000041488	20908
Fkbp15	1439974_at	2.4853	1.21584	0.489213	-7.66661	6.33015	-7.05181	-5.20146	7.30047	6.28926	0	0.0571332	3.11394	6.92998	3.28156	3.78603	7.19453	6.91883	1439974_at	Fkbp15	FK506 binding protein 15	4	NA	NA	XM_485391|XM_982256|XP_485391|XP_987350	Mm.357792	ENSMUSG00000066151	338355
Akt2	1421324_a_at	2.48157	1.09553	0.441468	-7.74144	6.59863	-7.60283	-6.51882	7.83786	7.4266	0	0.0579444	6.84814	10.0731	6.87931	7.1231	10.3518	10.2593	1421324_a_at	Akt2	thymoma viral proto-oncogene 2	7	28376578	28424472	NM_001110208|NM_007434|NP_001103678|NP_031460	Mm.177194	ENSMUSG00000004056	11652
Agpat4	1436640_x_at	2.47905	1.59828	0.644712	-2.28615	5.30269	-8.49639	-5.1296	5.37374	5.23571	0	0.0584927	8.72964	11.9787	6.07081	7.51225	12.0091	11.95	1436640_x_at	Agpat4	1-acylglycerol-3-phosphate O-acyltransferase 4 (lysophosphatidic acid acyltransferase, delta)	17	12312149	12412506	NM_026644|NP_080920	Mm.258300	ENSMUSG00000023827	68262
Enpp5	1425702_a_at	2.47851	1.14505	0.461991	3.63889	-5.65511	7.34074	9.32431	-7.84459	-6.80424	0	0.0586109	6.3474	4.06651	7.2559	7.74269	3.52918	3.7845	1425702_a_at	Enpp5	ectonucleotide pyrophosphatase/phosphodiesterase 5	17	44215817	44223508	NM_032003|NP_114392	Mm.30145|Mm.451536	ENSMUSG00000023960	83965
Zbed3	1437830_x_at	2.47833	1.21293	0.489412	-5.50338	5.98538	-6.36098	-7.96984	7.56465	6.28416	0	0.0586503	5.08188	8.21643	4.8479	4.40894	8.64732	8.29795	1437830_x_at	Zbed3	zinc finger, BED domain containing 3	13	96095191	96107796	NM_028106|NP_082382	Mm.3774	ENSMUSG00000041995	72114
Krt7	1423952_a_at	2.47819	1.58879	0.64111	-2.94126	-0.232522	4.37735	9.43487	-8.11271	-2.52573	0	0.0586819	7.90857	9.05852	11.0156	13.1627	5.71311	8.08498	1423952_a_at	Krt7	keratin 7	15	101242832	101258224	NM_033073|NP_149064	Mm.289377	ENSMUSG00000023039	110310
Trpm6	1438877_at	2.47695	1.26013	0.508741	0.854438	-5.13845	11.527	4.59061	-5.78189	-6.05169	0	0.0589539	7.19295	5.44203	10.3111	8.28454	5.25404	5.17522	1438877_at	Trpm6	transient receptor potential cation channel, subfamily M, member 6	19	18824472	18967001	NM_153417|NP_700466	Mm.215171	ENSMUSG00000024727	225997
Tgfbr3	1433795_at	2.47579	1.15865	0.467993	13.8345	-3.11036	-2.536	-8.8738	0.686518	-0.000832094	0	0.0592076	12.5823	8.32203	8.46644	6.873	9.27664	9.10382	1433795_at	Tgfbr3	transforming growth factor, beta receptor III	5	-107535588	-107718539	NM_011578|NP_035708	Mm.200775	ENSMUSG00000029287	21814
Selm	1424394_at	2.47365	1.2524	0.506296	11.5223	-2.86843	-7.87867	-5.78502	3.76713	1.24272	0	0.059679	11.124	6.95469	5.50312	6.10969	8.87715	8.14577	1424394_at	Selm	selenoprotein M	11	3414704	3417354	NM_053267|NP_444497	Mm.34046	ENSMUSG00000075702	114679
Tpd52	1419494_a_at	2.47295	1.01178	0.409137	2.55976	-0.883373	7.67823	10.0954	-12.495	-6.95497	0	0.059832	8.91972	8.2567	9.90534	10.3708	6.02074	7.08754	1419494_a_at	Tpd52	tumor protein D52	3	-8929435	-8964054	NM_001025261|NM_001025262|NM_001025263|NM_001025264|NM_009412|NP_001020432|NP_001020433|NP_001020434|NP_001020435|NP_033438	Mm.371590	ENSMUSG00000027506	21985
Twist1	1418733_at	2.47238	1.98363	0.802317	-2.32559	1.94737	-5.40335	-6.4478	6.30997	5.9194	0	0.0599577	6.75034	9.25319	4.94757	4.33579	11.8086	11.5798	1418733_at	Twist1	twist gene homolog 1 (Drosophila)	12	34642535	34644696	NM_011658|NP_035788	Mm.3280	ENSMUSG00000035799	22160
Kctd4	1420537_at	2.47031	1.27088	0.514463	14.2882	-2.55918	-2.62628	-2.68696	-3.60625	-2.80959	0	0.0604146	8.4105	3.39185	3.37187	3.35379	3.07994	3.31726	1420537_at	Kctd4	potassium channel tetramerisation domain containing 4	14	76354809	76365024	NM_026214|NP_080490	Mm.390712	ENSMUSG00000046523	67516
Cltb	1460740_at	2.46798	1.56217	0.632973	4.79228	-5.1874	4.95137	6.98057	-5.35639	-6.18043	0	0.0609291	9.91908	5.76357	9.98532	10.8303	5.6932	5.35007	1460740_at	Cltb	clathrin, light polypeptide (Lcb)	13	-54694299	-54712633	NM_028870|NP_083146	Mm.290026	ENSMUSG00000047547	74325
NA	1437673_at	2.46735	1.45426	0.589401	-3.94171	4.31079	-9.85908	-2.24082	6.22153	5.5093	0	0.0610691	7.24355	10.3203	5.0374	7.87768	11.0327	10.7671	1437673_at	NA	NA	NA	NA	NA	NA	NA	NA	NA
Galnt3	1417588_at	2.46701	1.66388	0.67445	2.27626	-1.92549	6.501	6.20843	-7.81286	-5.24734	0	0.0611439	8.40644	6.48257	10.3408	10.2069	3.78688	4.96157	1417588_at	Galnt3	UDP-N-acetyl-alpha-D-galactosamine:polypeptide N-acetylgalactosaminyltransferase 3	2	-65920822	-65962850	NM_015736|NP_056551|XM_885274|XM_980400|XP_890367|XP_985494	Mm.439760	ENSMUSG00000026994	14425
D12Ertd647e	1452956_a_at	2.46653	1.27147	0.515492	7.25058	-7.42772	5.83404	5.92561	-5.41063	-6.17188	0	0.0612521	10.9646	6.57702	10.5412	10.5686	7.17996	6.95241	1452956_a_at	D12Ertd647e	DNA segment, Chr 12, ERATO Doi 647, expressed	12	104672420	104678417	NM_026790|NM_194066|NM_194067|NM_194068|NM_194069|NP_081066|NP_919042|NP_919043|NP_919044|NP_919045	Mm.2121	ENSMUSG00000064215	52668
Mef2a	1425426_a_at	2.46631	1.35724	0.550312	-6.9638	5.81548	-5.0737	-6.18474	6.24178	6.16497	0	0.0613006	4.43726	8.70217	5.06806	4.69726	8.84444	8.81881	1425426_a_at	Mef2a	myocyte enhancer factor 2A	7	-74378716	-74517744	NM_001033713|NP_001028885	Mm.132788|Mm.426509|Mm.466976	ENSMUSG00000030557	17258
Ttc9c	1430569_at	2.46601	1.87586	0.760689	-5.68609	5.31945	-4.24922	-5.51512	5.20242	4.92856	0	0.0613676	4.81295	10.8012	5.59477	4.90598	10.7375	10.5885	1430569_at	Ttc9c	tetratricopeptide repeat domain 9C	19	-8883564	-8893784	NM_027412|NP_081688	Mm.261082	ENSMUSG00000071660	70387
Serpinb5	1424623_at	2.46571	1.88928	0.766222	7.28523	-3.72009	2.84096	4.72441	-5.91973	-5.21077	0	0.0614325	10.6944	4.6454	8.25166	9.28689	3.43638	3.82605	1424623_at	Serpinb5	serine (or cysteine) peptidase inhibitor, clade B, member 5	1	108757756	108779925	NM_009257|NP_033283	Mm.268618	ENSMUSG00000067006	20724
Myd88	1419272_at	2.46471	1.25316	0.508441	8.51959	-7.12646	5.43316	4.97079	-4.979	-6.81808	0	0.0616557	11.1468	6.58031	10.246	10.1111	7.20708	6.67031	1419272_at	Myd88	myeloid differentiation primary response gene 88	9	-119245105	-119249158	NM_010851|NP_034981	Mm.213003	ENSMUSG00000032508	17874
Trp63	1451876_a_at	2.46306	1.61676	0.656404	-2.7601	8.72766	-5.57796	-5.15453	-1.4639	6.22883	0	0.0620224	5.48184	10.5345	4.24246	4.4287	6.05194	9.43543	1451876_a_at	Trp63	transformation related protein 63	16	25683850	25892174	NM_001127259|NM_001127260|NM_001127261|NM_001127262|NM_001127263|NM_001127264|NM_001127265|NM_011641|NP_001120731|NP_001120732|NP_001120733|NP_001120734|NP_001120735|NP_001120736|NP_001120737|NP_035771	Mm.20894	ENSMUSG00000022510	22061
Ncam1	1426865_a_at	2.45852	1.88626	0.767236	-2.35806	1.99451	-5.25163	-6.71317	6.50053	5.82782	0	0.063037	6.09818	8.49497	4.5048	3.69999	10.9763	10.6058	1426865_a_at	Ncam1	neural cell adhesion molecule 1	9	-49323243	-49607174	NM_001081445|NM_001113204|NM_010875|NP_001074914|NP_001106675|NP_035005	Mm.4974|Mm.439182	ENSMUSG00000039542	17967
Postn	1423606_at	2.45752	1.21377	0.493901	11.3085	0.0358948	-4.62011	-10.1702	1.72833	1.71767	0	0.0632598	12.9695	9.84335	8.55211	7.01292	10.3127	10.3097	1423606_at	Postn	periostin, osteoblast specific factor	3	54165046	54194954	NM_015784|NP_056599	Mm.236067	ENSMUSG00000027750	50706
Mrc1	1450430_at	2.45684	1.38179	0.562427	-4.32846	-3.33563	-4.05878	-5.06279	9.54404	7.24162	0	0.0634113	4.0117	4.35507	4.10497	3.75773	8.80952	8.01323	1450430_at	Mrc1	mannose receptor, C type 1	2	14151040	14253416	NM_008625|NP_032651	Mm.2019	ENSMUSG00000026712	17533
2510002D24Rik	1457675_at	2.45548	1.06522	0.433815	7.13167	-6.8612	6.99866	7.90672	-7.63774	-7.53812	0	0.0637169	8.46728	5.42748	8.43839	8.63566	5.25879	5.28043	1457675_at	2510002D24Rik	RIKEN cDNA 2510002D24 gene	16	18836672	18840206	NM_001033164|NP_001028336	Mm.36907	ENSMUSG00000071632	72307
Igsf10	1443646_at	2.45479	1.57092	0.639938	-5.48296	4.47883	-5.29618	-5.83269	6.25959	5.8734	0	0.0638719	3.53074	7.7482	3.60982	3.38268	8.5021	8.3386	1443646_at	Igsf10	immunoglobulin superfamily, member 10	3	NA	NA	XM_887155|XM_913941|XP_892248|XP_919034	Mm.228086|Mm.444186|Mm.472718	ENSMUSG00000036334|ENSMUSG00000072290	242050
Atf4	1448135_at	2.45449	1.044	0.425344	7.00439	-6.93295	7.93476	7.50528	-7.09156	-8.41992	0	0.06394	12.3995	9.48978	12.5937	12.504	9.45666	9.17934	1448135_at	Atf4	activating transcription factor 4	15	80085613	80087971	NM_009716|NP_033846	Mm.641	ENSMUSG00000042406	11911
2310008H09Rik	1436541_at	2.45449	1.08794	0.443245	-7.37755	8.67239	-4.57755	-9.07886	5.29357	7.068	0	0.0639408	6.90469	10.5427	7.53936	6.51905	9.77684	10.1791	1436541_at	2310008H09Rik	RIKEN cDNA 2310008H09 gene	7	-125985731	-125999851	NM_023197|NP_075686	Mm.475941	ENSMUSG00000030980	66356
Fgd3	1433398_at	2.45438	1.37992	0.562228	-2.21777	-3.84913	10.5437	5.69705	-5.24085	-4.93296	0	0.063965	4.48829	3.92441	8.89931	7.22407	3.44335	3.54978	1433398_at	Fgd3	FYVE, RhoGEF and PH domain containing 3	13	-49358478	-49404577	NM_015759|NP_056574	Mm.291089	ENSMUSG00000037946	30938
Dll1	1419204_at	2.45349	1.33239	0.543059	12.8323	-0.650885	0.624046	-5.03288	-5.26888	-2.50368	0	0.0641646	11.9211	7.51907	7.93531	6.08842	6.01137	6.91416	1419204_at	Dll1	delta-like 1 (Drosophila)	17	-15504317	-15512787	NM_007865|NP_031891	Mm.4875	ENSMUSG00000014773	13388
Appl2	1426743_at	2.45324	1.15389	0.470353	3.68996	-6.46308	7.92681	8.34843	-6.63784	-6.86428	0	0.0642208	10.0473	7.47069	11.1225	11.2295	7.42633	7.36887	1426743_at	Appl2	adaptor protein, phosphotyrosine interaction, PH domain and leucine zipper containing 2	10	-83062778	-83111409	NM_145220|NP_660255	Mm.282985	ENSMUSG00000020263	216190
4933426K21Rik	1429981_a_at	2.45054	1.19884	0.489216	-5.55107	7.01434	-7.45116	-6.69947	6.58895	6.09842	0	0.0648282	4.65713	8.08297	4.13909	4.34403	7.96699	7.83326	1429981_a_at	4933426K21Rik	RIKEN cDNA 4933426K21 gene	6	-122403626	-122436323	NM_027664|NP_081940	Mm.277939	ENSMUSG00000040649	108653
Zfp39	1427590_at	2.45001	1.36876	0.558674	-5.52234	6.24042	-5.87292	-6.56501	6.31088	5.40897	0	0.0649493	3.6776	7.70163	3.55767	3.32091	7.72573	7.41719	1427590_at	Zfp39	zinc finger protein 39	11	-58701654	-58717727	NM_011758|NP_035888	Mm.127646	ENSMUSG00000037001	22698
D12Ertd647e	1454757_s_at	2.44901	1.38143	0.564075	6.88345	-7.21746	5.36721	5.44813	-4.76543	-5.71589	0	0.0651746	11.3413	6.44118	10.8144	10.8425	7.29327	6.96298	1454757_s_at	D12Ertd647e	DNA segment, Chr 12, ERATO Doi 647, expressed	12	104672420	104678417	NM_026790|NM_194066|NM_194067|NM_194068|NM_194069|NP_081066|NP_919042|NP_919043|NP_919044|NP_919045	Mm.2121	ENSMUSG00000064215	52668
Igfbp3	1423062_at	2.44862	1.84329	0.752788	5.58304	1.04803	-6.64047	-7.42841	4.12245	3.31536	0	0.0652623	11.4021	8.9704	4.84773	4.42522	10.6189	10.1862	1423062_at	Igfbp3	insulin-like growth factor binding protein 3	11	-7106095	-7113926	NM_008343|NP_032369	Mm.29254	ENSMUSG00000020427	16009
Igfbp4	1423757_x_at	2.44815	1.37165	0.560279	-0.0688902	5.13239	-8.51325	-7.49691	5.65463	5.29203	0	0.0653687	9.74397	11.5317	6.84161	7.19093	11.7112	11.5865	1423757_x_at	Igfbp4	insulin-like growth factor binding protein 4	11	98902573	98913957	NM_010517|NP_034647	Mm.233799	ENSMUSG00000017493	16010
ENSMUSG00000074747	1428126_a_at	2.44813	1.60363	0.655043	-6.22211	5.74509	-4.74818	-5.43254	5.27276	5.38499	0	0.0653735	7.37314	12.6204	8.01942	7.71935	12.4133	12.4625	1428126_a_at	ENSMUSG00000074747	predicted gene, ENSMUSG00000074747	10	-112362483	-112366082	NM_001033474|NP_001028646	Mm.473697	ENSMUSG00000074747|ENSMUSG00000074748	382423
A430105D02Rik	1454278_at	2.44743	1.43726	0.587252	-6.84297	5.15086	-4.96314	-5.53481	6.23144	5.95861	0	0.0655326	3.34794	7.79377	4.04475	3.83284	8.19431	8.09318	1454278_at	A430105D02Rik	RIKEN cDNA A430105D02 gene	1	NA	NA	NA	Mm.446910	NA	77188
5830469G19Rik	1430089_at	2.44643	1.05922	0.432967	6.40185	-6.91116	9.34514	6.04882	-7.54406	-7.34061	0	0.0657585	8.86296	5.98214	9.49987	8.78657	5.84519	5.88921	1430089_at	5830469G19Rik	RIKEN cDNA 5830469G19 gene	4	NA	NA	NA	Mm.453636	NA	76093
Ctsh	1443814_x_at	2.44565	1.52007	0.621541	0.437415	-3.78938	8.35644	6.39085	-5.86401	-5.53131	0	0.0659356	7.48988	5.77817	10.6968	9.90082	4.93802	5.07275	1443814_x_at	Ctsh	cathepsin H	9	89949104	89970933	NM_007801|NP_031827	Mm.2277	ENSMUSG00000032359	13036
Sgk1	1416041_at	2.44468	1.47527	0.603461	5.06555	-9.50475	5.30608	5.55983	-2.67596	-3.75075	0	0.0661552	13.0619	7.4249	13.155	13.2532	10.0669	9.65104	1416041_at	Sgk1	serum/glucocorticoid regulated kinase 1	10	21714500	21719695	NM_011361|NP_035491	Mm.28405	ENSMUSG00000019970	20393
Hp	1448881_at	2.44451	1.75253	0.716924	-0.989304	-4.39417	6.53117	7.8733	-4.53002	-4.49097	0	0.0661924	6.98619	5.28257	10.749	11.4206	5.2146	5.23414	1448881_at	Hp	haptoglobin	8	-112099027	-112102948	NM_017370|NP_059066	Mm.26730	ENSMUSG00000031722	15439
Adcy7	1456307_s_at	2.44392	1.10243	0.451093	11.9092	-0.942582	-7.53423	-9.08966	3.15844	2.4988	0	0.066327	9.97222	6.95825	5.41239	5.04762	7.92001	7.76531	1456307_s_at	Adcy7	adenylate cyclase 7	8	90796301	90853861	NM_001037723|NM_001037724|NM_001109756|NM_007406|NP_001032812|NP_001032813|NP_001103226|NP_031432	Mm.288206	ENSMUSG00000031659	11513
Prickle3	1439296_at	2.44342	1.48839	0.609143	-6.51299	6.6239	-5.4404	-4.98321	4.87301	5.4397	0	0.0664398	5.65777	10.8149	6.07883	6.25831	10.1275	10.35	1439296_at	Prickle3	prickle homolog 3 (Drosophila)	21	7235658	7245312	NM_175097|NP_780306	Mm.232232	ENSMUSG00000031145	54630
AI449310	1455451_at	2.44332	1.27334	0.521151	0.595012	-5.19502	7.10072	9.36705	-6.05605	-5.81171	0	0.066463	4.78148	3.01798	6.76297	7.45324	2.75573	2.83015	1455451_at	AI449310	expressed sequence AI449310	7	NA	NA	NA	Mm.440939	NA	101584
Fbn1	1425896_a_at	2.44292	1.73089	0.708535	1.37737	1.92018	-7.03597	-7.19365	5.97702	4.95505	0	0.0665544	8.76014	9.02718	4.62111	4.54354	11.023	10.5202	1425896_a_at	Fbn1	fibrillin 1	2	-125126329	-125332174	NM_007993|NP_032019	Mm.271644	ENSMUSG00000027204	14118
Nek1	1453612_at	2.44232	1.31873	0.539949	-5.70128	6.47886	-5.97524	-6.64656	5.86434	5.97988	0	0.0666901	5.07358	9.01232	4.98499	4.7679	8.8136	8.85096	1453612_at	Nek1	NIMA (never in mitosis gene a)-related expressed kinase 1	8	63472016	63609031	NM_175089|NP_780298	Mm.116649	ENSMUSG00000031644	18004
Elovl4	1424306_at	2.44164	1.57289	0.644193	6.59492	0.460163	-6.97532	-7.73135	4.61369	3.0379	0	0.0668455	9.06607	6.44274	3.2632	2.93991	8.21887	7.54503	1424306_at	Elovl4	elongation of very long chain fatty acids (FEN1/Elo2, SUR4/Elo3, yeast)-like 4	9	-83672298	-83699707	NM_148941|NP_683743	Mm.83949	ENSMUSG00000032262	83603
Bckdha	1416647_at	2.44106	0.84145	0.344707	10.9951	-7.05764	6.89012	11.1082	-10.8187	-11.1171	0	0.0669775	9.20664	6.89351	8.68066	9.22114	6.4116	6.37336	1416647_at	Bckdha	branched chain ketoacid dehydrogenase E1, alpha polypeptide	7	-26414870	-26443780	NM_007533|NP_031559	Mm.25848	ENSMUSG00000060376	12039
Ubqln2	1456627_at	2.44016	1.37278	0.562578	-7.42097	5.61783	-4.65963	-5.57509	6.57964	5.45823	0	0.0671817	3.12686	7.63832	4.08229	3.76554	7.97111	7.5831	1456627_at	Ubqln2	ubiquilin 2	21	149932774	149936101	NM_018798|NP_061268	Mm.430772	ENSMUSG00000050148	54609
Lbp	1448550_at	2.44004	1.55988	0.639285	4.15628	-7.02682	7.88026	3.72182	-3.11755	-5.61398	0	0.067208	9.43091	4.70371	11.0051	9.24726	6.35619	5.30093	1448550_at	Lbp	lipopolysaccharide binding protein	2	158132228	158158588	NM_008489|NP_032515	Mm.218846	ENSMUSG00000016024	16803
Lrrn1	1416053_at	2.43969	1.61157	0.660565	-1.93431	1.85349	-6.24412	-6.76487	6.90696	6.18286	0	0.0672897	5.57053	7.25227	3.65702	3.42581	9.49596	9.17447	1416053_at	Lrrn1	leucine rich repeat protein 1, neuronal	6	107479778	107520204	NM_008516|NP_032542	Mm.428543	ENSMUSG00000034648	16979
Zcchc18	1425293_a_at	2.43909	1.44167	0.591068	-0.392826	6.26321	-8.56045	-6.62975	4.55798	4.76184	0	0.067426	6.84046	9.3331	3.78174	4.50477	8.6945	8.77084	1425293_a_at	Zcchc18	zinc finger, CCHC domain containing 18	21	133527693	133531462	NM_001035509|NM_001035510|NM_025893|NP_001030586|NP_001030587|NP_080169	Mm.440155	ENSMUSG00000031428	66995
Igfbp3	1458268_s_at	2.43892	1.58366	0.649327	7.4962	-0.258049	-7.23491	-6.91413	3.95712	2.95376	0	0.0674631	11.768	8.41237	5.39312	5.53194	10.2365	9.80229	1458268_s_at	Igfbp3	insulin-like growth factor binding protein 3	11	-7106095	-7113926	NM_008343|NP_032369	Mm.29254	ENSMUSG00000020427	16009
4930513N10Rik	1457415_a_at	2.43872	1.32215	0.542149	-4.51954	6.84228	-6.8728	-6.69893	5.70301	5.54599	0	0.0675099	3.79027	7.48937	3.02411	3.08072	7.11846	7.06734	1457415_a_at	4930513N10Rik	RIKEN cDNA 4930513N10 gene	8	NA	NA	XM_912119|XP_917212	Mm.386996	ENSMUSG00000074136	319960
Eppk1	1427537_at	2.43798	1.74752	0.716789	4.87566	-2.16275	4.18352	5.68684	-8.2027	-4.38058	0	0.0676781	10.1247	6.60398	9.77847	10.5305	3.58272	5.49459	1427537_at	Eppk1	epiplakin 1	15	-75931917	-75950625	NM_144848|NP_659097	Mm.259929	NA	223650
Lin7a	1438450_at	2.43595	1.67927	0.689369	-5.64975	3.13849	-4.77366	-5.23225	6.13234	6.38483	0	0.0681427	3.54581	7.70083	3.96002	3.7432	9.11631	9.23568	1438450_at	Lin7a	lin-7 homolog A (C. elegans)	10	106708886	106862199	NM_001033223|NM_001039354|NP_001028395|NP_001034443	Mm.268025	ENSMUSG00000019906	108030
Kif23	1453748_a_at	2.43568	1.67596	0.688087	-5.98416	3.44524	-4.50433	-5.21599	6.47546	5.78378	0	0.0682041	3.15759	7.60367	3.85535	3.5198	9.03245	8.70632	1453748_a_at	Kif23	kinesin family member 23	9	-61765300	-61794564	NM_024245|NP_077207	Mm.259374	ENSMUSG00000032254	71819
Lass6	1434418_at	2.43531	0.871441	0.357836	1.71353	7.60471	-20.2627	3.253	2.78309	4.90839	0	0.068289	8.25194	9.08413	5.14755	8.4694	8.40303	8.70325	1434418_at	Lass6	LAG1 homolog, ceramide synthase 6	2	68699613	68949347	NM_172856|NP_766444	Mm.222222|Mm.393211	ENSMUSG00000027035	241447
Acyp1	1450095_a_at	2.43275	1.22283	0.502654	-5.89168	7.14243	-6.98287	-6.30388	6.02614	6.00987	0	0.0688738	7.32109	11.0499	7.00893	7.20317	10.7305	10.7259	1450095_a_at	Acyp1	acylphosphatase 1, erythrocyte (common) type	12	-86613347	-86621385	NM_025421|NP_079697	Mm.311985	ENSMUSG00000008822	66204
Nrk	1450078_at	2.43205	1.28324	0.527637	-5.10014	1.2845	-5.59932	-6.41747	9.36881	6.46362	0	0.0690336	2.67381	4.65983	2.51854	2.26404	7.17455	6.27086	1450078_at	Nrk	Nik related kinase	21	135449043	135542590	NM_013724|NP_038752	Mm.22367	ENSMUSG00000052854	27206
C330046E03	1440144_x_at	2.43029	1.20091	0.494141	-6.55467	5.66877	-6.39442	-6.44855	6.19526	7.53362	0	0.0694383	3.82807	7.22088	3.87255	3.85753	7.36702	7.73851	1440144_x_at	C330046E03	hypothetical protein C330046E03	14	NA	NA	NA	Mm.320785	NA	328468
S100pbp	1453754_at	2.42992	1.36205	0.560533	-6.34556	5.42866	-5.9998	-5.41628	6.70174	5.63124	0	0.0695233	5.91965	9.96948	6.03858	6.23928	10.4074	10.0392	1453754_at	S100pbp	S100P binding protein	4	-128828068	-128866726	NM_029036|NP_083312	Mm.172064	ENSMUSG00000040928	74648
4933434I06Rik	1428960_at	2.42943	1.26986	0.522696	6.10521	-6.26414	3.89153	8.27647	-5.86723	-6.14184	0	0.0696347	6.56053	2.77402	5.88288	7.2252	2.89552	2.81146	1428960_at	4933434I06Rik	RIKEN cDNA 4933434I06 gene	2	-21102357	-21126992	NM_027728|NP_082004	Mm.27658	ENSMUSG00000026679	71233
Cdkn1a	1424638_at	2.42915	1.34957	0.555572	6.11747	-6.79058	5.2408	6.4774	-5.47504	-5.57004	0	0.0696999	11.9422	7.56638	11.645	12.0642	8.01235	7.98014	1424638_at	Cdkn1a	cyclin-dependent kinase inhibitor 1A (P21)	17	29227930	29237667	NM_001111099|NM_007669|NP_001104569|NP_031695	Mm.195663	ENSMUSG00000023067	12575
Trib2	1426641_at	2.42872	1.5086	0.621147	-7.67816	6.27451	-5.15711	-3.48406	4.70396	5.34085	0	0.0697974	3.6768	9.32166	4.69675	5.37362	8.68626	8.94393	1426641_at	Trib2	tribbles homolog 2 (Drosophila)	12	-15798532	-15823591	NM_144551|NP_653134	Mm.266679	ENSMUSG00000020601	217410
Rassf1	1448855_at	2.42871	0.966696	0.398028	7.56975	-7.72681	9.10699	7.2062	-7.4527	-8.70343	0	0.0698003	11.9575	9.18184	12.2364	11.8915	9.23158	9.00463	1448855_at	Rassf1	Ras association (RalGDS/AF-6) domain family member 1	9	107456986	107464591	NM_019713|NP_062687	Mm.12091	ENSMUSG00000010067	56289
Golph3l	1425173_s_at	2.42865	1.30806	0.538597	-7.22262	6.95055	-6.08098	-4.79787	5.80482	5.3461	0	0.0698155	6.28247	10.8465	6.6501	7.06328	10.4776	10.3299	1425173_s_at	Golph3l	golgi phosphoprotein 3-like	3	95392880	95423164	NM_146133|NP_666245	Mm.245830	ENSMUSG00000046519	229593
Ptdss1	1449739_at	2.42849	1.22879	0.505988	-8.27203	6.16555	-4.49489	-6.04619	6.62374	6.02382	0	0.0698514	6.12648	10.3049	7.21963	6.77067	10.4375	10.2639	1449739_at	Ptdss1	phosphatidylserine synthase 1	13	67033765	67099337	NM_008959|NP_032985	Mm.281464	ENSMUSG00000021518	19210
100039204	1424608_a_at	2.4264	1.15209	0.474813	-6.1296	4.69807	-7.76349	-5.87505	6.93755	8.13252	0	0.0703306	6.62357	9.41968	6.20164	6.6893	9.99799	10.3066	1424608_a_at	100039204	predicted gene, 100039204	3	NA	NA	XR_030788	NA	NA	100039204
Acot2	1422997_s_at	2.42621	1.30633	0.538423	2.67959	-3.18899	7.41297	7.13607	-7.57603	-6.46362	0	0.0703764	9.74363	7.85484	11.2671	11.1779	6.44288	6.80091	1422997_s_at	Acot2	acyl-CoA thioesterase 2	12	85328839	85334825	NM_134188|NP_598949	Mm.371675	ENSMUSG00000021226	171210
Rnf113a2	1428415_at	2.42375	1.08542	0.447829	-9.64726	6.80056	-6.48988	-4.49984	6.87955	6.95686	0	0.0709427	6.59797	10.4016	7.32813	7.78833	10.4199	10.4377	1428415_at	Rnf113a2	ring finger protein 113A2	12	85758149	85759528	NM_025525|NP_079801	Mm.24846	ENSMUSG00000045546	66381
Dzip1	1452792_at	2.42372	1.40401	0.579279	3.43807	2.81861	-12.1652	-1.93678	3.98041	3.86488	0	0.0709484	9.01768	8.793	3.35833	7.0682	9.21439	9.17248	1452792_at	Dzip1	DAZ interacting protein 1	14	-119274741	-119322389	NM_025943|NP_080219	Mm.87456|Mm.390755	ENSMUSG00000042156	66573
NA	1434025_at	2.42352	1.11888	0.461675	4.68722	0.869843	7.19784	3.39529	-13.7695	-2.38071	0	0.070994	12.1151	11.1794	12.7304	11.7984	7.59133	10.3827	1434025_at	NA	NA	NA	NA	NA	NA	NA	NA	NA
Mlph	1449896_at	2.42301	1.51913	0.626959	-2.65707	-3.93645	3.23401	11.057	-3.63545	-4.06203	0	0.0711119	4.99999	4.47495	7.41759	10.628	4.59848	4.42342	1449896_at	Mlph	melanophilin	1	92811683	92846336	NM_053015|NP_443748	Mm.105208	ENSMUSG00000026303	171531
Igf1	1419519_at	2.42299	1.68193	0.694155	-4.28819	0.857508	-5.1143	-5.1732	7.66645	6.05174	0	0.0711165	4.88362	7.3411	4.48909	4.46096	10.5929	9.82176	1419519_at	Igf1	insulin-like growth factor 1	10	87321800	87399792	NM_001111274|NM_001111275|NM_001111276|NM_010512|NM_184052|NP_001104744|NP_001104745|NP_001104746|NP_034642|NP_908941	Mm.268521	ENSMUSG00000020053	16000
Prlr	1421382_at	2.42179	1.46456	0.604743	0.604873	-3.95299	1.2694	11.4356	-4.80054	-4.55631	0	0.0713938	4.76056	2.99134	5.01851	8.96469	2.66235	2.75716	1421382_at	Prlr	prolactin receptor	15	10107409	10259132	NM_011169|NP_035299	Mm.10516|Mm.440613|Mm.442298|Mm.442446	ENSMUSG00000005268	19116
6330578E17Rik	1426356_at	2.4201	0.967211	0.399658	-9.94487	8.11997	-6.08795	-7.48772	8.03312	7.36745	0	0.0717856	5.99926	9.30662	6.70539	6.44912	9.29072	9.16885	1426356_at	6330578E17Rik	RIKEN cDNA 6330578E17 gene	1	-37473930	-37486895	NM_198006|NP_932123	Mm.28085	ENSMUSG00000026112	76178
2310051E17Rik	1428289_at	2.41929	1.95515	0.808148	5.22213	-3.71218	4.84523	4.68075	-5.77139	-5.26454	0	0.0719709	11.9594	6.67406	11.7364	11.6391	5.4559	5.75573	1428289_at	2310051E17Rik	RIKEN cDNA 2310051E17 gene	19	NA	NA	XM_001479552|XP_001479602	Mm.291595|Mm.392684	NA	70273
Coro1a	1455269_a_at	2.41877	1.39332	0.576044	-4.33672	-0.558425	-5.20249	-5.5961	8.88938	6.80435	0	0.072091	4.34993	5.70811	4.03872	3.89723	9.1043	8.3548	1455269_a_at	Coro1a	coronin, actin binding protein 1A	7	-133843287	-133848268	NM_009898|NP_034028	Mm.290482	ENSMUSG00000030707	12721
Syap1	1441906_x_at	2.41872	1.40889	0.582494	5.46331	-5.34087	4.88812	6.83394	-5.20858	-6.63592	0	0.0721026	7.35416	3.40071	7.14369	7.8557	3.44912	2.92682	1441906_x_at	Syap1	synapse associated protein 1	21	-159294783	-159326363	NM_025932|NP_080208	Mm.44207	ENSMUSG00000031357	67043
Egr3	1436329_at	2.41783	2.27616	0.941405	6.80847	-4.68821	5.35304	0.738884	-3.13867	-5.07351	0	0.0723092	11.2654	2.93232	10.2105	6.86604	4.05547	2.65304	1436329_at	Egr3	early growth response 3	14	70477251	70479964	NM_018781|NP_061251	Mm.103737|Mm.440893	ENSMUSG00000033730	13655
Mmp11	1417234_at	2.4176	1.97609	0.817377	-2.17021	4.81473	-6.92773	-5.10577	4.78002	4.60896	0	0.0723623	6.86338	11.0599	4.00505	5.09969	11.0391	10.9363	1417234_at	Mmp11	matrix metallopeptidase 11	10	-75385968	-75395208	NM_008606|NP_032632	Mm.4561	ENSMUSG00000000901	17385
9030611O19Rik	1418879_at	2.41721	1.63321	0.67566	2.30362	-3.57687	7.87798	4.90824	-6.16179	-5.35118	0	0.0724535	7.64839	4.94874	10.2075	8.84413	3.76204	4.13418	1418879_at	9030611O19Rik	RIKEN cDNA 9030611O19 gene	12	31758832	31764805	NM_027828|NP_082104	Mm.248938	ENSMUSG00000036136	104943
Scd2	1415824_at	2.41622	1.5957	0.66041	-6.05618	5.68285	-5.97359	-4.01693	5.21226	5.1516	0	0.0726826	4.037	9.24719	4.07365	4.94209	9.03833	9.0114	1415824_at	Scd2	stearoyl-Coenzyme A desaturase 2	19	44368165	44381352	NM_009128|NP_033154	Mm.193096	ENSMUSG00000025203	20250
Centd1	1452291_at	2.41603	1.58285	0.655146	3.15918	-2.56113	6.39309	5.63442	-8.18182	-4.44373	0	0.0727266	9.06094	6.55219	10.4792	10.1465	4.08711	5.72653	1452291_at	Centd1	centaurin, delta 1	5	-62993684	-63157416	NM_178407|NP_848494|XM_001001363|XM_132099|XP_001001363|XP_132099	Mm.244403	ENSMUSG00000037999	212285
Gjc1	1447787_x_at	2.41534	1.31269	0.543479	-2.3957	4.64838	-6.8739	-7.97488	6.57389	6.02221	0	0.0728866	6.46134	8.76408	4.9974	4.63749	9.39353	9.21318	1447787_x_at	Gjc1	gap junction protein, gamma 1	11	-102660892	-102665955	NM_008122|NP_032148	Mm.390369	ENSMUSG00000034520	14615
2900092E17Rik	1424014_at	2.41338	1.21489	0.503397	-6.08402	6.4716	-6.39778	-6.57252	6.37845	6.20428	0	0.0733416	6.9038	10.505	6.81381	6.76369	10.4783	10.4284	1424014_at	2900092E17Rik	RIKEN cDNA 2900092E17 gene	7	-134158564	-134160866	NM_030240|NP_084516	Mm.345385	ENSMUSG00000030680	67278
Raet1a	1420603_s_at	2.41302	1.37933	0.571621	-7.23572	5.59054	-6.18857	-3.76813	6.21555	5.38633	0	0.0734248	3.65732	8.21122	4.0291	4.88847	8.43313	8.13872	1420603_s_at	Raet1a	retinoic acid early transcript 1, alpha	10	21878414	22093945	NM_009016|NP_033042	Mm.458004	NA	19368
NA	1444521_at	2.41266	1.14487	0.474527	-6.98367	7.26278	-7.83633	-4.96253	6.20527	6.31449	0	0.0735077	6.72415	10.399	6.50421	7.24551	10.1263	10.1544	1444521_at	NA	NA	NA	NA	NA	NA	NA	NA	NA
NA	1457898_at	2.41221	0.960125	0.398026	17.6662	-3.92161	-2.07677	-3.27413	-4.54985	-3.84381	0	0.0736115	6.83907	2.92195	3.2567	3.03944	2.80796	2.93607	1457898_at	NA	NA	NA	NA	NA	NA	NA	NA	NA
Lpar4	1439665_at	2.4117	1.68386	0.698205	-3.66519	2.48529	-4.6214	-6.66656	7.20328	5.26458	0	0.073731	4.55204	7.51429	4.0915	3.10649	9.78661	8.85288	1439665_at	Lpar4	lysophosphatidic acid receptor 4	21	104115994	104127771	NM_175271|NP_780480	Mm.90147|Mm.392632	ENSMUSG00000049929	78134
Dst	1423626_at	2.40981	1.63736	0.679458	6.59875	-4.28575	3.16603	5.70844	-6.54744	-4.64004	0	0.074171	11.9045	6.86628	10.3156	11.4924	5.81939	6.70229	1423626_at	Dst	dystonin	1	34068669	34365497	NM_133833|NM_134448|NP_598594|NP_604443	Mm.336625	ENSMUSG00000026131	13518
Manba	1450626_at	2.40971	1.21773	0.505346	-3.52127	-3.00533	4.94787	11.8782	-5.04093	-5.25855	0	0.0741947	6.03303	6.18202	8.47867	10.4799	5.5942	5.53136	1450626_at	Manba	mannosidase, beta A, lysosomal	3	135148574	135234367	NM_027288|NP_081564	Mm.280536	ENSMUSG00000028164	110173
Tmprss6	1428676_at	2.40909	1.26764	0.526192	2.03207	-5.00831	2.00357	11.66	-5.3942	-5.29315	0	0.0743373	7.37133	5.19151	7.3625	10.3523	5.07203	5.10332	1428676_at	Tmprss6	transmembrane serine protease 6	15	-78270096	-78299064	NM_027902|NP_082178	Mm.34056	ENSMUSG00000016942	71753
Krt5	1424096_at	2.40907	1.99486	0.828062	4.49091	5.44539	-6.07437	-5.78219	-2.33225	4.2525	0	0.0743434	12.8546	13.4382	6.39404	6.5727	8.6823	12.7088	1424096_at	Krt5	keratin 5	15	-101537500	-101543322	NM_027011|NP_081287	Mm.451847	ENSMUSG00000061527	110308
Mrvi1	1459665_s_at	2.40903	1.20093	0.498511	13.2663	-2.02836	-5.65909	-5.72285	0.228081	-0.084069	0	0.0743519	10.4093	6.09723	5.07359	5.05562	6.7334	6.64539	1459665_s_at	Mrvi1	MRV integration site 1	7	-118011780	-118089701	NM_010826|NM_194464|NP_034956|NP_919446	Mm.250023|Mm.466314	ENSMUSG00000005611	17540
Ugt8a	1419063_at	2.40782	1.1546	0.479521	-3.86224	-3.26114	14.6549	-2.0248	-2.15576	-3.35095	0	0.0746335	2.65377	2.81182	7.52278	3.13691	3.10248	2.78821	1419063_at	Ugt8a	UDP galactosyltransferase 8A	3	-125568260	-125641468	NM_011674|NP_035804	Mm.306021	ENSMUSG00000032854	22239
Creb1	1423402_at	2.40758	0.930197	0.386362	-10.9471	8.12535	-5.75203	-7.52069	7.74331	8.35113	0	0.0746893	6.92337	10.1616	7.80542	7.50512	10.0967	10.1999	1423402_at	Creb1	cAMP responsive element binding protein 1	1	64579377	64651122	NM_001037726|NM_009952|NM_133828|NP_001032815|NP_034082|NP_598589	Mm.466618	ENSMUSG00000025958	12912
Meg3	1452905_at	2.40757	1.60231	0.665529	3.65558	-1.33958	-7.98186	-5.47563	4.84898	6.29251	0	0.0746905	8.84463	6.60203	3.61995	4.74513	9.38041	10.0285	1452905_at	Meg3	maternally expressed 3	12	NA	NA	NR_003633|XR_035480|XR_035483|XR_035484	Mm.289645|Mm.442513|Mm.475858	ENSMUSG00000021268	17263
NA	1440360_at	2.4072	1.43859	0.597618	3.62539	-6.23363	5.82135	7.18972	-5.80683	-4.59599	0	0.0747766	7.39432	3.63761	8.23108	8.75249	3.80024	4.26162	1440360_at	NA	NA	NA	NA	NA	NA	NA	NA	NA
Hs3st2	1440814_x_at	2.40574	1.19546	0.496922	5.84772	-6.17847	6.41937	6.88387	-6.05542	-6.91708	0	0.0751186	7.33912	3.96761	7.49937	7.6296	4.00211	3.76054	1440814_x_at	Hs3st2	heparan sulfate (glucosamine) 3-O-sulfotransferase 2	7	128535809	128645282	NM_001081327|NP_001074796	Mm.247449	ENSMUSG00000046321	195646
Serpina3n	1419100_at	2.40481	1.87802	0.780945	10.1	-3.66761	0.562676	1.07362	-3.97551	-4.09315	0	0.0753348	11.5776	3.80763	6.19508	6.48344	3.63386	3.56747	1419100_at	Serpina3n	serine (or cysteine) peptidase inhibitor, clade A, member 3N	12	105644917	105652539	NM_009252|NP_033278	Mm.475853	ENSMUSG00000021091	20716
Hagh	1424172_at	2.40442	1.08261	0.450257	2.1157	-5.05208	7.28262	10.1026	-6.85827	-7.59056	0	0.0754256	8.74607	7.07109	9.95349	10.6125	6.64902	6.47789	1424172_at	Hagh	hydroxyacyl glutathione hydrolase	17	24987491	25001395	NM_024284|NP_077246	Mm.43784	ENSMUSG00000024158	14651
Dlc1	1450206_at	2.40413	1.55417	0.646456	-4.94913	2.18345	-5.17062	-5.47545	7.22544	6.1863	0	0.0754924	4.94926	8.01542	4.85405	4.72301	10.1829	9.73617	1450206_at	Dlc1	deleted in liver cancer 1	8	-37630798	-37676928	NM_015802|NP_056617	Mm.210875	ENSMUSG00000031523	50768
Hba-a1	1427219_at	2.40372	1.40241	0.583435	-6.33069	5.85059	-5.15674	-5.68347	5.71416	5.60616	0	0.0755886	8.3144	12.7832	8.74508	8.55184	12.7332	12.6935	1427219_at	Hba-a1	hemoglobin alpha, adult chain 1	11	32183671	32197303	NM_008218|NP_032244	Mm.196110	ENSMUSG00000069917|ENSMUSG00000069919	15122
Nfia	1427733_a_at	2.40328	1.65413	0.68828	-3.92925	2.98811	-6.39448	-4.93418	6.88726	5.38254	0	0.0756911	4.36529	7.62825	3.20243	3.89126	9.46749	8.75771	1427733_a_at	Nfia	nuclear factor I/A	4	97248633	97785567	NM_001122952|NM_001122953|NM_010905|NP_001116424|NP_001116425|NP_035035	Mm.31274|Mm.409646	ENSMUSG00000028565	18027
Disp1	1435132_at	2.40315	1.45576	0.605771	-3.61163	5.82794	-5.90587	-7.01683	4.88534	5.82105	0	0.0757225	4.78743	8.46128	3.89453	3.46215	8.09442	8.45859	1435132_at	Disp1	dispatched homolog 1 (Drosophila)	1	-48173	-185338	NM_026866|NP_081142	Mm.358721	NA	68897
Efnb2	1449548_at	2.403	1.88355	0.783831	-3.91967	5.61887	-5.30167	-5.60133	4.41442	4.78938	0	0.0757558	6.20653	11.6173	5.42258	5.2526	10.9341	11.1468	1449548_at	Efnb2	ephrin B2	8	-8617438	-8660773	NM_010111|NP_034241	Mm.209813	ENSMUSG00000001300	13642
2700050L05Rik	1442142_at	2.40259	1.44728	0.602383	-5.32896	5.99642	-5.74893	-5.78743	5.50447	5.36443	0	0.0758514	4.14033	8.50974	3.9783	3.96344	8.31994	8.26591	1442142_at	2700050L05Rik	RIKEN cDNA 2700050L05 gene	7	140829388	140864653	NM_145995|NM_178115|NP_666107|NP_835216	Mm.174044	ENSMUSG00000039990	214764
Dusp1	1448830_at	2.40209	0.91725	0.381855	8.37366	-5.94298	8.02447	7.20078	-4.45533	-13.2006	0	0.0759692	13.1915	10.8252	13.1337	12.9976	11.0711	9.62567	1448830_at	Dusp1	dual specificity phosphatase 1	17	-26642535	-26645406	NM_013642|NP_038670	Mm.239041	ENSMUSG00000024190	19252
Tmem38a	1424177_at	2.40139	1.29181	0.537943	-6.64336	6.58338	-5.94968	-5.43179	5.3308	6.11065	0	0.0761325	6.01604	10.2667	6.23897	6.4054	9.86415	10.1148	1424177_at	Tmem38a	transmembrane protein 38A	8	75096001	75111183	NM_144534|NP_653117	Mm.212927	ENSMUSG00000031791	74166
Tmc4	1427178_at	2.40132	1.2307	0.51251	0.370534	-3.13711	6.53185	9.57163	-7.04402	-6.29288	0	0.0761482	8.58244	7.5444	10.4058	11.3054	6.38821	6.6105	1427178_at	Tmc4	transmembrane channel-like gene family 4	7	-3617355	-3629155	NM_181820|NP_861541	Mm.360398	ENSMUSG00000019734	353499
App	1427442_a_at	2.40105	0.889308	0.370384	10.5421	-5.3982	7.77277	6.91671	-11.6632	-8.17018	0	0.0762125	13.2326	10.7809	12.8067	12.675	9.81724	10.3545	1427442_a_at	App	amyloid beta (A4) precursor protein	16	-84954687	-85173948	NM_007471|NP_031497	Mm.277585	ENSMUSG00000022892	11820
Clip3	1430543_at	2.40048	1.96909	0.820289	-1.18682	4.74215	-5.95076	-6.61183	4.61808	4.38919	0	0.0763441	7.73848	11.3179	4.86242	4.46332	11.243	11.1048	1430543_at	Clip3	CAP-GLY domain containing linker protein 3	7	31076771	31093386	NM_001081114|NP_001074583	Mm.159258	ENSMUSG00000013921	76686
Inhbb	1426858_at	2.39874	1.38668	0.578086	-2.28496	-10.6894	4.65438	7.49638	1.09933	-0.275687	0	0.0767523	7.58397	4.54566	10.0926	11.12	8.80743	8.31034	1426858_at	Inhbb	inhibin beta-B	1	-121312041	-121318825	NM_008381|NP_032407	Mm.3092	ENSMUSG00000037035	16324
Ndufaf2	1452923_at	2.39803	1.24911	0.520889	-6.98375	5.95606	-5.04233	-6.3602	6.40654	6.02369	0	0.0769163	7.71407	11.6518	8.30487	7.90383	11.7889	11.6724	1452923_at	Ndufaf2	NADH dehydrogenase (ubiquinone) 1 alpha subcomplex, assembly factor 2	13	-108842782	-108948819	NM_001127346|NP_001120818|XM_001476048|XM_919782|XP_001476098|XP_924875	Mm.276040	ENSMUSG00000068184	75597
Dvl1	1450978_at	2.39768	1.33094	0.555092	4.76048	-5.9267	5.83011	6.99326	-5.99426	-5.66288	0	0.0769984	9.61408	5.99629	9.97616	10.3699	5.97342	6.0856	1450978_at	Dvl1	dishevelled, dsh homolog 1 (Drosophila)	4	155221520	155233412	NM_010091|NP_034221	Mm.3400	ENSMUSG00000029071	13542
Mcm3	1420029_at	2.39727	1.20742	0.503664	-8.04644	5.58894	-3.58586	-6.81812	7.0456	5.81587	0	0.0770946	5.82921	9.74377	7.1098	6.18185	10.162	9.80892	1420029_at	Mcm3	minichromosome maintenance deficient 3 (S. cerevisiae)	1	-20793094	-20810294	NM_008563|NP_032589	Mm.4502	ENSMUSG00000041859	17215
Zbtb20	1422064_a_at	2.39721	1.51459	0.631815	7.35225	-5.66039	5.03036	3.69381	-4.80973	-5.6063	0	0.0771101	9.18982	3.78646	8.22568	7.67069	4.13969	3.80892	1422064_a_at	Zbtb20	zinc finger and BTB domain containing 20	16	43510420	43619183	NM_019778|NP_062752	Mm.136238|Mm.440824|Mm.441121|Mm.441972|Mm.460947	ENSMUSG00000022708|ENSMUSG00000036279	56490
Sin3a	1419101_at	2.3972	0.846034	0.352926	-7.14788	9.29082	-12.1937	-8.17781	8.5514	9.67717	0	0.077112	8.26974	10.5112	7.58174	8.12931	10.4104	10.5639	1419101_at	Sin3a	transcriptional regulator, SIN3A (yeast)	9	56919846	56976175	NM_001110350|NM_001110351|NM_011378|NP_001103820|NP_001103821|NP_035508	Mm.15755	ENSMUSG00000042557	20466
Tram1l1	1451268_at	2.39703	1.2352	0.515305	-5.94173	3.51835	-6.57417	-5.58306	8.39448	6.18613	0	0.0771515	4.83904	7.66505	4.65011	4.94619	9.1217	8.462	1451268_at	Tram1l1	translocation associated membrane protein 1-like 1	3	124023954	124026178	NM_146140|NP_666252	Mm.165810	ENSMUSG00000044528	229801
EG432995	1439560_x_at	2.39688	1.80709	0.753934	-2.76396	0.699861	5.8044	6.28339	-8.26261	-1.76109	0	0.0771868	6.50459	8.3659	11.1089	11.3663	3.54984	7.04349	1439560_x_at	EG432995	predicted gene, EG432995	16	NA	NA	XM_488763|XM_489668|XP_488763|XP_489668	Mm.271618	NA	432995
Tmem144	1456583_x_at	2.39563	1.27047	0.530331	5.40422	-5.8082	6.26682	6.51733	-6.07174	-6.30844	0	0.0774796	6.91694	3.39898	7.18758	7.26618	3.31629	3.24202	1456583_x_at	Tmem144	transmembrane protein 144	3	-79617074	-79646584	NM_027495|NP_081771	Mm.46635	ENSMUSG00000027956	70652
Wnt10b	1426091_a_at	2.39526	1.05328	0.439736	-5.63316	13.3821	-3.82521	-5.31605	-4.1029	5.49519	0	0.0775653	4.57261	8.81608	4.97607	4.64337	4.9141	7.05602	1426091_a_at	Wnt10b	wingless related MMTV integration site 10b	15	-98602192	-98608581	NM_011718|NP_035848	Mm.4709	ENSMUSG00000022996	22410
Cluap1	1424388_at	2.39478	1.00288	0.418777	-8.46488	7.847	-8.11952	-5.55269	7.13993	7.15016	0	0.0776789	7.53906	10.8374	7.60889	8.12791	10.6944	10.6965	1424388_at	Cluap1	clusterin associated protein 1	16	3909008	3941147	NM_029738|NP_084014	Mm.458921	ENSMUSG00000014232	76779
Cast	1451413_at	2.39246	1.40099	0.585587	4.41487	-6.59846	5.3453	7.08724	-4.77818	-5.47077	0	0.078221	9.48304	5.419	9.82639	10.4692	6.0907	5.83513	1451413_at	Cast	calpastatin	13	-74831733	-74945369	NM_009817|NP_033947	Mm.29163|Mm.441995	ENSMUSG00000021585	12380
Cp	1417497_at	2.39225	1.3585	0.567874	10.4252	-4.98565	4.41635	-0.0607667	-5.55297	-4.24221	0	0.0782701	10.2336	4.81972	8.12264	6.54983	4.62043	5.0809	1417497_at	Cp	ceruloplasmin	3	19857053	19907609	NM_001042611|NM_007752|NP_001036076|NP_031778	Mm.13787	ENSMUSG00000003617	12870
Loxl2	1452436_at	2.39176	1.47794	0.617928	-5.1143	2.40682	-5.19857	-5.63664	7.32411	6.21859	0	0.0783854	3.05282	6.07144	3.01899	2.84317	8.04501	7.60131	1452436_at	Loxl2	lysyl oxidase-like 2	14	70009284	70093502	NM_033325|NP_201582	Mm.116714|Mm.458159	ENSMUSG00000034205	94352
Atp5a1	1420037_at	2.39064	1.14025	0.476964	-7.25432	6.46704	-5.22725	-7.12291	6.7573	6.38014	0	0.0786462	9.68521	13.2581	10.213	9.71943	13.3337	13.2355	1420037_at	Atp5a1	ATP synthase, H+ transporting, mitochondrial F1 complex, alpha subunit, isoform 1	18	78012506	78021607	NM_007505|NP_031531	Mm.276137	ENSMUSG00000025428	11946
Raf1	1425419_a_at	2.39016	0.929768	0.388998	8.35578	-7.54208	7.90438	7.92328	-7.29111	-9.35026	0	0.07876	9.80678	7.06562	9.72895	9.7322	7.10889	6.75385	1425419_a_at	Raf1	v-raf-leukemia viral oncogene 1	6	-115568590	-115626653	NM_029780|NP_084056	Mm.184163	ENSMUSG00000000441	110157
Cbx5	1421933_at	2.38992	1.72669	0.722486	-4.92119	4.9744	-5.15314	-5.27954	5.18488	5.19459	0	0.0788155	4.64934	9.65562	4.53199	4.46804	9.76211	9.76702	1421933_at	Cbx5	chromobox homolog 5 (Drosophila HP1a)	15	-103021976	-103045783	NM_001076789|NM_001110216|NM_007626|NP_001070257|NP_001103686|NP_031652	Mm.262059	ENSMUSG00000009575	12419
Rab11fip1	1430594_at	2.38973	1.09168	0.456821	-6.15672	-2.49753	10.2959	8.67843	-5.29205	-5.02799	0	0.0788602	5.55038	6.42948	9.50304	9.11446	5.75811	5.82155	1430594_at	Rab11fip1	RAB11 family interacting protein 1 (class I)	8	-28249244	-28285120	NM_001080813|NP_001074282	Mm.205335	ENSMUSG00000031488	75767
Cdh3	1426673_at	2.38901	1.06119	0.444195	11.5649	5.95935	-6.81833	-7.63887	-4.23701	1.16994	0	0.0790298	10.0754	8.79942	5.89097	5.70419	6.47853	7.70926	1426673_at	Cdh3	cadherin 3	8	109034790	109080808	NM_001037809|NM_007665|NP_001032898|NP_031691	Mm.4658	ENSMUSG00000061048	12560
4930473A06Rik	1459046_at	2.38853	1.09719	0.459358	-7.08711	7.57499	-5.4358	-7.60054	5.25891	7.28955	0	0.0791408	3.79112	7.35082	4.19203	3.66647	6.78852	7.28152	1459046_at	4930473A06Rik	RIKEN cDNA 4930473A06 gene	4	83171448	83510574	NM_001081012|NP_001074481	Mm.180032	ENSMUSG00000052407	320226
Ednrb	1437347_at	2.38835	1.45222	0.608041	-0.664523	4.1686	-8.25571	-6.22385	6.13643	4.83906	0	0.0791835	6.76809	8.66009	3.7964	4.5918	9.43043	8.92255	1437347_at	Ednrb	endothelin receptor type B	14	-104213842	-104242913	NM_007904|NP_031930	Mm.229532	ENSMUSG00000022122	13618
Ccrn4l	1425837_a_at	2.38826	1.15984	0.485644	2.8142	-6.74701	9.72006	5.87487	-5.37996	-6.28217	0	0.0792053	10.3118	7.73919	12.17	11.1353	8.10702	7.86426	1425837_a_at	Ccrn4l	CCR4 carbon catabolite repression 4-like (S. cerevisiae)	3	51028368	51055576	NM_009834|NP_033964	Mm.86541	ENSMUSG00000023087	12457
Ube2j1	1417723_at	2.38801	1.22301	0.512145	5.09005	-6.88659	7.38723	5.87165	-4.49348	-6.96886	0	0.0792644	10.2503	6.71039	10.9293	10.4813	7.41772	6.68608	1417723_at	Ube2j1	ubiquitin-conjugating enzyme E2, J1	4	33118399	33139339	NM_019586|NP_062532	Mm.259095	ENSMUSG00000028277	56228
Pard6g	1420851_at	2.38387	1.09314	0.458557	4.60266	6.18582	-4.82721	-12.9058	2.45348	4.49102	0	0.0802361	11.0188	11.4019	8.73693	6.78206	10.4987	10.9918	1420851_at	Pard6g	par-6 partitioning defective 6 homolog gamma (C. elegans)	18	80243702	80316105	NM_053117|NP_444347	Mm.24678	ENSMUSG00000056214	93737
Bmp7	1418910_at	2.38362	1.34294	0.563402	6.307	6.87181	-7.15396	-7.0382	-2.15554	3.16889	0	0.0802942	9.45096	9.64686	4.78234	4.82249	6.51593	8.36258	1418910_at	Bmp7	bone morphogenetic protein 7	2	-172695188	-172765794	NM_007557|NP_031583	Mm.595	ENSMUSG00000008999	12162
Grb14	1417673_at	2.38317	1.23768	0.51934	6.92684	-0.826868	-1.72447	9.10723	-6.99219	-6.49055	0	0.0803998	8.7134	6.36584	6.09408	9.37354	4.4992	4.65108	1417673_at	Grb14	growth factor receptor bound protein 14	2	-64750539	-64860823	NM_016719|NP_057928	Mm.214554	ENSMUSG00000026888	50915
Hspa1a	1452388_at	2.38264	1.93018	0.810098	5.20882	-4.40995	4.69738	4.6678	-4.49542	-5.66863	0	0.0805225	10.8066	5.09766	10.5031	10.4855	5.04694	4.35061	1452388_at	Hspa1a	heat shock protein 1A	17	-35106303	-35109101	NM_010479|NP_034609	Mm.6388	ENSMUSG00000067283	193740
Kif22	1423813_at	2.38227	1.40278	0.588843	-6.45873	4.23252	-4.62341	-5.67243	6.49569	6.02635	0	0.0806095	5.29279	9.2728	5.97602	5.58551	10.1153	9.94058	1423813_at	Kif22	kinesin family member 22	7	-134171244	-134185934	NM_145588|NP_663563	Mm.286488	ENSMUSG00000030677	110033
Edaradd	1437800_at	2.38211	1.67916	0.704906	0.0722529	7.57527	-6.18042	-6.29881	-0.102726	4.93443	0	0.0806478	6.43232	10.0963	3.37895	3.32114	6.34687	8.80668	1437800_at	Edaradd	EDAR (ectodysplasin-A receptor)-associated death domain	13	-12569174	-12612715	NM_133643|NP_598398	Mm.159671	ENSMUSG00000039309	171211
Flrt2	1438702_at	2.38188	1.44343	0.606003	-4.7423	2.63992	-5.96958	-5.36884	7.50202	5.93878	0	0.0807018	5.57761	8.45245	5.09968	5.33362	10.3459	9.73712	1438702_at	Flrt2	fibronectin leucine rich transmembrane protein 2	12	96930463	97019235	NM_201518|NP_958926	Mm.341948	ENSMUSG00000047414	399558
Tgfbi	1456250_x_at	2.38145	1.47739	0.620373	-0.170738	0.658386	-7.58733	-5.89904	7.80386	5.19486	0	0.0808023	5.84583	6.18062	2.85103	3.53275	9.06595	8.01244	1456250_x_at	Tgfbi	transforming growth factor, beta induced	13	56710963	56740700	NM_009369|NP_033395	Mm.14455	ENSMUSG00000035493	21810
Hoxc10	1439798_at	2.38133	2.25749	0.947994	-2.89701	1.95272	-4.91509	-5.37832	5.91062	5.32708	0	0.0808308	5.7176	9.26479	4.24154	3.90273	12.1597	11.7329	1439798_at	Hoxc10	homeo box C10	15	102797295	102802152	NM_010462|NP_034592	Mm.31665	ENSMUSG00000022484	209448
Rarres2	1425091_at	2.38085	1.18033	0.495762	-6.14799	8.75705	-6.58074	-5.84461	4.1435	5.67278	0	0.0809442	4.37713	8.53842	4.25632	4.46183	7.25038	7.67734	1425091_at	Rarres2	retinoic acid receptor responder (tazarotene induced) 2	6	-48519696	-48522669	NM_027852|NP_082128	Mm.28231	ENSMUSG00000009281	71660
Relb	1417856_at	2.38036	1.27155	0.534183	3.85957	-5.50189	6.27658	7.50885	-5.14758	-6.99554	0	0.0810581	8.81554	5.84227	9.5832	9.97458	5.9548	5.36788	1417856_at	Relb	avian reticuloendotheliosis viral (v-rel) oncogene related B	7	-20191570	-20214787	NM_009046|NP_033072	Mm.1741	ENSMUSG00000002983	19698
S1pr3	1437173_at	2.3785	1.74842	0.735095	-2.43223	0.228323	-5.59577	-5.37641	7.09028	6.0858	0	0.0814961	5.7734	7.15294	4.13303	4.24678	10.711	10.1902	1437173_at	S1pr3	sphingosine-1-phosphate receptor 3	13	51504132	51518166	NM_010101|NP_034231	Mm.136736	ENSMUSG00000067586	13610
Lamb3	1417812_a_at	2.37833	1.5415	0.648143	9.22393	-1.5693	3.05678	1.22988	-7.09703	-4.84426	0	0.081536	11.9979	7.33985	9.33631	8.54788	4.95426	5.92648	1417812_a_at	Lamb3	laminin, beta 3	1	195128187	195170072	NM_008484|NP_032510	Mm.435441	ENSMUSG00000026639	16780
Clcn5	1450787_at	2.37688	1.40815	0.592437	-6.5873	2.58513	-4.95269	-4.62707	7.57754	6.00439	0	0.0818753	4.69587	8.14343	5.31026	5.43264	10.0199	9.4286	1450787_at	Clcn5	chloride channel 5	21	-6736598	-6765812	NM_016691|NP_057900	Mm.254370	ENSMUSG00000004317	12728
Dock11	1429028_at	2.37599	1.45471	0.612255	-1.04151	5.35998	-8.95683	-5.04977	4.79744	4.8907	0	0.0820849	7.65313	10.1861	4.5212	6.06714	9.96348	10.0004	1429028_at	Dock11	dedicator of cytokinesis 11	21	33428826	33616557	NM_001009947|NP_001009947	Mm.32873	ENSMUSG00000031093	75974
Col5a2	1422437_at	2.37561	1.70493	0.717682	6.39084	-0.887618	-7.1921	-5.83971	4.25168	3.2769	0	0.0821745	11.7524	8.10515	4.94594	5.62363	10.6805	10.192	1422437_at	Col5a2	collagen, type V, alpha 2	1	-45431175	-45560127	NM_007737|NP_031763	Mm.10299	ENSMUSG00000026042	12832
Sfrs12	1427135_at	2.37451	0.955845	0.402544	-8.67684	7.75881	-7.1215	-7.25667	7.01926	8.27694	0	0.082432	7.04019	10.0967	7.32944	7.3043	9.95917	10.1931	1427135_at	Sfrs12	splicing factor, arginine/serine-rich 12	13	-104531694	-104554662	NM_172592|NP_766180	Mm.458176	ENSMUSG00000032621	218543
Pkp3	1418831_at	2.37295	1.2661	0.533556	4.14894	0.5602	4.84916	5.55516	-11.3823	-3.73115	0	0.0827981	10.1179	8.98035	10.3399	10.5637	5.1948	7.62007	1418831_at	Pkp3	plakophilin 3	7	148265676	148276408	NM_019762|NP_062736	Mm.350037	ENSMUSG00000054065	56460
Arhgef6	1429012_at	2.37295	1.2582	0.530227	5.44516	-7.71594	8.03326	3.84654	-3.67341	-5.9356	0	0.0827987	8.79477	4.66677	9.60653	8.29336	5.93472	5.22518	1429012_at	Arhgef6	Rac/Cdc42 guanine nucleotide exchange factor (GEF) 6	21	-54484663	-54591906	NM_152801|NP_690014	Mm.261443	ENSMUSG00000031133	73341
2010321M09Rik	1440160_x_at	2.37294	0.920149	0.387767	7.93851	-8.03923	7.78567	8.40228	-7.10652	-8.98071	0	0.0827999	7.91214	5.17689	7.88598	7.99154	5.33657	5.01572	1440160_x_at	2010321M09Rik	RIKEN cDNA 2010321M09 gene	9	64808638	64834781	NM_001077631|NM_175153|NP_001071099|NP_780362	Mm.272616	ENSMUSG00000034263	69882
Ccnl1	1423622_a_at	2.37269	1.04965	0.442387	7.59069	-6.23726	7.74335	5.38658	-8.05209	-6.43128	0	0.0828596	12.2718	9.14931	12.3063	11.7741	8.7395	9.1055	1423622_a_at	Ccnl1	cyclin L1	3	-65750072	-65762147	NM_019937|NP_064321	Mm.175612	ENSMUSG00000027829	56706
Adm	1416077_at	2.37264	1.5263	0.643293	5.81885	-5.77503	4.7909	5.38282	-4.2783	-5.93925	0	0.0828724	9.32681	4.3795	8.88816	9.14074	5.01818	4.30942	1416077_at	Adm	adrenomedullin	7	117771182	117773333	NM_009627|NP_033757	Mm.1408	ENSMUSG00000030790	11535
Orc3l	1428238_at	2.37245	1.08197	0.456057	-7.40729	7.71352	-5.4929	-7.28456	5.9244	6.54682	0	0.0829165	5.01016	8.63132	5.46862	5.03955	8.20286	8.35192	1428238_at	Orc3l	origin recognition complex, subunit 3-like (S. cerevisiae)	4	-34516551	-34562193	NM_015824|NP_056639	Mm.399624	ENSMUSG00000040044	50793
Zbtb33	1421094_at	2.37228	1.06224	0.447773	-5.85026	8.47167	-6.39594	-8.16883	6.08414	5.85922	0	0.082956	4.22952	7.54073	4.10337	3.69348	6.98873	6.93673	1421094_at	Zbtb33	zinc finger and BTB domain containing 33	21	35542969	35550223	NM_001079513|NM_020256|NP_001072981|NP_064652	Mm.391248	ENSMUSG00000048047	56805
Cep68	1456325_at	2.37218	1.10057	0.463948	-7.71327	6.03176	-5.63809	-6.54935	7.42718	6.44178	0	0.0829786	5.31698	8.71712	5.83032	5.6049	9.06231	8.81855	1456325_at	Cep68	centrosomal protein 68	11	-20127039	-20149427	NM_172260|NP_758464	Mm.260314	ENSMUSG00000044066	216543
4933426K21Rik	1435533_s_at	2.3721	1.1515	0.485435	-5.1306	6.40441	-7.43766	-6.59836	6.38102	6.38119	0	0.0829984	7.11603	10.2173	6.49575	6.72141	10.211	10.2111	1435533_s_at	4933426K21Rik	RIKEN cDNA 4933426K21 gene	6	-122403626	-122436323	NM_027664|NP_081940	Mm.277939	ENSMUSG00000040649	108653
Slc12a2	1417622_at	2.37163	1.02675	0.43293	0.515806	-9.97386	6.4429	11.2813	-3.30989	-4.95623	0	0.0831074	10.997	8.72757	12.2794	13.3262	10.1693	9.81315	1417622_at	Slc12a2	solute carrier family 12, member 2	18	58037368	58106475	NM_009194|NP_033220	Mm.399997	ENSMUSG00000024597	20496
Trub2	1424610_at	2.36978	1.15815	0.488716	-7.30405	6.47427	-4.82969	-6.8767	6.1277	6.40847	0	0.0835435	6.17262	9.92226	6.84599	6.28892	9.82795	9.90436	1424610_at	Trub2	TruB pseudouridine (psi) synthase homolog 2 (E. coli)	2	-29631630	-29644022	NM_145520|NP_663495	Mm.245739	ENSMUSG00000039826	227682
Itpr3	1417297_at	2.36937	1.15593	0.487865	4.35156	-5.46913	6.33526	8.16129	-6.73979	-6.63918	0	0.0836399	8.32048	5.65623	8.85864	9.35402	5.31151	5.3388	1417297_at	Itpr3	inositol 1,4,5-triphosphate receptor 3	17	27194248	27259168	NM_080553|NP_542120	Mm.458106	ENSMUSG00000042644	16440
Arhgap24	1424842_a_at	2.36925	1.45193	0.612822	5.67366	4.66029	-9.14148	-5.75935	1.98141	2.58548	0	0.0836676	9.08748	8.68594	3.21704	4.55719	7.62444	7.8638	1424842_a_at	Arhgap24	Rho GTPase activating protein 24	5	102910409	103326956	NM_029270|NM_146161|NP_083546|NP_666273	Mm.440191	ENSMUSG00000057315	231532
Rlf	1439555_at	2.36854	1.42395	0.601194	-5.82871	5.51683	-5.76838	-5.04427	5.43271	5.69182	0	0.0838338	3.45825	7.82196	3.48145	3.75996	7.78961	7.88926	1439555_at	Rlf	rearranged L-myc fusion sequence	4	-120817977	-120861139	NM_001081013|NP_001074482	Mm.215745	ENSMUSG00000049878	109263
Zscan21	1420096_at	2.36562	1.46688	0.620083	-6.18468	5.91002	-3.97342	-6.04176	5.15694	5.13289	0	0.0845196	5.9418	10.8221	6.83406	5.99947	10.5182	10.5085	1420096_at	Zscan21	zinc finger and SCAN domain containing 21	5	138558132	138575487	NM_001044703|NM_001044704|NM_001044705|NM_011757|NP_001038168|NP_001038169|NP_001038170|NP_035887	Mm.2760|Mm.415219	ENSMUSG00000037017	22697
Ninj1	1438928_x_at	2.3653	1.16238	0.49143	5.75743	-6.93822	5.73726	7.40127	-5.28179	-6.67595	0	0.0845951	10.7913	7.30188	10.7858	11.2432	7.75716	7.37397	1438928_x_at	Ninj1	ninjurin 1	13	49282915	49291620	NM_013610|NP_038638	Mm.18503	ENSMUSG00000037966	18081
Ptprd	1443860_at	2.36477	1.46036	0.617546	-5.65683	4.01385	-5.50677	-5.08206	6.10709	6.12473	0	0.0847179	3.79219	7.66986	3.85236	4.02266	8.50918	8.51626	1443860_at	Ptprd	protein tyrosine phosphatase, receptor type, D	4	-75587142	-75779380	NM_001014288|NM_011211|NP_001014310|NP_035341	Mm.146764|Mm.184021|Mm.462191	ENSMUSG00000028399	19266
Slc3a2	1425364_a_at	2.36445	0.977705	0.413503	8.19101	-3.35314	6.92257	6.19257	-10.8477	-7.10534	0	0.084795	12.3248	10.0514	12.075	11.9313	8.57556	9.31252	1425364_a_at	Slc3a2	solute carrier family 3 (activators of dibasic and neutral amino acid transport), member 2	19	-8781371	-8788362	NM_008577|NP_032603	Mm.4114	ENSMUSG00000010095	17254
Garnl1	1431097_at	2.36397	1.06587	0.450882	-7.40986	7.02539	-6.79128	-6.19144	5.87442	7.49277	0	0.0849056	6.34351	9.72578	6.48845	6.629	9.4561	9.83529	1431097_at	Garnl1	GTPase activating RANGAP domain-like 1	12	-56703885	-56922154	NM_001003719|NM_001112714|NM_019994|NP_001003719|NP_001106185|NP_064378	Mm.292180	ENSMUSG00000021027	56784
Ripk1	1449485_at	2.36379	1.04432	0.441801	10.1083	-7.70395	5.5807	4.34794	-5.02216	-7.31087	0	0.0849482	11.358	7.34619	10.3382	10.0606	7.9502	7.43472	1449485_at	Ripk1	receptor (TNFRSF)-interacting serine-threonine kinase 1	13	34094742	34127039	NM_009068|NP_033094	Mm.374799	ENSMUSG00000021408	19766
Cyld	1429617_at	2.36228	1.23117	0.521179	2.25307	-5.3321	8.58448	6.44177	-5.48316	-6.46406	0	0.0853034	8.22138	5.91091	10.1499	9.49727	5.86489	5.56611	1429617_at	Cyld	cylindromatosis (turban tumor syndrome)	8	91220926	91275844	NM_001128169|NM_001128170|NM_001128171|NM_173369|NP_001121641|NP_001121642|NP_001121643|NP_775545	Mm.24282	ENSMUSG00000036712	74256
Cd248	1417439_at	2.36123	1.32327	0.560416	-2.89088	-2.78934	-4.84691	-5.48201	9.03376	6.97538	0	0.0855502	6.66294	6.69785	5.99038	5.77201	10.7631	10.0554	1417439_at	Cd248	CD248 antigen, endosialin	19	5068077	5070639	NM_054042|NP_473383	Mm.29597	ENSMUSG00000056481	70445
Gtf3c4	1438692_at	2.35941	1.22124	0.517603	-6.43809	6.4054	-5.6134	-6.18196	5.78794	6.04011	0	0.0859765	5.19455	9.06079	5.4428	5.27165	8.87492	8.95083	1438692_at	Gtf3c4	general transcription factor IIIC, polypeptide 4	2	-28681094	-28695806	NM_172977|NP_766565	Mm.26043|Mm.426277	ENSMUSG00000035666	269252
2700099C18Rik	1445682_at	2.3592	1.36937	0.580437	-5.90558	5.38918	-5.30285	-5.71144	5.94933	5.58137	0	0.0860247	3.15642	7.26615	3.37574	3.22707	7.46997	7.33609	1445682_at	2700099C18Rik	RIKEN cDNA 2700099C18 gene	17	NA	NA	XR_005146|XR_034894	Mm.440259	NA	77022
NA	1427272_at	2.35829	1.76478	0.74833	-5.42442	5.36892	-4.39941	-5.06977	4.87881	4.64588	0	0.0862375	3.51902	9.25843	4.06408	3.70761	8.99781	8.87396	1427272_at	NA	NA	NA	NA	NA	NA	NA	NA	NA
Npnt	1426561_a_at	2.35781	1.33602	0.566636	-4.99534	9.50533	-4.4472	-3.20245	-3.24546	6.38512	0	0.0863507	5.40662	10.4827	5.5985	6.03424	6.01919	9.39047	1426561_a_at	Npnt	nephronectin	3	-132545658	-132613255	NM_001029836|NM_033525|NP_001025007|NP_277060	Mm.279310	ENSMUSG00000040998	114249
Aplnr	1423037_at	2.35721	1.43393	0.608317	-4.72313	-2.37466	-4.42677	-3.77489	8.66215	6.63729	0	0.0864924	4.67713	5.59712	4.79322	5.04859	9.9207	9.12748	1423037_at	Aplnr	apelin receptor	2	84976542	84980080	NM_011784|NP_035914	Mm.29368	ENSMUSG00000044338	23796
Tspan6	1416872_at	2.35697	1.08755	0.461421	-3.75968	5.99499	-5.47839	-9.9537	6.83095	6.36583	0	0.0865479	8.38219	10.7706	7.96137	6.86562	10.9753	10.8614	1416872_at	Tspan6	tetraspanin 6	21	-130425608	-130432968	NM_019656|NP_062630	Mm.46701	ENSMUSG00000067377	56496
Vps13b	1444435_at	2.35616	1.34608	0.571304	-6.10972	5.9123	-5.6143	-5.33474	5.64293	5.50353	0	0.0867374	4.43926	8.70382	4.61501	4.71417	8.60827	8.55882	1444435_at	Vps13b	vacuolar protein sorting 13B (yeast)	15	35301300	35860984	NM_177151|NP_796125|XM_981774|XM_986525|XP_986868|XP_991619	Mm.309250	ENSMUSG00000037646	666173
Coasy	1443829_x_at	2.35613	0.890072	0.377768	-11.6803	10.3484	-5.41144	-6.82013	6.38587	7.17765	0	0.0867441	5.77788	9.32876	6.78838	6.56131	8.69003	8.81766	1443829_x_at	Coasy	Coenzyme A synthase	11	100943938	100947933	NM_027896|NP_082172	Mm.182271	ENSMUSG00000001755	71743
Grb7	1448227_at	2.35533	1.15024	0.488355	-4.67971	3.64288	7.13457	6.18079	-10.7303	-1.54827	0	0.0869317	6.62894	8.89085	9.83982	9.5806	4.98452	7.48	1448227_at	Grb7	growth factor receptor bound protein 7	11	98308147	98316687	NM_010346|NP_034476	Mm.276702	ENSMUSG00000019312	14786
Zfp292	1430216_at	2.35499	1.25745	0.53395	-6.31561	6.03406	-4.33956	-7.0094	5.70912	5.9214	0	0.0870127	3.92438	7.84386	4.55153	3.70419	7.74073	7.8081	1430216_at	Zfp292	zinc finger protein 292	4	-34750358	-34830197	NM_013889|NP_038917|XM_620009|XM_909747|XP_620009|XP_914840	Mm.38193	ENSMUSG00000039967	30046
Tjp2	1434600_at	2.35462	1.21377	0.515482	3.22312	-3.98661	7.67049	6.65937	-7.52983	-6.03654	0	0.0870977	10.8582	8.70313	12.1875	11.8853	7.64403	8.09039	1434600_at	Tjp2	tight junction protein 2	19	-24168991	-24299444	NM_011597|NP_035727	Mm.104744	ENSMUSG00000024812	21873
Slc45a3	1426663_s_at	2.35455	1.33758	0.568082	0.755359	-5.99698	6.87788	8.01411	-4.17331	-5.47706	0	0.0871153	7.10741	4.73391	9.25952	9.65891	5.37494	4.91667	1426663_s_at	Slc45a3	solute carrier family 45, member 3	1	133867185	133879541	NM_145977|NP_666089	Mm.200307	ENSMUSG00000026435	212980
Tiparp	1426721_s_at	2.35404	1.31122	0.55701	7.95401	-4.03993	6.69738	1.4743	-6.60078	-5.48498	0	0.0872347	12.2347	8.15153	11.8069	10.0288	7.27973	7.65958	1426721_s_at	Tiparp	TCDD-inducible poly(ADP-ribose) polymerase	3	65332368	65359440	NM_178892|NP_849223	Mm.246398	ENSMUSG00000034640	99929
Bcl11a	1457072_at	2.35368	1.38416	0.588085	-4.1806	5.78018	-3.02461	-8.71299	4.89991	5.23812	0	0.0873188	4.83615	8.53667	5.26561	3.15232	8.20964	8.33529	1457072_at	Bcl11a	B-cell CLL/lymphoma 11A (zinc finger protein)	11	23978116	24073194	NM_016707|NP_057916	Mm.53687|Mm.447614	ENSMUSG00000000861	14025
Slco2a1	1444242_at	2.35223	1.46989	0.624891	7.15188	-4.42097	0.73271	6.98015	-5.70048	-4.74329	0	0.087658	9.21869	4.49331	6.59764	9.14856	3.97087	4.3617	1444242_at	Slco2a1	solute carrier organic anion transporter family, member 2a1	9	102910818	102990179	NM_033314|NP_201571	Mm.207106|Mm.412758	ENSMUSG00000032548	24059
Actn4	1423449_a_at	2.35196	1.19685	0.508873	6.90569	-5.9521	6.13714	5.32676	-6.41903	-5.99845	0	0.0877206	12.8716	9.11332	12.647	12.4101	8.97684	9.09977	1423449_a_at	Actn4	actinin alpha 4	7	-29678272	-29747299	NM_021895|NP_068695	Mm.276042	ENSMUSG00000054808	60595
Prkd3	1420567_at	2.35194	1.04905	0.446035	-6.70783	6.12978	-7.2176	-6.60724	7.45675	6.94615	0	0.0877247	4.77486	7.72057	4.65789	4.79794	8.02506	7.9079	1420567_at	Prkd3	protein kinase D3	17	-79349899	-79412646	NM_029239|NP_083515	Mm.252776	ENSMUSG00000024070	75292
2310007F21Rik	1438379_x_at	2.351	1.20957	0.514492	-6.58702	8.55101	-5.49508	-5.6478	3.63799	5.5409	0	0.0879456	3.10238	7.61226	3.42769	3.38219	6.14859	6.7155	1438379_x_at	2310007F21Rik	RIKEN cDNA 2310007F21 gene	9	63450461	63489696	NM_025857|NP_080133	Mm.34338	ENSMUSG00000037257	66939
Atp2a2	1416551_at	2.34977	0.94203	0.400903	13.586	-7.59759	4.22009	2.77495	-6.99267	-5.99083	0	0.0882322	11.8592	7.95447	10.1328	9.86641	8.06597	8.25064	1416551_at	Atp2a2	ATPase, Ca++ transporting, cardiac muscle, slow twitch 2	5	-122903521	-122952234	NM_001110140|NM_009722|NP_001103610|NP_033852	Mm.227583	ENSMUSG00000029467	11938
Kcne3	1418499_a_at	2.34974	1.28571	0.547172	-5.69088	-3.58196	-3.05151	-3.97743	8.84463	7.45715	0	0.0882406	3.30077	3.99797	4.17334	3.86723	8.10616	7.64746	1418499_a_at	Kcne3	potassium voltage-gated channel, Isk-related subfamily, gene 3	7	107327206	107333374	NM_020574|NP_065599	Mm.282386	ENSMUSG00000035165	57442
Igfbp4	1437406_x_at	2.34964	1.54958	0.659498	1.17565	4.40477	-7.38861	-7.08652	4.65289	4.24182	0	0.0882634	10.186	11.6162	6.39266	6.52646	11.7261	11.544	1437406_x_at	Igfbp4	insulin-like growth factor binding protein 4	11	98902573	98913957	NM_010517|NP_034647	Mm.233799	ENSMUSG00000017493	16010
Rhbdl2	1442819_at	2.34949	1.15202	0.490327	4.384	-4.60847	4.76846	9.09187	-6.4638	-7.17206	0	0.0882991	6.90483	4.44313	7.01007	8.19362	3.93523	3.74134	1442819_at	Rhbdl2	rhomboid, veinlet-like 2 (Drosophila)	4	123465117	123507147	NM_183163|NP_898986	Mm.37334	ENSMUSG00000043333	230726
Pvrl3	1417319_at	2.34908	1.34915	0.574333	-1.14683	7.83389	-5.98495	-7.90059	1.99348	5.20501	0	0.0883939	7.1158	10.3287	5.38493	4.69959	8.23927	9.38822	1417319_at	Pvrl3	poliovirus receptor-related 3	16	-46448190	-46496887	NM_021495|NM_021496|NM_021497|NP_067470|NP_067471|NP_067472	Mm.328072|Mm.440435	ENSMUSG00000022656	58998
Epha4	1421929_at	2.34907	1.65884	0.706166	-2.20502	4.48152	-4.54515	-7.71521	5.06865	4.91521	0	0.0883955	7.64378	10.9175	6.49808	4.94604	11.2049	11.1298	1421929_at	Epha4	Eph receptor A4	1	-77363759	-77511663	NM_007936|NP_031962	Mm.400747	ENSMUSG00000026235	13838
Bex2	1417388_at	2.34886	1.17925	0.502054	-5.49896	4.75207	-4.36642	-8.2591	7.33708	6.03532	0	0.0884454	6.9455	9.87195	7.26882	6.15754	10.6099	10.2383	1417388_at	Bex2	brain expressed X-linked 2	21	-132601104	-132602649	NM_009749|NP_033879	Mm.94160	ENSMUSG00000042750	12069
Klf9	1422264_s_at	2.34806	1.57395	0.670317	5.04328	-5.08579	5.61668	4.9313	-5.03585	-5.46963	0	0.0886315	7.31147	2.7155	7.57165	7.26067	2.73816	2.54133	1422264_s_at	Klf9	Kruppel-like factor 9	19	23215715	23241401	NM_010638|NP_034768	Mm.291595	ENSMUSG00000033863	16601
Stap2	1451261_s_at	2.34664	0.997132	0.424919	3.10581	-5.20293	8.1233	9.36177	-8.18655	-7.2014	0	0.0889641	9.49307	7.76199	10.5384	10.7965	7.14037	7.34562	1451261_s_at	Stap2	signal transducing adaptor family member 2	17	-56136501	-56144991	NM_145934|NP_666046	Mm.204991	ENSMUSG00000038781	106766
Ikzf2	1421643_at	2.34613	1.23479	0.526311	-3.72001	9.85006	-4.58051	-5.42644	-2.8444	6.7213	0	0.089083	4.7927	8.99583	4.52617	4.26416	5.06391	8.02674	1421643_at	Ikzf2	IKAROS family zinc finger 2	1	-69577783	-69732534	NM_011770|NP_035900	Mm.106343	ENSMUSG00000025997	22779
Pik3cd	1443798_at	2.3443	1.59453	0.680174	5.84363	-5.0814	4.52785	5.06264	-5.09328	-5.25945	0	0.0895104	8.83965	3.77482	8.22965	8.47758	3.76931	3.69228	1443798_at	Pik3cd	phosphatidylinositol 3-kinase catalytic delta polypeptide	4	-149023276	-149072798	NM_001029837|NM_008840|NP_001025008|NP_032866	Mm.229108	ENSMUSG00000039936	18707
Smg6	1445418_at	2.34345	1.5801	0.674263	-5.34052	5.52039	-4.40127	-5.73631	4.81491	5.1428	0	0.0897069	5.57286	10.5438	6.00274	5.39171	10.2209	10.3709	1445418_at	Smg6	Smg-6 homolog, nonsense mediated mRNA decay factor (C. elegans)	11	74739373	74977950	NM_001002764|NP_001002764	Mm.288460	ENSMUSG00000038290	103677
Sepw1	1416521_at	2.34327	1.33027	0.567699	-3.0247	5.60502	-7.51868	-6.03676	5.55728	5.41784	0	0.089749	10.1651	13.1952	8.58713	9.10747	13.1784	13.1294	1416521_at	Sepw1	selenoprotein W, muscle 1	7	-16502556	-16507720	NM_009156|NP_033182	Mm.42829	ENSMUSG00000041571	20364
2008-09-01	1426802_at	2.34238	1.32966	0.567656	-6.30601	3.62152	-4.99268	-5.44365	6.80995	6.31087	0	0.0899581	4.89788	8.38325	5.35897	5.20064	9.50265	9.32743	1426802_at	2008-09-01	septin 8	11	53333301	53357598	NM_033144|NP_149156	Mm.274399	ENSMUSG00000018398	20362
Ceacam1	1425675_s_at	2.34189	2.09009	0.89248	-0.103686	-4.15066	7.06003	5.35673	-4.07413	-4.08828	0	0.0900717	6.45217	3.7168	11.2942	10.1429	3.76852	3.75896	1425675_s_at	Ceacam1	carcinoembryonic antigen-related cell adhesion molecule 1	7	-26246720	-26262644	NM_001039185|NM_001039186|NM_001039187|NM_011926|NP_001034274|NP_001034275|NP_001034276|NP_036056	Mm.322502	ENSMUSG00000074272	26365
OTTMUSG00000026223	1459651_s_at	2.34115	0.937218	0.400324	6.22599	-6.25069	8.5424	7.97433	-7.60617	-8.88586	0	0.0902443	9.69584	7.40326	10.1215	10.0171	7.1542	6.91906	1459651_s_at	OTTMUSG00000026223	predicted gene, OTTMUSG00000026223	1	NA	NA	XM_001478303|XM_001479183|XP_001478353|XP_001479233	Mm.427807	NA	100042745
6820431F20Rik	1453589_a_at	2.34104	1.27641	0.545233	-6.87338	4.65097	-5.08583	-5.3539	6.16712	6.49502	0	0.0902695	6.72621	10.5138	7.31371	7.2256	11.0121	11.1198	1453589_a_at	6820431F20Rik	RIKEN cDNA 6820431F20 gene	8	NA	NA	XM_001481304|XP_001481354	Mm.157360|Mm.359054|Mm.362165|Mm.440442	ENSMUSG00000071796	381598
Marveld2	1426914_at	2.34046	1.36339	0.58253	-6.33963	2.75882	6.15596	6.33174	-7.76424	-1.14265	0	0.0904043	5.54876	8.87839	10.1216	10.1859	5.02742	7.45062	1426914_at	Marveld2	MARVEL (membrane-associating) domain containing 2	13	-101365913	-101370993	NM_001038602|NM_178410|NP_001033691|NP_848497	Mm.25300	ENSMUSG00000021636	218518
Id4	1423259_at	2.34046	1.42847	0.610337	11.2471	-0.700364	-2.08983	-6.50055	0.0563333	-2.01272	0	0.0904054	12.2083	7.50382	6.9567	5.21993	7.80178	6.98707	1423259_at	Id4	inhibitor of DNA binding 4	13	48356795	48359405	NM_031166|NP_112443	Mm.458006	ENSMUSG00000021379	15904
Acadl	1448987_at	2.34002	0.997601	0.426321	7.58023	-9.92037	7.21726	6.04232	-4.65176	-6.26768	0	0.0905059	11.2282	7.55753	11.1521	10.9056	8.6626	8.32367	1448987_at	Acadl	acyl-Coenzyme A dehydrogenase, long-chain	1	-66877426	-66909841	NM_007381|NP_031407	Mm.2445	ENSMUSG00000026003	11363
Aff2	1443847_x_at	2.33971	1.29555	0.553725	-2.65133	-0.0488545	-6.41372	-5.88613	8.91904	6.081	0	0.0905797	4.65678	5.5342	3.38829	3.56616	8.55773	7.60088	1443847_x_at	Aff2	AF4/FMR2 family, member 2	21	66613505	67121212	NM_008032|NP_032058	Mm.466576	ENSMUSG00000031189	14266
Spin1	1415795_at	2.33908	1.02377	0.437682	-6.89389	5.62817	-6.41046	-7.41152	7.97926	7.10844	0	0.0907258	8.38302	11.1517	8.48991	8.26857	11.6716	11.479	1415795_at	Spin1	spindlin 1	13	51196266	51247915	NM_011462|NM_146043|NP_035592|NP_666155	Mm.188432	ENSMUSG00000021395	20729
Agtr2	1415832_at	2.33745	2.43424	1.04141	-3.91465	-0.806628	-3.54548	-3.85419	6.66021	5.46073	0	0.0911049	2.65781	5.22141	2.96231	2.70768	11.3803	10.3909	1415832_at	Agtr2	angiotensin II receptor, type 2	21	21061751	21065957	NM_007429|NP_031455	Mm.2679	ENSMUSG00000068122	11609
Gtf3c6	1434568_at	2.33653	0.774304	0.331391	-11.5936	12.4533	-8.14868	-10.1578	7.5597	9.88718	0	0.091318	7.47425	10.2352	7.86978	7.6391	9.67334	9.94057	1434568_at	Gtf3c6	general transcription factor IIIC, polypeptide 6, alpha	10	-39969008	-39977471	NM_026113|NP_080389	Mm.475662	ENSMUSG00000019837	67371
Sh3kbp1	1432269_a_at	2.33593	1.47365	0.63086	-5.39787	3.3634	-4.20564	-6.04935	6.67721	5.61224	0	0.091456	4.55342	8.18308	5.04734	4.28352	9.55594	9.11474	1432269_a_at	Sh3kbp1	SH3-domain kinase binding protein 1	21	156146532	156412099	NM_021389|NP_067364	Mm.286495	ENSMUSG00000040990	58194
Gas1	1448494_at	2.33559	1.41904	0.607575	6.24617	0.0305015	-5.02147	-9.07932	4.43343	3.39069	0	0.0915365	10.2797	7.84933	5.87401	4.28739	9.57087	9.16316	1448494_at	Gas1	growth arrest specific 1	13	-60275765	-60278726	NM_008086|NP_032112	Mm.22701	ENSMUSG00000052957	14451
NA	1420022_s_at	2.33555	1.41335	0.605147	-7.47205	5.79386	-3.36405	-5.10985	4.7272	5.42489	0	0.0915462	5.33225	10.487	6.9285	6.25013	10.0725	10.3436	1420022_s_at	NA	NA	NA	NA	NA	NA	NA	NA	NA
Gng2	1418451_at	2.33339	1.00558	0.430954	-5.06174	0.391016	-6.90883	-6.96243	10.526	8.01599	0	0.0920457	6.39191	7.56086	5.99593	5.98444	9.73359	9.1955	1418451_at	Gng2	guanine nucleotide binding protein (G protein), gamma 2	14	-20691780	-20796471	NM_001038637|NM_010315|NP_001033726|NP_034445	Mm.41737	ENSMUSG00000043004	14702
Lpar4	1434186_at	2.33263	1.37258	0.588426	-2.7635	1.78038	-5.96499	-6.56943	7.98997	5.52758	0	0.0922206	4.98817	6.67782	3.7977	3.57294	8.98686	8.07122	1434186_at	Lpar4	lysophosphatidic acid receptor 4	21	104115994	104127771	NM_175271|NP_780480	Mm.90147|Mm.392632	ENSMUSG00000049929	78134
Rab25	1417738_at	2.33124	1.23271	0.52878	-3.61775	1.86076	6.24447	7.24905	-9.96084	-1.77568	0	0.092544	7.47515	9.18557	10.5542	10.8678	5.49481	8.05025	1417738_at	Rab25	RAB25, member RAS oncogene family	3	-88345950	-88352201	NM_016899|NP_058595	Mm.26994	ENSMUSG00000008601	53868
Pcdh18	1422889_at	2.33093	1.4615	0.627001	1.26526	2.905	-7.06721	-7.52543	5.56631	4.85606	0	0.0926147	8.51092	9.18391	5.09105	4.90299	10.2762	9.98467	1422889_at	Pcdh18	protocadherin 18	3	-49547217	-49561238	NM_130448|NP_569715	Mm.87246	ENSMUSG00000037892	73173
Gca	1424698_s_at	2.33081	1.41102	0.60538	-8.87143	5.42097	3.85162	4.08026	-5.99496	1.51355	0	0.0926433	2.51831	8.07526	7.46509	7.55399	3.63669	6.55604	1424698_s_at	Gca	grancalcin	2	62502383	62532166	NM_145523|NP_663498	Mm.219877	ENSMUSG00000026893	227960
Tll1	1420753_at	2.33069	1.48007	0.635035	-4.03695	-1.61507	-4.84216	-4.09488	8.58777	6.00129	0	0.0926699	2.74036	3.75382	2.40341	2.71612	8.02329	6.94096	1420753_at	Tll1	tolloid-like	8	-66493566	-66684790	NM_009390|NP_033416	Mm.418367|Mm.458015	ENSMUSG00000053626	21892
Tmem40	1424966_at	2.33067	1.42228	0.610245	4.56038	-4.92968	3.84507	7.49196	-5.31852	-5.6492	0	0.0926758	9.68835	5.9524	9.40676	10.8424	5.79933	5.66915	1424966_at	Tmem40	transmembrane protein 40	6	-115679156	-115708979	NM_144805|NP_659054	Mm.29739	ENSMUSG00000059900	94346
Wdr8	1423923_a_at	2.33024	1.00513	0.431343	-7.03781	7.47438	-7.41992	-6.57863	6.76225	6.79974	0	0.0927736	6.31534	9.43208	6.23327	6.41395	9.27914	9.28719	1423923_a_at	Wdr8	WD repeat domain 8	4	153516480	153530927	NM_021499|NP_067474	Mm.46508	ENSMUSG00000029029	59002
Ovgp1	1426526_s_at	2.32972	1.17266	0.503348	5.69467	-5.70295	6.12191	6.55842	-6.30644	-6.3656	0	0.0928954	6.19152	2.92299	6.31405	6.43922	2.74993	2.73296	1426526_s_at	Ovgp1	oviductal glycoprotein 1	3	105776719	105790341	NM_007696|NP_031722	Mm.431947	ENSMUSG00000074340	12659
Col2a1	1450567_a_at	2.32907	1.47517	0.633373	-3.47863	8.7282	-4.84041	-5.28843	-0.520627	5.39991	0	0.0930438	5.50926	10.597	4.94167	4.75493	6.74215	9.20981	1450567_a_at	Col2a1	collagen, type II, alpha 1	15	-97806032	-97835155	NM_001113515|NM_031163|NP_001106987|NP_112440	Mm.2423	ENSMUSG00000022483	12824
Igfbp4	1421992_a_at	2.3288	1.7626	0.756869	-1.57143	4.71837	-6.50161	-5.8539	4.65243	4.55613	0	0.0931059	8.65985	12.0582	5.99611	6.34606	12.0226	11.9705	1421992_a_at	Igfbp4	insulin-like growth factor binding protein 4	11	98902573	98913957	NM_010517|NP_034647	Mm.233799	ENSMUSG00000017493	16010
Sptlc3	1439492_at	2.32859	1.1952	0.51327	-5.10193	5.54467	-0.467362	8.43683	-9.47495	1.06274	0	0.093154	5.86045	9.01924	7.2355	9.87733	4.563	7.68947	1439492_at	Sptlc3	serine palmitoyltransferase, long chain base subunit 3	2	139319655	139463410	NM_175467|NP_780676	Mm.100450	ENSMUSG00000039092	228677
Spon2	1417860_a_at	2.32792	1.33094	0.571732	10.1264	3.09412	-6.69131	-5.43442	-1.67997	0.585185	0	0.0933105	11.2025	8.70498	5.22961	5.67601	7.00943	7.81391	1417860_a_at	Spon2	spondin 2, extracellular matrix protein	5	-33556168	-33560830	NM_133903|NP_598664	Mm.34694	ENSMUSG00000037379	100689
Antxr1	1451446_at	2.32791	1.64442	0.706395	6.78369	3.08704	-8.08645	-5.03923	1.11454	2.14041	0	0.0933113	11.5739	9.76325	4.29027	5.78285	8.79709	9.29958	1451446_at	Antxr1	anthrax toxin receptor 1	6	-87083846	-87285769	NM_054041|NP_473382	Mm.232525	ENSMUSG00000033420	69538
Lmo1	1418478_at	2.32788	1.23321	0.529757	11.9587	2.67073	-2.51973	-4.73273	-4.95735	-2.41965	0	0.0933198	10.7833	7.87449	6.24893	5.55586	5.48551	6.28028	1418478_at	Lmo1	LIM domain only 1	7	-116282085	-116313822	NM_057173|NP_476514	Mm.360145	ENSMUSG00000036111	109594
Matn2	1419442_at	2.32725	1.44481	0.620825	9.22836	-4.57603	-4.48793	-5.45729	3.74517	1.54772	0	0.0934646	9.54427	3.96386	3.99947	3.60761	7.3277	6.43938	1419442_at	Matn2	matrilin 2	15	34236435	34365995	NM_016762|NP_058042	Mm.396856	ENSMUSG00000022324	17181
Ube3a	1425206_a_at	2.32722	1.39781	0.600637	-4.98578	4.53876	-5.86364	-5.44261	6.25949	5.49377	0	0.0934718	4.53759	8.1956	4.20044	4.36214	8.85647	8.56239	1425206_a_at	Ube3a	ubiquitin protein ligase E3A	7	66484119	66562097	NM_001033962|NM_011668|NM_173010|NP_001029134|NP_035798|NP_766598	Mm.9002	ENSMUSG00000025326	22215
NA	1447511_at	2.3266	0.97683	0.419854	-6.8049	11.7734	-6.28625	-6.42981	1.05007	6.69747	0	0.0936141	4.04662	7.82319	4.15205	4.12287	5.64337	6.79136	1447511_at	NA	NA	NA	NA	NA	NA	NA	NA	NA
Ptp4a1	1455002_at	2.32655	0.915147	0.39335	7.97355	-3.77598	8.72862	5.61846	-10.7324	-7.81226	0	0.0936256	11.2527	9.17573	11.3862	10.8364	7.94601	8.46222	1455002_at	Ptp4a1	protein tyrosine phosphatase 4a1	1	-30997147	-31006600	NM_011200|NP_035330	Mm.475957	ENSMUSG00000026064	19243
NA	1425470_at	2.32623	1.99633	0.858184	-0.436892	-3.74609	7.53834	4.98567	-4.1468	-4.19422	0	0.0936991	5.36048	3.23727	10.4775	8.83964	2.98018	2.94975	1425470_at	NA	NA	NA	NA	NA	NA	NA	NA	NA
Lass6	1440246_at	2.32617	1.78374	0.766812	-4.89102	5.31564	-4.96203	-4.711	4.38771	4.86069	0	0.0937125	4.1249	9.74097	4.08582	4.22395	9.23039	9.49064	1440246_at	Lass6	LAG1 homolog, ceramide synthase 6	2	68699613	68949347	NM_172856|NP_766444	Mm.222222|Mm.393211	ENSMUSG00000027035	241447
Phf2	1421069_at	2.32615	1.47019	0.632025	-5.41722	4.77478	-4.961	-5.50644	5.18878	5.92109	0	0.0937169	4.38291	8.61718	4.57245	4.34584	8.78917	9.09341	1421069_at	Phf2	PHD finger protein 2	13	-48897118	-48966252	NM_011078|NP_035208	Mm.212554	ENSMUSG00000038025	18676
5730507C01Rik	1453210_at	2.32582	0.944929	0.406278	-7.08262	7.99427	-7.47801	-7.78559	6.35199	7.99996	0	0.0937929	5.88153	8.74165	5.80653	5.74818	8.43011	8.74273	1453210_at	5730507C01Rik	RIKEN cDNA 5730507C01 gene	12	18521351	18542057	NM_001033157|NP_001028329	Mm.352227	ENSMUSG00000073197	236366
Tmeff1	1441890_x_at	2.32473	1.21999	0.524788	-5.44174	6.64259	-6.18011	-6.13357	5.88743	5.22541	0	0.0940429	5.81704	9.54158	5.58946	5.60381	9.30883	9.10479	1441890_x_at	Tmeff1	transmembrane protein with EGF-like and two follistatin-like domains 1	4	48598064	48676003	NM_021436|NP_067411	Mm.422686	ENSMUSG00000028347	230157
Gspt1	1426737_at	2.32423	1.38391	0.595428	-6.85736	5.76772	-4.71672	-4.71536	5.34592	5.17581	0	0.0941585	5.22076	10.0038	6.03174	6.03226	9.844	9.77955	1426737_at	Gspt1	G1 to S phase transition 1	16	-11216333	-11254418	NM_001130008|NM_146066|NP_001123480|NP_666178	Mm.325827	ENSMUSG00000062203	14852
Hbb-bh1	1450736_a_at	2.32333	1.48962	0.641155	-4.03323	-2.05904	-4.29231	-4.27561	8.19684	6.46336	0	0.0943643	4.2945	5.1327	4.1845	4.19159	9.48714	8.75114	1450736_a_at	Hbb-bh1	hemoglobin Z, beta-like embryonic chain	7	-110990151	-110991676	NM_008219|NP_032245	Mm.440281	ENSMUSG00000052217	15132
Cd247	1426079_at	2.32299	1.3345	0.574476	-5.75368	6.44748	-4.73702	-6.15444	4.50535	5.69231	0	0.0944439	5.30517	9.67197	5.66903	5.16173	8.97688	9.4017	1426079_at	Cd247	CD247 antigen	1	167718819	167804117	NM_001113391|NM_001113392|NM_001113393|NM_001113394|NM_031162|NP_001106862|NP_001106863|NP_001106864|NP_001106865|NP_112439	Mm.217308|Mm.475205	ENSMUSG00000005763	12503
1190003J15Rik	1455186_a_at	2.3229	1.60962	0.692935	4.3719	-1.98133	4.95858	5.1092	-7.41294	-5.0454	0	0.0944627	11.2236	8.19716	11.5031	11.5748	5.60976	6.73756	1455186_a_at	1190003J15Rik	RIKEN cDNA 1190003J15 gene	7	148021394	148023867	NM_029821|NP_084097	Mm.272359	ENSMUSG00000025481	76974
Erbb3	1434606_at	2.32217	1.06362	0.45803	-9.97247	2.05673	8.04398	7.15239	-6.46131	-0.819321	0	0.0946308	7.45915	10.3637	11.8093	11.594	8.30693	9.66922	1434606_at	Erbb3	v-erb-b2 erythroblastic leukemia viral oncogene homolog 3 (avian)	10	-128006423	-128026557	NM_010153|NP_034283	Mm.373043	ENSMUSG00000018166	13867
Tnks	1459910_at	2.32166	1.40448	0.604945	-6.47675	5.77417	-3.96519	-5.66447	4.97114	5.3611	0	0.0947478	4.70531	9.46319	5.68072	5.02077	9.15132	9.30277	1459910_at	Tnks	tankyrase, TRF1-interacting ankyrin-related ADP-ribose polymerase	8	-35892232	-36028744	NM_175091|NP_780300	Mm.88364	ENSMUSG00000031529	21951
Atp1a1	1451071_a_at	2.31817	1.03282	0.445533	8.24067	-4.12669	5.27747	6.2687	-7.86778	-7.79237	0	0.0955454	12.6064	9.77477	11.9279	12.1549	8.91822	8.93549	1451071_a_at	Atp1a1	ATPase, Na+/K+ transporting, alpha 1 polypeptide	3	-101380145	-101408580	NM_144900|NP_659149	Mm.280103	ENSMUSG00000033161	11928
Stmn4	1418105_at	2.31799	1.26023	0.543675	-2.79656	-4.63214	-4.26799	-4.51192	8.87224	7.33637	0	0.0955865	6.02692	5.42651	5.54562	5.46583	9.84378	9.3414	1418105_at	Stmn4	stathmin-like 4	14	66963211	66980517	NM_019675|NP_062649	Mm.35474	ENSMUSG00000022044	56471
Kifap3	1451783_a_at	2.31799	0.88893	0.383492	-3.8961	6.40108	-10.2916	-8.93998	9.07074	7.65588	0	0.0955872	9.04657	10.7653	7.97905	8.20466	11.211	10.9748	1451783_a_at	Kifap3	kinesin-associated protein 3	1	165709809	165847231	NM_010629|NP_034759	Mm.4651	ENSMUSG00000026585	16579
Fxyd2	1419379_x_at	2.31796	1.13099	0.487927	-4.5535	-2.77601	-1.82992	13.8433	-2.08863	-2.59529	0	0.0955936	5.45829	5.94061	6.19733	10.4503	6.12713	5.98965	1419379_x_at	Fxyd2	FXYD domain-containing ion transport regulator 2	9	45211220	45218361	NM_007503|NM_052823|NP_031529|NP_439888	Mm.22742	ENSMUSG00000059412	11936
Ddah1	1429298_at	2.31792	1.50887	0.650959	-4.72945	-1.07623	-2.78899	-5.51906	7.93014	6.18358	0	0.0956034	5.93056	7.51746	6.77346	5.58757	11.4297	10.671	1429298_at	Ddah1	dimethylarginine dimethylaminohydrolase 1	3	145421690	145554637	NM_026993|NP_081269	Mm.234247	ENSMUSG00000028194	69219
Serpinb9	1422601_at	2.3171	1.53554	0.6627	8.46655	-6.03344	1.75611	3.83033	-3.02505	-4.9945	0	0.0957883	10.3028	3.83398	7.30909	8.23445	5.1761	4.29748	1422601_at	Serpinb9	serine (or cysteine) peptidase inhibitor, clade B, member 9	13	33096409	33109824	NM_009256|NP_033282	Mm.272569	ENSMUSG00000045827	20723
Ap1m2	1460190_at	2.31669	1.28886	0.556338	1.27679	1.6463	5.31341	5.37431	-11.2878	-2.32305	0	0.0958822	8.81117	8.93672	10.1827	10.2034	4.54222	7.58808	1460190_at	Ap1m2	adaptor protein complex AP-1, mu 2 subunit	9	-21099900	-21116777	NM_001110300|NM_009678|NP_001103770|NP_033808	Mm.22239	ENSMUSG00000003309	11768
Wfdc2	1424351_at	2.31585	1.46763	0.633733	0.667033	-2.36579	0.734808	10.6409	-5.31929	-4.3577	0	0.0960739	9.02301	7.75784	9.05128	13.1837	6.52576	6.9269	1424351_at	Wfdc2	WAP four-disulfide core domain 2	2	164388215	164394006	NM_026323|NP_080599	Mm.27289	ENSMUSG00000017723	67701
1700049G17Rik	1440171_x_at	2.31569	1.16336	0.502379	-5.55663	6.1165	-6.16049	-6.54521	5.4256	6.72023	0	0.0961092	4.51608	7.85231	4.34349	4.23354	7.65484	8.02486	1440171_x_at	1700049G17Rik	RIKEN cDNA 1700049G17 gene	7	-28692410	-28714449	NM_028538|NP_082814	Mm.379224|Mm.464330	ENSMUSG00000070709	73430
Ptgs2	1417262_at	2.31354	2.14164	0.925697	4.19463	-4.72724	5.95048	3.22723	-4.29151	-4.35359	0	0.096598	9.23474	2.90805	10.4798	8.54874	3.21703	3.17301	1417262_at	Ptgs2	prostaglandin-endoperoxide synthase 2	1	151947253	151955142	NM_011198|NP_035328	Mm.292547	ENSMUSG00000032487	19225
Ptpn12	1455105_at	2.31342	1.02055	0.441142	6.75528	-6.66953	7.5558	6.08889	-6.5011	-7.22934	0	0.0966261	10.8932	7.87842	11.073	10.7435	7.91624	7.7527	1455105_at	Ptpn12	protein tyrosine phosphatase, non-receptor type 12	5	-20492462	-20561615	NM_011203|NP_035333	Mm.319117	ENSMUSG00000028771	19248
Aspm	1458873_at	2.31322	1.20981	0.523	-5.80932	4.25063	-4.97054	-6.73216	7.20534	6.05605	0	0.0966714	4.47157	7.55419	4.72859	4.18879	8.45959	8.10742	1458873_at	Aspm	asp (abnormal spindle)-like, microcephaly associated (Drosophila)	1	141351349	141390665	NM_009791|NP_033921	Mm.168523	ENSMUSG00000033952	12316
Sgce	1420688_a_at	2.31305	1.433	0.619527	-2.71471	4.59704	-6.2923	-6.53509	5.60201	5.34305	0	0.0967091	6.01314	8.95941	4.57154	4.47371	9.36437	9.26002	1420688_a_at	Sgce	sarcoglycan, epsilon	6	-4624349	-4697204	NM_001130188|NM_001130189|NM_001130190|NM_001130191|NM_011360|NP_001123660|NP_001123661|NP_001123662|NP_001123663|NP_035490	Mm.8739	ENSMUSG00000004631	20392
Rnf219	1458636_at	2.31276	1.14175	0.493676	-7.03936	6.12071	-5.44142	-5.99491	6.56938	5.78561	0	0.0967752	4.31626	7.96293	4.75905	4.60568	8.08726	7.87008	1458636_at	Rnf219	ring finger protein 219	14	-104876750	-104921883	NM_026047|NP_080323	Mm.291811	ENSMUSG00000022120	72486
Gad1	1416561_at	2.31191	1.12747	0.48768	-2.99076	-2.82782	13.9282	-2.12546	-3.25043	-2.73372	0	0.0969669	2.43643	2.48061	7.02325	2.67102	2.36604	2.50612	1416561_at	Gad1	glutamic acid decarboxylase 1	2	70400220	70440069	NM_008077|NP_032103	Mm.272120	ENSMUSG00000070880	14415
Col5a2	1450625_at	2.31026	1.653	0.715507	3.6639	1.01673	-7.23649	-6.37661	5.0999	3.83257	0	0.0973411	9.87632	8.55556	4.43776	4.86679	10.5928	9.96047	1450625_at	Col5a2	collagen, type V, alpha 2	1	-45431175	-45560127	NM_007737|NP_031763	Mm.10299	ENSMUSG00000026042	12832
Foxo3a	1450236_at	2.30906	1.24329	0.538438	-5.95197	5.52176	-3.53322	-7.53839	5.92706	5.57477	0	0.0976105	6.43973	10.1327	7.21823	5.92912	10.2631	10.1498	1450236_at	Foxo3a	forkhead box O3a	10	-41905591	-41996548	NM_019740|NP_062714	Mm.338613|Mm.391700|Mm.417859|Mm.466459	ENSMUSG00000048756	56484
Rnf19b	1435226_at	2.30881	1.16125	0.502964	2.71849	-5.64639	9.57868	4.90912	-5.67954	-5.88036	0	0.0976676	10.0228	7.62722	11.9875	10.6502	7.61772	7.56021	1435226_at	Rnf19b	ring finger protein 19B	4	NA	NA	XM_204030|XM_910375|XP_204030|XP_915468	Mm.259672	ENSMUSG00000028793	75234
A430093A21Rik	1437411_at	2.30698	1.03582	0.448993	-7.88105	7.29258	-5.87674	-6.17858	6.00268	6.64111	0	0.0980783	5.16416	8.69078	5.63	5.55984	8.39099	8.53937	1437411_at	A430093A21Rik	RIKEN cDNA A430093A21 gene	1	-63094374	-63160841	NM_001081436|NM_001114609|NP_001074905|NP_001108081	Mm.74718	ENSMUSG00000040865	227195
NA	1439852_at	2.30665	1.53139	0.663902	-4.53717	0.772719	-4.70282	-4.9282	7.37282	6.02266	0	0.0981531	4.29697	6.67223	4.22287	4.12205	9.62462	9.02066	1439852_at	NA	NA	NA	NA	NA	NA	NA	NA	NA
Bcl2l14	1424814_a_at	2.30646	1.25606	0.544585	-1.86923	-3.09562	5.58521	9.89374	-5.77305	-4.74104	0	0.0981948	6.41064	6.00838	8.85577	10.269	5.13015	5.46866	1424814_a_at	Bcl2l14	BCL2-like 14 (apoptosis facilitator)	6	134346346	134388742	NM_025778|NP_080054	Mm.474472	ENSMUSG00000030200	66813
Cep68	1424845_a_at	2.30599	1.27372	0.55235	-5.96957	5.41864	-6.4699	-4.53651	5.64312	5.91421	0	0.0982999	5.01134	8.83521	4.84334	5.49252	8.91059	9.00161	1424845_a_at	Cep68	centrosomal protein 68	11	-20127039	-20149427	NM_172260|NP_758464	Mm.260314	ENSMUSG00000044066	216543
Rnase4	1422603_at	2.30585	1.46812	0.636692	7.19803	3.11562	-9.14439	-3.97176	1.30109	1.50141	0	0.0983309	12.4973	10.7823	5.63162	7.80473	10.0199	10.1041	1422603_at	Rnase4	ribonuclease, RNase A family 4	14	51710870	51725815	NM_021472|NM_201239|NP_067447|NP_957691	Mm.202665	ENSMUSG00000021876	58809
1810011O10Rik	1435595_at	2.30562	1.62236	0.703654	4.818	-6.33846	5.15283	4.83359	-3.67142	-4.79455	0	0.0983836	11.0425	5.6084	11.2056	11.0501	6.90746	6.36041	1435595_at	1810011O10Rik	RIKEN cDNA 1810011O10 gene	8	-25548087	-25549418	NM_026931|NP_081207	Mm.25775	ENSMUSG00000056313	69068
Efna2	1444606_at	2.30519	0.90896	0.39431	-5.39622	6.92686	-8.08663	-9.25211	7.76379	8.04431	0	0.0984801	7.56002	9.75026	7.08184	6.87469	9.89901	9.94887	1444606_at	Efna2	ephrin A2	10	79642226	79652390	NM_007909|NP_031935	Mm.1478	ENSMUSG00000003070	13637
Rhpn2	1434628_a_at	2.30448	1.67092	0.725074	-2.19279	1.47505	5.68248	5.43278	-8.58437	-1.81314	0	0.098639	7.18486	9.04995	11.1894	11.0625	3.93475	7.37791	1434628_a_at	Rhpn2	rhophilin, Rho GTPase binding protein 2	7	36119342	36177304	NM_027897|NP_082173	Mm.286600	ENSMUSG00000030494	52428
Eif1	1423799_at	2.30427	0.715284	0.310417	10.7995	-9.69438	10.3655	12.9482	-12.6968	-11.7221	0	0.0986863	13.1746	11.2514	13.1339	13.3763	10.9697	11.0611	1423799_at	Eif1	eukaryotic translation initiation factor 1	11	100181309	100183410	NM_011508|NP_035638	Mm.13886	ENSMUSG00000035530	20918
Egln1	1451110_at	2.30409	1.10303	0.478728	-6.56393	6.10766	-5.35217	-6.95947	6.27514	6.49277	0	0.0987258	6.94281	10.2647	7.26047	6.83911	10.3086	10.3657	1451110_at	Egln1	EGL nine homolog 1 (C. elegans)	8	-127432486	-127473154	NM_053207|NP_444437	Mm.140619	ENSMUSG00000031987	112405
Slk	1419092_a_at	2.30308	1.63815	0.711289	-6.11893	4.23214	-4.98189	-3.59609	4.94452	5.52026	0	0.0989523	4.67225	9.79307	5.23476	5.92033	10.1455	10.4303	1419092_a_at	Slk	STE20-like kinase (yeast)	19	47654508	47716945	NM_009289|NP_033315	Mm.281011|Mm.391941	ENSMUSG00000025060	20874
Gcnt2	1425503_at	2.30247	1.36695	0.593686	6.12641	-5.06917	2.18058	7.32298	-5.31123	-5.24958	0	0.0990866	9.62646	5.40448	8.13844	10.0777	5.3132	5.33644	1425503_at	Gcnt2	glucosaminyl (N-acetyl) transferase 2, I-branching enzyme	13	40955500	41056261	NM_008105|NM_023887|NM_133219|NP_032131|NP_076376|NP_573482	Mm.314757	ENSMUSG00000021360	14538
Usp19	1424656_s_at	2.30225	1.05264	0.457221	5.62277	-5.44886	7.55595	6.34634	-6.50808	-7.56812	0	0.0991372	9.01175	6.34741	9.47696	9.18587	6.09251	5.83741	1424656_s_at	Usp19	ubiquitin specific peptidase 19	9	108393078	108404030	NM_027804|NP_082080	Mm.289706	ENSMUSG00000006676	71472
Has2	1449169_at	2.30222	1.52428	0.662093	3.97558	3.58963	-8.70386	-5.56956	3.18031	3.52791	0	0.0991434	9.75305	9.5811	4.10413	5.50052	9.39874	9.5536	1449169_at	Has2	hyaluronan synthase 2	15	-56497181	-56526101	NM_008216|NP_032242	Mm.5148	ENSMUSG00000022367	15117
NA	1444869_at	2.3018	1.03267	0.448636	1.05072	-5.5509	11.2071	5.71518	-6.21841	-6.20373	0	0.0992364	4.02776	2.49578	6.38466	5.11019	2.34088	2.34428	1444869_at	NA	NA	NA	NA	NA	NA	NA	NA	NA
Cd151	1424093_x_at	2.30152	0.895961	0.389291	10.9031	0.236248	0.639795	7.12314	-12.1492	-6.75309	0	0.0992987	10.7738	8.93143	9.00113	10.1209	6.79228	7.72426	1424093_x_at	Cd151	CD151 antigen	7	148653260	148657380	NM_001111049|NM_001111050|NM_009842|NP_001104519|NP_001104520|NP_033972	Mm.30246|Mm.443269|Mm.476413	ENSMUSG00000025510	12476
Fhdc1	1439018_at	2.30055	1.12084	0.487205	9.8915	-3.29898	4.58275	2.39927	-8.19193	-5.38261	0	0.0995149	10.2527	6.68299	8.81602	8.22511	5.35882	6.1191	1439018_at	Fhdc1	FH2 domain containing 1	3	-84247946	-84284351	NM_001033301|NP_001028473	Mm.331107	ENSMUSG00000041842	229474
Cast	1435972_at	2.30019	1.23007	0.534767	4.18627	-6.01415	6.34876	6.67368	-5.07209	-6.12247	0	0.0995938	9.6323	6.38661	10.3204	10.4238	6.68636	6.35214	1435972_at	Cast	calpastatin	13	-74831733	-74945369	NM_009817|NP_033947	Mm.29163|Mm.441995	ENSMUSG00000021585	12380
Col1a2	1423110_at	2.29939	2.1939	0.954121	1.93926	0.906075	-6.52498	-5.48642	4.88681	4.27925	0	0.099772	10.1431	9.38104	3.90029	4.66628	12.317	11.8689	1423110_at	Col1a2	collagen, type I, alpha 2	6	4455696	4491543	NM_007743|NP_031769	Mm.277792	ENSMUSG00000029661	12843
Skp2	1418969_at	2.29909	1.41038	0.61345	-4.65077	3.96126	-3.79961	-7.12408	6.32897	5.28423	0	0.0998381	6.29078	9.70868	6.62859	5.30919	10.6484	10.2337	1418969_at	Skp2	S-phase kinase-associated protein 2 (p45)	15	-9041741	-9070207	NM_013787|NM_145468|NP_038815|NP_663443	Mm.35584	ENSMUSG00000054115	27401
Gpc6	1428774_at	2.29591	1.36928	0.596397	8.47567	-1.2191	-5.51611	-7.37978	3.63771	2.00161	0	0.100541	10.9166	7.23433	5.60223	4.89437	9.07905	8.45762	1428774_at	Gpc6	glypican 6	14	117324536	118378751	NM_001079844|NM_011821|NP_001073313|NP_035951	Mm.440025|Mm.473944	ENSMUSG00000058571	23888
NA	1446609_at	2.29577	1.21459	0.529055	5.98478	-5.32996	5.55996	5.90476	-6.56704	-5.5525	0	0.100572	7.43313	3.89751	7.30038	7.40813	3.51095	3.82797	1446609_at	NA	NA	NA	NA	NA	NA	NA	NA	NA
Plch2	1436335_at	2.2953	1.24163	0.540946	9.67821	-2.42859	-0.446729	5.04034	-7.04027	-4.80296	0	0.100677	10.8436	6.91646	7.55932	9.33917	5.42057	6.14629	1436335_at	Plch2	phospholipase C, eta 2	4	-154357481	-154385093	NM_001113360|NM_175556|NP_001106831|NP_780765	Mm.379458	ENSMUSG00000029055	269615
Sema5a	1437422_at	2.29521	1.81678	0.791552	-0.534292	1.47037	-6.43659	-5.48611	5.97104	5.01558	0	0.100695	7.31772	8.47035	3.92404	4.47054	11.0581	10.5088	1437422_at	Sema5a	sema domain, seven thrombospondin repeats (type 1 and type 1-like), transmembrane domain (TM) and short cytoplasmic domain, (semaphorin) 5A	15	32174567	32626096	NM_009154|NP_033180	Mm.260374	ENSMUSG00000022231	20356
Id4	1423260_at	2.29512	1.30279	0.567635	5.76181	3.20776	-6.39499	-8.98256	3.60129	2.80669	0	0.100716	12.1372	11.2405	7.8694	6.961	11.3787	11.0997	1423260_at	Id4	inhibitor of DNA binding 4	13	48356795	48359405	NM_031166|NP_112443	Mm.458006	ENSMUSG00000021379	15904
Skp2	1460247_a_at	2.29458	1.55669	0.678421	-4.13219	3.95153	-3.95509	-6.75026	5.77482	5.11119	0	0.100835	6.65549	10.3889	6.73728	5.44635	11.231	10.9245	1460247_a_at	Skp2	S-phase kinase-associated protein 2 (p45)	15	-9041741	-9070207	NM_013787|NM_145468|NP_038815|NP_663443	Mm.35584	ENSMUSG00000054115	27401
Slc1a1	1448299_at	2.29406	1.47384	0.642459	0.585471	-4.34983	9.27009	3.70704	-4.21917	-4.9936	0	0.100949	5.36323	3.26137	9.06187	6.69266	3.31702	2.9872	1448299_at	Slc1a1	solute carrier family 1 (neuronal/epithelial high affinity glutamate transporter, system Xag), member 1	19	28909655	28988450	NM_009199|NP_033225	Mm.246670	ENSMUSG00000024935	20510
Cd82	1416401_at	2.29384	1.06747	0.465362	-1.1471	-4.73618	6.8921	10.5238	-5.63023	-5.90236	0	0.100996	8.84706	7.95415	10.8471	11.7506	7.73172	7.66402	1416401_at	Cd82	CD82 antigen	2	-93259268	-93302653	NM_007656|NP_031682	Mm.4261	ENSMUSG00000027215	12521
Gdpd1	1424076_at	2.29378	1.1522	0.502316	-12.3817	6.6965	-0.323259	3.28464	-0.47581	3.1996	0	0.101011	5.49697	10.9484	8.94254	9.97346	8.89895	9.94916	1424076_at	Gdpd1	glycerophosphodiester phosphodiesterase domain containing 1	11	-86847390	-86887550	NM_025638|NP_079914	Mm.475631	ENSMUSG00000061666	66569
Gpx4	1451695_a_at	2.29362	0.948491	0.413534	6.23258	-7.98514	9.02203	6.16907	-6.12038	-7.31816	0	0.101044	12.2432	9.44294	12.7927	12.2307	9.81022	9.57431	1451695_a_at	Gpx4	glutathione peroxidase 4	10	79516254	79519184	NM_001037741|NM_008162|NP_001032830|NP_032188	Mm.359573	ENSMUSG00000065948|ENSMUSG00000075706	625249
Mamdc2	1453152_at	2.2936	1.26122	0.549887	12.656	-3.1445	-1.96587	-2.99421	-2.13093	-2.42051	0	0.101049	9.6438	4.3773	4.77015	4.42739	4.71514	4.61862	1453152_at	Mamdc2	MAM domain containing 2	19	-23377098	-23522812	NM_174857|NP_777282	Mm.50841	ENSMUSG00000033207	71738
Cbx2	1422059_at	2.29348	1.07488	0.468668	-6.78463	7.89455	-5.99746	-6.247	5.78559	5.34894	0	0.101075	5.04876	8.74927	5.2472	5.18429	8.21762	8.10754	1422059_at	Cbx2	chromobox homolog 2 (Drosophila Pc class)	11	118884342	118892584	NM_007623|NP_031649	Mm.14547	ENSMUSG00000025577	12416
Dkk4	1425447_at	2.29333	1.47828	0.6446	-4.01556	8.79123	-3.77723	-3.79896	-2.783	5.58353	0	0.101109	3.96501	9.44663	4.06702	4.05772	4.49258	8.07366	1425447_at	Dkk4	dickkopf homolog 4 (Xenopus laevis)	8	23734514	23738018	NM_145592|NP_663567	Mm.157322	ENSMUSG00000031535	234130
Tcf4	1424089_a_at	2.29296	1.38691	0.604856	-2.6722	3.07277	-7.30618	-5.28383	6.2796	5.90984	0	0.101191	8.86883	11.0995	7.06954	7.85478	12.3446	12.2011	1424089_a_at	Tcf4	transcription factor 4	18	69504145	69847621	NM_001083967|NM_013685|NP_001077436|NP_038713	Mm.4269	ENSMUSG00000053477	21413
Csnk2a1	1419035_s_at	2.29239	1.52116	0.663568	-6.38585	5.0402	-4.26706	-4.52953	5.11636	5.02589	0	0.101314	5.28916	10.3965	6.23625	6.11892	10.4306	10.3901	1419035_s_at	Csnk2a1	casein kinase 2, alpha 1 polypeptide	2	152052575	152107587	NM_007788|NP_031814	Mm.23692	ENSMUSG00000074698	12995
Hivep2	1422018_at	2.29095	1.51491	0.66126	4.02699	-5.74861	7.11098	3.81088	-4.56508	-4.63516	0	0.10163	8.84412	4.49706	10.2155	8.74803	5.02336	4.9922	1422018_at	Hivep2	human immunodeficiency virus type I enhancer binding protein 2	10	13686184	13871184	NM_010437|NP_034567	Mm.42157	ENSMUSG00000015501	15273
Pf4	1448995_at	2.29049	1.26544	0.552476	-3.53305	-4.39344	-3.6297	-4.32025	8.92452	6.95192	0	0.101729	5.09996	4.81096	5.0675	4.83554	9.28447	8.62187	1448995_at	Pf4	platelet factor 4	5	91201460	91202409	NM_019932|NP_064316	Mm.332490	ENSMUSG00000029373	56744
Tead1	1423434_at	2.29029	1.28373	0.56051	-5.22095	4.504	-3.84568	-7.37658	6.13548	5.80374	0	0.101772	6.78385	10.1286	7.25686	6.04246	10.6897	10.5756	1423434_at	Tead1	TEA domain family member 1	7	119823106	120043504	NM_009346|NP_033372	Mm.28081	ENSMUSG00000055320	21676
5330406M23Rik	1429900_at	2.28791	1.34386	0.587377	5.02062	-5.83426	5.22706	6.02361	-5.26823	-5.16881	0	0.10229	7.64707	3.62207	7.72362	8.01898	3.83195	3.86882	1429900_at	5330406M23Rik	RIKEN cDNA 5330406M23 gene	6	NA	NA	NA	Mm.109877	NA	76671
Itpkc	1454755_at	2.28651	1.12996	0.494186	5.31618	-3.55194	6.72368	5.82112	-7.96543	-6.34362	0	0.102593	11.1189	8.65697	11.5096	11.259	7.43174	7.88197	1454755_at	Itpkc	inositol 1,4,5-trisphosphate 3-kinase C	7	-27992188	-28013616	NM_181593|NP_853624	Mm.30963|Mm.474636	ENSMUSG00000003752	233011
NA	1444800_at	2.2863	1.4331	0.62682	-5.04313	3.17295	-5.52275	-4.84208	5.64593	6.58908	0	0.102639	3.84783	7.21844	3.65107	3.93031	8.23297	8.61989	1444800_at	NA	NA	NA	NA	NA	NA	NA	NA	NA
Cdc42bpa	1438449_at	2.28479	0.988139	0.432485	-7.92412	4.69132	-5.53505	-6.7708	7.15292	8.38573	0	0.102963	4.5721	7.2959	5.08793	4.82111	7.82738	8.09355	1438449_at	Cdc42bpa	Cdc42 binding protein kinase alpha	1	NA	NA	XM_975852|XM_975917|XM_975992|XM_976025|XM_976101|XM_976135|XM_991179|XM_991198|XM_991226|XM_991276|XP_980946|XP_981011|XP_981086|XP_981119|XP_981195|XP_981229|XP_996273|XP_996292|XP_996320|XP_996370	Mm.259655	ENSMUSG00000026490	226751
Skp2	1436000_a_at	2.28448	1.73024	0.75739	-4.28517	3.72553	-3.15703	-6.56062	5.38271	4.89458	0	0.103032	5.25638	9.58869	5.8665	4.02579	10.4849	10.2209	1436000_a_at	Skp2	S-phase kinase-associated protein 2 (p45)	15	-9041741	-9070207	NM_013787|NM_145468|NP_038815|NP_663443	Mm.35584	ENSMUSG00000054115	27401
Acaca	1427595_at	2.28423	1.18691	0.519612	-6.13853	4.65673	-4.90927	-6.42979	6.63811	6.18275	0	0.103084	4.63934	7.9107	5.01185	4.55107	8.51113	8.37314	1427595_at	Acaca	acetyl-Coenzyme A carboxylase alpha	11	84008939	84215153	NM_133360|NP_579938	Mm.31374	ENSMUSG00000020532	107476
Cplx1	1448832_a_at	2.28415	1.11635	0.488736	6.19895	-5.47767	6.23911	5.99133	-6.53034	-6.42138	0	0.103101	7.94001	4.76209	7.95093	7.8835	4.47559	4.50525	1448832_a_at	Cplx1	complexin 1	5	-108947577	-108978951	NM_007756|NP_031782	Mm.5195	ENSMUSG00000033615	12889
Cyth1	1418183_a_at	2.28378	1.09372	0.47891	5.70548	-4.95835	5.46543	7.40242	-7.10065	-6.51432	0	0.103181	9.831	7.03351	9.76803	10.2762	6.47151	6.62533	1418183_a_at	Cyth1	cytohesin 1	11	-118025479	-118074056	NM_001112699|NM_001112700|NM_011180|NP_001106169|NP_001106170|NP_035310	Mm.86413	ENSMUSG00000017132	19157
Siah2	1448170_at	2.28373	0.898703	0.393524	10.7436	-4.13237	7.389	3.16409	-7.20056	-9.96372	0	0.103192	10.0996	7.46736	9.50606	8.75847	6.92445	6.43551	1448170_at	Siah2	seven in absentia 2	3	-58478870	-58496310	NM_009174|NP_033200	Mm.2847	ENSMUSG00000036432	20439
Dbc1	1417318_at	2.28311	1.6005	0.701015	-3.2821	7.51798	-5.04038	-4.77777	-0.0592442	5.64151	0	0.103324	5.04425	10.2762	4.19247	4.31969	6.60553	9.3672	1417318_at	Dbc1	deleted in bladder cancer 1 (human)	4	-68422405	-68615431	NM_019967|NP_064351	Mm.248788	ENSMUSG00000028351	56710
Fbn2	1454830_at	2.28204	1.46338	0.641259	-0.109023	0.435078	-1.39158	-9.88929	5.89767	5.05715	0	0.103555	8.08896	8.32003	7.54427	3.93543	10.6399	10.2829	1454830_at	Fbn2	fibrillin 2	18	-58168276	-58369580	NM_010181|NP_034311	Mm.20271	ENSMUSG00000024598	14119
Islr	1418450_at	2.28175	1.82022	0.797728	1.72176	-1.75359	-6.13973	-5.0114	6.31788	4.86507	0	0.103615	7.9607	5.941	3.39198	4.04771	10.6317	9.78745	1418450_at	Islr	immunoglobulin superfamily containing leucine-rich repeat	9	-58004075	-58006949	NM_012043|NP_036173	Mm.440163	ENSMUSG00000037206	26968
Psmb8	1422962_a_at	2.28168	1.631	0.714826	2.41178	-5.23271	5.54965	6.30824	-4.38421	-4.65275	0	0.103631	9.37957	5.5707	10.943	11.321	5.99347	5.85966	1422962_a_at	Psmb8	proteasome (prosome, macropain) subunit, beta type 8 (large multifunctional peptidase 7)	17	34335139	34338399	NM_010724|NP_034854	Mm.180191|Mm.476701	ENSMUSG00000024338	16913
Dnajc18	1434863_at	2.28166	0.842232	0.369131	-3.42665	7.10085	-12.2873	-7.8821	8.52949	7.9657	0	0.103635	7.5771	9.18313	6.22536	6.8974	9.40108	9.31507	1434863_at	Dnajc18	DnaJ (Hsp40) homolog, subfamily C, member 18	18	-35830758	-35862798	NM_029669|NP_083945	Mm.108596	ENSMUSG00000024350	76594
Nebl	1438452_at	2.28122	1.4588	0.639479	4.06655	5.38677	-5.61283	-8.27891	0.608873	3.82956	0	0.103729	10.163	10.7213	6.06955	4.94205	8.70073	10.0628	1438452_at	Nebl	nebulette	2	-17268360	-17652695	NM_028757|NP_083033	Mm.120298|Mm.256298|Mm.440498|Mm.440630	ENSMUSG00000053702	74103
Aspm	1452459_at	2.28045	1.43563	0.629541	-4.73115	4.40419	-5.96096	-4.84801	5.97458	5.16136	0	0.103895	3.97335	7.74593	3.46548	3.92509	8.39445	8.05862	1452459_at	Aspm	asp (abnormal spindle)-like, microcephaly associated (Drosophila)	1	141351349	141390665	NM_009791|NP_033921	Mm.168523	ENSMUSG00000033952	12316
Ankrd56	1438408_at	2.27994	1.49551	0.655941	0.411929	-2.52075	8.02357	4.94503	-6.45115	-4.40863	0	0.104002	6.93667	5.64815	10.281	8.92835	3.92127	4.81868	1438408_at	Ankrd56	ankyrin repeat domain 56	5	-93470148	-93474048	NM_175270|NP_780479	Mm.245085	ENSMUSG00000045314	78088
Ankhd1	1448008_at	2.27983	1.32602	0.581629	-5.0113	5.89512	-5.42601	-5.86337	4.81676	5.58882	0	0.104025	6.1107	10.0921	5.95931	5.79965	9.69847	9.98031	1448008_at	Ankhd1	ankyrin repeat and KH domain containing 1	18	36720256	36818562	NM_175375|NP_780584|XM_892728|XM_900248|XM_900256|XM_900265|XM_900273|XP_897821|XP_905341|XP_905349|XP_905358|XP_905366	Mm.24790	ENSMUSG00000024483	108857
Zfp294	1427950_at	2.27883	0.926397	0.406523	-9.04796	6.92709	-6.15713	-6.53411	8.09843	6.71368	0	0.104239	4.84949	7.88392	5.3986	5.327	8.10642	7.84339	1427950_at	Zfp294	zinc finger protein 294	16	-87376895	-87432851	NM_001081068|NP_001074537	Mm.249005	ENSMUSG00000052299	78913
Tgm2	1455900_x_at	2.27689	1.41163	0.61998	3.36613	-6.43586	3.77708	7.83105	-3.7634	-4.775	0	0.10465	10.6051	6.65093	10.7709	12.4063	7.72901	7.32093	1455900_x_at	Tgm2	transglutaminase 2, C polypeptide	2	-157942140	-157972128	NM_009373|NP_033399	Mm.330731	ENSMUSG00000037820	21817
Ctdsp2	1423660_at	2.27534	1.19086	0.523376	-6.58667	5.49186	-3.86122	-6.78355	5.96035	5.77922	0	0.104976	7.38736	11.0931	8.22353	7.32695	11.2368	11.1812	1423660_at	Ctdsp2	CTD (carboxy-terminal domain, RNA polymerase II, polypeptide A) small phosphatase 2	10	126415772	126437031	NM_001113470|NM_146012|NP_001106941|NP_666124	Mm.29490	ENSMUSG00000078429	52468
Zfp62	1451730_at	2.27518	1.0937	0.480708	-7.37461	6.92298	-5.52003	-5.61616	5.79612	5.79171	0	0.10501	5.86684	9.6433	6.35669	6.3313	9.34566	9.34449	1451730_at	Zfp62	zinc finger protein 62	11	49017001	49032318	NM_001024846|NM_009562|NP_001020017|NP_033588	Mm.16650	ENSMUSG00000046311	22720
Fbxl7	1458485_at	2.27516	1.30186	0.572207	-5.2649	2.26533	-5.10242	-5.45601	7.19527	6.36273	0	0.105014	4.00147	6.67946	4.05926	3.93351	8.4327	8.13662	1458485_at	Fbxl7	F-box and leucine-rich repeat protein 7	15	-26470213	-26825319	NM_176959|NP_795933	Mm.253378	ENSMUSG00000043556	448987
Ly6d	1416930_at	2.27464	1.80039	0.791505	-1.54786	-3.36236	2.68085	9.29972	-3.44377	-3.62658	0	0.105122	6.65646	5.61325	9.08768	12.8931	5.56644	5.46134	1416930_at	Ly6d	lymphocyte antigen 6 complex, locus D	15	-74592485	-74593997	NM_010742|NP_034872	Mm.878	ENSMUSG00000034634	17068
Litaf	1416303_at	2.27408	0.739144	0.325031	10.6198	-11.0016	10.876	9.10401	-9.79495	-9.8033	0	0.105241	12.8283	10.4833	12.8561	12.6639	10.6142	10.6133	1416303_at	Litaf	LPS-induced TN factor	16	-10959366	-10993182	NM_019980|NP_064364	Mm.294753	ENSMUSG00000022500	56722
Usp19	1453190_at	2.27405	1.35975	0.597945	3.68531	-5.17373	6.17865	5.99429	-5.54443	-5.14009	0	0.105248	6.99741	3.61884	7.9483	7.87799	3.47746	3.63167	1453190_at	Usp19	ubiquitin specific peptidase 19	9	108393078	108404030	NM_027804|NP_082080	Mm.289706	ENSMUSG00000006676	71472
Cd2bp2	1417224_a_at	2.27388	1.23691	0.543965	-7.19613	5.47237	-4.04538	-5.53837	5.6334	5.6741	0	0.105282	6.44213	10.5897	7.47365	6.98486	10.6424	10.6557	1417224_a_at	Cd2bp2	CD2 antigen (cytoplasmic tail) binding protein 2	7	-134335173	-134339514	NM_027353|NP_081629	Mm.28050	ENSMUSG00000042502	70233
Sf1	1459766_x_at	2.27383	1.19675	0.526314	6.58502	-5.25887	5.32755	5.41428	-6.03168	-6.03629	0	0.105294	7.72039	4.05188	7.33091	7.35777	3.81251	3.81109	1459766_x_at	Sf1	splicing factor 1	19	6363689	6378038	NM_001110791|NM_011750|NP_001104261|NP_035880	Mm.256422	ENSMUSG00000024949	22668
Sdpr	1416778_at	2.27191	1.2819	0.564239	5.56553	-9.07609	1.24986	-5.72091	5.41252	2.56909	0	0.105694	10.7456	5.65519	9.24515	6.82166	10.6924	9.7038	1416778_at	Sdpr	serum deprivation response	1	51345969	51359804	NM_138741|NP_620080	Mm.398690	ENSMUSG00000045954	20324
NA	1437375_at	2.27132	0.907325	0.39947	-9.68879	10.8553	-6.39924	-4.78507	3.20517	6.81267	0	0.105817	6.23332	9.99073	6.83496	7.13019	8.59156	9.25136	1437375_at	NA	NA	NA	NA	NA	NA	NA	NA	NA
Klf14	1457397_at	2.27081	1.4168	0.62392	-4.53659	-0.881609	-4.67574	-4.1479	7.97998	6.26185	0	0.105923	5.57583	7.06467	5.51915	5.73416	10.6744	9.97452	1457397_at	Klf14	Kruppel-like factor 14	6	NA	NA	XM_001476241|XM_884028|XP_001476291|XP_889121	Mm.204671|Mm.476517	ENSMUSG00000073209	619665
Pcgf5	1429564_at	2.27033	1.23573	0.544294	5.34702	-6.23758	6.25049	5.32185	-5.28695	-5.39483	0	0.106023	9.02162	5.22513	9.3177	9.01337	5.53667	5.50132	1429564_at	Pcgf5	polycomb group ring finger 5	19	36453556	36530694	NM_029508|NP_083784	Mm.259180|Mm.381165|Mm.476034	ENSMUSG00000024805	76073
Lss	1420014_at	2.26982	1.30226	0.57373	-6.19488	3.42715	-3.91857	-5.89317	6.56651	6.01296	0	0.106129	5.9449	9.38145	6.75789	6.05266	10.5027	10.305	1420014_at	Lss	lanosterol synthase	10	75994371	76016679	NM_146006|NP_666118	Mm.55075	ENSMUSG00000033105	16987
Cyp7b1	1421075_s_at	2.26956	1.2119	0.533982	4.82135	0.783925	-8.25778	-7.19876	6.41044	3.44082	0	0.106183	8.05741	6.77591	3.90601	4.24215	8.5618	7.61923	1421075_s_at	Cyp7b1	cytochrome P450, family 7, subfamily b, polypeptide 1	3	-17971949	-18143338	NM_007825|NP_031851	Mm.316000	ENSMUSG00000039519	13123
A930004D18Rik	1439514_at	2.26857	1.67431	0.738049	-4.02637	5.56411	-4.83537	-5.45437	3.84277	4.90923	0	0.106388	5.4161	10.4173	4.99422	4.67143	9.51964	10.0758	1439514_at	A930004D18Rik	RIKEN cDNA A930004D18 gene	2	NA	NA	XR_035289|XR_035303	Mm.272221	ENSMUSG00000054057	77940
Pvr	1423903_at	2.26855	1.59332	0.70235	2.44228	-5.59043	6.44838	5.35702	-3.96599	-4.69126	0	0.106391	9.32111	5.41903	11.2672	10.737	6.20814	5.85582	1423903_at	Pvr	poliovirus receptor	7	-20488926	-20506441	NM_027514|NP_081790	Mm.227506	ENSMUSG00000040511	52118
Dapp1	1421937_at	2.26823	1.18883	0.524122	-1.82058	-2.58908	9.04142	6.69639	-6.35317	-4.97499	0	0.106458	5.37336	5.13701	8.71393	7.99272	3.97937	4.40323	1421937_at	Dapp1	dual adaptor for phosphotyrosine and 3-phosphoinositides 1	3	-137593969	-137644513	NM_011932|NP_036062	Mm.254835|Mm.470427	ENSMUSG00000028159	26377
Adamts1	1450716_at	2.26741	1.39113	0.613531	7.4067	-9.1667	3.79871	-3.19527	1.47367	-0.317103	0	0.106626	13.0866	6.50774	11.6544	8.87813	10.7315	10.0206	1450716_at	Adamts1	a disintegrin-like and metallopeptidase (reprolysin type) with thrombospondin type 1 motif, 1	16	-85794072	-85803360	NM_009621|NP_033751	Mm.1421	ENSMUSG00000022893	11504
Zfyve20	1429517_at	2.26718	1.53159	0.67555	-4.90063	4.8194	-4.75653	-5.32932	5.5168	4.65028	0	0.106674	3.68547	8.14672	3.75161	3.48872	8.46681	8.06909	1429517_at	Zfyve20	zinc finger, FYVE domain containing 20	6	-92136705	-92164805	NM_030081|NP_084357	Mm.290734	ENSMUSG00000014550	78287
Hoxd9	1419126_at	2.26635	1.4676	0.647562	-5.04139	3.09792	-5.28692	-4.71442	5.90177	6.04304	0	0.106844	5.66523	9.17316	5.55941	5.80615	10.3816	10.4425	1419126_at	Hoxd9	homeo box D9	2	74535819	74538265	NM_013555|NP_038583	Mm.26544	ENSMUSG00000043342	15438
Rhov	1424976_at	2.26631	1.15835	0.511115	-5.29969	-0.729607	8.60561	7.23495	-6.58571	-3.22555	0	0.106852	6.12551	7.47158	10.2212	9.81746	5.74672	6.73643	1424976_at	Rhov	ras homolog gene family, member V	2	-119094936	-119096957	NM_145530|NP_663505	Mm.120274	ENSMUSG00000034226	228543
Snapin	1426578_s_at	2.26498	0.823229	0.363459	-9.04632	8.78864	-6.97031	-9.108	8.23575	8.10024	0	0.107124	8.72816	11.3478	9.0331	8.7191	11.2666	11.2467	1426578_s_at	Snapin	SNAP-associated protein	3	-90291955	-90294926	NM_133854|NP_598615	Mm.331182	ENSMUSG00000001018	20615
Zdbf2	1456783_at	2.26474	0.938595	0.414439	-5.02205	5.25243	-7.63146	-8.23714	8.96019	6.67802	0	0.107175	6.29458	8.32752	5.77827	5.65843	9.06115	8.6096	1456783_at	Zdbf2	zinc finger, DBF-type containing 2	1	NA	NA	XM_908801|XM_991644|XP_913894|XP_996738	Mm.86986	ENSMUSG00000027520	73884
Tmem176a	1425603_at	2.26436	1.27057	0.561118	7.42747	-3.83925	2.40897	5.97647	-5.49844	-6.47521	0	0.107251	11.149	7.26712	9.4199	10.6491	6.69546	6.35892	1425603_at	Tmem176a	transmembrane protein 176A	6	48791481	48795363	NM_001098271|NM_025326|NP_001091741|NP_079602	Mm.27061	ENSMUSG00000023367	66058
S100a6	1421375_a_at	2.26433	1.33759	0.590721	4.15012	-8.22598	3.27957	7.20229	-1.70219	-4.7038	0	0.107258	12.1062	7.47576	11.7805	13.2482	9.91661	8.79357	1421375_a_at	S100a6	S100 calcium binding protein A6 (calcyclin)	3	90416815	90418336	NM_011313|NP_035443	Mm.100144	ENSMUSG00000001025	20200
Mgp	1448416_at	2.26416	1.69841	0.750128	8.78011	-2.98226	1.87899	1.72741	-4.89418	-4.51007	0	0.107293	12.8433	6.56748	9.16121	9.08034	5.54737	5.75231	1448416_at	Mgp	matrix Gla protein	6	-136820955	-136824326	NM_008597|NP_032623	Mm.243085	ENSMUSG00000030218	17313
Capn6	1450429_at	2.26369	1.28764	0.568823	5.81944	-0.511082	-7.02736	-7.39674	5.11644	3.9993	0	0.107388	10.2204	7.9905	5.69515	5.56504	9.97278	9.57927	1450429_at	Capn6	calpain 6	21	-140236779	-140261955	NM_007603|NP_031629	Mm.30290	ENSMUSG00000067276	12338
Hunk	1418260_at	2.2634	1.2524	0.553327	2.74131	4.36137	-6.32136	-9.20287	4.01748	4.40407	0	0.107446	9.45758	10.0031	6.40571	5.43536	9.88733	10.0175	1418260_at	Hunk	hormonally upregulated Neu-associated kinase	16	90386641	90499798	NM_015755|NP_056570	Mm.125874	ENSMUSG00000053414	26559
Tjp2	1450985_a_at	2.26316	1.21809	0.538225	3.25685	-3.32563	6.73594	6.31485	-7.59223	-5.38978	0	0.107496	11.1407	9.02341	12.2597	12.1243	7.65106	8.35948	1450985_a_at	Tjp2	tight junction protein 2	19	-24168991	-24299444	NM_011597|NP_035727	Mm.104744	ENSMUSG00000024812	21873
Pabpn1	1422850_at	2.26304	1.18403	0.523204	3.7521	-6.53718	5.48854	7.57268	-6.58944	-3.68671	0	0.107521	8.98279	5.8278	9.51523	10.1543	5.81178	6.70184	1422850_at	Pabpn1	poly(A) binding protein, nuclear 1	14	55512992	55516893	NM_019402|NP_062275	Mm.7723	ENSMUSG00000022198	54196
Masp2	1451759_at	2.26218	1.29875	0.574114	-6.11575	5.45692	-5.53126	-4.63803	5.08184	5.74626	0	0.107694	3.49766	7.63533	3.70664	4.026	7.50123	7.73878	1451759_at	Masp2	mannan-binding lectin serine peptidase 2	4	147976652	147989589	NM_001003893|NM_010767|NP_001003893|NP_034897	Mm.378962	ENSMUSG00000028979	17175
Gbp2	1418240_at	2.26198	2.1338	0.943332	3.37484	-4.21186	4.69018	5.05543	-4.38472	-4.52388	0	0.107735	9.36489	3.85121	10.3208	10.5863	3.72558	3.62445	1418240_at	Gbp2	guanylate binding protein 2	3	142283626	142300972	NM_010260|NP_034390	Mm.24038	ENSMUSG00000028270	14469
Il23a	1419529_at	2.26179	1.50177	0.663975	0.377011	-4.36617	8.69962	4.18277	-4.14832	-4.7449	0	0.107774	6.55875	4.43665	10.2823	8.26145	4.53412	4.26721	1419529_at	Il23a	interleukin 23, alpha subunit p19	10	-127733195	-127735140	NM_031252|NP_112542	Mm.125482	ENSMUSG00000025383	83430
NA	1436223_at	2.26176	1.84762	0.816895	5.07416	-3.63309	6.75803	0.995344	-4.5896	-4.60484	0	0.107781	8.75076	3.52363	9.76162	6.30217	2.94942	2.94027	1436223_at	NA	NA	NA	NA	NA	NA	NA	NA	NA
Hoxc4	1422870_at	2.26137	1.10013	0.486488	-5.84293	7.92475	-5.91294	-6.26998	4.04104	6.06005	0	0.107859	5.6339	9.34997	5.615	5.51863	8.30171	8.84666	1422870_at	Hoxc4	homeo box C4	15	102864825	102867283	NM_013553|NP_038581	Mm.1351	ENSMUSG00000075394	15423
4921533L14Rik	1429357_at	2.26133	1.28843	0.569767	-4.97163	5.57257	-5.816	-5.6089	5.50685	5.31712	0	0.107867	4.04731	7.77143	3.74909	3.82223	7.74822	7.68121	1429357_at	4921533L14Rik	RIKEN cDNA 4921533L14 gene	1	-24018519	-24093413	NM_026604|NP_080880	Mm.87130	ENSMUSG00000026153	68187
Elf1	1417540_at	2.26125	1.03931	0.459615	2.73301	-1.35844	6.64021	7.83552	-9.721	-6.12931	0	0.107882	10.0282	9.03381	10.9778	11.2683	7.00137	7.8743	1417540_at	Elf1	E74-like factor 1	14	79881000	79982283	NM_007920|NP_031946	Mm.301204	ENSMUSG00000036461	13709
Cyr61	1438133_a_at	2.26095	1.46707	0.648876	4.86583	-5.70413	5.55104	4.51199	-2.94753	-6.27721	0	0.107944	11.9824	7.41302	12.2786	11.8295	8.6047	7.16528	1438133_a_at	Cyr61	cysteine rich protein 61	3	-145309939	-145312945	NM_010516|NP_034646	Mm.1231	ENSMUSG00000028195	16007
Nsg1	1423055_at	2.26071	1.19195	0.527247	-1.62905	5.29727	-7.6861	-6.96446	5.73907	5.24327	0	0.107991	7.961	10.1128	6.07925	6.30344	10.2501	10.096	1423055_at	Nsg1	neuron specific gene family member 1	5	-38528431	-38550706	NM_010942|NP_035072	Mm.7414	ENSMUSG00000029126	18196
Nr2f1	1418157_at	2.26062	1.77912	0.787008	-1.58812	-2.78169	-4.28314	-4.23558	7.37151	5.51702	0	0.108011	4.04508	3.36423	2.50776	2.53488	9.15595	8.09808	1418157_at	Nr2f1	nuclear receptor subfamily 2, group F, member 1	13	-78328235	-78338243	NM_010151|NP_034281	Mm.439653	ENSMUSG00000069171	13865
Zfp60	1422954_at	2.2605	1.30396	0.576847	-5.58251	6.45466	-5.14404	-5.47902	4.90476	4.84616	0	0.108034	3.20783	7.54448	3.36579	3.24511	6.98609	6.96498	1422954_at	Zfp60	zinc finger protein 60	7	28516427	28536708	NM_009560|NM_029531|NP_033586|NP_083807	Mm.66913|Mm.348021	ENSMUSG00000037640	22718
Zfp606	1454951_at	2.25952	1.18343	0.523752	-6.29655	6.23666	-3.41124	-7.25491	5.22626	5.49978	0	0.108231	5.54838	9.3983	6.43469	5.254	9.08792	9.17194	1454951_at	Zfp606	zinc finger protein 606	7	13063653	13081584	NM_001039951|NM_026112|NP_001035040|NP_080388	Mm.98929	ENSMUSG00000030386	67370
Abcc8	1457066_at	2.25944	0.896912	0.396962	-6.30777	-1.61189	-3.93135	16.2975	-1.76754	-2.67895	0	0.108248	3.68487	4.53194	4.11354	7.76256	4.50386	4.33946	1457066_at	Abcc8	ATP-binding cassette, sub-family C (CFTR/MRP), member 8	7	-53359892	-53435403	NM_011510|NP_035640	Mm.259076	ENSMUSG00000040136	20927
Myh9	1420170_at	2.25934	1.37318	0.607782	5.8216	-4.06075	4.10669	5.68638	-5.83108	-5.72284	0	0.108269	10.8734	7.00734	10.2025	10.8205	6.31478	6.35712	1420170_at	Myh9	myosin, heavy polypeptide 9, non-muscle	15	-77591018	-77672545	NM_022410|NP_071855	Mm.29677	ENSMUSG00000022443	17886
B4galt6	1423228_at	2.25821	1.0009	0.443227	2.51188	2.54603	-6.54632	-11.2118	7.1468	5.55342	0	0.108494	7.38312	7.39086	5.33006	4.27262	8.43363	8.07249	1423228_at	B4galt6	UDP-Gal:betaGlcNAc beta 1,4-galactosyltransferase, polypeptide 6	18	-20844503	-20904905	NM_019737|NP_062711	Mm.398181	ENSMUSG00000056124	56386
Vgll3	1455299_at	2.25819	1.48735	0.658648	2.40578	3.66069	-6.50725	-7.65076	4.1317	3.95985	0	0.108498	7.50429	8.05905	3.56409	3.05857	8.26727	8.1913	1455299_at	Vgll3	vestigial like 3 (Drosophila)	16	NA	NA	XM_001480406|XM_283372|XP_001480456|XP_283372	Mm.25670|Mm.392787	ENSMUSG00000071487	73569
Itm2a	1423608_at	2.25745	1.45205	0.643225	3.53318	-0.631021	-3.76142	-8.93451	5.77882	4.01495	0	0.108646	10.9703	9.19366	7.85807	5.65098	11.9284	11.1759	1423608_at	Itm2a	integral membrane protein 2A	21	-104592533	-104598699	NM_008409|NP_032435	Mm.193	ENSMUSG00000031239	16431
4921505C17Rik	1427583_at	2.25703	1.00648	0.44593	-7.74971	7.57462	-5.1384	-6.62332	5.25253	6.68428	0	0.108729	3.70865	7.22335	4.30756	3.96699	6.69077	7.01915	1427583_at	4921505C17Rik	RIKEN cDNA 4921505C17 gene	15	6658380	6750400	NM_030168|NP_084444	Mm.275811	ENSMUSG00000050310	78757
Zfp87	1456827_at	2.25689	1.56638	0.694046	-4.8664	5.58307	-4.7032	-5.15056	4.72044	4.41664	0	0.108758	3.0646	8.05392	3.14253	2.92893	7.64204	7.49698	1456827_at	Zfp87	zinc finger protein 87	13	-67616717	-67627070	NM_133228|NP_573491	Mm.138283|Mm.459224	ENSMUSG00000071285	170763
6330419J24Rik	1435200_at	2.25662	1.24569	0.552014	-4.71646	8.15626	-4.90276	-6.43137	3.29635	4.59798	0	0.108811	4.73922	9.05723	4.67673	4.16398	7.42703	7.86364	1435200_at	6330419J24Rik	RIKEN cDNA 6330419J24 gene	21	NA	NA	XM_001472236|XM_001472650|XP_001472286|XP_001472700	Mm.233168	ENSMUSG00000054850	320237
Pigb	1421257_at	2.25634	1.11538	0.49433	-6.87816	7.49294	-6.09096	-4.73303	3.95799	6.25121	0	0.108867	4.20121	8.19285	4.41986	4.79703	7.211	7.84796	1421257_at	Pigb	phosphatidylinositol glycan anchor biosynthesis, class B	9	-72863502	-72887506	NM_018889|NP_061377	Mm.139905	ENSMUSG00000032203|ENSMUSG00000079469	55981
Bat2	1442802_x_at	2.25484	1.85151	0.821126	-4.64151	4.37021	-4.48839	-4.64669	4.64991	4.75646	0	0.109164	3.81172	9.25976	3.90429	3.80859	9.42886	9.49327	1442802_x_at	Bat2	HLA-B associated transcript 2	17	-35286030	-35299993	NM_020027|NP_064411	Mm.272462	ENSMUSG00000024393	53761
Sfrs11	1430077_at	2.25467	1.54794	0.686545	4.04503	-5.49573	5.25905	5.40228	-4.04488	-5.16574	0	0.109197	7.31159	2.82772	7.88214	7.94946	3.50957	2.9828	1430077_at	Sfrs11	splicing factor, arginine/serine-rich 11	3	-157673456	-157686386	NM_001093752|NM_001093753|NM_026989|NP_001087221|NP_001087222|NP_081265	Mm.223946	ENSMUSG00000055436	69207
Tbl1xr1	1442312_at	2.25352	1.18817	0.527249	-6.3069	6.01874	-5.25782	-5.60577	5.89863	5.25314	0	0.109425	5.50937	9.33861	5.83529	5.72719	9.3013	9.10076	1442312_at	Tbl1xr1	transducin (beta)-like 1X-linked receptor 1	3	21975573	22115516	NM_030732|NP_109657	Mm.202966|Mm.446265	ENSMUSG00000027630	81004
Chchd10	1433720_s_at	2.25242	1.35941	0.603532	0.515453	-3.23145	6.57864	7.14194	-6.2332	-4.77139	0	0.109642	7.96299	6.5131	10.3092	10.5271	5.35155	5.91721	1433720_s_at	Chchd10	coiled-coil-helix-coiled-coil-helix domain containing 10	10	75398317	75400479	NM_175329|NP_780538	Mm.333849	ENSMUSG00000049422	103172
Gpx7	1417836_at	2.25184	1.24208	0.551582	4.17249	0.96749	-8.15922	-7.02577	5.67255	4.37246	0	0.109755	9.42718	8.35348	5.29597	5.67569	9.92971	9.49417	1417836_at	Gpx7	glutathione peroxidase 7	4	-108072821	-108079318	NM_024198|NP_077160	Mm.20164	ENSMUSG00000028597	67305
Cct4	1415868_at	2.25171	1.1255	0.499841	-6.87969	7.67341	-4.38511	-6.24698	4.55665	5.28172	0	0.109781	4.76819	8.89059	5.47482	4.94742	8.00772	8.21311	1415868_at	Cct4	chaperonin containing Tcp1, subunit 4 (delta)	11	22890592	22903336	NM_009837|NP_033967	Mm.296985|Mm.394074|Mm.441628	ENSMUSG00000007739	12464
Astn1	1418615_at	2.25128	1.50177	0.667074	-3.47193	-2.63444	-3.78792	-4.12311	7.85552	6.16188	0	0.109866	3.98941	4.36669	3.84705	3.69605	9.09241	8.32943	1418615_at	Astn1	astrotactin 1	1	160292470	160621917	NM_007495|NP_031521	Mm.329586	ENSMUSG00000026587	11899
Tcfcp2l1	1418091_at	2.25122	1.16625	0.51805	1.04097	-4.84994	4.99347	9.67213	-5.47455	-5.38208	0	0.109876	6.17626	4.4003	7.36784	8.77834	4.21199	4.23987	1418091_at	Tcfcp2l1	transcription factor CP2-like 1	1	120524521	120581745	NM_023755|NP_076244	Mm.24621	ENSMUSG00000026380	81879
Trip11	1427407_s_at	2.25096	0.93069	0.413463	6.01177	-6.29176	7.64101	7.50631	-8.01556	-6.85177	0	0.109926	9.89139	7.46898	10.2122	10.1856	7.12959	7.35873	1427407_s_at	Trip11	thyroid hormone receptor interactor 11	12	NA	NA	XM_001001171|XM_912718|XP_001001171|XP_917811	Mm.208618|Mm.426350	ENSMUSG00000021188	109181
Lasp1	1456469_x_at	2.25051	1.17859	0.523699	6.01489	-6.14645	4.698	6.4699	-5.42094	-5.6154	0	0.110014	6.67051	2.93546	6.26606	6.81025	3.15829	3.09856	1456469_x_at	Lasp1	LIM and SH3 protein 1	11	97660985	97700078	NM_010688|NP_034818	Mm.271967	ENSMUSG00000038366	16796
Slc28a3	1419571_at	2.24805	2.2581	1.00447	-0.0365676	-3.62749	6.89415	4.50248	-3.74482	-3.98776	0	0.110493	6.43594	3.60667	11.8966	10.0122	3.51423	3.32282	1419571_at	Slc28a3	solute carrier family 28 (sodium-coupled nucleoside transporter), member 3	13	-58654668	-58712238	NM_022317|NP_071712	Mm.18188	ENSMUSG00000021553	114304
Appbp2	1434040_at	2.24788	0.885162	0.393777	-7.21322	7.01239	-6.69418	-8.49048	8.13775	7.24775	0	0.110525	8.14727	10.6681	8.23924	7.92094	10.8675	10.7098	1434040_at	Appbp2	amyloid beta precursor protein (cytoplasmic tail) binding protein 2	11	-85004811	-85048622	NM_025825|NP_080101	Mm.271997	ENSMUSG00000018481	66884
Cited1	1449031_at	2.24641	1.71971	0.765537	-0.79236	-3.81801	0.114924	10.0718	-2.41598	-3.16033	0	0.110808	6.43544	4.77447	6.9335	12.3994	5.54413	5.13551	1449031_at	Cited1	Cbp/p300-interacting transactivator with Glu/Asp-rich carboxy-terminal domain 1	21	-99442775	-99447108	NM_007709|NP_031735	Mm.2390	ENSMUSG00000051159	12705
Tro	1421201_a_at	2.24592	0.992926	0.442101	2.16826	2.47405	-9.69477	-8.19382	7.62335	5.62294	0	0.110901	8.70975	8.77872	6.03433	6.37284	9.94002	9.48887	1421201_a_at	Tro	trophinin	21	-147079845	-147091979	NM_001002272|NM_019548|NP_001002272|NP_062421	Mm.3597	ENSMUSG00000025272	56191
Galntl4	1454780_at	2.24517	1.10467	0.492019	10.0103	-0.574789	2.12512	1.97008	-9.6517	-3.87903	0	0.111045	11.2705	8.35486	9.09853	9.05583	5.85469	7.44473	1454780_at	Galntl4	UDP-N-acetyl-alpha-D-galactosamine:polypeptide N-acetylgalactosaminyltransferase-like 4	7	-118615174	-118923491	NM_173739|NP_776100	Mm.323322	ENSMUSG00000038296	233733
Fmr1	1426086_a_at	2.24517	1.21392	0.540683	-6.05792	4.68943	-5.37519	-5.35212	6.04996	6.04584	0	0.111046	5.32089	8.80419	5.54217	5.54965	9.24515	9.24382	1426086_a_at	Fmr1	fragile X mental retardation syndrome 1 homolog	21	65931729	65971136	NM_008031|NP_032057	Mm.3451	ENSMUSG00000000838	14265
Cdon	1421452_at	2.24339	1.11022	0.494885	-6.46786	-0.59125	-6.30965	-2.45492	8.81021	7.01346	0	0.111385	5.87589	7.51141	5.91992	6.99273	10.1279	9.62788	1421452_at	Cdon	cell adhesion molecule-related/down-regulated by oncogenes	9	35259660	35315237	NM_021339|NP_067314	Mm.80509	ENSMUSG00000038119	57810
Rabgap1	1460486_at	2.24319	1.16651	0.520021	-5.78898	6.70844	-6.16617	-5.22227	4.56648	5.9025	0	0.111422	4.30229	8.09458	4.18784	4.47426	7.44461	7.85002	1460486_at	Rabgap1	RAB GTPase activating protein 1	2	37298804	37421957	NM_001033960|NM_146121|NP_001029132|NP_666233	Mm.383192	ENSMUSG00000035437	227800
Fbxo33	1426871_at	2.24307	0.939857	0.419005	8.80444	-4.94131	7.50571	3.9404	-7.53577	-7.77348	0	0.111445	10.4391	7.65658	10.1762	9.45449	7.13138	7.08326	1426871_at	Fbxo33	F-box protein 33	12	-60301641	-60320470	NM_001033156|NP_001028328	Mm.311026	ENSMUSG00000035329	70611
Pltp	1417963_at	2.24252	1.47169	0.656266	6.09955	5.5954	-5.78198	-5.77407	-2.89325	2.75435	0	0.111549	11.0375	10.8158	5.81331	5.81679	7.08346	9.56666	1417963_at	Pltp	phospholipid transfer protein	2	-164665017	-164683208	NM_011125|NP_035255	Mm.6105	ENSMUSG00000017754	18830
Ppp1r9a	1457603_at	2.24235	1.23752	0.551883	-5.23739	6.07365	-5.59898	-5.69617	4.49568	5.96321	0	0.111581	5.24764	9.04033	5.1264	5.09381	8.51122	9.00329	1457603_at	Ppp1r9a	protein phosphatase 1, regulatory (inhibitor) subunit 9A	6	4853319	5115661	NM_181595|NP_853626	Mm.332901	ENSMUSG00000032827	243725
D2Ertd173e	1444330_at	2.24046	1.29907	0.579825	-5.00165	3.15001	-5.56093	-5.0368	4.82215	7.62722	0	0.111937	3.41429	6.37538	3.21113	3.40152	6.98278	8.00172	1444330_at	D2Ertd173e	DNA segment, Chr 2, ERATO Doi 173, expressed	2	NA	NA	NA	NA	NA	51864
Irf2bp2	1454665_at	2.23988	1.4353	0.640793	-3.95987	5.36702	-5.36889	-5.79686	4.80551	4.95309	0	0.112045	6.33829	10.2949	5.74056	5.559	10.0567	10.1193	1454665_at	Irf2bp2	interferon regulatory factor 2 binding protein 2	8	NA	NA	XM_001002526|XM_284454|XP_001002526|XP_284454	Mm.334918|Mm.470682	ENSMUSG00000051495	270110
Cbx5	1421934_at	2.23909	1.5169	0.67746	-5.3401	4.80832	-4.09856	-5.31836	5.09746	4.85123	0	0.112192	6.71834	11.3956	7.29055	6.72836	11.5289	11.4154	1421934_at	Cbx5	chromobox homolog 5 (Drosophila HP1a)	15	-103021976	-103045783	NM_001076789|NM_001110216|NM_007626|NP_001070257|NP_001103686|NP_031652	Mm.262059	ENSMUSG00000009575	12419
Cxcl17	1451610_at	2.23785	1.42789	0.638064	-1.07877	-3.61492	2.69666	10.0499	-4.087	-3.96589	0	0.112424	6.01714	4.94818	7.60844	10.7078	4.7492	4.80025	1451610_at	Cxcl17	chemokine (C-X-C motif) ligand 17	7	-26185071	-26197905	NM_153576|NP_705804	Mm.10545	ENSMUSG00000060188	232983
Zfp36	1452519_a_at	2.23764	0.976847	0.436552	6.62585	-5.07643	7.23147	5.80897	-5.86779	-8.72207	0	0.112462	12.4756	9.90141	12.6089	12.2959	9.72733	9.09945	1452519_a_at	Zfp36	zinc finger protein 36	7	-29161802	-29164247	NM_011756|NP_035886	Mm.389856	ENSMUSG00000044786	22695
Sfrs15	1452396_at	2.23636	1.33828	0.598419	-5.51745	5.23129	-4.35039	-5.84253	5.07806	5.40102	0	0.112699	7.41114	11.5155	7.85677	7.287	11.457	11.5803	1452396_at	Sfrs15	splicing factor, arginine/serine-rich 15	16	-90229384	-90284670	NM_178923|NP_849254	Mm.439811	ENSMUSG00000022983	224432
Vsnl1	1450055_at	2.23619	1.55255	0.694283	-0.314468	7.31138	-6.37251	-5.09715	-0.258163	4.73091	0	0.112731	7.68415	11.3271	4.79018	5.39942	7.71104	10.0944	1450055_at	Vsnl1	visinin-like 1	12	-11332052	-11443419	NM_012038|NP_036168	Mm.27005	ENSMUSG00000054459	26950
NA	1440220_at	2.23581	1.54521	0.691121	-2.24918	-1.06481	6.8212	6.15567	-6.54001	-3.12288	0	0.112801	6.06322	6.62526	10.3675	10.0517	4.02703	5.64861	1440220_at	NA	NA	NA	NA	NA	NA	NA	NA	NA
Msi2	1421230_a_at	2.23563	1.40667	0.629206	-5.91142	6.97786	-4.41772	-4.42703	2.49472	5.28359	0	0.112834	5.47881	10.7973	6.09515	6.09131	8.94744	10.0982	1421230_a_at	Msi2	Musashi homolog 2 (Drosophila)	11	-88152883	-88579543	NM_054043|NP_473384	Mm.400451|Mm.428433|Mm.474737	ENSMUSG00000069769	76626
Lgals1	1455439_a_at	2.23544	1.39612	0.624538	2.1163	2.04592	-6.79572	-7.32359	5.13407	4.82301	0	0.112868	12.7824	12.7537	9.14662	8.93128	14.0135	13.8866	1455439_a_at	Lgals1	lectin, galactose binding, soluble 1	15	78757154	78760895	NM_008495|NP_032521	Mm.43831	ENSMUSG00000068220	16852
Erdr1	1452406_x_at	2.2348	1.20978	0.541336	6.66495	-5.78282	3.62211	6.22664	-5.31739	-5.4135	0	0.112986	13.355	9.31243	12.3668	13.2126	9.46359	9.43237	1452406_x_at	Erdr1	erythroid differentiation regulator 1	NA	NA	NA	NM_133362|NP_579940	Mm.391385	NA	170942
Atp1b1	1423890_x_at	2.2342	1.19339	0.534149	-2.54803	-2.44264	7.32122	8.21579	-6.12986	-4.41648	0	0.113096	8.23236	8.26584	11.3666	11.6507	7.09487	7.63899	1423890_x_at	Atp1b1	ATPase, Na+/K+ transporting, beta 1 polypeptide	1	-166367397	-166388486	NM_009721|NP_033851	Mm.4550	ENSMUSG00000026576	11931
Akt3	1435260_at	2.23364	1.05305	0.471453	-4.96564	2.93167	-4.92916	-7.88421	7.93161	6.91573	0	0.113198	7.3065	9.31934	7.31579	6.56262	10.5937	10.3348	1435260_at	Akt3	thymoma viral proto-oncogene 3	1	-178952245	-179178898	NM_011785|NP_035915	Mm.235194	ENSMUSG00000019699	23797
Cpeb4	1420618_at	2.23363	1.20106	0.537715	4.50301	-5.07226	6.92616	5.2431	-5.59539	-6.00462	0	0.113199	9.54253	6.46753	10.3207	9.7802	6.29953	6.16811	1420618_at	Cpeb4	cytoplasmic polyadenylation element binding protein 4	11	31772210	31831577	NM_026252|NP_080528	Mm.339792	ENSMUSG00000020300	67579
Nr2f2	1416158_at	2.23222	2.11134	0.945846	-2.55221	3.54012	-5.29969	-4.87109	4.84745	4.33543	0	0.113455	6.10497	10.5479	4.10131	4.41387	11.5013	11.1279	1416158_at	Nr2f2	nuclear receptor subfamily 2, group F, member 2	7	-77496835	-77505479	NM_009697|NM_183261|NP_033827|NP_899084	Mm.158143	ENSMUSG00000030551	11819
Ppp3r1	1433591_at	2.23213	1.15207	0.516127	5.77935	-5.66725	6.19222	5.31035	-5.51424	-6.10044	0	0.11347	10.5847	7.15581	10.7083	10.4442	7.20165	7.02605	1433591_at	Ppp3r1	protein phosphatase 3, regulatory subunit B, alpha isoform (calcineurin B, type I)	11	17059300	17100383	NM_024459|NP_077779	Mm.41840	ENSMUSG00000033953	19058
Myo1d	1458550_at	2.2311	1.32002	0.591645	5.64853	-5.09495	6.20083	3.81402	-4.78143	-5.78701	0	0.113657	7.21582	3.18626	7.42297	6.52774	3.30385	2.92669	1458550_at	Myo1d	myosin ID	11	-80295628	-80593527	NM_177390|NP_796364	Mm.151948	ENSMUSG00000035441	338367
Fgg	1416025_at	2.23089	2.38031	1.06698	3.90846	-3.80472	0.727435	6.80607	-3.80753	-3.82971	0	0.113695	10.4347	3.87544	7.72959	12.8989	3.87305	3.85419	1416025_at	Fgg	fibrinogen, gamma polypeptide	3	82811817	82818971	NM_133862|NP_598623	Mm.16422	ENSMUSG00000033860	99571
Krt80	1419619_at	2.23079	1.27669	0.572304	2.06386	-4.9607	7.15404	6.22065	-5.59226	-4.88559	0	0.113713	7.81536	5.31652	9.62608	9.29405	5.09185	5.34324	1419619_at	Krt80	keratin 80	15	-101180001	-101200556	NM_028770|NP_083046	Mm.440055	ENSMUSG00000037185	74127
Ovol1	1419051_at	2.23039	1.28189	0.574737	2.79966	-1.8426	6.1761	5.94629	-7.69313	-5.38631	0	0.113784	8.99631	7.33363	10.2056	10.1233	5.23819	6.06441	1419051_at	Ovol1	OVO homolog-like 1 (Drosophila)	19	-5549136	-5560575	NM_019935|NP_064319	Mm.280225	ENSMUSG00000024922	18426
NA	1455344_at	2.22938	1.21348	0.54431	-2.98374	6.87796	-7.26577	-5.78041	3.95024	5.20172	0	0.113965	6.14418	9.37621	4.74081	5.22761	8.41669	8.82685	1455344_at	NA	NA	NA	NA	NA	NA	NA	NA	NA
Hdlbp	1415988_at	2.22765	1.39675	0.627003	-4.59357	4.4541	-5.15715	-5.51135	5.27849	5.52948	0	0.114273	7.07292	10.7863	6.84161	6.69623	11.1247	11.2277	1415988_at	Hdlbp	high density lipoprotein (HDL) binding protein	1	-95302516	-95375385	NM_133808|NP_598569	Mm.30012	ENSMUSG00000034088	110611
Ndfip2	1452066_a_at	2.22764	1.01398	0.45518	3.38844	-4.62511	7.59619	7.52214	-7.32217	-6.55949	0	0.114275	11.073	9.16093	12.077	12.0593	8.5174	8.69938	1452066_a_at	Ndfip2	Nedd4 family interacting protein 2	14	105658020	105708490	NM_029561|NP_083837	Mm.290669	ENSMUSG00000053253	76273
Fip1l1	1452720_a_at	2.22751	0.989607	0.444266	-8.48035	6.47816	-5.74227	-5.06646	5.94175	6.86917	0	0.114299	8.1132	11.5191	8.73664	8.89051	11.397	11.6082	1452720_a_at	Fip1l1	FIP1 like 1 (S. cerevisiae)	5	74931541	74993149	NM_024183|NP_077145	Mm.272468	ENSMUSG00000029227	66899
Hes1	1418102_at	2.22681	1.56725	0.703809	1.72191	-3.99534	6.77118	5.18186	-5.61569	-4.06393	0	0.114422	9.42874	6.6431	11.8889	11.1145	5.85361	6.60969	1418102_at	Hes1	hairy and enhancer of split 1 (Drosophila)	16	30065442	30067882	NM_008235|NP_032261	Mm.390859	ENSMUSG00000022528	15205
2810032G03Rik	1453262_at	2.22664	1.09783	0.493042	0.945977	3.98399	-8.12716	-7.87051	7.38587	3.68184	0	0.114453	5.58147	6.42138	3.07305	3.144	7.36189	6.33785	1453262_at	2810032G03Rik	RIKEN cDNA 2810032G03 gene	12	NA	NA	XR_035203|XR_035419	Mm.10434	ENSMUSG00000037735	72669
Snrpb	1419260_a_at	2.22618	0.924076	0.415096	7.15273	-7.50903	7.42803	6.28059	-5.90225	-7.45006	0	0.114533	11.996	9.08537	12.0507	11.8229	9.40435	9.09708	1419260_a_at	Snrpb	small nuclear ribonucleoprotein B	2	-129997371	-130005100	NM_009225|NP_033251	Mm.88216	ENSMUSG00000027404	20638
Nr4a2	1455034_at	2.22488	1.31023	0.5889	8.673	-6.57784	5.25875	-3.59142	-1.15266	-2.60984	0	0.11476	10.7766	5.09834	9.5054	6.21026	7.11827	6.57573	1455034_at	Nr4a2	nuclear receptor subfamily 4, group A, member 2	2	-56960566	-56967666	NM_013613|NP_038641	Mm.3507	ENSMUSG00000026826	18227
Odz2	1420718_at	2.22409	1.51222	0.679928	2.38876	7.16346	-5.34564	-5.51981	-3.00856	4.32178	0	0.114898	8.37352	10.5859	4.78976	4.70906	5.87266	9.26919	1420718_at	Odz2	odd Oz/ten-m homolog 2 (Drosophila)	11	-35820170	-36757745	NM_011856|NP_035986	Mm.439889|Mm.445432	ENSMUSG00000049336	23964
Suv420h1	1455171_at	2.22382	0.963982	0.43348	5.01949	-4.98026	7.15381	7.53334	-6.98515	-7.74123	0	0.114945	9.33084	7.16185	9.79378	9.8761	6.72698	6.56298	1455171_at	Suv420h1	suppressor of variegation 4-20 homolog 1 (Drosophila)	19	3767420	3816391	NM_144871|NP_659120	Mm.278578|Mm.395622	ENSMUSG00000045098	225888
Pgm2l1	1438774_s_at	2.22339	1.37678	0.619223	-4.90936	3.51294	-4.09457	-6.09367	6.23643	5.34823	0	0.115019	4.76344	8.15466	5.09151	4.28658	9.25126	8.89363	1438774_s_at	Pgm2l1	phosphoglucomutase 2-like 1	7	107376116	107427382	NM_027629|NP_081905	Mm.440524	ENSMUSG00000030729	70974
Icam1	1424067_at	2.22336	1.0747	0.483369	8.65287	-2.37768	6.35477	1.00277	-8.26854	-5.36419	0	0.115026	12.9366	9.99367	12.3234	10.8955	8.42202	9.19688	1424067_at	Icam1	intercellular adhesion molecule 1	9	20820403	20833240	NM_010493|NP_034623	Mm.435508	ENSMUSG00000037405	15894
Il6st	1421239_at	2.22329	1.32	0.593713	-4.53354	3.90627	-6.03407	-4.989	6.27323	5.37712	0	0.115037	6.7473	9.93027	6.18139	6.57553	10.8229	10.485	1421239_at	Il6st	interleukin 6 signal transducer	13	113254316	113297049	NM_010560|NP_034690	Mm.4364	ENSMUSG00000021756	16195
P2rx7	1439787_at	2.22224	1.45427	0.654414	8.01362	-4.95618	4.97176	0.227298	-3.32292	-4.93358	0	0.115218	10.3405	4.66178	9.00862	6.93131	5.37688	4.67168	1439787_at	P2rx7	purinergic receptor P2X, ligand-gated ion channel, 7	5	123093919	123141441	NM_001038839|NM_001038845|NM_001038887|NM_011027|NP_001033928|NP_001033934|NP_001033976|NP_035157	Mm.42026	ENSMUSG00000029468	18439
Pfn2	1418209_a_at	2.22224	1.23016	0.553569	-3.72064	4.86284	-4.24849	-7.94679	5.76761	5.28547	0	0.11522	9.4821	12.3747	9.30422	8.05792	12.6796	12.5171	1418209_a_at	Pfn2	profilin 2	3	-57645816	-57651459	NM_019410|NP_062283	Mm.271744	ENSMUSG00000027805	18645
L2hgdh	1424858_at	2.22063	0.987659	0.444765	-6.21518	7.18455	-5.19028	-7.87951	5.591	6.50942	0	0.115496	8.07029	11.128	8.30416	7.6905	10.7643	10.9739	1424858_at	L2hgdh	L-2-hydroxyglutarate dehydrogenase	12	-70791438	-70825805	NM_145443|NP_663418	Mm.103362	ENSMUSG00000020988	217666
Fancm	1442106_at	2.2203	1.09658	0.493888	-5.05366	5.65257	-6.23005	-6.42693	5.40245	6.65561	0	0.115552	4.93394	7.90291	4.60771	4.55311	7.83355	8.18107	1442106_at	Fancm	Fanconi anemia, complementation group M	12	66176592	66233045	NM_178912|NP_849243	Mm.374847	ENSMUSG00000055884	104806
Sorbs1	1428471_at	2.21981	1.12685	0.507632	11.7928	-3.83756	1.80717	-6.04846	-0.906009	-2.80793	0	0.115636	11.012	6.46265	8.10559	5.81915	7.3159	6.76233	1428471_at	Sorbs1	sorbin and SH3 domain containing 1	19	-40366529	-40476800	NM_001034962|NM_001034963|NM_001034964|NM_009166|NM_178362|NP_001030134|NP_001030135|NP_001030136|NP_033192|NP_848139	Mm.210815|Mm.417719|Mm.440351	ENSMUSG00000025006	20411
Trim29	1424162_at	2.21962	1.46351	0.659351	6.94767	3.89659	-5.2959	0.85701	-7.37038	0.965007	0	0.115668	11.8117	10.4608	6.39057	9.11492	5.47204	9.16274	1424162_at	Trim29	tripartite motif-containing 29	9	43118845	43144208	NM_023655|NP_076144	Mm.273277	ENSMUSG00000032013	72169
St8sia6	1456440_s_at	2.2193	1.2559	0.565901	7.4411	3.44537	3.16622	-6.93891	-7.00505	-0.108726	0	0.115722	9.01681	7.621	7.52349	3.99351	3.97041	6.37947	1456440_s_at	St8sia6	ST8 alpha-N-acetyl-neuraminide alpha-2,8-sialyltransferase 6	2	-13576564	-13715147	NM_145838|NP_665837	Mm.330004|Mm.393036	ENSMUSG00000003418	241230
Arhgap12	1431052_at	2.21861	1.40069	0.63134	-5.0095	6.01621	-5.33261	-4.753	4.0744	5.0045	0	0.11584	3.36189	7.93496	3.22787	3.46827	7.12956	7.51534	1431052_at	Arhgap12	Rho GTPase activating protein 12	18	-6024447	-6136096	NM_001039692|NM_029277|NP_001034781|NP_083553	Mm.239675	ENSMUSG00000041225	75415
Vasn	1427894_at	2.21829	1.09035	0.491528	4.26968	-7.36758	7.24332	5.9365	-4.24757	-5.83435	0	0.115893	10.441	7.24129	11.2586	10.8993	8.09914	7.66285	1427894_at	Vasn	vasorin	16	4639944	4651166	NM_139307|NP_647468	Mm.475883	ENSMUSG00000039646	246154
Lmna	1425472_a_at	2.21828	1.19815	0.540126	5.47029	-6.94147	5.19551	5.81819	-4.20292	-5.3396	0	0.115894	11.6922	7.67633	11.6033	11.8047	8.56239	8.19461	1425472_a_at	Lmna	lamin A	3	-88287127	-88297221	NM_001002011|NM_001111102|NM_019390|NP_001002011|NP_001104572|NP_062263	Mm.470666|Mm.471227	ENSMUSG00000028063	16905
Mgat3	1428801_at	2.21779	1.08058	0.487231	-3.78786	3.12557	-7.4407	-5.98087	7.65624	6.42763	0	0.115977	6.02434	7.89551	5.03568	5.43079	9.12176	8.78923	1428801_at	Mgat3	mannoside acetylglucosaminyltransferase 3	15	80004150	80045949	NM_010795|NP_034925|XM_001473411|XP_001473461	Mm.299693	ENSMUSG00000042428	17309
Aldoc	1451461_a_at	2.21678	1.27537	0.575323	0.357689	-1.49239	8.13487	5.07725	-7.33802	-4.73939	0	0.116147	8.32367	7.65996	11.1137	10.0168	5.56285	6.49511	1451461_a_at	Aldoc	aldolase C, fructose-bisphosphate	11	78137699	78140262	NM_009657|NP_033787	Mm.7729	ENSMUSG00000017390	11676
Atic	1452811_at	2.21657	1.61757	0.729762	-3.81044	5.12743	-5.38811	-4.9005	4.37904	4.59257	0	0.116183	6.08775	10.6745	5.27811	5.52835	10.2905	10.4001	1452811_at	Atic	5-aminoimidazole-4-carboxamide ribonucleotide formyltransferase/IMP cyclohydrolase	1	71603747	71625978	NM_026195|NP_080471	Mm.38010	ENSMUSG00000026192	108147
NA	1442890_at	2.21638	1.25614	0.566752	5.66084	-5.50095	6.44245	3.86673	-5.50898	-4.96009	0	0.116214	7.83469	3.92609	8.10839	7.20643	3.92328	4.11549	1442890_at	NA	NA	NA	NA	NA	NA	NA	NA	NA
Ptk2	1430827_a_at	2.21562	1.53102	0.691013	-5.38627	4.1895	-5.18938	-3.82773	5.4803	4.73357	0	0.11634	3.27853	7.82163	3.37194	4.01795	8.43403	8.07976	1430827_a_at	Ptk2	PTK2 protein tyrosine kinase 2	15	-73045986	-73253621	NM_001130409|NM_007982|NP_001123881|NP_032008	Mm.254494	ENSMUSG00000022607	14083
6430550H21Rik	1436948_a_at	2.21457	1.53866	0.694789	-2.21083	-1.54491	-3.15325	-6.10016	7.10023	5.90891	0	0.116515	5.70011	6.01856	5.24943	3.84018	10.1528	9.58308	1436948_a_at	6430550H21Rik	RIKEN cDNA 6430550H21 gene	21	-35550482	-35605574	NM_172930|NP_766518	Mm.72979	ENSMUSG00000036502	245386
Gpx3	1449106_at	2.21449	1.45807	0.658422	-3.09426	-5.63223	-0.921609	10.2002	0.30155	-0.853669	0	0.116529	7.36853	6.24713	8.3285	13.2426	8.86895	8.35852	1449106_at	Gpx3	glutathione peroxidase 3	11	54716354	54723889	NM_001083929|NM_008161|NP_001077398|NP_032187	Mm.200916	ENSMUSG00000018339	14778
Plekhf1	1424671_at	2.21432	1.18945	0.537164	9.364	-6.41339	4.4517	0.816009	-2.93302	-5.2853	0	0.116557	10.7241	5.66603	9.14925	7.98369	6.78179	6.02768	1424671_at	Plekhf1	pleckstrin homology domain containing, family F (with FYVE domain) member 1	7	-39005672	-39013013	NM_024413|NP_077724	Mm.333798	ENSMUSG00000074170	72287
Tnf	1419607_at	2.21408	1.20956	0.546301	-0.83375	-3.87524	9.80645	4.66554	-4.45472	-5.30828	0	0.116596	6.4168	5.41394	9.92515	8.23006	5.22287	4.94143	1419607_at	Tnf	tumor necrosis factor	17	-35336335	-35338941	NM_013693|NP_038721	Mm.1293	ENSMUSG00000024401	21926
4930414L22Rik	1443790_x_at	2.21381	1.33185	0.601611	-3.55511	5.85095	-7.40258	-4.13702	4.71475	4.52902	0	0.116641	5.49839	9.12006	4.01698	5.27433	8.68258	8.61107	1443790_x_at	4930414L22Rik	RIKEN cDNA 4930414L22 gene	6	NA	NA	NA	Mm.440743	NA	78108
Gabpa	1450665_at	2.21317	0.96808	0.437417	-7.81384	6.66752	-4.78487	-6.92326	6.90515	5.94929	0	0.116746	7.25091	10.449	7.91984	7.44759	10.5015	10.2904	1450665_at	Gabpa	GA repeat binding protein, alpha	16	84835368	84864023	NM_008065|NP_032091	Mm.18974	ENSMUSG00000008976	14390
Pltp	1456424_s_at	2.2131	1.11584	0.504197	5.34382	6.88474	-6.20862	-8.47191	-1.41057	3.86253	0	0.116758	11.9023	12.3455	8.57962	7.92864	9.95964	11.4763	1456424_s_at	Pltp	phospholipid transfer protein	2	-164665017	-164683208	NM_011125|NP_035255	Mm.6105	ENSMUSG00000017754	18830
NA	1440084_at	2.21251	1.49747	0.676816	-1.04563	4.94346	-5.41998	-7.1149	4.11097	4.52608	0	0.116854	6.48368	9.2401	4.47042	3.69035	8.85695	9.048	1440084_at	NA	NA	NA	NA	NA	NA	NA	NA	NA
Pcdh17	1436920_at	2.21213	1.3584	0.614068	-5.61776	2.23684	-3.51234	-5.56076	6.60738	5.84664	0	0.116917	2.73668	5.85883	3.57357	2.75934	7.59609	7.2937	1436920_at	Pcdh17	protocadherin 17	14	84845480	84934001	NM_001013753|NP_001013775	Mm.153643	ENSMUSG00000035566	219228
D3Ertd300e	1450116_at	2.2117	1.00708	0.455345	-6.07787	6.18772	-5.07508	-7.68877	6.3408	6.31321	0	0.116987	6.18042	9.10907	6.41986	5.79579	9.14562	9.13903	1450116_at	D3Ertd300e	DNA segment, Chr 3, ERATO Doi 300, expressed	3	54497026	54520759	NM_019995|NP_064379	Mm.37356	ENSMUSG00000027751	56790
Pthlh	1422324_a_at	2.21119	1.63342	0.738706	3.46015	5.79656	-3.82004	-1.03067	-7.73413	3.32813	0	0.117069	9.31291	10.5328	5.5117	6.96811	3.46803	9.24398	1422324_a_at	Pthlh	parathyroid hormone-like peptide	6	-147200631	-147212607	NM_008970|NP_032996	Mm.28440	ENSMUSG00000048776	19227
Pcdh10	1430667_at	2.21066	1.36773	0.618699	-4.68565	-1.36153	-2.5712	-5.22354	8.07687	5.76505	0	0.117155	3.12438	4.46109	3.97465	2.90808	8.25649	7.32686	1430667_at	Pcdh10	protocadherin 10	3	45182319	45238501	NM_001098170|NM_001098171|NM_001098172|NM_011043|NP_001091640|NP_001091641|NP_001091642|NP_035173	Mm.242644|Mm.473002	ENSMUSG00000049100	18526
Slmo2	1448543_at	2.2106	0.906352	0.410003	-9.21714	6.89795	-7.09004	-4.34852	7.0438	6.71393	0	0.117165	8.65167	11.7688	9.06311	9.5934	11.797	11.7332	1448543_at	Slmo2	slowmo homolog 2 (Drosophila)	2	-174290591	-174298442	NM_025531|NP_079807	Mm.182294	ENSMUSG00000016257	66390
Chd6	1431047_at	2.21047	1.56642	0.708636	-4.87404	5.42462	-4.35399	-5.02396	3.93066	4.89671	0	0.117186	4.81282	9.88039	5.06872	4.73905	9.14527	9.62062	1431047_at	Chd6	chromodomain helicase DNA binding protein 6	2	-160772713	-160934792	NM_173368|NP_775544	Mm.122738	ENSMUSG00000057133	71389
Fmod	1437718_x_at	2.21038	1.24323	0.562451	10.3286	2.77291	-5.24529	-4.40752	-3.61706	0.168322	0	0.1172	10.9184	8.30502	5.53171	5.82148	6.09488	7.40415	1437718_x_at	Fmod	fibromodulin	1	135934091	135944854	NM_021355|NP_067330	Mm.287146	ENSMUSG00000041559	14264
Ank2	1434264_at	2.20929	1.49062	0.674707	4.18818	0.422905	-5.87124	-7.30796	4.83856	3.72954	0	0.117376	8.30667	6.58168	3.69813	3.03992	8.60463	8.09655	1434264_at	Ank2	ankyrin 2, brain	3	-126624524	-126646304	NM_001034168|NM_178655|NP_001029340|NP_848770	Mm.220242|Mm.461850	ENSMUSG00000032826	109676
1300014I06Rik	1428851_at	2.2088	1.1301	0.511635	10.5808	-6.85287	3.7917	-0.5507	-3.20293	-3.76601	0	0.117454	12.03	6.88598	10.0268	8.7455	7.96293	7.79679	1428851_at	1300014I06Rik	RIKEN cDNA 1300014I06 gene	13	-34719709	-34744550	NM_025831|NP_080107	Mm.28943	ENSMUSG00000021411	66895
Maob	1434354_at	2.20868	1.50616	0.681929	9.76369	-5.68022	-1.80374	-2.12195	1.66135	-1.81913	0	0.117473	10.5117	3.32483	5.12877	4.98069	6.74126	5.1216	1434354_at	Maob	monoamine oxidase B	21	-16286409	-16394490	NM_172778|NP_766366	Mm.241656	ENSMUSG00000040147	109731
BC028528	1427996_at	2.20845	1.46654	0.664059	-3.89317	4.085	-4.76092	-5.90697	5.83931	4.63675	0	0.11751	5.54592	9.11602	5.15762	4.64478	9.90105	9.36292	1427996_at	BC028528	cDNA sequence BC028528	3	-95688895	-95695853	NM_153513|NP_705733	Mm.89556	ENSMUSG00000038543	229600
NA	1448039_at	2.20816	1.63218	0.739158	-4.57982	5.10401	-4.20449	-5.22671	4.41732	4.4897	0	0.117556	5.71419	10.7748	5.91033	5.37613	10.4159	10.4538	1448039_at	NA	NA	NA	NA	NA	NA	NA	NA	NA
Csn1s2a	1420633_a_at	2.20786	2.85709	1.29406	1.87699	-3.69037	4.69842	4.9783	-3.98113	-3.88221	0	0.117604	9.72281	3.7241	12.7628	13.0644	3.41081	3.51739	1420633_a_at	Csn1s2a	casein alpha s2-like A	5	88203591	88217822	NM_007785|NP_031811	Mm.4908|Mm.474059	ENSMUSG00000061937	12993
H2afy2	1421612_a_at	2.20785	1.61618	0.732018	-2.293	4.47448	-7.22152	-3.90626	4.57278	4.37351	0	0.117605	7.77849	11.2667	5.23813	6.94695	11.3174	11.2147	1421612_a_at	H2afy2	H2A histone family, member Y2	10	-61201394	-61246612	NM_207000|NP_996883	Mm.272870	ENSMUSG00000020086	404634
Paip1	1441955_s_at	2.20761	1.08097	0.489656	-5.49137	6.08995	-6.24565	-6.06127	5.83098	5.87736	0	0.117643	6.11524	9.27787	5.90926	5.95961	9.20715	9.21982	1441955_s_at	Paip1	polyadenylate binding protein-interacting protein 1	13	120217406	120249127	NM_001079849|NM_145457|NP_001073318|NP_663432	Mm.132584	ENSMUSG00000025451	218693
Fhl2	1419184_a_at	2.20746	1.38018	0.625235	3.49512	-6.30395	5.54052	5.83477	-3.73683	-4.82962	0	0.117667	9.39739	5.39291	10.2333	10.3535	6.44198	5.99541	1419184_a_at	Fhl2	four and a half LIM domains 2	1	-43179918	-43220806	NM_010212|NP_034342	Mm.6799	ENSMUSG00000008136	14200
Cbr2	1418509_at	2.20667	1.61584	0.732254	6.0419	-2.91077	4.57473	2.99954	-5.76675	-4.93865	0	0.117792	11.2707	6.65401	10.5141	9.70183	5.18124	5.60828	1418509_at	Cbr2	carbonyl reductase 2	11	-120590822	-120593309	NM_007621|NP_031647	Mm.21454	ENSMUSG00000025150	12409
Apcdd1	1449070_x_at	2.20665	1.69977	0.770292	-1.29523	3.63657	-5.61205	-6.08522	4.77981	4.57613	0	0.117795	8.57691	11.3077	6.18662	5.92462	11.9408	11.828	1449070_x_at	Apcdd1	adenomatosis polyposis coli down-regulated 1	18	63081980	63112849	NM_133237|NP_573500	Mm.391102	ENSMUSG00000071847	494504
Col18a1	1418237_s_at	2.20619	1.09082	0.494437	8.04331	4.77488	-7.56305	-7.53314	-0.278698	2.55669	0	0.117869	10.4164	9.50819	6.07995	6.08826	8.10399	8.89184	1418237_s_at	Col18a1	collagen, type XVIII, alpha 1	10	-76514923	-76576450	NM_001109991|NM_009929|NP_001103461|NP_034059	Mm.4352	ENSMUSG00000001435	12822
Wnt6	1435980_x_at	2.20577	1.7085	0.774557	-0.585642	7.08647	-4.75871	-4.25573	-2.74887	5.26248	0	0.117933	6.94324	11.2241	4.61474	4.8954	5.7362	10.2064	1435980_x_at	Wnt6	wingless-related MMTV integration site 6	1	74818465	74831893	NM_009526|NP_033552	Mm.268282	ENSMUSG00000033227	22420
Npal1	1453345_at	2.20567	1.94649	0.882493	-0.804905	-2.64845	4.73934	7.05124	-4.77959	-3.55764	0	0.117949	6.25181	5.02416	9.94382	11.4834	3.605	4.41872	1453345_at	Npal1	NIPA-like domain containing 1	5	73039034	73062317	NM_001081205|NP_001074674	Mm.38884	ENSMUSG00000067219	70701
Spint1	1416627_at	2.20558	1.12937	0.512049	-1.91644	1.05963	6.2481	7.0506	-9.84591	-2.59599	0	0.117963	8.34172	9.22107	10.7541	10.9912	5.99877	8.14093	1416627_at	Spint1	serine protease inhibitor, Kunitz type 1	2	119063095	119075249	NM_016907|NP_058603	Mm.104955	ENSMUSG00000027315	20732
Hbb-bh1	1437810_a_at	2.20484	1.565	0.709805	-4.37003	-0.4926	-4.39079	-3.65328	7.0268	5.8799	0	0.11808	4.65702	6.56949	4.64679	5.01055	10.2783	9.7126	1437810_a_at	Hbb-bh1	hemoglobin Z, beta-like embryonic chain	7	-110990151	-110991676	NM_008219|NP_032245	Mm.440281	ENSMUSG00000052217	15132
Nefl	1426255_at	2.20442	1.40419	0.63699	-3.65059	0.323541	-4.86278	-4.95591	7.70392	5.44181	0	0.118144	3.76539	5.43617	3.25577	3.21662	8.53899	7.58797	1426255_at	Nefl	neurofilament, light polypeptide	14	68701940	68705794	NM_010910|NP_035040	Mm.1956	ENSMUSG00000022055	18039
Zfp518b	1452340_at	2.20373	1.09207	0.495554	-6.2806	5.60972	-5.11249	-6.18011	6.15309	5.81039	0	0.118251	6.85152	10.1687	7.1774	6.87955	10.3203	10.2247	1452340_at	Zfp518b	zinc finger protein 518B	5	-39059718	-39075989	NM_001081144|NP_001074613	Mm.38277	ENSMUSG00000046572	100515
Bptf	1427311_at	2.20366	2.01732	0.915444	-4.46631	4.467	-4.11192	-4.38113	3.78763	4.70474	0	0.118263	4.36164	10.6048	4.60931	4.42117	10.1301	10.771	1427311_at	Bptf	bromodomain PHD finger transcription factor	11	-106894394	-106993236	NM_176850|NP_789820	Mm.343986	ENSMUSG00000040481	207165
Dach2	1458012_at	2.20355	1.59268	0.722781	-4.68886	7.98323	-4.43573	-1.15605	-2.33502	4.63243	0	0.118279	3.08189	9.49656	3.21002	4.87022	4.27341	7.80037	1458012_at	Dach2	dachshund 2 (Drosophila)	21	110411864	110949995	NM_033605|NP_291083	Mm.79760	ENSMUSG00000025592	93837
Malt1	1456126_at	2.20274	1.08804	0.493949	8.03969	-2.9763	7.05093	0.832663	-6.39788	-6.54911	0	0.118404	9.17785	6.12231	8.90359	7.17881	5.17325	5.1313	1456126_at	Malt1	mucosa associated lymphoid tissue lymphoma translocation gene 1	18	65590650	65638446	NM_172833|NP_766421	Mm.132613	ENSMUSG00000032688	240354
Ntrk3	1433825_at	2.20273	1.59914	0.725981	10.2379	-2.9619	-0.0743947	-1.22019	-3.17473	-2.80672	0	0.118405	10.5419	3.81781	5.28872	4.70505	3.70939	3.89686	1433825_at	Ntrk3	neurotrophic tyrosine kinase, receptor, type 3	7	-85445576	-85722724	NM_008746|NM_182809|NP_032772|NP_877961	Mm.33496|Mm.421361	ENSMUSG00000059146	18213
Slc2a3	1421924_at	2.20264	1.63106	0.740503	-3.98854	6.98579	-4.06415	-4.58571	0.315746	5.33685	0	0.118419	3.93802	9.68778	3.89841	3.62515	6.19316	8.82385	1421924_at	Slc2a3	solute carrier family 2 (facilitated glucose transporter), member 3	6	-122677843	-122692537	NM_011401|NP_035531	Mm.395108	ENSMUSG00000003153	20527
Trp63	1452027_a_at	2.20093	2.30533	1.04743	-1.71741	6.03649	-4.32425	-4.55084	-0.438132	4.99413	0	0.11868	6.61862	13.061	4.4527	4.26444	7.68151	12.195	1452027_a_at	Trp63	transformation related protein 63	16	25683850	25892174	NM_001127259|NM_001127260|NM_001127261|NM_001127262|NM_001127263|NM_001127264|NM_001127265|NM_011641|NP_001120731|NP_001120732|NP_001120733|NP_001120734|NP_001120735|NP_001120736|NP_001120737|NP_035771	Mm.20894	ENSMUSG00000022510	22061
Csf3	1419427_at	2.20067	2.34775	1.06683	2.41289	-3.93048	5.70703	3.97179	-4.01036	-4.15088	0	0.118719	8.64519	3.2517	11.4461	9.97067	3.18378	3.0643	1419427_at	Csf3	colony stimulating factor 3 (granulocyte)	11	98562626	98564943	NM_009971|NP_034101	Mm.1238	ENSMUSG00000038067	12985
Rnf128	1449036_at	2.20033	1.05641	0.480115	6.43635	4.87225	1.64155	-0.587244	-12.1939	-0.169	0	0.118771	11.235	10.8228	9.97136	9.38399	6.32518	9.49421	1449036_at	Rnf128	ring finger protein 128	21	136145158	136207674	NM_023270|NP_075759	Mm.27764	ENSMUSG00000031438	66889
Ddr2	1455688_at	2.19967	1.73187	0.787331	-0.456922	-0.114802	-5.63559	-5.17956	6.26661	5.12026	0	0.118871	7.15176	7.34702	4.196	4.45628	10.9893	10.335	1455688_at	Ddr2	discoidin domain receptor family, member 2	1	-171902437	-172019075	NM_022563|NP_072075	Mm.229249	ENSMUSG00000026674	18214
Gda	1435748_at	2.1979	1.38529	0.630279	3.86064	-4.63259	7.38317	3.32893	-5.0308	-4.90935	0	0.119135	6.77357	3.25989	8.23085	6.5536	3.09515	3.14539	1435748_at	Gda	guanine deaminase	19	-21465796	-21547151	NM_010266|NP_034396	Mm.45054	ENSMUSG00000058624	14544
Tmem51	1424383_at	2.19746	1.07042	0.487119	7.75552	-1.14459	3.18502	4.63439	-9.87392	-4.55642	0	0.1192	10.6552	8.24737	9.41871	9.81083	5.8857	7.32432	1424383_at	Tmem51	transmembrane protein 51	4	-141586907	-141640219	NM_145402|NP_663377	Mm.27587	ENSMUSG00000040616	214359
Skp2	1449293_a_at	2.19739	1.40102	0.637582	-4.5942	3.66319	-4.66295	-5.54931	5.99031	5.15297	0	0.119211	4.36994	7.84636	4.341	3.96784	8.82609	8.47357	1449293_a_at	Skp2	S-phase kinase-associated protein 2 (p45)	15	-9041741	-9070207	NM_013787|NM_145468|NP_038815|NP_663443	Mm.35584	ENSMUSG00000054115	27401
S1pr5	1449365_at	2.19727	1.15404	0.525213	-4.99997	6.91612	-6.06958	-5.49267	3.73247	5.91365	0	0.119228	3.27742	6.95518	2.9473	3.12536	5.97259	6.64578	1449365_at	S1pr5	sphingosine-1-phosphate receptor 5	9	-21047360	-21052887	NM_053190|NP_444420	Mm.190619	ENSMUSG00000045087	94226
Rab11fip2	1432028_at	2.19669	1.32447	0.602937	-5.66828	3.74047	-4.61862	-4.95937	6.20334	5.30245	0	0.119314	3.8723	7.50748	4.27785	4.1462	8.45905	8.11098	1432028_at	Rab11fip2	RAB11 family interacting protein 2 (class I)	19	-59979598	-60019267	NM_001033172|NP_001028344	Mm.24167	ENSMUSG00000040022	74998
Crkl	1421953_at	2.19633	1.12358	0.511571	-5.19814	6.00124	-5.25584	-6.6145	5.8432	5.22405	0	0.119366	5.61452	8.91829	5.5975	5.19671	8.87167	8.68902	1421953_at	Crkl	v-crk sarcoma virus CT10 oncogene homolog (avian)-like	16	17452079	17486348	NM_007764|NP_031790	Mm.21048|Mm.451241	ENSMUSG00000006134	12929
Fxyd2	1456601_x_at	2.19623	1.20079	0.546748	-5.71128	-1.10784	-4.00306	11.3382	-0.23309	-0.282893	0	0.119381	4.12449	5.64442	4.68849	9.75376	5.93324	5.91679	1456601_x_at	Fxyd2	FXYD domain-containing ion transport regulator 2	9	45211220	45218361	NM_007503|NM_052823|NP_031529|NP_439888	Mm.22742	ENSMUSG00000059412	11936
Slc39a14	1427035_at	2.19617	1.23032	0.560209	5.63116	-7.16581	6.71205	3.05801	-3.20144	-5.03397	0	0.11939	10.3073	5.90985	10.6787	9.4231	7.27214	6.64242	1427035_at	Slc39a14	solute carrier family 39 (zinc transporter), member 14	14	-70703273	-70751231	NM_144808|NP_659057	Mm.270647	ENSMUSG00000022094	213053
Phf11	1438868_at	2.19605	1.15476	0.525836	0.981413	-4.87155	6.46562	8.06633	-5.19401	-5.4478	0	0.119408	6.8064	4.99631	8.50245	8.99749	4.89658	4.81809	1438868_at	Phf11	PHD finger protein 11	14	-59895750	-59916353	NM_172603|NP_766191	Mm.254918	ENSMUSG00000044703	219131
Rela	1419536_a_at	2.19585	1.68177	0.765883	3.79246	-4.302	5.10909	4.80388	-4.34175	-5.06168	0	0.119437	11.4492	7.00288	12.1725	12.0048	6.98105	6.58558	1419536_a_at	Rela	v-rel reticuloendotheliosis viral oncogene homolog A (avian)	19	5637489	5648130	NM_009045|NP_033071	Mm.474457	ENSMUSG00000024927	19697
Sox11	1453125_at	2.19461	1.92154	0.875572	-2.38705	4.96618	-4.61463	-5.71314	3.39323	4.35542	0	0.119618	5.82587	10.6716	4.3579	3.63399	9.63506	10.2691	1453125_at	Sox11	SRY-box containing gene 11	12	-28020080	-28027577	NM_009234|NP_033260	Mm.41702|Mm.39088|Mm.466344	ENSMUSG00000063632	20666
NA	1440156_s_at	2.19433	1.3949	0.635684	2.98216	-7.90728	3.27675	7.16608	-2.12149	-3.39621	0	0.119658	9.11256	4.5487	9.23603	10.8661	6.97357	6.43933	1440156_s_at	NA	NA	NA	NA	NA	NA	NA	NA	NA
Pcdh7	1427592_at	2.19391	1.27906	0.583005	-3.73959	7.36541	-4.87861	-6.22457	2.04274	5.43462	0	0.119719	5.52001	9.58922	5.10264	4.60944	7.63883	8.88172	1427592_at	Pcdh7	protocadherin 7	5	58109259	58523479	NM_001122758|NM_018764|NP_001116230|NP_061234	Mm.332387|Mm.397491|Mm.473017	ENSMUSG00000029108	54216
Enc1	1420965_a_at	2.1939	1.21853	0.555416	3.31502	5.67083	-3.25337	-10.2618	0.637647	3.89164	0	0.11972	11.0544	11.8527	8.82878	6.45405	10.1472	11.2498	1420965_a_at	Enc1	ectodermal-neural cortex 1	13	98011124	98022989	NM_007930|NP_031956	Mm.241073	ENSMUSG00000041773	13803
Tmem101	1451315_at	2.19374	1.00679	0.458939	-6.43483	7.05142	-5.59302	-6.5986	5.70345	5.87158	0	0.119744	6.61212	9.8807	6.81615	6.57243	9.554	9.59475	1451315_at	Tmem101	transmembrane protein 101	11	-102013862	-102017675	NM_029649|NP_083925	Mm.46529	ENSMUSG00000020921	76547
Rnasen	1438505_s_at	2.19359	1.24208	0.56623	-5.10429	5.27349	-3.58204	-7.01816	5.18333	5.24767	0	0.119765	8.49384	12.1225	9.0261	7.82465	12.0909	12.1134	1438505_s_at	Rnasen	ribonuclease III, nuclear	15	12754569	12865046	NM_001130149|NM_026799|NP_001123621|NP_081075	Mm.293142	ENSMUSG00000022191	14000
Srebf1	1426690_a_at	2.19345	1.24491	0.567558	5.69361	-3.905	4.17225	5.85544	-6.4854	-5.3309	0	0.119785	11.4042	8.03527	10.8702	11.461	7.1296	7.5348	1426690_a_at	Srebf1	sterol regulatory element binding transcription factor 1	11	-60012590	-60034106	NM_011480|NP_035610	Mm.278701|Mm.296366	ENSMUSG00000020538	20787
Asb4	1423422_at	2.19264	1.46725	0.669169	-4.87435	1.43033	-4.97592	-3.84587	6.93915	5.32666	0	0.119901	4.37042	7.22388	4.32445	4.8359	9.71713	8.98733	1423422_at	Asb4	ankyrin repeat and SOCS box-containing 4	6	5333385	5383021	NM_023048|NP_075535	Mm.51340	ENSMUSG00000042607	65255
4931406P16Rik	1438798_at	2.19236	1.06998	0.488048	-5.61854	4.12344	-5.10738	-6.72236	7.40177	5.92308	0	0.119941	4.91666	7.56134	5.05542	4.617	8.45132	8.04989	1438798_at	4931406P16Rik	RIKEN cDNA 4931406P16 gene	7	-35021732	-35070628	NM_172741|NP_766329	Mm.387835	ENSMUSG00000066571	233103
Eif4ebp2	1456613_at	2.19163	1.22275	0.55792	-5.45692	5.95816	-5.17884	-5.44913	4.77645	5.35028	0	0.120044	5.04701	8.94349	5.14193	5.04967	8.54012	8.73599	1456613_at	Eif4ebp2	eukaryotic translation initiation factor 4E binding protein 2	10	-60895244	-60915417	NM_010124|NP_034254	Mm.259516	ENSMUSG00000020091	13688
Nrxn3	1433788_at	2.19156	1.26733	0.578275	-1.89817	-2.71305	-1.82083	11.719	-2.91264	-2.37433	0	0.120053	3.00044	2.7057	3.02841	7.92577	2.63351	2.82821	1433788_at	Nrxn3	neurexin III	12	90191833	91573373	NM_172544|NP_766132	Mm.425766|Mm.425789	ENSMUSG00000045371	18191
Clip4	1427278_at	2.19084	1.04303	0.476085	1.0424	-3.13944	-5.42401	12.7885	-3.01923	-2.24826	0	0.120156	6.83433	5.7491	5.15623	9.88257	5.7803	5.98037	1427278_at	Clip4	CAP-GLY domain containing linker protein family, member 4	17	72119030	72207691	NM_030179|NM_175378|NP_084455|NP_780587	Mm.196382	ENSMUSG00000024059	78785
Nfia	1446742_at	2.19083	1.12394	0.513019	-6.14106	1.93179	-4.49587	-5.54659	7.32664	6.9251	0	0.120157	2.92053	5.31368	3.40824	3.09676	6.91295	6.79392	1446742_at	Nfia	nuclear factor I/A	4	97248633	97785567	NM_001122952|NM_001122953|NM_010905|NP_001116424|NP_001116425|NP_035035	Mm.31274|Mm.409646	ENSMUSG00000028565	18027
Usp2	1417169_at	2.19071	1.13566	0.5184	4.98856	-3.82762	5.93811	5.77887	-6.523	-6.35492	0	0.120174	9.17996	6.51901	9.46655	9.41849	5.70548	5.75621	1417169_at	Usp2	ubiquitin specific peptidase 2	9	43875103	43903710	NM_016808|NM_198091|NM_198092|NP_058088|NP_932759|NP_932760	Mm.272770	ENSMUSG00000032010	53376
Acadm	1415984_at	2.19068	1.02047	0.465823	5.60409	-4.71672	7.05834	5.57573	-7.15889	-6.36254	0	0.120177	10.8381	8.26568	11.2006	10.831	7.65698	7.85547	1415984_at	Acadm	acyl-Coenzyme A dehydrogenase, medium chain	3	-153585322	-153607396	NM_007382|NP_031408	Mm.10530	ENSMUSG00000062908	11364
Muc1	1449199_at	2.19059	1.33031	0.607282	-1.82001	-3.76803	9.07478	4.75439	-4.32492	-3.9162	0	0.12019	5.43557	4.67446	9.69224	8.00423	4.45688	4.61657	1449199_at	Muc1	mucin 1, transmembrane	3	89032973	89037291	NM_013605|NP_038633	Mm.16193	ENSMUSG00000042784	17829
Gimap4	1424374_at	2.19051	1.17334	0.535647	-2.18508	-5.07796	-4.29777	-3.61844	9.20684	5.97241	0	0.120202	5.26363	4.34059	4.58953	4.80628	8.89846	7.86645	1424374_at	Gimap4	GTPase, IMAP family member 4	6	48634576	48642061	NM_174990|NM_175048|NP_778155|NP_778213	Mm.333048|Mm.475980	ENSMUSG00000054435	107526
Nrip1	1434384_at	2.18972	0.894329	0.408422	5.88915	-5.63324	8.36036	6.46175	-8.44311	-6.63491	0	0.120312	11.0871	8.87661	11.5612	11.197	8.33754	8.68444	1434384_at	Nrip1	nuclear receptor interacting protein 1	16	-76291106	-76373294	NM_173440|NP_775616	Mm.74711|Mm.455873	ENSMUSG00000048490	268903
Hbegf	1418349_at	2.18938	1.29394	0.591007	1.24078	-6.84308	7.50044	5.30226	-2.46925	-4.73114	0	0.120359	8.85295	5.8261	11.1968	10.3737	7.46379	6.61687	1418349_at	Hbegf	heparin-binding EGF-like growth factor	18	-36664585	-36675428	NM_010415|NP_034545	Mm.289681	ENSMUSG00000024486	15200
Dusp8	1418714_at	2.18917	1.22997	0.56184	3.53091	-5.94011	6.40154	5.81626	-4.33078	-5.47781	0	0.120388	7.82485	4.55484	8.81597	8.6139	5.11048	4.71445	1418714_at	Dusp8	dual specificity phosphatase 8	7	-149267400	-149276175	NM_008748|NP_032774	Mm.39725	ENSMUSG00000037887	18218
Gata3	1448886_at	2.18736	1.39312	0.636895	2.41152	4.73995	1.621	0.587811	-10.7316	1.37129	0	0.120638	10.2063	11.185	9.87405	9.43978	4.68202	9.76909	1448886_at	Gata3	GATA binding protein 3	2	-9778704	-9800227	NM_008091|NP_032117	Mm.313866	ENSMUSG00000015619	14462
BC042782	1456929_at	2.18733	1.24199	0.567811	6.88799	-4.9153	2.54692	5.96876	-5.44366	-5.04471	0	0.120641	8.26074	4.115	6.736	7.93787	3.92942	4.06955	1456929_at	BC042782	cDNA sequence BC042782	4	NA	NA	NA	Mm.55872	NA	230451
Asxl3	1435892_at	2.18696	1.3068	0.597543	0.305254	3.61487	-6.22273	-7.60684	4.97721	4.93222	0	0.120692	6.28701	7.54787	3.80006	3.27276	8.06687	8.04973	1435892_at	Asxl3	additional sex combs like 3 (Drosophila)	18	NA	NA	XM_001474902|XM_140204|XP_001474952|XP_140204	Mm.392310	ENSMUSG00000045215	211961
Zfp260	1427831_s_at	2.18601	1.30168	0.59546	-5.1145	5.04236	-5.43734	-4.8819	5.62599	4.76539	0	0.12082	5.35143	9.19971	5.22911	5.43956	9.42084	9.09477	1427831_s_at	Zfp260	zinc finger protein 260	7	30880094	30892633	NM_011981|NP_036111	Mm.195092	ENSMUSG00000049421	26466
2200001I15Rik	1437019_at	2.18524	1.20358	0.550779	-3.45738	0.318287	-2.83344	11.6073	-4.30105	-1.33374	0	0.120924	6.68599	7.94783	6.89451	11.7207	6.40403	7.39572	1437019_at	2200001I15Rik	RIKEN cDNA 2200001I15 gene	14	-35165067	-35168579	NM_183278|NP_899101	Mm.27156	ENSMUSG00000043681	69134
Nfe2l2	1416543_at	2.18489	0.920885	0.421479	8.95908	-6.29249	7.09028	3.61829	-6.64779	-6.72736	0	0.12097	11.282	8.15692	10.8991	10.1877	8.08412	8.06782	1416543_at	Nfe2l2	nuclear factor, erythroid derived 2, like 2	2	-75513575	-75542698	NM_010902|NP_035032	Mm.1025	ENSMUSG00000015839	18024
Zfp37	1419207_at	2.18453	1.02612	0.469721	-3.30261	5.7622	-8.4357	-5.94497	6.22841	5.69267	0	0.121019	5.98383	8.27854	4.68441	5.31493	8.39656	8.26094	1419207_at	Zfp37	zinc finger protein 37	4	-61850576	-61869580	NM_009554|NP_033580	Mm.5011	ENSMUSG00000028389	22696
Kitl	1415855_at	2.1833	1.21899	0.558327	7.77201	-3.27162	3.9336	3.56765	-6.46369	-5.53795	0	0.121181	12.7322	8.95804	11.4204	11.2954	7.86715	8.18352	1415855_at	Kitl	kit ligand	10	99478457	99563046	NM_013598|NP_038626	Mm.45124	ENSMUSG00000019966	17311
Homez	1434636_at	2.18282	1.22836	0.562742	-6.41383	7.11988	-4.8392	-4.30539	3.67196	4.76659	0	0.121244	3.74251	8.42744	4.2876	4.47239	7.23388	7.61281	1434636_at	Homez	homeodomain leucine zipper-encoding gene	14	-55471573	-55479327	NM_183174|NP_898997|XM_001471891|XP_001471941	Mm.280994	ENSMUSG00000057156	239099
Rabif	1449669_at	2.18275	0.832818	0.381545	-11.1521	8.94651	-3.88849	-6.60804	6.04838	6.65376	0	0.121253	5.1686	8.48427	6.36688	5.91824	8.00617	8.10604	1449669_at	Rabif	RAB interacting factor	1	136391236	136404461	NM_145510|NP_663485	Mm.198119	ENSMUSG00000042229	98710
Fndc5	1435115_at	2.18203	1.21169	0.555306	-5.08835	3.8951	-6.13789	-4.66097	6.43177	5.56034	0	0.121347	5.2154	8.25837	4.85988	5.36016	9.11762	8.82244	1435115_at	Fndc5	fibronectin type III domain containing 5	4	128814303	128821837	NM_027402|NP_081678	Mm.44075	ENSMUSG00000001334	384061
Dact1	1417937_at	2.18139	0.931596	0.427066	5.36056	4.5923	-6.98682	-11.3786	4.89167	3.52088	0	0.12143	8.85431	8.6926	6.2553	5.33088	8.75561	8.46708	1417937_at	Dact1	dapper homolog 1, antagonist of beta-catenin (xenopus)	12	72410970	72419881	NM_021532|NP_067507	Mm.46662	ENSMUSG00000044548	59036
Tpm2	1419738_a_at	2.1791	1.1109	0.5098	9.45511	-4.23911	-7.23922	-3.90167	3.74298	2.18191	0	0.121722	12.9949	8.97944	8.09973	9.07838	11.32	10.8622	1419738_a_at	Tpm2	tropomyosin 2, beta	4	-43527583	-43536260	NM_009416|NP_033442	Mm.646	ENSMUSG00000028464	22004
Hsd3b7	1416968_a_at	2.17896	1.42781	0.655272	2.5568	-3.38028	3.08903	7.94127	-4.68805	-5.51877	0	0.121739	8.05107	5.44649	8.28456	10.4132	4.87278	4.50834	1416968_a_at	Hsd3b7	hydroxy-delta-5-steroid dehydrogenase, 3 beta- and steroid delta-isomerase 7	7	134944122	134947316	NM_001040684|NM_133943|NP_001035774|NP_598704	Mm.157103	ENSMUSG00000042289	101502
1200015N20Rik	1448557_at	2.17866	1.09072	0.500641	11.9423	-2.03763	-5.3139	-4.82051	0.732761	-0.50298	0	0.121778	8.45093	4.47973	3.54905	3.68921	5.2667	4.91567	1448557_at	1200015N20Rik	RIKEN cDNA 1200015N20 gene	10	69903673	70021479	NM_024244|NP_077206	Mm.19825	ENSMUSG00000043259	71721
Creb1	1421582_a_at	2.17851	1.06118	0.487114	-6.64809	5.68985	-6.16307	-4.75571	5.88742	5.98961	0	0.121797	5.72542	9.06331	5.85664	6.23738	9.11676	9.1444	1421582_a_at	Creb1	cAMP responsive element binding protein 1	1	64579377	64651122	NM_001037726|NM_009952|NM_133828|NP_001032815|NP_034082|NP_598589	Mm.466618	ENSMUSG00000025958	12912
Cav1	1449145_a_at	2.17811	1.21021	0.555625	7.02932	-8.57628	-5.15781	4.21637	2.12722	0.361179	0	0.121847	12.4645	7.17344	8.33247	11.5108	10.8025	10.2037	1449145_a_at	Cav1	caveolin, caveolae protein 1	6	17256369	17291324	NM_007616|NP_031642	Mm.28278	ENSMUSG00000007655	12389
Fto	1430829_s_at	2.17771	1.68765	0.774965	-4.25356	4.42277	-5.48992	-3.76938	4.57023	4.51985	0	0.121896	5.31657	10.1613	4.6262	5.58694	10.2437	10.2156	1430829_s_at	Fto	fat mass and obesity associated	8	93837423	94192332	NM_011936|NP_036066	Mm.4375	ENSMUSG00000055932	26383
Zfp553	1426564_at	2.17757	1.03334	0.474536	-6.61501	7.43653	-6.23831	-4.93117	4.54447	5.80349	0	0.121913	6.96176	10.5865	7.05893	7.39612	9.84047	10.1652	1426564_at	Zfp553	zinc finger protein 553	7	134376956	134381374	NM_146201|NP_666313	Mm.258371|Mm.458330	ENSMUSG00000045598|ENSMUSG00000054461	233887
H2afy2	1426363_x_at	2.17744	1.61965	0.743832	-1.86109	4.42038	-7.28024	-3.83785	4.39699	4.16181	0	0.12193	8.23023	11.5422	5.37294	7.18797	11.5298	11.4058	1426363_x_at	H2afy2	H2A histone family, member Y2	10	-61201394	-61246612	NM_207000|NP_996883	Mm.272870	ENSMUSG00000020086	404634
Plcg2	1426926_at	2.1774	1.27686	0.586415	-0.94852	-5.5664	6.75947	7.34397	-3.2412	-4.34731	0	0.121935	6.82664	5.11877	9.67737	9.89354	5.97872	5.56963	1426926_at	Plcg2	phospholipase C, gamma 2	8	120022190	120159042	NM_172285|NP_758489	Mm.192699	ENSMUSG00000034330	234779
Socs3	1455899_x_at	2.17622	1.57037	0.721602	7.0386	-5.9136	1.97729	3.70501	-1.78966	-5.01765	0	0.12208	12.7791	6.23791	10.223	11.0956	8.32061	6.69039	1455899_x_at	Socs3	suppressor of cytokine signaling 3	11	-117827400	-117830476	NM_007707|NP_031733	Mm.3468	ENSMUSG00000053113	12702
Slc29a1	1451782_a_at	2.17596	1.43858	0.661125	6.37389	-4.55068	3.54454	4.41766	-4.69346	-5.09196	0	0.122112	10.022	5.1655	8.76423	9.15238	5.10202	4.92487	1451782_a_at	Slc29a1	solute carrier family 29 (nucleoside transporters), member 1	17	-45722170	-45729342	NM_022880|NP_075018	Mm.29744	ENSMUSG00000023942	63959
H2-K1	1427746_x_at	2.17579	1.04933	0.482275	5.161	-6.7206	6.68655	5.83022	-5.36471	-5.59246	0	0.122133	11.1952	8.03824	11.6005	11.373	8.3985	8.33799	1427746_x_at	H2-K1	histocompatibility 2, K1, K region	17	-34132956	-34137278	NM_001001892|NP_001001892	Mm.422886|Mm.439675|Mm.440940|Mm.466882	ENSMUSG00000061232	14972
Nid1	1416808_at	2.17557	1.54199	0.708777	4.14348	-1.48346	-7.22268	-4.46041	4.93518	4.0879	0	0.12216	11.1007	8.3311	5.50625	6.86584	11.4904	11.0733	1416808_at	Nid1	nidogen 1	13	13529868	13604542	NM_010917|NP_035047	Mm.4691	ENSMUSG00000005397	18073
Mme	1422975_at	2.17523	1.36388	0.627005	0.606395	2.92255	-3.49905	-9.23256	5.01346	4.18921	0	0.122201	7.65568	8.6063	5.97069	3.61749	9.46447	9.12618	1422975_at	Mme	membrane metallo endopeptidase	3	63099793	63186153	NM_008604|NP_032630	Mm.296022	ENSMUSG00000027820	17380
Dusp11	1454785_at	2.17497	0.899323	0.413486	6.81871	-4.77074	5.91569	7.54511	-8.03238	-7.47638	0	0.122232	11.5251	9.24296	11.3472	11.6681	8.60071	8.71019	1454785_at	Dusp11	dual specificity phosphatase 11 (RNA/RNP complex 1-interacting)	6	-85892262	-85911661	NM_028099|NP_082375	Mm.24007	ENSMUSG00000030002	72102
Cp	1455393_at	2.17478	1.88131	0.86506	4.69776	-4.29675	5.1317	3.09161	-4.37429	-4.25004	0	0.122255	10.5558	4.72295	10.8372	9.51419	4.67267	4.75324	1455393_at	Cp	ceruloplasmin	3	19857053	19907609	NM_001042611|NM_007752|NP_001036076|NP_031778	Mm.13787	ENSMUSG00000003617	12870
Tppp3	1416713_at	2.17374	1.2038	0.553794	9.31203	-5.42711	0.328457	4.35344	-4.04489	-4.52192	0	0.122381	10.8231	5.85282	7.7937	9.151	6.31893	6.15806	1416713_at	Tppp3	tubulin polymerization-promoting protein family member 3	8	-107991391	-107995267	NM_026481|NP_080757	Mm.29358	ENSMUSG00000014846	67971
Agpat9	1454799_at	2.17344	1.49205	0.686494	1.38757	-4.45096	4.90557	7.0942	-4.61171	-4.32467	0	0.122416	6.52153	3.7779	8.17471	9.20319	3.70236	3.83724	1454799_at	Agpat9	1-acylglycerol-3-phosphate O-acyltransferase 9	5	101275247	101328121	NM_172715|NP_766303	Mm.271911	ENSMUSG00000029314	231510
Cxcr7	1417625_s_at	2.17088	1.10863	0.510683	4.56465	3.48099	-3.56992	-11.1232	2.93545	3.71208	0	0.122716	11.2599	10.9412	8.86749	6.646	10.7808	11.0092	1417625_s_at	Cxcr7	chemokine (C-X-C motif) receptor 7	1	92100577	92112863	NM_007722|NP_031748	Mm.6522	ENSMUSG00000044337	12778
Rnf128	1418318_at	2.17086	1.27227	0.586066	6.99372	2.44898	2.01788	0.259	-9.88086	-1.83871	0	0.122718	10.7287	9.04942	8.89013	8.24024	4.49366	7.46516	1418318_at	Rnf128	ring finger protein 128	21	136145158	136207674	NM_023270|NP_075759	Mm.27764	ENSMUSG00000031438	66889
Zhx3	1457710_at	2.17025	1.00019	0.460864	-5.78785	3.75928	-5.8269	-6.28728	8.68082	5.46195	0	0.122789	4.46729	6.79954	4.45775	4.34529	8.00182	7.21549	1457710_at	Zhx3	zinc fingers and homeoboxes 3	2	-160596182	-160698726	NM_177263|NP_796237	Mm.44463|Mm.436734|Mm.471766	ENSMUSG00000035877	320799
1700065O13Rik	1434675_at	2.17016	1.16253	0.535686	-6.18207	5.65936	-4.24095	-5.86724	5.28529	5.34562	0	0.122798	5.15602	8.93475	5.77545	5.25649	8.81538	8.83463	1434675_at	1700065O13Rik	RIKEN cDNA 1700065O13 gene	17	-33153808	-33170326	NM_028543|NP_082819	Mm.129453	ENSMUSG00000067430	73451
Slc39a8	1416832_at	2.16964	1.186	0.546633	-0.437952	4.73421	-5.02465	-8.92764	5.08931	4.56672	0	0.122857	7.58121	9.28832	6.06733	4.77912	9.40552	9.23304	1416832_at	Slc39a8	solute carrier family 39 (metal ion transporter), member 8	3	135488454	135551478	NM_026228|NP_080504	Mm.30239|Mm.473996	ENSMUSG00000053897	67547
Add1	1420954_a_at	2.16925	1.35621	0.625196	-3.92178	3.99625	-5.48867	-5.37563	5.64823	5.1416	0	0.122902	6.29186	9.52733	5.6516	5.69779	10.2024	9.99535	1420954_a_at	Add1	adducin 1 (alpha)	5	34916362	34974954	NM_001024458|NM_001102444|NM_013457|NP_001019629|NP_001095914|NP_038485	Mm.289106	ENSMUSG00000029106	11518
Tgif2	1431115_at	2.16914	0.997835	0.460015	-1.7552	7.28506	-7.88379	-7.62524	4.45526	5.5239	0	0.122915	8.48871	10.6895	6.99677	7.05971	10.0006	10.2607	1431115_at	Tgif2	TGFB-induced factor homeobox 2	2	156665812	156681267	NM_173396|NP_775572	Mm.315625|Mm.368316	ENSMUSG00000062175	228839
Pnpla2	1428143_a_at	2.16866	1.08211	0.498975	3.79687	-3.98325	6.26182	6.77984	-6.68415	-6.17112	0	0.122969	8.79838	6.60127	9.49448	9.64077	5.83854	5.98342	1428143_a_at	Pnpla2	patatin-like phospholipase domain containing 2	7	148641105	148645993	NM_025802|NP_080078	Mm.29998	ENSMUSG00000025509	66853
Meis2	1447861_x_at	2.16866	1.359	0.626656	-3.88368	5.0121	-5.74232	-5.1775	5.31009	4.4813	0	0.122969	3.8214	7.46939	3.05921	3.29083	7.59159	7.25172	1447861_x_at	Meis2	Meis homeobox 2	2	-115688804	-115890849	NM_010825|NP_034955	Mm.247566|Mm.471935	ENSMUSG00000027210	17536
Lin9	1443984_at	2.16791	1.34293	0.619457	-4.91814	4.79061	-5.20674	-4.8679	5.02999	5.17218	0	0.123053	3.88263	7.79411	3.76636	3.90287	7.89055	7.94784	1443984_at	Lin9	lin-9 homolog (C. elegans)	1	182571464	182620818	NM_001103182|NM_175186|NP_001096652|NP_780395	Mm.275044	ENSMUSG00000058729	72568
Arpc1b	1416226_at	2.16772	1.01564	0.468529	1.68015	-8.75543	7.69031	7.10855	-3.42076	-4.30281	0	0.123073	10.4393	7.81002	11.9536	11.807	9.15411	8.93187	1416226_at	Arpc1b	actin related protein 2/3 complex, subunit 1B	5	145875124	145889055	NM_023142|NP_075631	Mm.30010	ENSMUSG00000029622	11867
Cyr61	1416039_x_at	2.16722	1.24749	0.575618	5.11763	-5.67653	5.49342	4.63968	-2.91316	-6.66104	0	0.123129	12.5896	8.71406	12.7245	12.418	9.70622	8.36058	1416039_x_at	Cyr61	cysteine rich protein 61	3	-145309939	-145312945	NM_010516|NP_034646	Mm.1231	ENSMUSG00000028195	16007
Slc24a6	1417811_at	2.16596	0.998202	0.460859	1.18428	-5.49176	8.76896	7.08816	-5.67831	-5.87133	0	0.123268	7.04293	5.41208	8.89575	8.48515	5.36651	5.31936	1417811_at	Slc24a6	solute carrier family 24 (sodium/potassium/calcium exchanger), member 6	5	120961200	120984033	NM_133221|NP_573484	Mm.291070	ENSMUSG00000032754	170756
Fzd7	1450044_at	2.16584	1.01886	0.470422	7.89071	2.25847	-3.27587	-11.3692	2.14715	2.34871	0	0.12328	11.8436	10.4139	9.009	6.95454	10.3856	10.4368	1450044_at	Fzd7	frizzled homolog 7 (Drosophila)	1	59538990	59543799	NM_008057|NP_032083	Mm.297906	ENSMUSG00000041075	14369
Gpr109a	1419721_at	2.16541	1.53681	0.70971	2.46103	-4.44232	4.60283	6.50914	-4.36272	-4.76796	0	0.123327	7.85887	4.45459	8.91506	9.85513	4.49384	4.294	1419721_at	Gpr109a	G protein-coupled receptor 109A	5	-124313585	-124315505	NM_030701|NP_109626	Mm.440567	ENSMUSG00000045502	80885
Pabpc4l	1431353_at	2.16501	2.00592	0.926514	-3.23728	4.14846	-4.61786	-4.77264	4.36829	4.11103	0	0.12337	4.86455	10.108	3.88441	3.77453	10.264	10.0814	1431353_at	Pabpc4l	poly(A) binding protein, cytoplasmic 4-like	3	-46246118	-46251863	NM_001101479|NP_001094949|XM_884776|XM_912044|XP_889869|XP_917137	Mm.119234|Mm.475785	ENSMUSG00000074612	241989
Ddx19b	1425204_s_at	2.16439	0.962633	0.44476	-6.82548	6.67189	-5.66081	-6.4617	6.20863	6.06747	0	0.123437	7.21447	10.2944	7.48023	7.29748	10.1887	10.1564	1425204_s_at	Ddx19b	DEAD (Asp-Glu-Ala-Asp) box polypeptide 19b	8	-113527087	-113551664	NM_172284|NP_758488	Mm.475908	ENSMUSG00000033658	234733
Arhgap28	1434809_at	2.16412	1.13991	0.526729	1.94073	-7.79374	7.79105	5.41262	-3.02985	-4.32081	0	0.123465	7.82634	4.80715	9.64083	8.90315	6.28469	5.8843	1434809_at	Arhgap28	Rho GTPase activating protein 28	17	-68192052	-68353398	NM_172964|NP_766552	Mm.9935	ENSMUSG00000024043	268970
Isg20	1419569_a_at	2.16396	1.32421	0.61194	1.62253	-3.56659	2.80713	8.94843	-4.86368	-4.94783	0	0.123483	7.79802	5.74642	8.26636	10.6944	5.2336	5.20033	1419569_a_at	Isg20	interferon-stimulated protein	7	86058650	86065282	NM_001113527|NM_020583|NP_001106999|NP_065608	Mm.322843	ENSMUSG00000039236	57444
Armc9	1432383_a_at	2.16389	1.06764	0.493389	-6.06685	5.0645	-5.73588	-5.33765	7.46289	4.613	0	0.123489	3.84913	6.93044	3.94075	4.05098	7.59435	6.80546	1432383_a_at	Armc9	armadillo repeat containing 9	1	88051354	88174859	NM_027456|NM_030184|NP_081732|NP_084460	Mm.379264	ENSMUSG00000062590	78795
Acta2	1444105_at	2.16389	1.41724	0.654949	10.815	-2.54731	-1.55984	-1.96457	-2.1403	-2.60293	0	0.12349	9.22803	3.37037	3.80325	3.62583	3.54879	3.34599	1444105_at	Acta2	actin, alpha 2, smooth muscle, aorta	19	-34315580	-34329826	NM_007392|NP_031418	Mm.213025	ENSMUSG00000035783	11475
2610028A01Rik	1421089_a_at	2.16385	0.807799	0.373315	-8.26296	7.71538	-6.95264	-7.9396	8.03846	7.40136	0	0.123494	6.61875	9.12319	6.82413	6.66944	9.17383	9.07397	1421089_a_at	2610028A01Rik	RIKEN cDNA 2610028A01 gene	14	64479200	64538641	NM_028228|NP_082504	Mm.379214	ENSMUSG00000021958	72400
Gnb2	1450623_at	2.16341	1.0514	0.485994	4.9991	-6.0089	5.28254	7.12427	-5.03037	-6.36665	0	0.123541	10.8524	7.88668	10.9288	11.425	8.15032	7.7903	1450623_at	Gnb2	guanine nucleotide binding protein (G protein), beta 2	5	-137969356	-137974457	NM_010312|NP_034442	Mm.30141	ENSMUSG00000029713	14693
B3galnt1	1418736_at	2.16331	1.43303	0.662422	-0.745624	2.14148	-6.24086	-5.98166	6.1162	4.71047	0	0.12355	6.28199	7.5692	3.83196	3.94752	9.34132	8.71458	1418736_at	B3galnt1	UDP-GalNAc:betaGlcNAc beta 1,3-galactosaminyltransferase, polypeptide 1	3	-69378107	-69402783	NM_020026|NP_064410	Mm.153710	ENSMUSG00000043300	26879
Nt5dc3	1443558_s_at	2.16302	1.37599	0.636144	5.70171	-4.57136	4.85529	4.11844	-4.72917	-5.37492	0	0.123582	9.51029	5.20003	9.15516	8.846	5.13382	4.86288	1443558_s_at	Nt5dc3	5'-nucleotidase domain containing 3	10	86241749	86301134	NM_175331|NP_780540	Mm.200446	ENSMUSG00000054027	103466
Zfp503	1423836_at	2.16288	1.04107	0.481333	-1.38855	6.4777	-5.32402	-9.45848	4.67835	5.015	0	0.123596	9.65246	11.7351	8.61051	7.51588	11.2587	11.3478	1423836_at	Zfp503	zinc finger protein 503	14	-22803183	-22808823	NM_145459|NP_663434	Mm.292401	ENSMUSG00000039081	218820
Ugt1a6a	1426261_s_at	2.16275	1.4489	0.669935	8.93841	2.96501	-4.53536	-4.53601	-2.83828	0.00622463	0	0.12361	10.3041	7.59601	4.19564	4.19535	4.96503	6.25461	1426261_s_at	Ugt1a6a	UDP glucuronosyltransferase 1 family, polypeptide A6A	1	90031383	90116577	NM_145079|NP_659545	Mm.300095|Mm.466859	ENSMUSG00000054545	94284
Chst11	1428902_at	2.16174	1.04677	0.484226	6.08157	6.41442	-3.48786	-10.1145	-2.02358	3.12994	0	0.123714	8.67186	8.76095	6.11059	4.33697	6.50251	7.88185	1428902_at	Chst11	carbohydrate sulfotransferase 11	10	82448241	82658636	NM_021439|NP_067414	Mm.360747	ENSMUSG00000034612	58250
Tlk1	1439158_at	2.16132	1.67683	0.775838	-5.14721	4.51809	-4.61246	-3.65915	4.15142	4.74931	0	0.123758	4.58984	9.99529	4.8889	5.42206	9.79022	10.1246	1439158_at	Tlk1	tousled-like kinase 1	2	-70550464	-70663537	NM_172664|NP_766252	Mm.136511	ENSMUSG00000041997	228012
NA	1436320_at	2.16096	1.2033	0.556836	6.19959	-5.58958	4.27983	5.31671	-4.6117	-5.59484	0	0.123794	10.6734	6.66202	10.0202	10.373	6.99476	6.66024	1436320_at	NA	NA	NA	NA	NA	NA	NA	NA	NA
Aff3	1433939_at	2.16084	1.44572	0.669056	-0.395827	4.23783	-6.79222	-5.8773	4.5897	4.23781	0	0.123806	7.34269	9.43933	4.44844	4.86242	9.59854	9.43932	1433939_at	Aff3	AF4/FMR2 family, member 3	1	-38234171	-38721800	NM_010678|NP_034808|XM_001477293|XM_001478017|XP_001477343|XP_001478067	Mm.336679	ENSMUSG00000037138	16764
NA	1445626_at	2.16048	1.53336	0.709732	-1.68183	-3.52111	6.08768	6.91432	-3.94976	-3.8493	0	0.123843	5.81227	4.90522	9.64386	10.0515	4.69383	4.74337	1445626_at	NA	NA	NA	NA	NA	NA	NA	NA	NA
Rag1ap1	1448948_at	2.16046	1.02475	0.47432	6.48386	-6.83946	3.14131	7.68175	-4.55605	-5.91141	0	0.123844	9.49129	6.05727	8.62976	9.80004	6.64581	6.29647	1448948_at	Rag1ap1	recombination activating gene 1 activating protein 1	3	-89072167	-89074492	NM_009057|NP_033083	Mm.17958	ENSMUSG00000027953	19729
Pitx2	1424797_a_at	2.16015	1.38527	0.641284	-3.45204	-2.52613	-3.90666	-3.63763	8.40449	5.11797	0	0.123876	3.00187	3.39511	2.80879	2.92305	8.03743	6.64162	1424797_a_at	Pitx2	paired-like homeodomain transcription factor 2	3	128902835	128922508	NM_001042502|NM_001042504|NM_011098|NP_001035967|NP_001035969|NP_035228	Mm.246804	ENSMUSG00000028023	18741
Acvr2b	1439856_at	2.15979	1.24961	0.57858	-4.74163	6.89096	-4.86568	-5.28016	2.0789	5.91762	0	0.123911	6.03239	10.2434	5.98748	5.83744	8.50145	9.89108	1439856_at	Acvr2b	activin receptor IIB	9	119311618	119342624	NM_007397|NP_031423	Mm.390239	ENSMUSG00000061393	11481
Hoxc5	1439885_at	2.15953	1.41953	0.657332	-4.43738	6.63948	-5.67779	-3.97012	3.20399	4.24184	0	0.123938	3.8322	8.71441	3.28549	4.03815	7.20019	7.65763	1439885_at	Hoxc5	homeo box C5	15	102844438	102847860	NM_175730|NP_783857	Mm.103825	ENSMUSG00000022485	15424
Col9a1	1428571_at	2.15929	2.20991	1.02344	4.73745	-4.03457	4.95529	2.38061	-3.93248	-4.1063	0	0.123962	10.7373	3.6594	10.913	8.8356	3.74177	3.60151	1428571_at	Col9a1	collagen, type IX, alpha 1	1	24184538	24259184	NM_007740|NP_031766	Mm.154662	ENSMUSG00000026147	12839
Rnf24	1453929_at	2.15919	1.02769	0.475964	-7.2275	5.02843	-5.48225	-4.85194	7.32841	5.20484	0	0.123972	3.81712	6.99617	4.26982	4.43331	7.59276	7.04193	1453929_at	Rnf24	ring finger protein 24	2	-131124223	-131178561	NM_178607|NP_848722	Mm.101264	ENSMUSG00000048911	51902
Chd8	1443900_at	2.15897	1.27807	0.59198	-5.14771	4.78056	-4.93696	-5.22415	5.13394	5.39433	0	0.123993	4.29734	8.02446	4.37646	4.26865	8.15712	8.25487	1443900_at	Chd8	chromodomain helicase DNA binding protein 8	14	-52817825	-52857247	NM_201637|NP_963999	Mm.289934	ENSMUSG00000053754	67772
Ifrd1	1416067_at	2.15894	1.15037	0.532839	4.25641	-5.66937	6.14165	5.86707	-5.49066	-5.10509	0	0.123997	12.1965	9.05737	12.7928	12.7059	9.11389	9.23583	1416067_at	Ifrd1	interferon-related developmental regulator 1	12	-40929716	-40949751	NM_013562|NP_038590	Mm.168	ENSMUSG00000001627	15982
Kcnq1ot1	1458161_at	2.15825	0.961465	0.445483	6.69491	-7.39053	5.95817	6.11235	-6.45176	-4.92314	0	0.124064	8.2983	5.07403	8.12966	8.16495	5.28892	5.63884	1458161_at	Kcnq1ot1	KCNQ1 overlapping transcript 1	7	NA	NA	NR_001461	Mm.356096|Mm.409821|Mm.439769|Mm.447113|Mm.448015	NA	63830
Xpr1	1426993_at	2.15807	1.06376	0.492922	-5.82489	7.37327	-6.36692	-4.89495	4.67013	5.04336	0	0.124082	5.80605	9.45331	5.65626	6.06303	8.70631	8.80945	1426993_at	Xpr1	xenotropic and polytropic retrovirus receptor 1	1	-157122786	-157264574	NM_011273|NP_035403	Mm.266215	ENSMUSG00000026469	19775
Lpar1	1417143_at	2.15782	1.44894	0.67148	-2.10055	1.88702	-4.54345	-6.58869	6.20669	5.13898	0	0.124106	6.47528	8.28925	5.364	4.43361	10.2543	9.76859	1417143_at	Lpar1	lysophosphatidic acid receptor 1	4	-58448123	-58566165	NM_010336|NM_172989|NP_034466|NP_766577	Mm.4772	ENSMUSG00000038668	14745
Pdpn	1419309_at	2.15657	1.48803	0.689999	6.71645	3.3247	-4.75567	-7.22322	0.450664	1.48707	0	0.124226	12.1478	10.542	6.71658	5.54839	9.18139	9.67205	1419309_at	Pdpn	podoplanin	4	-142857324	-142889410	NM_010329|NP_034459	Mm.2976	ENSMUSG00000028583	14726
Pcdh10	1425563_s_at	2.15638	1.36416	0.632616	-4.71282	0.430211	-4.05703	-4.57558	7.44474	5.47048	0	0.124245	4.32261	6.46233	4.59545	4.37971	9.38066	8.55928	1425563_s_at	Pcdh10	protocadherin 10	3	45182319	45238501	NM_001098170|NM_001098171|NM_001098172|NM_011043|NP_001091640|NP_001091641|NP_001091642|NP_035173	Mm.242644|Mm.473002	ENSMUSG00000049100	18526
Ptrh2	1451845_a_at	2.156	0.997294	0.462567	-8.80881	6.17776	-4.43798	-4.462	5.61829	5.91273	0	0.124281	8.14492	11.8315	9.22011	9.2142	11.6939	11.7663	1451845_a_at	Ptrh2	peptidyl-tRNA hydrolase 2	11	86497484	86505959	NM_001098810|NM_175004|NP_001092280|NP_778169	Mm.24868	ENSMUSG00000072582	217057
NA	1440294_at	2.15588	1.00152	0.464552	4.88774	-5.61957	6.67251	6.5177	-5.97587	-6.4825	0	0.124292	5.86896	3.26339	6.31154	6.27315	3.17504	3.0494	1440294_at	NA	NA	NA	NA	NA	NA	NA	NA	NA
Tram2	1419342_at	2.15563	1.32104	0.612833	-4.39375	2.51349	-4.64545	-5.46678	6.71854	5.27396	0	0.124315	4.66125	7.3983	4.56151	4.23605	9.06458	8.49216	1419342_at	Tram2	translocating chain-associating membrane protein 2	1	-20991477	-21069290	NM_133252|NM_177409|NP_573515|NP_803128	Mm.185680|Mm.273241	ENSMUSG00000041779	170829
Atp6v1b1	1419373_at	2.15456	1.62358	0.753557	-1.74206	-3.41039	8.2147	4.02031	-3.6473	-3.43527	0	0.124415	5.27993	4.38407	10.6265	8.37422	4.25685	4.37071	1419373_at	Atp6v1b1	ATPase, H+ transporting, lysosomal V1 subunit B1	6	83693010	83708804	NM_134157|NP_598918	Mm.220823	ENSMUSG00000006269	110935
Caprin1	1448348_at	2.15386	1.88035	0.873014	-4.48697	4.30182	-4.98147	-3.33813	4.18966	4.31509	0	0.124479	6.75237	12.5217	6.42776	7.50651	12.448	12.5304	1448348_at	Caprin1	cell cycle associated protein 1	2	-103607263	-103637235	NM_001111289|NM_001111290|NM_001111291|NM_001111292|NM_016739|NP_001104759|NP_001104760|NP_001104761|NP_001104762|NP_058019	Mm.427589|Mm.469202	ENSMUSG00000027184	53872
Spag9	1433648_at	2.15371	1.06427	0.494155	4.21851	-6.34087	7.52077	5.23261	-5.31223	-5.3188	0	0.124493	10.8757	7.94459	11.7923	11.1572	8.23012	8.2283	1433648_at	Spag9	sperm associated antigen 9	11	93857404	93987396	NM_001025428|NM_001025429|NM_001025430|NM_027569|NP_001020599|NP_001020600|NP_001020601|NP_081845	Mm.260737	ENSMUSG00000020859	70834
Pgrmc2	1452882_at	2.15273	0.848257	0.394038	-1.58683	6.3872	-8.78535	-9.70162	7.12767	6.55893	0	0.124582	8.36456	9.77966	7.08709	6.92449	9.91106	9.81013	1452882_at	Pgrmc2	progesterone receptor membrane component 2	3	NA	NA	XM_130859|XM_911696|XP_130859|XP_916789	Mm.40321	ENSMUSG00000049940	70804
Supt4h1	1456353_at	2.15224	0.937758	0.435712	5.96121	-4.80105	7.33774	5.73696	-6.58636	-7.6485	0	0.124625	6.49472	4.13632	6.79637	6.44558	3.74509	3.51234	1456353_at	Supt4h1	suppressor of Ty 4 homolog 1 (S. cerevisiae)	11	87551066	87557119	NM_009296|NP_033322	Mm.622	ENSMUSG00000020485	20922
Scube3	1436002_at	2.15194	1.54075	0.715983	0.871947	4.21267	-4.67042	-7.79559	3.40623	3.97517	0	0.124652	9.1794	10.8478	6.4115	4.85077	10.445	10.7292	1436002_at	Scube3	signal peptide, CUB domain, EGF-like 3	17	28279470	28308290	NM_001004366|NP_001004366	Mm.258491	ENSMUSG00000038677	268935
Sdpr	1416779_at	2.15073	1.28734	0.598558	6.34736	-8.64785	2.85315	-3.97595	3.76696	-0.343663	0	0.124758	9.47358	3.74567	8.13885	5.53026	8.48791	6.91772	1416779_at	Sdpr	serum deprivation response	1	51345969	51359804	NM_138741|NP_620080	Mm.398690	ENSMUSG00000045954	20324
B3gnt5	1420993_at	2.15051	1.25513	0.583644	-4.68713	3.38272	-5.54512	-4.84879	6.78282	4.9155	0	0.124777	2.73499	5.69718	2.42005	2.67565	6.94525	6.25982	1420993_at	B3gnt5	UDP-GlcNAc:betaGal beta-1,3-N-acetylglucosaminyltransferase 5	16	19760326	19772393	NM_054052|NP_473393	Mm.33935	ENSMUSG00000022686	108105
Pkp2	1429183_at	2.14977	1.73111	0.805254	-2.8918	-1.61044	5.95566	6.27099	-4.62287	-3.10154	0	0.12484	5.61427	6.36858	10.8226	11.0082	4.59523	5.4908	1429183_at	Pkp2	plakophilin 2	16	16213437	16272805	NM_026163|NP_080439	Mm.2252	ENSMUSG00000041957	67451
Grem1	1425357_a_at	2.14932	1.77882	0.827621	-4.37518	2.49275	-4.39606	-4.04691	5.02001	5.30539	0	0.124878	4.32006	8.51668	4.3073	4.52064	10.0609	10.2353	1425357_a_at	Grem1	gremlin 1	2	-113588831	-113598803	NM_011824|NP_035954	Mm.166318|Mm.474483	ENSMUSG00000074934	23892
Prnp	1448233_at	2.14921	1.02644	0.477589	8.14845	-7.24468	-0.0469791	7.34296	-3.0155	-5.18425	0	0.124887	12.189	8.17116	10.0499	11.9787	9.27503	8.70896	1448233_at	Prnp	prion protein	2	131735663	131764167	NM_011170|NP_035300	Mm.648	ENSMUSG00000027338|ENSMUSG00000079037	19122
Car8	1427482_a_at	2.14904	1.40697	0.654694	4.16574	-5.48492	4.68358	5.46926	-3.73809	-5.09558	0	0.124901	7.34235	3.11421	7.56922	7.91344	3.87953	3.28479	1427482_a_at	Car8	carbonic anhydrase 8	4	-8068639	-8166188	NM_007592|NP_031618	Mm.119320	ENSMUSG00000041261	12319
Nup188	1442314_at	2.14859	1.30974	0.60958	-5.98636	4.53308	-5.03392	-3.83135	5.54319	4.77536	0	0.124939	4.80407	8.93826	5.17838	5.651	9.33524	9.03347	1442314_at	Nup188	nucleoporin 188	2	30141952	30199782	NM_198304|NP_938046	Mm.330119	ENSMUSG00000052533	227699
Ell2	1450744_at	2.14847	1.61407	0.751265	2.00847	-0.294441	4.77972	4.62477	-8.09444	-3.02409	0	0.124949	9.50151	8.27016	10.9833	10.9004	4.09958	6.81065	1450744_at	Ell2	elongation factor RNA polymerase II 2	13	75844931	75909806	NM_138953|NP_620403	Mm.21288	ENSMUSG00000001542	192657
Egfl6	1419332_at	2.14776	1.45172	0.675924	6.21886	3.47109	-6.49321	-6.0984	1.97746	0.924195	0	0.125008	8.68692	7.42474	2.84765	3.02901	6.73864	6.25483	1419332_at	Egfl6	EGF-like-domain, multiple 6	21	-162960938	-163023648	NM_019397|NP_062270	Mm.37707	ENSMUSG00000000402	54156
Cnksr1	1455399_at	2.1476	1.38378	0.644335	3.42966	-1.78495	2.96775	6.94987	-6.87075	-4.69157	0	0.125021	8.61129	6.38068	8.4137	10.1171	4.20518	5.13735	1455399_at	Cnksr1	connector enhancer of kinase suppressor of Ras 1	4	-133783956	-133794314	NM_001081047|NP_001074516	Mm.331958	ENSMUSG00000028841	194231
Cdh6	1450288_at	2.14751	1.13596	0.528966	-3.7896	8.00439	-5.2674	-6.42224	2.48188	4.99296	0	0.125028	5.15515	8.83947	4.6935	4.33274	7.11429	7.89873	1450288_at	Cdh6	cadherin 6	15	-12963954	-13103394	NM_007666|NP_031692	Mm.57048	ENSMUSG00000039385	12563
Tspan13	1460239_at	2.14666	1.07036	0.498615	-6.5483	0.450635	-4.58671	11.4022	-0.507288	-0.210556	0	0.125097	7.68142	9.6554	8.23467	12.7442	9.38523	9.46892	1460239_at	Tspan13	tetraspanin 13	12	-36741141	-36769065	NM_025359|NP_079635	Mm.254663	ENSMUSG00000020577	66109
NA	1435653_at	2.14565	0.900752	0.419803	3.07948	-6.90758	5.65705	10.1794	-5.62923	-6.37914	0	0.125177	11.1021	9.07242	11.6259	12.545	9.33222	9.17982	1435653_at	NA	NA	NA	NA	NA	NA	NA	NA	NA
Ptcd1	1416391_at	2.14521	1.07069	0.499106	-6.78417	5.71017	-4.35279	-5.77101	5.98584	5.21196	0	0.125211	7.43538	10.9654	8.12232	7.72163	11.0433	10.8247	1416391_at	Ptcd1	pentatricopeptide repeat domain 1	5	-145908399	-145927891	NM_133735|NP_598496	Mm.277413|Mm.332840|Mm.474456	ENSMUSG00000029624	71799
Mettl7a1	1434150_a_at	2.14493	0.894583	0.417069	-2.31681	7.36464	-13.3153	0.333878	4.34013	3.59347	0	0.125233	8.16549	10.1066	5.96035	8.69694	9.50017	9.35047	1434150_a_at	Mettl7a1	methyltransferase like 7A1	15	100135247	100144779	NM_027334|NP_081610	Mm.220975	ENSMUSG00000054619	70152
Mpzl3	1435571_at	2.14491	1.57285	0.733295	-0.790904	-2.19835	5.5341	6.72723	-5.25159	-4.02048	0	0.125234	6.92662	6.19936	10.1949	10.8114	4.62169	5.25783	1435571_at	Mpzl3	myelin protein zero-like 3	9	44863270	44882971	NM_001093749|NM_176993|NP_001087218|NP_795967	Mm.49611	ENSMUSG00000070305	319742
Asxl2	1453295_at	2.14483	1.18566	0.552798	-5.73908	6.07547	-5.20388	-4.85084	4.54532	5.173	0	0.125241	3.65153	7.62385	3.83148	3.95017	7.10938	7.32042	1453295_at	Asxl2	additional sex combs like 2 (Drosophila)	12	3426883	3506849	NM_172421|NP_766009	Mm.120475	ENSMUSG00000037486	75302
Rasa3	1415850_at	2.14443	1.04978	0.489539	5.17424	5.02806	-7.13566	-8.88755	2.28897	3.53195	0	0.125272	8.89429	8.85439	5.53414	5.05594	8.10672	8.446	1415850_at	Rasa3	RAS p21 protein activator 3	8	-13567217	-13677587	NM_009025|NP_033051	Mm.18517	ENSMUSG00000031453	19414
Herc2	1444228_s_at	2.14435	1.88405	0.87861	-4.56008	4.20245	-4.12827	-4.10668	4.12981	4.46277	0	0.125278	3.48301	9.28411	3.76888	3.78318	9.23602	9.45645	1444228_s_at	Herc2	hect (homologous to the E6-AP (UBE3A) carboxyl terminus) domain and RCC1 (CHC1)-like domain (RLD) 2	7	63305524	63487168	NM_010418|NP_034548	Mm.20929	ENSMUSG00000030451	15204
Jag2	1426431_at	2.14426	1.11471	0.519859	5.81218	6.40261	-7.1307	-6.08229	-2.604	3.60219	0	0.125285	8.82342	9.00248	4.89805	5.21601	6.27092	8.15316	1426431_at	Jag2	jagged 2	12	-114146800	-114167706	NM_010588|NP_034718	Mm.28541|Mm.186146	ENSMUSG00000002799	16450
Zscan21	1420095_s_at	2.14359	1.04752	0.488676	-4.88821	6.22002	-5.98034	-6.38882	5.4872	5.55015	0	0.125335	7.50243	10.525	7.20526	7.09411	10.3256	10.3427	1420095_s_at	Zscan21	zinc finger and SCAN domain containing 21	5	138558132	138575487	NM_001044703|NM_001044704|NM_001044705|NM_011757|NP_001038168|NP_001038169|NP_001038170|NP_035887	Mm.2760|Mm.415219	ENSMUSG00000037017	22697
Gdf10	1424007_at	2.14354	1.50199	0.700702	-3.75379	0.255418	-4.16003	-4.69343	6.46496	5.88688	0	0.125339	5.12992	7.07089	4.93325	4.67502	10.0771	9.79723	1424007_at	Gdf10	growth differentiation factor 10	14	34736772	34748468	NM_145741|NP_665684	Mm.432071	ENSMUSG00000021943	14560
Btg2	1416250_at	2.14352	1.59931	0.746114	5.57239	-3.69418	3.98043	3.86632	-4.43642	-5.28854	0	0.12534	12.5732	7.66618	11.7302	11.6698	7.27313	6.82191	1416250_at	Btg2	B-cell translocation gene 2, anti-proliferative	1	-135971441	-135975732	NM_007570|NP_031596	Mm.392646	ENSMUSG00000020423	12227
Col1a1	1455494_at	2.14327	2.01113	0.938346	1.16978	0.0112949	-5.52624	-5.20684	5.07089	4.48112	0	0.125359	9.95296	9.1168	5.11997	5.3505	12.7687	12.343	1455494_at	Col1a1	collagen, type I, alpha 1	11	94797583	94813170	NM_007742|NP_031768	Mm.277735|Mm.458212	ENSMUSG00000001506	12842
Dach1	1420694_a_at	2.14267	1.1573	0.540121	-4.02565	8.13453	-5.88262	-5.41213	3.03026	4.15561	0	0.125404	4.05752	7.99189	3.4567	3.60893	6.34043	6.70453	1420694_a_at	Dach1	dachshund 1 (Drosophila)	14	-98186065	-98568762	NM_001038610|NM_007826|NP_001033699|NP_031852	Mm.320593	ENSMUSG00000055639	13134
Pdgfrb	1417148_at	2.14261	1.05927	0.494381	-2.8297	1.19623	-5.55291	-7.20223	7.74757	6.64103	0	0.125408	7.02541	8.14384	6.26889	5.8107	9.96384	9.65643	1417148_at	Pdgfrb	platelet derived growth factor receptor, beta polypeptide	18	61205094	61244713	NM_008809|NP_032835	Mm.4146	ENSMUSG00000024620	18596
Rtel1	1455347_at	2.14228	0.936046	0.436939	6.564	-5.36192	7.94311	4.23707	-5.9298	-7.45247	0	0.125432	6.32035	3.69231	6.62425	5.80758	3.56717	3.23163	1455347_at	Rtel1	regulator of telomere elongation helicase 1	2	181054489	181091321	NM_001001882|NP_001001882	Mm.11333	ENSMUSG00000038685	269400
Smarca1	1460292_a_at	2.14158	1.33716	0.624379	1.88995	3.73645	-6.37513	-7.32753	4.61346	3.4628	0	0.125483	7.7744	8.52741	4.40387	4.01548	8.88506	8.41582	1460292_a_at	Smarca1	SWI/SNF related, matrix associated, actin dependent regulator of chromatin, subfamily a, member 1	21	-45162546	-45245696	NM_053123|NP_444353	Mm.229151	ENSMUSG00000031099	93761
NA	1419982_s_at	2.14155	1.23042	0.574549	4.91325	-4.75582	5.4627	5.07002	-5.18879	-5.50136	0	0.125485	5.85421	2.39294	6.0509	5.91033	2.23794	2.12605	1419982_s_at	NA	NA	NA	NA	NA	NA	NA	NA	NA
Fzd6	1417301_at	2.14133	0.857861	0.400621	-4.55677	10.4251	-0.202909	-0.0849328	-11.3994	5.81891	0	0.125501	9.39185	12.1492	10.1932	10.2149	8.13249	11.3015	1417301_at	Fzd6	frizzled homolog 6 (Drosophila)	15	38837900	38869736	NM_008056|NP_032082	Mm.4769	ENSMUSG00000022297	14368
[truncated: 14,991 more rows]
