# Supplementary material for: Transcriptome analysis of embryonic mammary cells reveals insights into mammary lineage establishment
Source: Breast Cancer Res. 2011 Aug 11;13(4):R79. doi: 10.1186/bcr2928 (PMC3236343; doi:10.1186/bcr2928)
Supplement: Additional file 12 — Genes expressed by embryonic mammary cells and postnatal mammary cells. This table contains genes common to primordial cells and basal cell dataset and luminal cell datasets from [5]. The table lists those basal genes, LumER- genes, and LumER+ genes found in a previously published dataset [5] which were also found in the primordial epithelial or mesenchymal populations in the current study. A mouse stromal signature from [13] was used to determine which genes were also found in the primordial epithelial or mesenchymal populations. Genes expressed by embryonic mammary primordial cells and the cells contained within the terminal end bud and ductal microenvironments from [38] are also listed. [file bcr2928-S12.XLS]

## Sheet: A. Basal and MBE
A. Common genes expressed by basal MECs and mammary bud epithelial cells
Gene Symbol	Name	Entrez Gene ID
Pthlh	parathyroid hormone-like peptide	19227
Edar	ectodysplasin-A receptor	13608
Odz2	odd Oz/ten-m homolog 2 (Drosophila)	23964
Wnt6	wingless-related MMTV integration site 6	22420
Trim29	tripartite motif-containing 29	72169
Lama3	laminin, alpha 3	16774
Frem2	Fras1 related extracellular matrix protein 2	242022
Rnf128	ring finger protein 128	66889
Krt17	keratin 17	16667
Mt2	melatonin receptor 1B	244701
Dst	dystonin	13518
Irx4	Iroquois related homeobox 4 (Drosophila)	50916
Pkp1	plakophilin 1	18772
Mt1	metallothionein 1	17748
St8sia6	ST8 alpha-N-acetyl-neuraminide alpha-2,8-sialyltransferase 6	241230
Tcfap2c	transcription factor AP-2, gamma	21420
Ctnnd2	catenin (cadherin associated protein), delta 2	18163
Gjb3	gap junction protein, beta 3	14620
Col17a1	collagen, type XVII, alpha 1	12821
Wnt10a	wingless related MMTV integration site 10a	22409
Sema3c	sema domain, immunoglobulin domain (Ig), short basic domain, secreted, (semaphorin) 3C	20348
Lgr6	leucine-rich repeat-containing G protein-coupled receptor 6	329252
Pltp	phospholipid transfer protein	18830
Pou3f1	POU domain, class 3, transcription factor 1	18991
Vsnl1	visinin-like 1	26950
Diras2	DIRAS family, GTP-binding RAS-like 2	68203
Slc2a3	solute carrier family 2 (facilitated glucose transporter), member 3	20527
Gpr87	G protein-coupled receptor 87	84111
Med12l	mediator of RNA polymerase II transcription, subunit 12 homolog (yeast)-like	329650
Acpp	acid phosphatase, prostate	56318
Cxcl14	chemokine (C-X-C motif) ligand 14	57266
Adamts18	a disintegrin-like and metallopeptidase (reprolysin type) with thrombospondin type 1 motif, 18	208936
Fmod	fibromodulin	14264
Art4	ADP-ribosyltransferase 4	109978
Bmp7	bone morphogenetic protein 7	12162
Col4a6	collagen, type IV, alpha 6	94216
Etv1	ets variant gene 1	14009
Cdh13	cadherin 13	12554
Ak3l1	adenylate kinase 4	11639
Niban	family with sequence similarity 129, member A	63913
Jag2	jagged 2	12560
Cdh3	cadherin 3	12560
Pdgfc	platelet-derived growth factor, C polypeptide	54635
Acvr1b	activin A receptor, type 1B	11479
Lmo1	LIM domain only 1	109594
Lamb3	laminin, beta 3	16780
Col4a5	collagen, type IV, alpha 5	67703
Spock2	sparc/osteonectin, cwcv and kazal-like domains proteoglycan 2	94214
Kirrel3	kin of IRRE like 3 (Drosophila)	67703
Satb1	special AT-rich sequence binding protein 1	20230
Enc1	ectodermal-neural cortex 1	13803
Chst11	carbohydrate sulfotransferase 11	58250
Enpp1	ectonucleotide pyrophosphatase/phosphodiesterase 1	18605
Cd151	CD151 antigen	12476
Pvrl3	poliovirus receptor-related 3	58998
Gja1	gap junction protein, alpha 1	14609
Pnck	pregnancy upregulated non-ubiquitously expressed CaM kinase	93843
Pcdh7	protocadherin 7	54216
Btbd11	BTB (POZ) domain containing 11	74007
Nudt11	nudix (nucleoside diphosphate linked moiety X)-type motif 11	58242
Vwa2	von Willebrand factor A domain containing 2	240675
Sh3gl2	SH3-domain GRB2-like 2	20404
Col9a3	collagen, type IX, alpha 3	12841
Mfsd2	major facilitator superfamily domain containing 2A	76574
Ptpn14	protein tyrosine phosphatase, non-receptor type 14	19250
Igfbp2	insulin-like growth factor binding protein 2	16008
Ifitm3	interferon induced transmembrane protein 3	66141
Cbr3	carbonyl reductase 3	109857
Pros1	protein S (alpha)	19128
Sostdc1	sclerostin domain containing 1	66042
Fzd3	frizzled homolog 3 (Drosophila)	14365
Glrb	glycine receptor, beta subunit	14658
Cep164	centrosomal protein 164	214552
Vwa1	von Willebrand factor A domain containing 1	246228
Olfm1	olfactomedin 1	56177
Ccnd2	cyclin D2	12444
Mycn	v-myc myelocytomatosis viral related oncogene, neuroblastoma derived (avian)	18109
members of core epithelial network are underlined
transcription factors are in bold

## Sheet: B. Basal and MM
B. Common genes expressed by basal MECs and mammary mesenchyme cells
Gene Symbol	Name	Entrez Gene ID
Adam12*	a disintegrin and metallopeptidase domain 12 (meltrin alpha)	11489
Adam19	a disintegrin and metallopeptidase domain 19 (meltrin beta)	11492
Adamts1	a disintegrin-like and metallopeptidase (reprolysin type) with thrombospondin type 1 motif, 1	11504
Adamts2	a disintegrin-like and metallopeptidase (reprolysin type) with thrombospondin type 1 motif, 2	216725
Adamts9	a disintegrin-like and metallopeptidase (reprolysin type) with thrombospondin type 1 motif, 9	101401
Ank2	ankyrin 2, brain	109676
Anxa6*	annexin A6	11749
Arhgap20*	Rho GTPase activating protein 20	244867
Bicc1	bicaudal C homolog 1 (Drosophila)	83675
Cacna1c	calcium channel, voltage-dependent, L type, alpha 1C subunit	12288
Cacna2d1	calcium channel, voltage-dependent, alpha2/delta subunit 1	12293
Capn6	calpain 6	12338
Casq1	calsequestrin 1	12372
Cav1*	caveolin 1, caveolae protein	12389
Ccl11	chemokine (C-C motif) ligand 11	20292
Cdh2*	cadherin 2	12558
Col11a1	collagen, type XI, alpha 1	12814
Col1a2*	collagen, type I, alpha 2	12843
Col3a1*	collagen, type III, alpha 1	12825
Col5a2*	collagen, type V, alpha 2	12832
Copz2	coatomer protein complex, subunit zeta 2	56358
Cugbp2	CUGBP, Elav-like family member 2	14007
Cxcl12*	chemokine (C-X-C motif) ligand 12	20315
Cyp7b1	cytochrome P450, family 7, subfamily b, polypeptide 1	13123
Dcn*	decorin	13179
Ddr2*	discoidin domain receptor family, member 2	18214
Dpysl2*	dihydropyrimidinase-like 2	12934
Efemp2*	epidermal growth factor-containing fibulin-like extracellular matrix protein 2	58859
Ehd2	EH-domain containing 2	259300
Entpd1	ectonucleoside triphosphate diphosphohydrolase 1	12495
Epb4.1l2	erythrocyte protein band 4.1-like 2	13822
Ephb1*	Eph receptor B1	270190
Fbn1*	fibrillin 1	14118
Fkbp10	FK506 binding protein 10	14230
Fkbp9	FK506 binding protein 9	27055
Fstl1	follistatin-like 1	14314
Gas1	growth arrest specific 1	14451
Gng2*	guanine nucleotide binding protein (G protein), gamma 2	14702
Gpc3	glypican 3	14734
Gpc6	glypican 6	23888
Gsn*	gelsolin	227753
Gulp1	GULP, engulfment adaptor PTB domain containing 1	70676
Gypc	glycophorin C	71683
Hexa	hexosaminidase A	15211
Igfbp3*	insulin-like growth factor binding protein 3	16009
Itm2a	integral membrane protein 2A	16431
Lgals7	lectin, galactose binding, soluble 7	16858
Lgals9	lectin, galactose binding, soluble 9	16859
Lhfpl2	lipoma HMGIC fusion partner-like 2	218454
Lix1l	Lix1-like	280411
Loxl1	lysyl oxidase-like 1	16949
Loxl3	lysyl oxidase-like 3	16950
Maf*	avian musculoaponeurotic fibrosarcoma (v-maf) AS42 oncogene homolog	17132
Maob	monoamine oxidase B	109731
Matn2	matrilin 2	17181
Mef2c	myocyte enhancer factor 2C	17260
Myl9*	myosin, light polypeptide 9, regulatory	98932
Mylk*	myosin, light polypeptide kinase	107589
Ncam1*	neural cell adhesion molecule 1	17967
Nfix	nuclear factor I/X	18032
Nope	immunoglobulin superfamily, DCC subclass, member 4	56741
Pcolce*	procollagen C-endopeptidase enhancer protein	18542
Peli2	pellino 2	93834
Pkd2*	polycystic kidney disease 2	18764
Plxdc2	plexin domain containing 2	67448
Prkg1*	protein kinase, cGMP-dependent, type I	19091
Prrx1	paired related homeobox 1	18933
Ptx3	pentraxin related gene	19288
Reck	reversion-inducing-cysteine-rich protein with kazal motifs	53614
Rgs2*	regulator of G-protein signaling 2	19735
Ror1	receptor tyrosine kinase-like orphan receptor 1	26563
Samd4	sterile alpha motif domain containing 4	74480
Scara3	scavenger receptor class A, member 3	219151
Scarf2	scavenger receptor class F, member 2	224024
Sdpr*	serum deprivation response	20324
Selm	selenoprotein M	114679
Sema5a	sema domain, seven thrombospondin repeats (type 1 and type 1-like), transmembrane domain (TM) and short cytoplasmic domain, (semaphorin) 5A	20356
Serpinf1	serine (or cysteine) peptidase inhibitor, clade F, member 1	20317
Slc43a1	solute carrier family 43, member 1	72401
Slit2	slit homolog 2 (Drosophila)	20563
Tfpi*	tissue factor pathway inhibitor	21788
Tgfb1i1	transforming growth factor beta 1 induced transcript 1	21804
Tgfbi*	transforming growth factor, beta induced	21810
Thbs2	thrombospondin 2	21826
Timp3*	tissue inhibitor of metalloproteinase 3	21859
Tle1*	transducin-like enhancer of split 1, homolog of Drosophila E(spl)	21885
Tox	thymocyte selection-associated high mobility group box	252838
Tpm2*	tropomyosin 2, beta	22004
Tro	trophinin	56191
Ttyh2	tweety homolog 2 (Drosophila)	117160
Vcam1*	vascular cell adhesion molecule 1	22329
Wisp1*	WNT1 inducible signaling pathway protein 1	22402
Zfhx4	zinc finger homeodomain 4	80892
Zfp521	zinc finger protein 521	225207
members of core mesenchymal network are marked with an asterisk(*)
transcription factors are in bold

## Sheet: C. LumER- and MBE
C. Common genes expressed by LumER- MECs and mammary bud epithelial cells
Gene Symbol	Name	Entrez Gene ID
Erbb3	v-erb-b2 erythroblastic leukemia viral oncogene homolog 3 (avian)	13867
Mal2	mal, T-cell differentiation protein 2	105853
Cldn3	claudin 3	12739
Sox6	SRY-box containing gene 6	20679
Tnfaip2	tumor necrosis factor, alpha-induced protein 2	21928
Krt19	keratin 19	16669
Zfp750	zinc finger protein 750	319530
Six4	sine oculis-related homeobox 4 homolog (Drosophila)	20474
Rab25	RAB25, member RAS oncogene family	53868
Grb7	growth factor receptor bound protein 7	14786
Tle4	transducin-like enhancer of split 4, homolog of Drosophila E(spl)	21888
Bnipl	BCL2/adenovirus E1B 19kD interacting protein like	171388
Cldn7	claudin 7	53624
Epb4.1l4a	erythrocyte protein band 4.1-like 4a	13824
Bdh1	3-hydroxybutyrate dehydrogenase, type 1	71911
Flrt3	fibronectin leucine rich transmembrane protein 3	71436
Znrf2	zinc and ring finger 2	387524
Marveld3	MARVEL (membrane-associating) domain containing 3	73608
Cecr2	cat eye syndrome chromosome region, candidate 2 homolog (human)	330409
Gca	grancalcin	227960
Tuft1	tuftelin 1	22156
Sh3bgrl2	SH3 domain binding glutamic acid-rich protein like 2	212531
Clcn3	chloride channel 3	12725
Mbp	myelin basic protein	17196
Satb1	special AT-rich sequence binding protein 1	20230
Pard6b	par-6 (partitioning defective 6) homolog beta (C. elegans)	58220
Hook1	hook homolog 1 (Drosophila)	77963
Elf5	E74-like factor 5	13711
Lcor	ligand dependent nuclear receptor corepressor	212391
Slc15a2	solute carrier family 15 (H+/peptide transporter), member 2	57738
Rhpn2	rhophilin, Rho GTPase binding protein 2	52428
Dock8	dedicator of cytokinesis 8	76088
Ocln	occludin	18260
Marveld2	MARVEL (membrane-associating) domain containing 2	218518
Lrba	LPS-responsive beige-like anchor	80877
Krt8	keratin 8	16691
Zswim5	zinc finger, SWIM domain containing 5	74464
Acss1	acyl-CoA synthetase short-chain family member 1	68738
Ppap2c	phosphatidic acid phosphatase type 2C	50784
Clic6	chloride intracellular channel 6	209195
Prss8	protease, serine, 8 (prostasin)	76560
Krt18	keratin 18	16668
Mansc1	MANSC domain containing 1	67729
St14	suppression of tumorigenicity 14 (colon carcinoma)	19143
Tpd52	tumor protein D52	21985
Wwc1	WW, C2 and coiled-coil domain containing 1	211652
Aftph	aftiphilin	216549
Map3k9	mitogen-activated protein kinase kinase kinase 9	338372
Spint1	serine protease inhibitor, Kunitz type 1	20732
Cldn8	claudin 8	54420
Capg	capping protein (actin filament), gelsolin-like	12332
St8sia6	ST8 alpha-N-acetyl-neuraminide alpha-2,8-sialyltransferase 6	241230
Gdpd1	glycerophosphodiester phosphodiesterase domain containing 1	66569
Epb4.1l5	erythrocyte protein band 4.1-like 5	226352
Sema4d	sema domain, immunoglobulin domain (Ig), transmembrane domain (TM) and short cytoplasmic domain, (semaphorin) 4D	20354
Btbd11	BTB (POZ) domain containing 11	74007
members of core epithelial network are underlined
transcription factors are in bold

## Sheet: D. LumER- and MM
D. Common genes expressed by LumER- MECs and mammary mesenchyme cells
Gene Symbol	Name	Entrez Gene ID
Klf12	Kruppel-like factor 12	16597
Esm1	endothelial cell-specific molecule 1	71690
Tlr4*	toll-like receptor 4	21898
Lyn*	Yamaguchi sarcoma viral (v-yes-1) oncogene homolog	17096
Enpp3	ectonucleotide pyrophosphatase/phosphodiesterase 3	209558
Car2	carbonic anhydrase 2	12349
Arhgap28*	Rho GTPase activating protein 28	268970
Plagl1	pleiomorphic adenoma gene-like 1	22634
Lcp1	lymphocyte cytosolic protein 1	18826
Cugbp2/ Celf2	CUGBP, Elav-like family member 2	14007
Prr6	centromere protein V	73139
Peli2	pellino 2	93834
Lhfpl2	lipoma HMGIC fusion partner-like 2	218454
Gna14*	guanine nucleotide binding protein, alpha 14	14675
Adamts1	a disintegrin-like and metallopeptidase (reprolysin type) with thrombospondin type 1 motif, 1	11504
Ror1	receptor tyrosine kinase-like orphan receptor 1	26563
Zfp521	zinc finger protein 521	225207
members of core mesenchymal network are marked with an asterisk(*)
transcription factors are in bold

## Sheet: E. LumER+ and MBE
E. Common genes expressed by LumER+ MECs and mammary bud epithelial cells
Gene Symbol	Name	Entrez Gene ID
Krt8	keratin 8	16691
Gca	grancalcin	227960
Krt18	keratin 18	16668
Cldn7	claudin 7	53624
Dach2	dachshund 2 (Drosophila)	93837
Marveld3	MARVEL (membrane-associating) domain containing 3	73608
Rhpn2	rhophilin, Rho GTPase binding protein 2	52428
Cxcl15	chemokine (C-X-C motif) ligand 15	20309
Krt19	keratin 19	16669
Pvrl4	poliovirus receptor-related 4	71740
Ocln	occludin	18260
Cldn8	claudin 8	54420
Fgfr2	fibroblast growth factor receptor 2	14183
Lad1	ladinin	16763
Grb7	growth factor receptor bound protein 7	14786
Epb4.1l5	erythrocyte protein band 4.1-like 5	226352
Gjb3	gap junction protein, beta 3	14620
Marveld2	MARVEL (membrane-associating) domain containing 2	218518
St14	suppression of tumorigenicity 14 (colon carcinoma)	19143
Krt7	keratin 7	110310
Sh3bgrl2	SH3 domain binding glutamic acid-rich protein like 2	212531
Spint1	serine protease inhibitor, Kunitz type 1	20732
Wwc1	WW, C2 and coiled-coil domain containing 1	211652
Hook1	hook homolog 1 (Drosophila)	77963
Mbp	myelin basic protein	17196
Arg1	arginase, liver	11846
Mal2	mal, T-cell differentiation protein 2	105853
Pgr	progesterone receptor	18667
Prss8	protease, serine, 8 (prostasin)	76560
Cldn3	claudin 3	12739
Rab25	RAB25, member RAS oncogene family	53868
Wnt7b	wingless-related MMTV integration site 7B	22422
Cecr2	cat eye syndrome chromosome region, candidate 2 homolog (human)	330409
Znrf2	zinc and ring finger 2	387524
Wnt4	wingless-related MMTV integration site 4	22417
Tpd52	tumor protein D52	21985
Erbb3	v-erb-b2 erythroblastic leukemia viral oncogene homolog 3 (avian)	13867
Tor3a	torsin family 3, member A	30935
Map3k9	mitogen-activated protein kinase kinase kinase 9	338372
Il13ra1	interleukin 13 receptor, alpha 1	16164
Capg	capping protein (actin filament), gelsolin-like	12332
Rab27b	RAB27b, member RAS oncogene family	80718
Zswim5	zinc finger, SWIM domain containing 5	74464
Mgat5	mannoside acetylglucosaminyltransferase 5	107895
Lrba	LPS-responsive beige-like anchor	80877
Bnipl	BCL2/adenovirus E1B 19kD interacting protein like	171388
Sema4d	sema domain, immunoglobulin domain (Ig), transmembrane domain (TM) and short cytoplasmic domain, (semaphorin) 4D	20354
Gdpd1	glycerophosphodiester phosphodiesterase domain containing 1	66569
Lcor	ligand dependent nuclear receptor corepressor	212391
Tuft1	tuftelin 1	22156
Mfsd2	major facilitator superfamily domain containing 2A	76574
Msx2	homeobox, msh-like 2	17702
Clcn3	chloride channel 3	12725
Trp53inp1	transformation related protein 53 inducible nuclear protein 1	60599
Mansc1	MANSC domain containing 1	67729
Hs3st6	heparan sulfate (glucosamine) 3-O-sulfotransferase 6	328779
Cthrc1	collagen triple helix repeat containing 1	68588
Aftph	aftiphilin	216549
Abcg1	ATP-binding cassette, sub-family G (WHITE), member 1	11307
Slc38a1	solute carrier family 38, member 1	105727
Ppap2c	phosphatidic acid phosphatase type 2C	50784
Stxbp6	syntaxin binding protein 6 (amisyn)	217517
members of core epithelial network are underlined
transcription factors are in bold

## Sheet: F. LumER+ and MM
F. Common genes expressed by LumER+ MECs and mammary mesenchyme cells
Gene Symbol	Name	Entrez Gene ID
Lcp1	lymphocyte cytosolic protein 1	18826
Inhbb*	inhibin beta-B	16324
Crip1	cysteine-rich protein 1 (intestinal)	12925
Cav1*	caveolin 1, caveolae protein	12389
Pcolce*	procollagen C-endopeptidase enhancer protein	18542
Fxyd5	FXYD domain-containing ion transport regulator 5	18301
Gpx3	glutathione peroxidase 3	14778
Gna14*	guanine nucleotide binding protein, alpha 14	14675
Slc12a2	solute carrier family 12, member 2	20496
Gsn*	gelsolin	227753
Rsad2	radical S-adenosyl methionine domain containing 2	58185
Cdo1	cysteine dioxygenase 1, cytosolic	12583
Prr6	centromere protein V	73139
Rhoc*	ras homolog gene family, member C	11853
Efemp2*	epidermal growth factor-containing fibulin-like extracellular matrix protein 2	58859
P4ha2	procollagen-proline, 2-oxoglutarate 4-dioxygenase (proline 4-hydroxylase), alpha II polypeptide	18452
members of core mesenchymal network are marked with an asterisk(*)
transcription factors are in bold

## Sheet: G. Stroma and MBE
G. Common genes expressed by stromal cells and mammary bud epithelial cells
Gene Symbol	Name	Entrez Gene ID
Lgi2	leucine-rich repeat LGI family, member 2	246316
Penk	preproenkephalin	18619
Duox1	dual oxidase 1	99439
Msx1	homeobox, msh-like 1	17701
Ptger3	prostaglandin E receptor 3 (subtype EP3)	19218
Adh1	alcohol dehydrogenase 1 (class I)	11522
Sema3c	sema domain, immunoglobulin domain (Ig), short basic domain, secreted, (semaphorin) 3C	20348
Wnt10b	wingless related MMTV integration site 10b	22410
Pcdh7	protocadherin 7	54216
Rgmb	RGM domain family, member B	68799
Pvrl3	poliovirus receptor-related 3	58998
Pros1	protein S (alpha)	19128
Rtn4rl1	reticulon 4 receptor-like 1	237847
Sema3d	sema domain, immunoglobulin domain (Ig), short basic domain, secreted, (semaphorin) 3D	108151
Rab38	RAB38, member of RAS oncogene family	72433
Ablim1	actin-binding LIM protein 1	226251
Spock2	sparc/osteonectin, cwcv and kazal-like domains proteoglycan 2	94214
Cbr3	carbonyl reductase 3	109857
Pcdhb16	protocadherin beta 16	93887
Dpyd	dihydropyrimidine dehydrogenase	99586
Olfm1	olfactomedin 1	56177
Hpca	hippocalcin	15444
Atp8b1	ATPase, class I, type 8B, member 1	54670
Ptgfrn	prostaglandin F2 receptor negative regulator	19221
Mafb	v-maf musculoaponeurotic fibrosarcoma oncogene family, protein B (avian)	16658
Ppp1r3b	protein phosphatase 1, regulatory (inhibitor) subunit 3B	244416
Tor3a	torsin family 3, member A	30935
members of core epithelial network are underlined
transcription factors are in bold

## Sheet: H. Stroma and MM
H. Common genes expressed by stromal cells and mammary mesenchyme cells
Gene Symbol	Name	Entrez Gene ID
Col3a1*	collagen, type III, alpha 1	12825
Ogn	osteoglycin	18295
Emilin2	elastin microfibril interfacer 2	246707
Gsn*	gelsolin	227753
Col1a2*	collagen, type I, alpha 2	12843
Osr2	odd-skipped related 2 (Drosophila)	107587
Mfap4	microfibrillar-associated protein 4	76293
Fbn1*	fibrillin 1	14118
Xpnpep2	X-prolyl aminopeptidase (aminopeptidase P) 2, membrane-bound	170745
Cd248	CD248 antigen, endosialin	70445
Olfml1	olfactomedin-like 1	244198
Lox	lysyl oxidase	16948
Tgfbi*	transforming growth factor, beta induced	21810
Gpc3	glypican 3	14734
Adamts2	a disintegrin-like and metallopeptidase (reprolysin type) with thrombospondin type 1 motif, 2	216725
Ptgis	prostaglandin I2 (prostacyclin) synthase	19223
Lrrc17	leucine rich repeat containing 17	74511
Lsp1	lymphocyte specific 1	16985
Itm2a	integral membrane protein 2A	16431
Col15a1	collagen, type XV, alpha 1	12819
6330406I15Rik	RIKEN cDNA 6330406I15 gene	70717
Fap	fibroblast activation protein	14089
Thbs2	thrombospondin 2	21826
Cxcl12*	chemokine (C-X-C motif) ligand 12	20315
Angptl1*	angiopoietin-like 1	72713
Pcolce*	procollagen C-endopeptidase enhancer protein	18542
Adam19	a disintegrin and metallopeptidase domain 19 (meltrin beta)	11492
Ptx3	pentraxin related gene	19288
Efemp1*	epidermal growth factor-containing fibulin-like extracellular matrix protein 1	216616
Loxl1	lysyl oxidase-like 1	16949
Col5a2*	collagen, type V, alpha 2	12832
Plac9	placenta specific 9	211623
Adam12*	a disintegrin and metallopeptidase domain 12 (meltrin alpha)	11489
Prrx1	paired related homeobox 1	18933
Tmod2*	tropomodulin 2	50876
Lrrc15	leucine rich repeat containing 15	74488
Ccl11	chemokine (C-C motif) ligand 11	20292
Igf1*	insulin-like growth factor 1	16000
Bicc1	bicaudal C homolog 1 (Drosophila)	83675
Dcn*	decorin	13179
Maf*	avian musculoaponeurotic fibrosarcoma (v-maf) AS42 oncogene homolog	17132
Fam171b	family with sequence similarity 171, member B	241520
Scara3	scavenger receptor class A, member 3	219151
Nid2	nidogen 2	18074
Nnmt	nicotinamide N-methyltransferase	18113
Figf*	c-fos induced growth factor	14205
Zcchc5	zinc finger, CCHC domain containing 5	213436
Ddr2*	discoidin domain receptor family, member 2	18214
Rassf2	Ras association (RalGDS/AF-6) domain family member 2	215653
Fgf7*	fibroblast growth factor 7	14178
Nr2f1	nuclear receptor subfamily 2, group F, member 1	13865
Pde8a	phosphodiesterase 8A	18584
Fstl1	follistatin-like 1	14314
Arhgap20*	Rho GTPase activating protein 20	244867
Gata6*	GATA binding protein 6	14465
Ttyh2	tweety homolog 2 (Drosophila)	117160
Epha3	Eph receptor A3	13837
Tmeff2	transmembrane protein with EGF-like and two follistatin-like domains 2	56363
Plau*	plasminogen activator, urokinase	18792
9030425E11Rik	RIKEN cDNA 9030425E11 gene	71566
Reck	reversion-inducing-cysteine-rich protein with kazal motifs	53614
Gpc6	glypican 6	23888
Tek*	endothelial-specific receptor tyrosine kinase	21687
Gypc	glycophorin C	71683
Tbx15	T-box 15	21384
Cacna1g	calcium channel, voltage-dependent, T type, alpha 1G subunit	12291
Prrx2	paired related homeobox 2	20204
Cd109	CD109 antigen	235505
Tbx18	T-box18	76365
Gnb4*	guanine nucleotide binding protein (G protein), beta 4	14696
Epb4.1l2	erythrocyte protein band 4.1-like 2	13822
S100a4*	S100 calcium binding protein A4	20198
Snord123	small nucleolar RNA, C/D box 123	66835
Slit2	slit homolog 2 (Drosophila)	20563
Dlc1*	deleted in liver cancer 1	50768
Fam102b	family with sequence similarity 102, member B	329739
Calcrl*	calcitonin receptor-like	54598
Hpgd*	hydroxyprostaglandin dehydrogenase 15 (NAD)	15446
Hexa	hexosaminidase A	15211
Timp3*	tissue inhibitor of metalloproteinase 3	21859
Kdelr3	KDEL (Lys-Asp-Glu-Leu) endoplasmic reticulum protein retention receptor 3	105785
Ebf1*	early B-cell factor 1	13591
Celf2	CUGBP, Elav-like family member 2	14007
Gulp1	GULP, engulfment adaptor PTB domain containing 1	70676
Igdcc4	immunoglobulin superfamily, DCC subclass, member 4	56741
Sparcl1	SPARC-like 1	13602
Tgfbr2*	transforming growth factor, beta receptor II	21813
Gngt2*	guanine nucleotide binding protein (G protein), gamma transducing activity polypeptide 2	14710
Adam33	a disintegrin and metallopeptidase domain 33	110751
Thbd*	thrombomodulin	21824
Kctd12	potassium channel tetramerisation domain containing 12	239217
Oaf	OAF homolog (Drosophila)	102644
C1qtnf7	C1q and tumor necrosis factor related protein 7	109323
Glipr2	GLI pathogenesis-related 2	384009
Tspan11	tetraspanin 11	68498
Csrp2	cysteine and glycine-rich protein 2	13008
Ebf3	early B-cell factor 3	13593
Ldb2	LIM domain binding 2	16826
St6galnac5	ST6 (alpha-N-acetyl-neuraminyl-2,3-beta-galactosyl-1,3)-N-acetylgalactosaminide alpha-2,6-sialyltransferase 5	26938
Stmn4	stathmin-like 4	56471
Scara5	scavenger receptor class A, member 5 (putative)	71145
Emid2	EMI domain containing 2	140709
Tfpi*	tissue factor pathway inhibitor	21788
Serpinf1	serine (or cysteine) peptidase inhibitor, clade F, member 1	20317
Slco2b1	solute carrier organic anion transporter family, member 2b1	101488
Nov*	nephroblastoma overexpressed gene	18133
Zfp521	zinc finger protein 521	225207
Ramp2*	receptor (calcitonin) activity modifying protein 2	54409
Creb5	cAMP responsive element binding protein 5	231991
Slc43a1	solute carrier family 43, member 1	72401
Ank2	ankyrin 2, brain	109676
Fkbp10	FK506 binding protein 10	14230
Ddc	dopa decarboxylase	13195
Sec24d	Sec24 related gene family, member D (S. cerevisiae)	69608
Dpysl2*	dihydropyrimidinase-like 2	12934
Syt11	synaptotagmin XI	229521
Kera	keratocan	16545
Cdon*	cell adhesion molecule-related/down-regulated by oncogenes	57810
Tlr4*	toll-like receptor 4	21898
Il11ra1	interleukin 11 receptor, alpha chain 1	16157
Copz2	coatomer protein complex, subunit zeta 2	56358
Cacna2d1	calcium channel, voltage-dependent, alpha2/delta subunit 1	12293
Ehd2	EH-domain containing 2	259300
Timp2	tissue inhibitor of metalloproteinase 2	21858
Pkd2*	polycystic kidney disease 2	18764
Dab2*	disabled homolog 2 (Drosophila)	13132
Fam114a1	family with sequence similarity 114, member A1	68303
Prkcdbp*	protein kinase C, delta binding protein	109042
Fxyd5	FXYD domain-containing ion transport regulator 5	18301
Anxa3	annexin A3	11745
Efemp2*	epidermal growth factor-containing fibulin-like extracellular matrix protein 2	58859
Sec23a	SEC23A (S. cerevisiae)	20334
P4ha2	procollagen-proline, 2-oxoglutarate 4-dioxygenase (proline 4-hydroxylase), alpha II polypeptide	18452
Cyp20a1	cytochrome P450, family 20, subfamily A, polypeptide 1	77951
Klf4	Kruppel-like factor 4 (gut)	16600
Scarf2	scavenger receptor class F, member 2	224024
Insig1	insulin induced gene 1	231070
Peli2	pellino 2	93834
Samd4	sterile alpha motif domain containing 4	74480
Acvrl1*	activin A receptor, type II-like 1	11482
P4ha3	procollagen-proline, 2-oxoglutarate 4-dioxygenase (proline 4-hydroxylase), alpha polypeptide III	320452
Scrn1	secernin 1	69938
Trio*	triple functional domain (PTPRF interacting)	223435
Fkbp9	FK506 binding protein 9	27055
Fez2	fasciculation and elongation protein zeta 2 (zygin II)	225020
Thra	thyroid hormone receptor alpha	21833
Fam149a	family with sequence similarity 149, member A	212326
Camk2d*	calcium/calmodulin-dependent protein kinase II, delta	108058
Anxa5*	annexin A5	11747
Lgals9	lectin, galactose binding, soluble 9	16859
Tcf4	transcription factor 4	21413
Maged2	melanoma antigen, family D, 2	80884
Lats2	large tumor suppressor 2	50523
Lhfpl2	lipoma HMGIC fusion partner-like 2	218454
Ccl12	chemokine (C-C motif) ligand 12	20293
Col24a1	collagen, type XXIV, alpha 1	71355
Vcam1*	vascular cell adhesion molecule 1	22329
Fzd4	frizzled homolog 4 (Drosophila)	14366
Wisp1*	WNT1 inducible signaling pathway protein 1	22402
Arhgef25	Rho guanine nucleotide exchange factor (GEF) 25	52666
members of core mesenchymal network are marked with an asterisk(*)
transcription factors are in bold

## Sheet: I. TEB and MBE
I. Common genes expressed by TEBs and mammary bud epithelial cells
Gene Symbol	Name	Entrez Gene ID
Igfbp2	insulin-like growth factor binding protein 2	16008
Slc7a5	solute carrier family 7 (cationic amino acid transporter, y+ system), member 5	20539
Gjb3	gap junction protein, beta 3	14620
Wnt6	wingless-related MMTV integration site 6	22420
Wnt7b	wingless-related MMTV integration site 7B	22422
Jup	junction plakoglobin	16480
Cldn3	claudin 3	12739
Pkp1	plakophilin 1	18772
Ucp2	uncoupling protein 2 (mitochondrial, proton carrier)	22228
Dlx3	distal-less homeobox 3	13393
Capg	capping protein (actin filament), gelsolin-like	12332
Col2a1	collagen, type II, alpha 1	12824
Sox11	SRY-box containing gene 11	20666
Pkp3	plakophilin 3	56460
Enpp1	ectonucleotide pyrophosphatase/phosphodiesterase 1	18605
Epb4.1l4a	erythrocyte protein band 4.1-like 4a	13824
Pthlh	parathyroid hormone-like peptide	19227
Pdlim1	PDZ and LIM domain 1 (elfin)	54132
members of core epithelial network are underlined
transcription factors are in bold

## Sheet: J. TEB and MM
J. Common genes expressed by TEBs and mammary mesenchyme cells
Gene Symbol	Name	Entrez Gene ID
Rbp1	retinol binding protein 1, cellular	19659
Ccna2	cyclin A2	12428
Ptgis	prostaglandin I2 (prostacyclin) synthase	19223
Thbs2	thrombospondin 2	21826
Lxn	latexin	17035
Ttyh2	tweety homolog 2 (Drosophila)	117160
Thbs1*	thrombospondin 1	21825
Kera	keratocan	16545
Ddah1	dimethylarginine dimethylaminohydrolase 1	69219
S100a4*	S100 calcium binding protein A4	20198
Casq1	calsequestrin 1	12372
Ada	adenosine deaminase	11486
Tgfb1i1	transforming growth factor beta 1 induced transcript 1	21804
members of core mesenchymal network are marked with an asterisk(*)
transcription factors are in bold

[truncated: 2 more sheets: K. Duct and MBE, L. Duct and MM]
