# Supplementary material for: Transcriptome analysis of embryonic mammary cells reveals insights into mammary lineage establishment
Source: Breast Cancer Res. 2011 Aug 11;13(4):R79. doi: 10.1186/bcr2928 (PMC3236343; doi:10.1186/bcr2928)
Supplement: Additional file 14 — Genes expressed by embryonic mammary cells and human breast cells. This table contains genes common to primordial cells and conserved mouse/human mammary stem/myoepithelial cells, luminal progenitors or mature luminal cell dataset from [13]. The table lists those conserved mouse/human genes expressed by mammary stem cell (MaSC) or myoepithelial cells, luminal progenitors (lum prog), and mature luminal (lum mature) cells found in a previously published dataset [13] which were also found expressed by the primordial epithelial (MBE) or mesenchymal (MM) populations in the current study. The human stromal signature defined in [55] was used to determine which genes were also found in the primordial epithelial or mesenchymal populations. [file bcr2928-S14.XLS]

## Sheet: A. M-H MaSC and MBE
A. Common genes expressed by "mamary stem cell populations mouse-human" and mammary bud epithelial cells
Human Gene Symbol	Mouse Gene Symbol	Name	Mouse Entrez Gene ID
COL17A1	Col17a1	collagen, type XVII, alpha 1	12821
CCND2	Ccnd2	cyclin D2	12444
IGFBP2	Igfbp2	insulin-like growth factor binding protein 2	16008
IRX4	Irx4	Iroquois related homeobox 4 (Drosophila)	50916
PROS1	Pros1	protein S (alpha)	19128
CXCL14	Cxcl14	chemokine (C-X-C motif) ligand 14	57266
LAMA3	Lama3	laminin, alpha 3	16774
NUDT11	Nudt11	nudix (nucleoside diphosphate linked moiety X)-type motif 11	58242
TNS4	Tns4	tensin 4	217169
CDH3	Cdh3	cadherin 3	12560
BMP7	Bmp7	bone morphogenetic protein 7	12162
FMOD	Fmod	fibromodulin	14264
ENC1	Enc1	ectodermal-neural cortex 1	13803
BTBD11	Btbd11	BTB (POZ) domain containing 11	74007
GJA1	Gja1	gap junction protein, alpha 1	14609
SEMA3C	Sema3c	sema domain, immunoglobulin domain (Ig), short basic domain, secreted, (semaphorin) 3C	20348
TMEM178	Tmem178	transmembrane protein 178	68027
CDH13	Cdh13	cadherin 13	12554
SOX11	Sox11	SRY-box containing gene 11	20666
PVRL3	Pvrl3	poliovirus receptor-related 3	58998
VSNL1	Vsnl1	visinin-like 1	26950
DST	Dst	dystonin	13518
CCDC3	Ccdc3	coiled-coil domain containing 3	74186
SLC2A3	Slc2a3	solute carrier family 2 (facilitated glucose transporter), member 3	20527
PLXNA2	Plxna2	plexin A2	18845
PDGFA	Pdgfa	platelet derived growth factor, alpha	18590
CTNNAL1	Ctnnal1	catenin (cadherin associated protein), alpha-like 1	54366
PKP1	Pkp1	plakophilin 1	18772
SCN4B	Scn4b	sodium channel, type IV, beta	399548
PCDH7	Pcdh7	protocadherin 7	54216
PLCH2	Plch2	phospholipase C, eta 2	269615
TRIM29	Trim29	tripartite motif-containing 29	72169
ITGA6	Itga6	integrin alpha 6	16403
MSX1	Msx1	homeobox, msh-like 1	17701
LGR6	Lgr6	leucine-rich repeat-containing G protein-coupled receptor 6	329252
LAMB3	Lamb3	laminin, beta 3	16780
EDARADD	Edaradd	EDAR (ectodysplasin-A receptor)-associated death domain	171211
POU3F1	Pou3f1	POU domain, class 3, transcription factor 1	18991
ITGB4	Itgb4	integrin beta 4	192897
ZNF219	Zfp219	zinc finger protein 219	69890
GPR87	Gpr87	G protein-coupled receptor 87	84111
GYLTL1B	Gyltl1b	glycosyltransferase-like 1B	228366
HRAS	Hras1	Harvey rat sarcoma virus oncogene 1	15461
members of core epithelial network are underlined
transcription factors are in bold

## Sheet: B. M-H MaSC and MM
B. Common genes expressed by "mamary stem cell populations mouse-human" and mammary mesenchyme cells
Human Gene Symbol	Mouse Gene Symbol	Name	Mouse Entrez Gene ID
MYLK*	Mylk*	myosin, light polypeptide kinase	107589
ASAM	9030425E11Rik	RIKEN cDNA 9030425E11 gene	71566
ADAMTS1	Adamts1	a disintegrin-like and metallopeptidase (reprolysin type) with thrombospondin type 1 motif, 1	11504
MYL9*	Myl9*	myosin, light polypeptide 9, regulatory	98932
IGFBP3*	Igfbp3*	insulin-like growth factor binding protein 3	16009
EPHB1*	Ephb1*	Eph receptor B1	270190
TPM2*	Tpm2*	tropomyosin 2, beta	22004
SEMA5A	Sema5a	sema domain, seven thrombospondin repeats (type 1 and type 1-like), transmembrane domain (TM) and short cytoplasmic domain, (semaphorin) 5A	20356
TGFB1I1	Tgfb1i1	transforming growth factor beta 1 induced transcript 1	21804
GYPC	Gypc	glycophorin C	71683
TRO	Tro	trophinin	56191
ITM2A	Itm2a	integral membrane protein 2A	16431
MEG3	Meg3	maternally expressed 3	17263
TIMP3*	Timp3*	tissue inhibitor of metalloproteinase 3	21859
SCARF2	Scarf2	scavenger receptor class F, member 2	224024
TSHZ3	Tshz3	teashirt zinc finger family member 3	243931
GNG11*	Gng11*	guanine nucleotide binding protein (G protein), gamma 11	66066
LGALS7	Lgals7	lectin, galactose binding, soluble 7	16858
MAOB	Maob	monoamine oxidase B	109731
ARHGAP20*	Arhgap20*	Rho GTPase activating protein 20	244867
CAV1*	Cav1*	caveolin 1, caveolae protein	12389
GPC3	Gpc3	glypican 3	14734
SDPR*	Sdpr*	serum deprivation response	20324
MEF2C	Mef2c	myocyte enhancer factor 2C	17260
MATN2	Matn2	matrilin 2	17181
SLIT2	Slit2	slit homolog 2 (Drosophila)	20563
PRRX1	Prrx1	paired related homeobox 1	18933
PKD2*	Pkd2*	polycystic kidney disease 2	18764
NRP1*	Nrp1*	neuropilin 1	18186
C13orf33	6330406I15Rik	RIKEN cDNA 6330406I15 gene	70717
SERPINF1	Serpinf1	serine (or cysteine) peptidase inhibitor, clade F, member 1	20317
ADAMTS2	Adamts2	a disintegrin-like and metallopeptidase (reprolysin type) with thrombospondin type 1 motif, 2	216725
GNB4*	Gnb4*	guanine nucleotide binding protein (G protein), beta 4	14696
THBS1*	Thbs1*	thrombospondin 1	21825
SVEP1	Svep1	sushi, von Willebrand factor type A, EGF and pentraxin domain containing 1	64817
CSRP2	Csrp2	cysteine and glycine-rich protein 2	13008
ETS1*	Ets1*	E26 avian leukemia oncogene 1, 5' domain	23871
NRP2*	Nrp2*	neuropilin 2	18187
COL5A2*	Col5a2*	collagen, type V, alpha 2	12832
TTYH2	Ttyh2	tweety homolog 2 (Drosophila)	117160
TCF4	Tcf4	transcription factor 4	21413
NNMT	Nnmt	nicotinamide N-methyltransferase	18113
RECK	Reck	reversion-inducing-cysteine-rich protein with kazal motifs	53614
PCOLCE*	Pcolce*	procollagen C-endopeptidase enhancer protein	18542
TOX	Tox	thymocyte selection-associated high mobility group box	252838
TUBB6*	Tubb6*	tubulin, beta 6	67951
EBF3	Ebf3	early B-cell factor 3	13593
WIPF1*	Wipf1*	WAS/WASL interacting protein family, member 1	215280
TIE1*	Tie1*	tyrosine kinase with immunoglobulin-like and EGF-like domains 1	21846
GSN*	Gsn*	gelsolin	227753
SEC24D	Sec24d	Sec24 related gene family, member D (S. cerevisiae)	69608
PCDH19	Pcdh19	protocadherin 19	279653
AKT3	Akt3	thymoma viral proto-oncogene 3	23797
GEFT	D10Ertd610e	DNA segment, Chr 10, ERATO Doi 610, expressed	52666
FERMT2	Fermt2	fermitin family homolog 2 (Drosophila)	218952
members of core mesenchymal network are marked with an asterisk(*)
transcription factors are in bold

## Sheet: C. M-H lum prog and MBE
C. Common genes expressed by "luminal progenitor mouse-human" and mammary bud epithelial cells
Human Gene Symbol	Mouse Gene Symbol	Name	Mouse Entrez Gene ID
ELF5	Elf5	E74-like factor 5	13711
TNFAIP2	Tnfaip2	tumor necrosis factor, alpha-induced protein 2	21928
members of core epithelial network are underlined
transcription factors are in bold

## Sheet: D. M-H lum prog and MM
D. Common genes expressed by "luminal progenitor mouse-human" and mammary mesenchyme cells
Human Gene Symbol	Mouse Gene Symbol	Name	Mouse Entrez Gene ID
CXCR4*	Cxcr4*	chemokine (C-X-C motif) receptor 4	12767
LPCAT1	Lpcat1	lysophosphatidylcholine acyltransferase 1	210992
members of core mesenchymal network are marked with an asterisk(*)
transcription factors are in bold

## Sheet: E. M-H lum mature and MBE
E. Common genes expressed by "mature luminal mouse-human" and mammary bud epithelial cells
Human Gene Symbol	Mouse Gene Symbol	Name	Mouse Entrez Gene ID
WNT4	Wnt4	wingless-related MMTV integration site 4	22417
REEP6	Reep6	receptor accessory protein 6	70335
PGR	Pgr	progesterone receptor	18667
C1orf210	2610528J11Rik	RIKEN cDNA 2610528J11 gene	66451
PROM2	Prom2	prominin 2	192212
WNT7B	Wnt7b	wingless-related MMTV integration site 7B	22422
DUSP10	Dusp10	dual specificity phosphatase 10	63953
PVRL4	Pvrl4	poliovirus receptor-related 4	71740
IL13RA1	Il13ra1	interleukin 13 receptor, alpha 1	16164
ERN1	Ern1	endoplasmic reticulum (ER) to nucleus signalling 1	78943
LAMA5	Lama5	laminin, alpha 5	16776
VPS33B	Vps33b	vacuolar protein sorting 33B (yeast)	233405
members of core epithelial network are underlined
transcription factors are in bold

## Sheet: F. M-H lum mature and MM
F. Common genes expressed by "mature luminal mouse-human" and mammary mesenchyme cells
Human Gene Symbol	Mouse Gene Symbol	Name	Mouse Entrez Gene ID
TGM2	Tgm2	transglutaminase 2, C polypeptide	21817
members of core mesenchymal network are marked with an asterisk(*)
transcription factors are in bold

## Sheet: G. H Stromal and MBE
G. Common genes expressed by human stromal cells and mammary bud epithelial cells
Human Gene Symbol	Mouse Gene Symbol	Name	Mouse Entrez Gene ID
SLC2A3	Slc2a3	solute carrier family 2 (facilitated glucose transporter), member 3	20527
CTHRC1	Cthrc1	collagen triple helix repeat containing 1	68588
MSX1	Msx1	homeobox, msh-like 1	17701
SSTR2	Sstr2	somatostatin receptor 2	20606
PLTP	Pltp	phospholipid transfer protein	18830
MAFB	Mafb	v-maf musculoaponeurotic fibrosarcoma oncogene family, protein B (avian)	16658
FMOD	Fmod	fibromodulin	14264
BDKRB2	Bdkrb2	bradykinin receptor, beta 2	12062
PVRL3	Pvrl3	poliovirus receptor-related 3	58998
TCN2	Tcn2	transcobalamin 2	21452
HRC	Hrc	histidine rich calcium binding protein	15464
CEBPA	Cebpa	CCAAT/enhancer binding protein (C/EBP), alpha	12606
MYCN	Mycn	v-myc myelocytomatosis viral related oncogene, neuroblastoma derived (avian)	18109
RORA	Rora	RAR-related orphan receptor alpha	19883
APOC1	Apoc1	apolipoprotein C-I	11812
TWSG1	Twsg1	twisted gastrulation homolog 1 (Drosophila)	65960
PCDHB16	Pcdhb16	protocadherin beta 16	93887
PTPRU	Ptpru	protein tyrosine phosphatase, receptor type, U	19273
members of core interconnected gene list are underlined
transcription factors are in bold

## Sheet: H. H Stromal and MM
H. Common genes expressed by human stromal cells and mammary mesenchyme cells
Human Gene Symbol	Mouse Gene Symbol	Name	Mouse Entrez Gene ID
DLK1	Dlk1	delta-like 1 homolog (Drosophila)	13386
COL1A2*	Col1a2*	collagen, type I, alpha 2	12843
COL5A2*	Col5a2*	collagen, type V, alpha 2	12832
THBS2*	Thbs2*	thrombospondin 2	21826
COL3A1*	Col3a1*	collagen, type III, alpha 1	12825
DCN*	Dcn*	decorin	13179
PRRX1	Prrx1	paired related homeobox 1	18933
PCOLCE*	Pcolce*	procollagen C-endopeptidase enhancer protein	18542
MFAP4	Mfap4	microfibrillar-associated protein 4	76293
CD248	Cd248	CD248 antigen, endosialin	70445
FAP	Fap	fibroblast activation protein	14089
VCAM1*	Vcam1*	vascular cell adhesion molecule 1	22329
LAMA4	Lama4	laminin, alpha 4	16775
CXCL12*	Cxcl12*	chemokine (C-X-C motif) ligand 12	20315
TIMP3*	Timp3*	tissue inhibitor of metalloproteinase 3	21859
OGN	Ogn	osteoglycin	18295
PLAC9	Plac9	placenta specific 9	211623
S100A4*	S100a4*	S100 calcium binding protein A4	20198
TBX15	Tbx15	T-box 15	21384
ITM2A	Itm2a	integral membrane protein 2A	16431
MEG3	Meg3	maternally expressed 3	17263
SVEP1	Svep1	sushi, von Willebrand factor type A, EGF and pentraxin domain containing 1	64817
SCARA5	Scara5	scavenger receptor class A, member 5 (putative)	71145
SERPINF1	Serpinf1	serine (or cysteine) peptidase inhibitor, clade F, member 1	20317
TGFBI*	Tgfbi*	transforming growth factor, beta induced	21810
OAF	Oaf	OAF homolog (Drosophila)	102644
GJA4	Gja4	gap junction protein, alpha 4	14612
TIMP2*	Timp2*	tissue inhibitor of metalloproteinase 2	21858
NRP1*	Nrp1*	neuropilin 1	18186
SLIT2	Slit2	slit homolog 2 (Drosophila)	20563
ACVRL1*	Acvrl1*	activin A receptor, type II-like 1	11482
GPC3	Gpc3	glypican 3	14734
RGS4*	Rgs4*	regulator of G-protein signaling 4	19736
CACNA1G	Cacna1g	calcium channel, voltage-dependent, T type, alpha 1G subunit	12291
CRMP1*	Crmp1*	collapsin response mediator protein 1	12933
EBF3	Ebf3	early B-cell factor 3	13593
DACT3	Dact3	dapper homolog 3, antagonist of beta-catenin (xenopus)	629378
IL33*	Il33*	interleukin 33	77125
DMRT2	Dmrt2	doublesex and mab-3 related transcription factor 2	226049
NR2F1	Nr2f1	nuclear receptor subfamily 2, group F, member 1	13865
IGF1*	Igf1*	insulin-like growth factor 1	16000
EBF1	Ebf1	early B-cell factor 1	13591
ANK2	Ank2	ankyrin 2, brain	109676
TSHZ3	Tshz3	teashirt zinc finger family member 3	243931
ENTPD1	Entpd1	ectonucleoside triphosphate diphosphohydrolase 1	12495
LIX1L	Lix1l	Lix1-like	280411
ZFHX4	Zfhx4	zinc finger homeodomain 4	80892
RUNX1T1	Runx1t1	runt-related transcription factor 1; translocated to, 1 (cyclin D-related)	12395
GSN	Gsn	gelsolin	227753
PCDH19	Pcdh19	protocadherin 19	279653
NOPE/ IGDCC4	Igdcc4	immunoglobulin superfamily, DCC subclass, member 4	56741
TRO	Tro	trophinin	56191
OLFML1	Olfml1	olfactomedin-like 1	244198
LRRC17	Lrrc17	leucine rich repeat containing 17	74511
CDKN2C	Cdkn2c	cyclin-dependent kinase inhibitor 2C (p18, inhibits CDK4)	12580
LDB2	Ldb2	LIM domain binding 2	16826
DLC1*	Dlc1*	deleted in liver cancer 1	50768
EMILIN2	Emilin2	elastin microfibril interfacer 2	246707
FIGF*	Figf*	c-fos induced growth factor	14205
FCER1G*	Fcer1g*	Fc receptor, IgE, high affinity I, gamma polypeptide	14127
WISP1*	Wisp1*	WNT1 inducible signaling pathway protein 1	22402
MAF*	Maf*	avian musculoaponeurotic fibrosarcoma (v-maf) AS42 oncogene homolog	17132
ROR1	Ror1	receptor tyrosine kinase-like orphan receptor 1	26563
ADAMTS4	Adamts4	a disintegrin-like and metallopeptidase (reprolysin type) with thrombospondin type 1 motif, 4	240913
RSAD2	Rsad2	radical S-adenosyl methionine domain containing 2	58185
EFEMP2	Efemp2	epidermal growth factor-containing fibulin-like extracellular matrix protein 2	58859
LOXL1	Loxl1	lysyl oxidase-like 1	16949
THBD*	Thbd*	thrombomodulin	21824
FMNL3	Fmnl3	formin-like 3	22379
PTGIS	Ptgis	prostaglandin I2 (prostacyclin) synthase	19223
LYVE1	Lyve1	lymphatic vessel endothelial hyaluronan receptor 1	114332
RECK	Reck	reversion-inducing-cysteine-rich protein with kazal motifs	53614
LRRC15	Lrrc15	leucine rich repeat containing 15	74488
SYT11	Syt11	synaptotagmin XI	229521
CCL11	Ccl11	chemokine (C-C motif) ligand 11	20292
FSTL1	Fstl1	follistatin-like 1	14314
TMEM26	Tmem26	transmembrane protein 26	327766
OSR2	Osr2	odd-skipped related 2 (Drosophila)	107587
TMEM88	Tmem88	transmembrane protein 88	67020
FBN1*	Fbn1*	fibrillin 1	14118
FGF7*	Fgf7*	fibroblast growth factor 7	14178
GPX3	Gpx3	glutathione peroxidase 3	14778
HSPA12B	Hspa12b	heat shock protein 12B	72630
KERA	Kera	keratocan	16545
TBX18	Tbx18	T-box18	76365
THRA	Thra	thyroid hormone receptor alpha	21833
CYBRD1	Cybrd1	cytochrome b reductase 1	73649
ADA	Ada	adenosine deaminase	11486
EPHA3	Epha3	Eph receptor A3	13837
LHFPL2	Lhfpl2	lipoma HMGIC fusion partner-like 2	218454
ADAM12*	Adam12*	a disintegrin and metallopeptidase domain 12 (meltrin alpha)	11489
GNG2*	Gng2*	guanine nucleotide binding protein (G protein), gamma 2	14702
LSP1	Lsp1	lymphocyte specific 1	16985
ARHGAP28*	Arhgap28*	Rho GTPase activating protein 28	268970
DNM1*	Dnm1*	dynamin 1	13429
PELI2	Peli2	pellino 2	93834
WIPF1*	Wipf1*	WAS/WASL interacting protein family, member 1	215280
PTX3	Ptx3	pentraxin related gene	19288
FKBP10	Fkbp10	FK506 binding protein 10	14230
ANGPT1*	Angpt1*	angiopoietin 1	11600
ANGPTL1*	Angptl1*	angiopoietin-like 1	72713
XPNPEP2	Xpnpep2	X-prolyl aminopeptidase (aminopeptidase P) 2, membrane-bound	170745
PITX2	Pitx2	paired-like homeodomain transcription factor 2	18741
STMN4	Stmn4	stathmin-like 4	56471
FXYD5	Fxyd5	FXYD domain-containing ion transport regulator 5	18301
CNTN4	Cntn4	contactin 4	269784
RASGRP2	Rasgrp2	RAS, guanyl releasing protein 2	19395
members of core interconected gene list are marked with an asterisk(*)
transcription factors are in bold

## Sheet: I. H stromal and M stromal
I. Common genes expressed by human stromal cells and mouse stromal cells
Human Gene Symbol	Mouse Gene Symbol	Name	Mouse Entrez Gene ID
LUM	Lum	lumican	17022
COL1A2*	Col1a2*	collagen, type I, alpha 2	12843
COL6A3	Col6a3	collagen, type VI, alpha 3	12835
LAMC3	Lamc3	laminin gamma 3	23928
COL5A2*	Col5a2*	collagen, type V, alpha 2	12832
PDGFRB	Pdgfrb	platelet derived growth factor receptor, beta polypeptide	18596
SRPX	Srpx	sushi-repeat-containing protein	51795
THBS2*	Thbs2*	thrombospondin 2	21826
COL3A1*	Col3a1*	collagen, type III, alpha 1	12825
DCN*	Dcn*	decorin	13179
TWIST2	Twist2	twist homolog 2 (Drosophila)	13345
PRRX1	Prrx1	paired related homeobox 1	18933
PDGFRA	Pdgfra	platelet derived growth factor receptor, alpha polypeptide	18595
WNT2	Wnt2	wingless-related MMTV integration site 2	22413
COL5A1	Col5a1	collagen, type V, alpha 1	12831
MSC	Msc	musculin	17681
COL1A1	Col1a1	collagen, type I, alpha 1	12842
CTSK	Ctsk	cathepsin K	13038
PCOLCE*	Pcolce*	procollagen C-endopeptidase enhancer protein	18542
GFPT2	Gfpt2	glutamine fructose-6-phosphate transaminase 2	14584
MFAP4	Mfap4	microfibrillar-associated protein 4	76293
SFRP2	Sfrp2	secreted frizzled-related protein 2	20319
OLFML3	Olfml3	olfactomedin-like 3	99543
CD248	Cd248	CD248 antigen, endosialin	70445
DPT	Dpt	dermatopontin	56429
COLEC12	Colec12	collectin sub-family member 12	140792
PI16	Pi16	peptidase inhibitor 16	74116
FBLN2	Fbln2	fibulin 2	14115
FBLN1	Fbln1	fibulin 1	14114
FAP	Fap	fibroblast activation protein	14089
MFAP5	Mfap5	microfibrillar associated protein 5	50530
VCAN	Vcan	versican	13003
VCAM1*	Vcam1*	vascular cell adhesion molecule 1	22329
GPR124	Gpr124	G protein-coupled receptor 124	78560
CXCL12*	Cxcl12*	chemokine (C-X-C motif) ligand 12	20315
TIMP3*	Timp3*	tissue inhibitor of metalloproteinase 3	21859
NID1	Nid1	nidogen 1	18073
GEM	Gem	GTP binding protein (gene overexpressed in skeletal muscle)	14579
OGN	Ogn	osteoglycin	18295
PLAC9	Plac9	placenta specific 9	211623
TWIST1	Twist1	twist homolog 1 (Drosophila)	22160
S100A4*	S100a4*	S100 calcium binding protein A4	20198
TBX15	Tbx15	T-box 15	21384
IGFBP6	Igfbp6	insulin-like growth factor binding protein 6	16012
CDH11	Cdh11	cadherin 11	12552
ITM2A	Itm2a	integral membrane protein 2A	16431
SPON1	Spon1	spondin 1, (f-spondin) extracellular matrix protein	233744
TMEM119	Tmem119	transmembrane protein 119	231633
GALNTL1	Galntl1	UDP-N-acetyl-alpha-D-galactosamine:polypeptide N-acetylgalactosaminyltransferase-like 1	108760
HAS1	Has1	hyaluronan synthase1	15116
ECM2	Ecm2	extracellular matrix protein 2, female organ and adipocyte specific	407800
IL1RL1	Il1rl1	interleukin 1 receptor-like 1	17082
MX2	Mx2	myxovirus (influenza virus) resistance 2	17858
PCDH18	Pcdh18	protocadherin 18	73173
ENPEP	Enpep	glutamyl aminopeptidase	13809
SCARA5	Scara5	scavenger receptor class A, member 5 (putative)	71145
CCL8	Ccl8	chemokine (C-C motif) ligand 8	20307
RCN3	Rcn3	reticulocalbin 3, EF-hand calcium binding domain	52377
SERPINF1	Serpinf1	serine (or cysteine) peptidase inhibitor, clade F, member 1	20317
THY1	Thy1	thymus cell antigen 1, theta	21838
GLT8D2	Glt8d2	glycosyltransferase 8 domain containing 2	74782
TGFBI*	Tgfbi*	transforming growth factor, beta induced	21810
CPZ	Cpz	carboxypeptidase Z	242939
OAF	Oaf	OAF homolog (Drosophila)	102644
RARRES2	Rarres2	retinoic acid receptor responder (tazarotene induced) 2	71660
GAS7	Gas7	growth arrest specific 7	14457
ENPP2	Enpp2	ectonucleotide pyrophosphatase/phosphodiesterase 2	18606
LAMA2	Lama2	laminin, alpha 2	16773
HGF	Hgf	hepatocyte growth factor	15234
TIMP2*	Timp2*	tissue inhibitor of metalloproteinase 2	21858
PODN	Podn	podocan	242608
SLIT3	Slit3	slit homolog 3 (Drosophila)	20564
HTRA1	Htra1	HtrA serine peptidase 1	56213
COL5A3	Col5a3	collagen, type V, alpha 3	53867
SLIT2	Slit2	slit homolog 2 (Drosophila)	20563
ACVRL1*	Acvrl1*	activin A receptor, type II-like 1	11482
ECM1	Ecm1	extracellular matrix protein 1	13601
C1S	C1s	complement component 1, s subcomponent	50908
GPC3	Gpc3	glypican 3	14734
MSX1	Msx1	homeobox, msh-like 1	17701
ABCA8	Abca8	ATP-binding cassette, sub-family A (ABC1), member 8b	27404
F2R	F2r	coagulation factor II (thrombin) receptor	14062
CLEC3B	Clec3b	C-type lectin domain family 3, member b	21922
CACNA1G	Cacna1g	calcium channel, voltage-dependent, T type, alpha 1G subunit	12291
PTGS2	Ptgs2	prostaglandin-endoperoxide synthase 2	19225
EMILIN1	Emilin1	elastin microfibril interfacer 1	100952
PRDM8	Prdm8	PR domain containing 8	77630
PDGFRL	Pdgfrl	platelet-derived growth factor receptor-like	68797
IFIT3	Ifit3	interferon-induced protein with tetratricopeptide repeats 3	15959
PAPSS2	Papss2	3'-phosphoadenosine 5'-phosphosulfate synthase 2	23972
CPXM1	Cpxm1	carboxypeptidase X 1 (M14 family)	56264
COL14A1	Col14a1	collagen, type XIV, alpha 1	12818
LRP1	Lrp1	low density lipoprotein receptor-related protein 1	16971
EBF3	Ebf3	early B-cell factor 3	13593
DACT1	Dact1	dapper homolog 1, antagonist of beta-catenin (xenopus)	59036
OLFML2B	Olfml2b	olfactomedin-like 2B	320078
FGL2	Fgl2	fibrinogen-like protein 2	14190
ABCA6	Abca6	ATP-binding cassette, sub-family A (ABC1), member 6	76184
IL1R1	Il1r1	interleukin 1 receptor, type I	16177
NR2F1	Nr2f1	nuclear receptor subfamily 2, group F, member 1	13865
IGF1*	Igf1*	insulin-like growth factor 1	16000
KAZALD1	Kazald1	Kazal-type serine peptidase inhibitor domain 1	107250
MMP3	Mmp3	matrix metallopeptidase 3	17392
FRMD4A	Frmd4a	FERM domain containing 4A	209630
A4GALT	A4galt	alpha 1,4-galactosyltransferase	239559
ISLR	Islr	immunoglobulin superfamily containing leucine-rich repeat	26968
FYN	Fyn	Fyn proto-oncogene	14360
EBF1	Ebf1	early B-cell factor 1	13591
ANK2	Ank2	ankyrin 2, brain	109676
MMP2	Mmp2	matrix metallopeptidase 2	17390
FXYD1	Fxyd1	FXYD domain-containing ion transport regulator 1	56188
ANTXR2	Antxr2	anthrax toxin receptor 2	71914
APOD	Apod	apolipoprotein D	11815
AGPAT4	Agpat4	1-acylglycerol-3-phosphate O-acyltransferase 4 (lysophosphatidic acid acyltransferase, delta)	68262
WASPIP	Waspip	WAS/WASL interacting protein family, member 1	215280
GSN	Gsn	gelsolin	227753
ALDH1A1	Aldh1a1	aldehyde dehydrogenase family 1, subfamily A1	11668
IGFBP4	Igfbp4	insulin-like growth factor binding protein 4	16010
NOPE	Nope	immunoglobulin superfamily, DCC subclass, member 4	56741
ROR2	Ror2	receptor tyrosine kinase-like orphan receptor 2	26564
SLC9A9	Slc9a9	solute carrier family 9 (sodium/hydrogen exchanger), member 9	331004
OLFML1	Olfml1	olfactomedin-like 1	244198
LRRC17	Lrrc17	leucine rich repeat containing 17	74511
ZFPM2	Zfpm2	zinc finger protein, multitype 2	22762
LTBP4	Ltbp4	latent transforming growth factor beta binding protein 4	108075
METRNL	Metrnl	meteorin, glial cell differentiation regulator-like	210029
NFATC4	Nfatc4	nuclear factor of activated T-cells, cytoplasmic, calcineurin-dependent 4	73181
LDB2	Ldb2	LIM domain binding 2	16826
SERPING1	Serping1	serine (or cysteine) peptidase inhibitor, clade G, member 1	12258
DLC1*	Dlc1*	deleted in liver cancer 1	50768
CYGB	Cygb	cytoglobin	114886
EMILIN2	Emilin2	elastin microfibril interfacer 2	246707
COL6A2	Col6a2	collagen, type VI, alpha 2	12834
SH3KBP1	Sh3kbp1	SH3-domain kinase binding protein 1	58194
WISP2	Wisp2	WNT1 inducible signaling pathway protein 2	22403
PDE1A	Pde1a	phosphodiesterase 1A, calmodulin-dependent	18573
FIGF*	Figf*	c-fos induced growth factor	14205
OMD	Omd	osteomodulin	27047
BMP6	Bmp6	bone morphogenetic protein 6	12161
PDE3A	Pde3a	phosphodiesterase 3A, cGMP inhibited	54611
POSTN	Postn	periostin, osteoblast specific factor	50706
FMO1	Fmo1	flavin containing monooxygenase 1	14261
WISP1*	Wisp1*	WNT1 inducible signaling pathway protein 1	22402
MFAP2	Mfap2	microfibrillar-associated protein 2	17150
MAFB	Mafb	v-maf musculoaponeurotic fibrosarcoma oncogene family, protein B (avian)	16658
MAF*	Maf*	avian musculoaponeurotic fibrosarcoma (v-maf) AS42 oncogene homolog	17132
STRA6	Stra6	stimulated by retinoic acid gene 6	20897
C1R	C1r	complement component 1, r subcomponent A	50909
MMP27	Mmp27	matrix metallopeptidase 27	234911
IL17D	Il17d	interleukin 17D	239114
MXRA8	Mxra8	matrix-remodelling associated 8	74761
EFEMP2	Efemp2	epidermal growth factor-containing fibulin-like extracellular matrix protein 2	58859
MRC2	Mrc2	mannose receptor, C type 2	17534
PTPRD	Ptprd	protein tyrosine phosphatase, receptor type, D	19266
PVRL3	Pvrl3	poliovirus receptor-related 3	58998
SOD3	Sod3	superoxide dismutase 3, extracellular	20657
CNTN1	Cntn1	contactin 1	12805
CD34	Cd34	CD34 antigen	12490
FHL1	Fhl1	four and a half LIM domains 1	14199
GRIA3	Gria3	glutamate receptor, ionotropic, AMPA3 (alpha 3)	53623
LOXL1	Loxl1	lysyl oxidase-like 1	16949
THBD*	Thbd*	thrombomodulin	21824
PTHR1	Pthr1	parathyroid hormone 1 receptor	19228
PTGIS	Ptgis	prostaglandin I2 (prostacyclin) synthase	19223
COL12A1	Col12a1	collagen, type XII, alpha 1	12816
LGALS1	Lgals1	lectin, galactose binding, soluble 1	16852
RECK	Reck	reversion-inducing-cysteine-rich protein with kazal motifs	53614
LRRC15	Lrrc15	leucine rich repeat containing 15	74488
PCOLCE2	Pcolce2	procollagen C-endopeptidase enhancer 2	76477
PGCP	Pgcp	plasma glutamate carboxypeptidase	54381
MRGPRF	Mrgprf	MAS-related GPR, member F	211577
SYT11	Syt11	synaptotagmin XI	229521
GLI2	Gli2	GLI-Kruppel family member GLI2	14633
CCL11	Ccl11	chemokine (C-C motif) ligand 11	20292
IRAK3	Irak3	interleukin-1 receptor-associated kinase 3	73914
FSTL1	Fstl1	follistatin-like 1	14314
BNC2	Bnc2	basonuclin 2	242509
AKAP12	Akap12	A kinase (PRKA) anchor protein (gravin) 12	83397
LEPRE1	Lepre1	leprecan 1	56401
CBLB	Cblb	Casitas B-lineage lymphoma b	208650
OSR2	Osr2	odd-skipped related 2 (Drosophila)	107587
GDF10	Gdf10	growth differentiation factor 10	14560
PRICKLE1	Prickle1	prickle homolog 1 (Drosophila)	106042
FBXL7	Fbxl7	F-box and leucine-rich repeat protein 7	448987
PPAP2B	Ppap2b	phosphatidic acid phosphatase type 2B	67916
FBN1*	Fbn1*	fibrillin 1	14118
EBF2	Ebf2	early B-cell factor 2	13592
FGF7*	Fgf7*	fibroblast growth factor 7	14178
RFTN2	Rftn2	raftlin family member 2	74013
EML1	Eml1	echinoderm microtubule associated protein like 1	68519
PLXDC1	Plxdc1	plexin domain containing 1	72324
FBXL13	Fbxl13	F-box and leucine-rich repeat protein 13	320118
ABCA9	Abca9	ATP-binding cassette, sub-family A (ABC1), member 9	217262
CRTAP	Crtap	cartilage associated protein	56693
CHRD	Chrd	chordin	12667
MFHAS1	Mfhas1	malignant fibrous histiocytoma amplified sequence 1	52065
SDC2	Sdc2	syndecan 2	15529
UBTD2	Ubtd2	ubiquitin domain containing 2	327900
KERA	Kera	keratocan	16545
MMP14	Mmp14	matrix metallopeptidase 14 (membrane-inserted)	17387
TBX18	Tbx18	T-box18	76365
INMT	Inmt	indolethylamine N-methyltransferase	21743
GREM2	Grem2	gremlin 2 homolog, cysteine knot superfamily (Xenopus laevis)	23893
IGSF10	Igsf10	immunoglobulin superfamily, member 10	242050
WFDC1	Wfdc1	WAP four-disulfide core domain 1	67866
FGF10	Fgf10	fibroblast growth factor 10	14165
THRA	Thra	thyroid hormone receptor alpha	21833
EMP3	Emp3	epithelial membrane protein 3	13732
COL27A1	Col27a1	collagen, type XXVII, alpha 1	373864
IFITM1	Ifitm1	interferon induced transmembrane protein 1	68713
HTRA3	Htra3	HtrA serine peptidase 3	78558
RAB3IL1	Rab3il1	RAB3A interacting protein (rabin3)-like 1	74760
BMP1	Bmp1	bone morphogenetic protein 1	12153
DOCK11	Dock11	dedicator of cytokinesis 11	75974
EPHA3	Epha3	Eph receptor A3	13837
BCAT1	Bcat1	branched chain aminotransferase 1, cytosolic	12035
PLSCR4	Plscr4	phospholipid scramblase 4	235527
CPT1C	Cpt1c	carnitine palmitoyltransferase 1c	78070
LHFPL2	Lhfpl2	lipoma HMGIC fusion partner-like 2	218454
ADD3	Add3	adducin 3 (gamma)	27360
ADAM12*	Adam12*	a disintegrin and metallopeptidase domain 12 (meltrin alpha)	11489
EVC	Evc	Ellis van Creveld gene homolog (human)	59056
FZD2	Fzd2	frizzled homolog 2 (Drosophila)	57265
LSP1	Lsp1	lymphocyte specific 1	16985
MYH4	Myh4	myosin, heavy polypeptide 4, skeletal muscle	17884
PELI2	Peli2	pellino 2	93834
ATP1A2	Atp1a2	ATPase, Na+/K+ transporting, alpha 2 polypeptide	98660
HIC1	Hic1	hypermethylated in cancer 1	15248
NBL1	Nbl1	neuroblastoma, suppression of tumorigenicity 1	17965
DISP1	Disp1	dispatched homolog 1 (Drosophila)	68897
MITF	Mitf	microphthalmia-associated transcription factor	17342
LEPREL2	Leprel2	leprecan-like 2	14789
PTX3	Ptx3	pentraxin related gene	19288
C2	C2	complement component 2 (within H-2S)	12263
FKBP10	Fkbp10	FK506 binding protein 10	14230
P4HA1	P4ha1	procollagen-proline, 2-oxoglutarate 4-dioxygenase (proline 4-hydroxylase), alpha 1 polypeptide	18451
UAP1	Uap1	UDP-N-acetylglucosamine pyrophosphorylase 1	107652
PCDHB16	Pcdhb16	protocadherin beta 16	93887
ANGPTL1*	Angptl1*	angiopoietin-like 1	72713
XPNPEP2	Xpnpep2	X-prolyl aminopeptidase (aminopeptidase P) 2, membrane-bound	170745
MCC	Mcc	mutated in colorectal cancers	328949
FN1	Fn1	fibronectin 1	14268
REM1	Rem1	rad and gem related GTP binding protein 1	19700
GLCE	Glce	glucuronyl C5-epimerase	93683
FKBP7	Fkbp7	FK506 binding protein 7	14231
GSC	Gsc	goosecoid homeobox	14836
SLAMF8	Slamf8	SLAM family member 8	74748
STMN4	Stmn4	stathmin-like 4	56471
SDK1	Sdk1	sidekick homolog 1 (chicken)	330222
FXYD5	Fxyd5	FXYD domain-containing ion transport regulator 5	18301
ISLR2	Islr2	immunoglobulin superfamily containing leucine-rich repeat 2	320563
SHOX2	Shox2	short stature homeobox 2	20429
members of core interconected gene list are marked with an asterisk(*)
candidate mammary inducers are underlined
transcription factors are in bold
