# Supplementary material for: Transcriptome analysis of embryonic mammary cells reveals insights into mammary lineage establishment
Source: Breast Cancer Res. 2011 Aug 11;13(4):R79. doi: 10.1186/bcr2928 (PMC3236343; doi:10.1186/bcr2928)
Supplement: Additional file 15 — Gene set enrichment analysis of mammary primordial gene expression data. This file contains the gene sets (with a nominal P-value of < 0.05 in order of significance) enriched in primordial cells and postnatal cells when the two data sets were compared. Gene sets with similarity to progenitor populations are in italics and underlined. Gene sets with a FDR q value of < 0.50 are in bold. [file bcr2928-S15.XLS]

## Sheet: A. MBE vs basal cells
A. Results of GSEA comparing MBE cells with basal epithelial cells
Enriched in MBE					Enriched in basal cells
Gene Set Name	Size	Nom p-val	Fdr q-val		Gene Set Name	Size	Nom p-val	Fdr q-val
HSA04520_ADHERENS_JUNCTION	41	0	0.02		CHESLER_BRAIN_CIS_GENES	15	0	0.02
HSA00310_LYSINE_DEGRADATION	21	0	0.0731765		TSADAC_PANC50_UP	15	0	0.228776
CORDERO_KRAS_KD_VS_CONTROL_DN	19	0	0.266554		ARGININE_AND_PROLINE_METABOLISM	15	0	0.255916
GH_EXOGENOUS_ANY_DN	31	0	0.269485		G13_SIGNALING_PATHWAY	15	0	0.196937
AT1RPATHWAY	18	0	0.25867		ZHAN_TONSIL_PCBC	17	0	0.211101
OLDONLY_FIBRO_DN	19	0	0.271505		CALCINEURIN_NF_AT_SIGNALING	38	0	0.277262
CALRES_RHESUS_DN	23	0	0.240563		NAB_LUNG_DN	21	0	0.243123
NOUZOVA_CPG_METHLTD	23	0	0.234774		ELECTRON_TRANSPORTER_ACTIVITY	36	0	0.215233
GH_EXOGENOUS_LATE_DN	25	0	0.254033		LU_IL4BCELL	29	0	0.222697
AGED_RHESUS_DN	35	0	0.321166		GPCRS_CLASS_A_RHODOPSIN_LIKE	32	0	0.256136
PHOSPHATIDYLINOSITOL_SIGNALING_SYSTEM	38	0	0.361535		RETT_UP	22	0	0.260549
CMV_HCMV_TIMECOURSE_14HRS_DN	213	0	0.429327		HSC_HSC_ADULT	140	0	0.240503
SIG_PIP3_SIGNALING_IN_CARDIAC_MYOCTES	20	0	0.418502		POMEROY_DESMOPLASIC_VS_CLASSIC_MD_UP	19	0	0.255208
SIG_INSULIN_RECEPTOR_PATHWAY_IN_CARDIAC_MYOCYTES	31	0	0.370186		CROONQUIST_RAS_STROMA_DN	16	0	0.294464
HOX_GENES	66	0	0.352435		AGED_MOUSE_MUSCLE_UP	21	0	0.278556
MRNA_PROCESSING_REACTOME	23	0	0.322695		GPCRDB_CLASS_A_RHODOPSIN_LIKE	32	0	0.268414
UVB_SCC_DN	22	0	0.335856		LEE_E2F1_DN	19	0	0.256056
HOFMANN_MANTEL_LYMPHOMA_VS_LYMPH_NODES_DN	191	0	0.361827		BREAST_CANCER_ESTROGEN_SIGNALING	55	0	0.242942
O6BG_RESIST_MEDULLOBLASTOMA_DN	160	0	0.381524		STOSSI_ER_UP	23	0	0.245656
TSADAC_HYPOMETH_OVCA_UP	34	0	0.376189		MAMMARY_DEV_UP	35	0	0.306517
NF90_DN	51	0	0.402687		HDACI_COLON_CUR_UP	46	0	0.297238
UVC_LOW_ALL_DN	15	0	0.402012		SHEPARD_POS_REG_OF_CELL_PROLIFERATION	35	0	0.284636
AGUIRRE_PANCREAS_CHR17	129	0	0.395734		METASTASIS_ADENOCARC_DN	15	0	0.27313
DFOSB_BRAIN_8WKS_UP	21	0	0.385236		ZUCCHI_EPITHELIAL_UP	15	0	0.317859
AGUIRRE_PANCREAS_CHR8	23	0	0.371986		CMV_HCMV_6HRS_DN	30	0	0.344016
CMV_HCMV_TIMECOURSE_16HRS_UP	17	0	0.409908		LVAD_HEARTFAILURE_DN	22	0	0.339813
HDACI_COLON_BUT24HRS_DN	17	0	0.414403		ANDROGEN_GENES	16	0	0.337608
HSA00071_FATTY_ACID_METABOLISM	32	0	0.430613		PURINE_METABOLISM	36	0	0.351745
HADDAD_HSC_CD7_DN	19	0	0.452232		CELL_MOTILITY	42	0	0.358156
HADDAD_CD45CD7_PLUS_VS_MINUS_DN	21	0	0.440331		IGF_VS_PDGF_UP	24	0	0.364512
SRC_ONCOGENIC_SIGNATURE	24	0	0.443676		HSA01430_CELL_COMMUNICATION	62	0	0.370751
PEART_HISTONE_DN	20	0	0.47713		HSA04730_LONG_TERM_DEPRESSION	25	0	0.369121
ALCALAY_AML_NPMC_DN	24	0	0.469143		GH_EXOGENOUS_MIDDLE_UP	38	0	0.363994
ROSS_PML_RAR	45	0	0.476192		VEGF_MMMEC_6HRS_UP	34	0	0.356828
OLD_FIBRO_DN	15	0	0.525175		OXSTRESS_RPE_HNETBH_DN	18	0	0.362626
UVC_HIGH_D6_DN	250	0	0.516762		SIG_CHEMOTAXIS	20	0	0.359001
BYSTROM_IL5_UP	48	0	0.546935		GH_EXOGENOUS_ANY_UP	95	0	0.365224
HSC_INTERMEDIATEPROGENITORS_FETAL	48	0	0.550091		CELL_ADHESION	76	0	0.354388
ALCALAY_AML_NPMC_UP	29	0	0.53189		VERHAAK_AML_NPM1_MUT_VS_WT_DN	111	0	0.349046
LI_FETAL_VS_WT_KIDNEY_DN	33	0	0.524386		CELL_SURFACE_RECEPTOR_LINKED_SIGNAL_TRANSDUCTION	46	0	0.343661
HDACI_COLON_SUL16HRS_DN	28	0	0.506006		SHEPARD_NEG_REG_OF_CELL_PROLIFERATION	41	0	0.337788
SANSOM_APC_LOSS4_UP	27	0	0.540194		PARP_KO_UP	23	0	0.345792
CANCER_UNDIFFERENTIATED_META_UP	73	0	0.606881		PROSTAGLANDIN_SYNTHESIS_REGULATION	18	0	0.349906
BECKER_TAMOXIFEN_RESISTANT_DN	33	0.0350877	0.440988		IFN_BETA_UP	28	0	0.353766
Fdr values <0.50 are in bold					STRESS_GENOTOXIC_SPECIFIC_UP	15	0	0.352377
gene sets with similarity to progenitor populations are underlined					BAF57_BT549_UP	136	0	0.347081
					STEFFEN_AML_PML_PLZF_TRGT	19	0	0.337237
					PASSERINI_PROLIFERATION	30	0	0.335098
					AS3_FIBRO_DN	24	0	0.34201
					STEMCELL_COMMON_DN	32	0	0.34215
					LAL_KO_6MO_UP	21	0	0.35017
					IFN_ANY_UP	36	0	0.374227
					ZHAN_TONSIL_BONEMARROW	21	0	0.369832
					DEATHPATHWAY	16	0	0.357728
					COCAINE_BRAIN_5D_UP	33	0	0.355729
					VEGF_MMMEC_12HRS_UP	20	0	0.351563
					LEE_MYC_DN	25	0	0.358316
					PASSERINI_SIGNAL	176	0	0.352657
					SERUM_FIBROBLAST_CORE_UP	60	0	0.373077
					VEGF_MMMEC_ALL_UP	55	0	0.371725
					APOPTOSIS	29	0	0.37448
					CMV_24HRS_UP	28	0	0.371697
					TSA_HEPATOMA_CANCER_UP	24	0	0.363534
					LEE_TCELLS10_UP	73	0	0.364708
					LEE_TCELLS8_UP	73	0	0.360564
					LEE_TCELLS1_UP	73	0	0.356513
					APOPTOSIS_GENMAPP	17	0	0.355173
					CIS_XPC_DN	80	0	0.353803
					TAKEDA_NUP8_HOXA9_3D_DN	16	0	0.348671
					HDACI_COLON_BUT2HRS_UP	30	0	0.348205
					PGC	112	0	0.347957
					PASSERINI_EM	22	0	0.342131
					HSA04610_COMPLEMENT_AND_COAGULATION_CASCADES	27	0	0.33891
					AGEING_KIDNEY_SPECIFIC_UP	99	0	0.332656
					UEDA_MOUSE_LIVER	63	0	0.332843
					HSA05218_MELANOMA	41	0	0.33337
					TAKEDA_NUP8_HOXA9_8D_DN	86	0	0.331302
					ADIP_DIFF_CLUSTER1	34	0	0.335931
					HSA04080_NEUROACTIVE_LIGAND_RECEPTOR_INTERACTION	49	0	0.335203
					CARIES_PULP_HIGH_UP	35	0	0.335019
					DNMT1_KO_UP	39	0	0.339674
					RAS_ONCOGENIC_SIGNATURE	148	0	0.346121
					PROLIFERATION_GENES	149	0	0.354409
					JECHLINGER_EMT_UP	33	0	0.349798
					AGEING_KIDNEY_UP	169	0	0.346834
					BOQUEST_CD31PLUS_VS_CD31MINUS_UP	368	0	0.350507
					NING_COPD_UP	64	0	0.350085
					EMT_UP	39	0	0.351176
					P53_BRCA1_UP	22	0	0.354997
					MOREAUX_TACI_HI_VS_LOW_UP	164	0	0.358147
					TAVOR_CEBP_UP	30	0	0.356214
					AD12_ANY_DN	17	0	0.355508
					FLECHNER_KIDNEY_TRANSPLANT_WELL_PBL_UP	61	0	0.353986
					SMITH_HTERT_DN	30	0	0.358904
					CROONQUIST_IL6_STROMA_UP	27	0	0.361701
					CELL_PROLIFERATION	87	0	0.36398
					SHEPARD_CELL_PROLIFERATION	87	0	0.361324
					PASSERINI_GROWTH	27	0	0.359362
					BAF57_BT549_DN	137	0	0.370418
					TAKEDA_NUP8_HOXA9_10D_UP	85	0	0.368377
					CALRES_MOUSE_NEOCORTEX_DN	26	0	0.362008
					HSA04060_CYTOKINE_CYTOKINE_RECEPTOR_INTERACTION	89	0	0.364246
					ET743_HELA_UP	35	0	0.361313
					TAKEDA_NUP8_HOXA9_10D_DN	71	0	0.360148
					LH_GRANULOSA_DN	44	0	0.363789
					FSH_GRANULOSA_DN	44	0	0.361486
					IFN_GAMMA_UP	17	0	0.360169
					KANG_TERT_DN	50	0	0.358043
					TAKEDA_NUP8_HOXA9_8D_UP	71	0	0.361728
					HSA04540_GAP_JUNCTION	38	0	0.361884
					KANG_TERT_UP	40	0	0.36138
					CMV_ALL_UP	40	0	0.359019
					RIBAVIRIN_RSV_DN	20	0	0.358491
					ZUCCHI_EPITHELIAL_DN	18	0	0.357337
					GN_CAMP_GRANULOSA_DN	35	0	0.355261
					CALRES_RHESUS_UP	35	0	0.354659
					UVB_NHEK3_C1	30	0	0.357488
					ABBUD_LIF_UP	27	0	0.359391
					LEE_TCELLS4_UP	17	0	0.361197
					LINDSTEDT_DEND_8H_VS_48H_DN	33	0	0.360363
					RUTELLA_HEPATGFSNDCS_UP	62	0	0.377608
					LEI_MYB_REGULATED_GENES	161	0	0.378104
					HSA04620_TOLL_LIKE_RECEPTOR_SIGNALING_PATHWAY	41	0	0.373062
					SANA_TNFA_ENDOTHELIAL_UP	46	0	0.371252
					NAKAJIMA_MCS_UP	35	0	0.375073
					HSA04640_HEMATOPOIETIC_CELL_LINEAGE	25	0	0.372101
					HSA00562_INOSITOL_PHOSPHATE_METABOLISM	22	0	0.370799
					TAKEDA_NUP8_HOXA9_6H_DN	18	0	0.370257
					VALINE_LEUCINE_AND_ISOLEUCINE_DEGRADATION	17	0	0.369008
					MYOD_NIH3T3_DN	35	0	0.375468
					IDX_TSA_DN_CLUSTER3	44	0	0.37502
					TRYPTOPHAN_METABOLISM	16	0	0.373788
					CMV_HCMV_TIMECOURSE_ALL_UP	214	0	0.371746
					PASSERINI_APOPTOSIS	27	0	0.373458
					IFN_BETA_GLIOMA_UP	32	0	0.377334
					CARIES_PULP_UP	97	0	0.378262
					RUTELLA_HEMATOGFSNDCS_DIFF	255	0	0.374946
					ZHAN_MM_CD138_MF_VS_REST	23	0	0.374205
					CIRCADIAN_EXERCISE	19	0	0.374417
					DAC_BLADDER_UP	18	0	0.373661
					LVAD_HEARTFAILURE_UP	54	0	0.377257
					BROCKE_IL6	74	0	0.377494
					KRETZSCHMAR_IL6_DIFF	74	0	0.375914
					DER_IFNG_UP	27	0	0.376218
					SMOOTH_MUSCLE_CONTRACTION	63	0	0.38064
					NEMETH_TNF_UP	49	0	0.380443
					AGED_MOUSE_CEREBELLUM_UP	28	0	0.378966
					H2O2_CSBRESCUED_UP	26	0	0.379811
					HSA04210_APOPTOSIS	32	0	0.382936
					H2O2_CSBRESCUED_C1_UP	21	0	0.387187
					ST_ADRENERGIC	15	0	0.387042
					IGF_VS_PDGF_DN	26	0	0.391498
					ROSS_CBF	36	0	0.394264
					FSH_OVARY_MCV152_UP	29	0	0.392342
					DER_IFNA_UP	25	0	0.391975
					LEE_DENA_UP	39	0	0.391345
					SANA_IFNG_ENDOTHELIAL_UP	34	0	0.39932
					ROSS_CBF_LEUKEMIA	34	0	0.398978
					FERRARI_4HPR_UP	16	0	0.397339
					LINDSTEDT_DEND_8H_VS_48H_UP	37	0	0.397861
					HYPOXIA_REVIEW	46	0	0.397331
					ESR_FIBROBLAST_UP	23	0	0.400038
					HOHENKIRK_MONOCYTE_DEND_DN	58	0	0.399351
					IRITANI_ADPROX_DN	32	0	0.408784
					ADIP_VS_PREADIP_DN	22	0	0.408489
					BCNU_GLIOMA_MGMT_48HRS_DN	55	0	0.407913
					HYPOPHYSECTOMY_RAT_DN	19	0	0.417036
					HSA04020_CALCIUM_SIGNALING_PATHWAY	58	0	0.415612
					ICHIBA_GVHD	118	0	0.417332
					LI_FETAL_VS_WT_KIDNEY_UP	114	0	0.416574
					ADIP_DIFF_CLUSTER2	33	0	0.417518
					AGUIRRE_PANCREAS_CHR19	21	0	0.419885
					BYSTRYKH_HSC_TRANS_GLOCUS	309	0	0.418749
					JECHLINGER_EMT_DN	31	0	0.425939
					HINATA_NFKB_UP	65	0	0.427999
					IDX_TSA_UP_CLUSTER1	18	0	0.431459
					ZMPSTE24_KO_UP	17	0	0.431567
					IRITANI_ADPROX_VASC	97	0	0.434081
					GERY_CEBP_TARGETS	73	0	0.432988
					TARTE_MATURE_PC	148	0	0.431139
					LIAN_MYELOID_DIFF_TF	20	0	0.432176
					IFNA_HCMV_6HRS_UP	27	0	0.457757
					RORIE_ES_PNET_UP	20	0.0350877	0.381067
					AGED_MOUSE_NEOCORTEX_UP	30	0.0350877	0.359378
					CELL_ADHESION_MOLECULE_ACTIVITY	43	0.0350877	0.359697
					BRG1_ALAB_DN	20	0.0350877	0.355551
					BRCA_BRCA1_POS	28	0.0350877	0.374393
					KANNAN_P53_UP	19	0.0350877	0.375788
					RAY_P210_DIFF	27	0.0350877	0.398018
					HSA04630_JAK_STAT_SIGNALING_PATHWAY	60	0.0350877	0.396792
					BRENTANI_TRANSCRIPTION_FACTORS	34	0.0350877	0.408527
					EMT_DN	39	0.0350877	0.416326
					SANSOM_APC_5_DN	137	0.0350877	0.441431
					HTERT_UP	40	0.0363636	0.361974
					ZHAN_MMPC_LATEVS	22	0.0363636	0.342994
					Fdr values <0.50 are in bold
					gene sets with similarity to progenitor populations are underlined

## Sheet: B. MBE vs Luminal ER-
B. Results of GSEA comparing MBE cells with luminal ER- epithelial cells
Enriched in MBE					Enriched in Luminal ER- Epithelial Cells
Gene Set Name	Size	Nom p-val	Fdr q-val		Gene Set Name	Size	Nom p-val	Fdr q-val
XPB_TTD-CS_DN	17	0	0.03		VEGF_MMMEC_12HRS_UP	20	0	0.278132
NOVA2_KO_SPLICING	24	0	0.0626838		VEGF_MMMEC_ALL_UP	55	0	0.308878
WNT_SIGNALING	35	0	0.108515		ZHAN_TONSIL_PCBC	17	0	0.341423
NOUZOVA_CPG_METHLTD	23	0	0.0902973		UVB_SCC_UP	37	0	0.426914
OLDONLY_FIBRO_DN	19	0	0.0849737		HSA00562_INOSITOL_PHOSPHATE_METABOLISM	22	0	0.441563
AGUIRRE_PANCREAS_CHR8	20	0	0.084724		DEATHPATHWAY	16	0	0.524793
OLD_FIBRO_DN	52	0	0.102168		Fdr values <0.50 are in bold
HSA04910_INSULIN_SIGNALING_PATHWAY	50	0	0.0982459		gene sets with similarity to progenitor populations are underlined
NI2_MOUSE_DN	25	0	0.1023
HSA04310_WNT_SIGNALING_PATHWAY	77	0	0.0957272
HSA04916_MELANOGENESIS	52	0	0.0944014
PHOSPHATIDYLINOSITOL_SIGNALING_SYSTEM	38	0	0.0929493
ADIPOGENESIS_HMSC_CLASS3_UP	31	0	0.100866
UVC_TTD_ALL_DN	191	0	0.147824
BRCA_BRCA1_NEG	81	0	0.143673
SIG_INSULIN_RECEPTOR_PATHWAY_IN_CARDIAC_MYOCYTES	23	0	0.149706
OLDAGE_DN	18	0	0.178074
ST_WNT_BETA_CATENIN_PATHWAY	21	0	0.177143
CMV_HCMV_TIMECOURSE_14HRS_DN	20	0	0.17756
UVB_NHEK1_DN	139	0	0.187179
CALRES_RHESUS_DN	23	0	0.183376
GH_AUTOCRINE_DN	52	0	0.183333
HSC_HSC_SHARED	111	0	0.182384
UVC_TTD_4HR_DN	160	0	0.185616
HSA05217_BASAL_CELL_CARCINOMA	35	0	0.192648
GH_EXOGENOUS_LATE_DN	25	0	0.193724
HSC_HSC_FETAL	117	0	0.19088
SIG_PIP3_SIGNALING_IN_CARDIAC_MYOCTES	31	0	0.192963
CORDERO_KRAS_KD_VS_CONTROL_DN	19	0	0.208259
NF90_DN	17	0	0.20789
HOX_GENES	22	0	0.214889
CELL_ADHESION	76	0	0.220109
O6BG_RESIST_MEDULLOBLASTOMA_UP	15	0	0.228086
HSC_INTERMEDIATEPROGENITORS_SHARED	33	0	0.227045
ALZHEIMERS_INCIPIENT_DN	55	0	0.229114
CMV_HCMV_TIMECOURSE_16HRS_UP	24	0	0.257555
VANASSE_BCL2_TARGETS	44	0	0.271732
HSC_INTERMEDIATEPROGENITORS_ADULT	37	0	0.275431
HSA01510_NEURODEGENERATIVE_DISEASES	17	0	0.292286
GH_EXOGENOUS_ANY_DN	31	0	0.316888
HSA04520_ADHERENS_JUNCTION	41	0	0.332999
HSC_INTERMEDIATEPROGENITORS_FETAL	46	0	0.332729
RUIZ_TENASCIN_TARGETS	50	0	0.323988
UVB_SCC_DN	51	0	0.34018
HDACI_COLON_SUL16HRS_DN	35	0	0.351319
ET743PT650_COLONCA_DN	27	0	0.34929
POD1_KO_UP	215	0	0.347517
OXSTRESS_RPE_H2O2TBH_DN	17	0	0.339508
AS3_FIBRO_C2	17	0	0.335041
AS3_FIBRO_C1	17	0	0.33069
PEART_HISTONE_DN	27	0	0.328415
ET743_SARCOMA_72HRS_DN	91	0	0.342217
E2F3_ONCOGENIC_SIGNATURE	98	0	0.343433
HSA04020_CALCIUM_SIGNALING_PATHWAY	58	0	0.357603
UVC_TTD_8HR_DN	92	0	0.356114
AT1RPATHWAY	18	0	0.371567
IRS_KO_ADIP_DN	22	0	0.375812
HSC_LTHSC_ADULT	177	0	0.390958
BRCA_ER_POS	237	0	0.388613
ATRIA_UP	106	0	0.391431
ET743_SARCOMA_48HRS_DN	75	0	0.395692
HSA04360_AXON_GUIDANCE	69	0	0.391769
LI_FETAL_VS_WT_KIDNEY_DN	72	0	0.393994
CROMER_HYPOPHARYNGEAL_MET_VS_NON_UP	30	0	0.391195
HDACI_COLON_SUL24HRS_UP	32	0	0.432194
CHANG_SERUM_RESPONSE_UP	49	0	0.44014
FLECHNER_KIDNEY_TRANSPLANT_REJECTION_DN	207	0	0.437953
VENTRICLES_UP	86	0	0.443384
MAGRANGEAS_MULTIPLE_MYELOMA_IGL_VS_IGK_DN	16	0	0.442641
ET743_SARCOMA_DN	113	0	0.443002
RCC_NL_UP	182	0	0.440649
HSA05210_COLORECTAL_CANCER	48	0	0.441137
STEMCELL_EMBRYONIC_UP	496	0	0.447623
POD1_KO_MOST_UP	24	0.0377359	0.335172
ZHAN_MULTIPLE_MYELOMA_VS_NORMAL_UP	34	0.0377359	0.356127
CMV_8HRS_DN	32	0.0377359	0.341666
CARIES_PULP_DN	45	0.0377359	0.34199
UVC_HIGH_ALL_DN	145	0.0377359	0.390482
PENG_GLUCOSE_DN	52	0.0377359	0.39053
INTEGRINPATHWAY	17	0.04	0.179257
YAGI_AML_PROG_ASSOC	42	0.0476191	0.288841
Fdr values <0.50 are in bold
gene sets with similarity to progenitor populations are underlined

## Sheet: C. MBE vs Luminal ER+
C. Results of GSEA comparing MBE cells with luminal ER+ epithelial cells
Enriched in MBE					Enriched in Luminal ER+ epithelial cells
Gene Set Name	Size	Nom p-val	Fdr q-val		Gene Set Name	Size	Nom p-val	Fdr q-val
AGED_MOUSE_HIPPOCAMPUS_ANY_DN	24	0	0.0739163		MAMMARY_DEV_UP	35	0	0.0887432
HDACI_COLON_TSA_UP	50	0	0.301279		AGED_MOUSE_NEOCORTEX_DN	22	0	0.381731
DFOSB_BRAIN_2WKS_UP	21	0	0.329092		Fdr values <0.50 are in bold
HSC_HSC_SHARED	111	0	0.338715		gene sets with similarity to progenitor populations are underlined
SIG_PIP3_SIGNALING_IN_CARDIAC_MYOCTES	31	0	0.339235
HSA04150_MTOR_SIGNALING_PATHWAY	18	0	0.340074
OLDONLY_FIBRO_DN	19	0	0.343578
CREB_BRAIN_8WKS_DN	30	0	0.347031
HSC_HSC_FETAL	117	0	0.34971
HSA01510_NEURODEGENERATIVE_DISEASES	17	0	0.355401
GH_AUTOCRINE_DN	52	0	0.358333
SANA_IFNG_ENDOTHELIAL_DN	32	0	0.362692
TPA_RESIST_LATE_DN	24	0	0.377326
HSA04520_ADHERENS_JUNCTION	41	0	0.39016
CORDERO_KRAS_KD_VS_CONTROL_DN	19	0	0.40099
AGED_MOUSE_HYPOTH_DN	18	0	0.408998
VENTRICLES_UP	86	0	0.415222
HDACI_COLON_SUL48HRS_DN	35	0	0.426982
XPB_TTD-CS_DN	17	0	0.441061
ST_WNT_BETA_CATENIN_PATHWAY	21	0	0.446959
CTNNB1_ONCOGENIC_SIGNATURE	35	0	0.482842
ATRIA_UP	106	0	0.488059
HOFMANN_MANTEL_LYMPHOMA_VS_LYMPH_NODES_DN	15	0	0.488109
POD1_KO_MOST_UP	24	0	0.488731
HDACI_COLON_BUT24HRS_DN	45	0	0.492335
GAY_YY1_UP	105	0	0.493844
HADDAD_CD45CD7_PLUS_VS_MINUS_DN	48	0	0.496073
Fdr values <0.50 are in bold
gene sets with similarity to progenitor populations are underlined
